# Supplementary material for: The Proteomic Analysis of Maize Endosperm Protein Enriched by Phos-tagtm Reveals the Phosphorylation of Brittle-2 Subunit of ADP-Glc Pyrophosphorylase in Starch Biosynthesis Process
Source: Int J Mol Sci. 2019 Feb 24;20(4):986. doi: 10.3390/ijms20040986 (PMC6412418; doi:10.3390/ijms20040986)
Supplement: Supplementary file 1 [file ijms-20-00986-s001.zip]

Archive with 4 entries (4 files):
- Supplementary table 1.xlsx
- Supplementary table 2.xlsx
- Supplementary table 3.xlsx
- Supplementary table 4.xlsx
