# Supplementary material for: The Proteomic Analysis of Maize Endosperm Protein Enriched by Phos-tagtm Reveals the Phosphorylation of Brittle-2 Subunit of ADP-Glc Pyrophosphorylase in Starch Biosynthesis Process
Source: Int J Mol Sci. 2019 Feb 24;20(4):986. doi: 10.3390/ijms20040986 (PMC6412418; doi:10.3390/ijms20040986)
Supplement: Supplementary file 1 [file ijms-20-00986-s001.zip › Supplementary table 1.xlsx]

## Sheet: protein information
Supplementary table 1. Proteins of maize 20DAP endosperm which enriched by phos-tagTM
	Reference	PepCount	Unique PepCount	CoverPercent	MW	PI
1	tr|A0A1Q1BYA0|A0A1Q1BYA0_MAIZE Pyruvate, phosphate dikinase OS=Zea mays OX=4577 GN=ZEAMMB73_Zm00001d010321 PE=3 SV=1	132	47	0.6546	96075.1	5.59
2	tr|A0A1D6FQF0|A0A1D6FQF0_MAIZE Pyruvate orthophosphate dikinase2 OS=Zea mays OX=4577 GN=103635678 PE=4 SV=1	116	43	0.6549	92337.5	5.6
3	tr|B6U1D7|B6U1D7_MAIZE Sucrose synthase OS=Zea mays OX=4577 PE=2 SV=1	70	41	0.5224	91680.8	6.07
4	tr|E9NQE5|E9NQE5_MAIZE Pyruvate orthophosphate dikinase 1 OS=Zea mays OX=4577 GN=PPDK1 PE=2 SV=1	100	40	0.4995	105039	5.71
5	tr|C5IHD1|C5IHD1_MAIZE Pyruvate, phosphate dikinase OS=Zea mays subsp. mays OX=381124 PE=3 SV=1	103	39	0.5346	95691.4	5.24
6	tr|C5IHD3|C5IHD3_MAIZE Pyruvate, phosphate dikinase OS=Zea mays subsp. mays OX=381124 PE=3 SV=1	101	39	0.5346	95673.4	5.21
7	tr|C5IHD0|C5IHD0_MAIZE Pyruvate, phosphate dikinase OS=Zea mays subsp. mays OX=381124 PE=3 SV=1	83	34	0.4529	83723	5.5
8	tr|C1K9J1|C1K9J1_MAIZE Heat shock protein 90 OS=Zea mays OX=4577 GN=HSP90-1 PE=2 SV=1	50	33	0.4075	80089.1	5.01
9	tr|A0A1D6Q2J6|A0A1D6Q2J6_MAIZE TUDOR-SN protein 1 OS=Zea mays OX=4577 GN=100280237 PE=4 SV=1	43	33	0.3289	106302	6.35
10	tr|Q9SAZ6|Q9SAZ6_MAIZE Phosphoenolpyruvate carboxylase2 OS=Zea mays OX=4577 GN=Ppc1C PE=2 SV=1	40	33	0.3281	109428	5.75
11	tr|C3UZ63|C3UZ63_MAIZE HSP protein OS=Zea mays OX=4577 GN=HSP90-2 PE=2 SV=1	48	32	0.392	80361.3	4.98
12	tr|A0A1D6H9E9|A0A1D6H9E9_MAIZE TUDOR-SN protein 1 OS=Zea mays OX=4577 GN=ZEAMMB73_Zm00001d016640 PE=4 SV=1	40	31	0.3313	105796	6.68
13	tr|A0A1D6IQF5|A0A1D6IQF5_MAIZE Clathrin heavy chain OS=Zea mays OX=4577 GN=ZEAMMB73_Zm00001d023218 PE=3 SV=1	32	31	0.2114	176889	5.15
14	tr|A0A1D6ES19|A0A1D6ES19_MAIZE Heat shock protein 90-2 OS=Zea mays OX=4577 GN=103647533 PE=3 SV=1	41	30	0.3768	80171.1	5.01
15	tr|B6U0S1|B6U0S1_MAIZE Elongation factor 2 OS=Zea mays OX=4577 GN=103644301 PE=2 SV=1	51	29	0.3559	93921.5	6
16	tr|A0A1D6I6T8|A0A1D6I6T8_MAIZE Heat shock protein 90-2 OS=Zea mays OX=4577 GN=100272368 PE=3 SV=1	42	28	0.3534	80273.2	5.04
17	sp|P55241|GLGL1_MAIZE Glucose-1-phosphate adenylyltransferase large subunit 1, chloroplastic/amyloplastic OS=Zea mays OX=4577 GN=SH2 PE=1 SV=1	61	27	0.5717	57070.4	6.16
18	tr|A0A1D6LMW9|A0A1D6LMW9_MAIZE Endoplasmin-like protein OS=Zea mays OX=4577 GN=ZEAMMB73_Zm00001d036401 PE=3 SV=1	32	27	0.296	92571.1	4.95
19	tr|B6U0V6|B6U0V6_MAIZE Endoplasmin OS=Zea mays OX=4577 PE=2 SV=1	32	27	0.2949	92830.2	4.87
20	tr|A0A1D6GWE1|A0A1D6GWE1_MAIZE Shepherd-like1 OS=Zea mays OX=4577 GN=100279926 PE=3 SV=1	32	26	0.2847	92873.4	4.9
21	tr|A0A1D6QPU0|A0A1D6QPU0_MAIZE Phosphoenolpyruvate carboxylase isoform 1 OS=Zea mays OX=4577 GN=ZEAMMB73_Zm00001d053453 PE=3 SV=1	31	26	0.2882	98507.5	6.15
22	tr|B6SZ69|B6SZ69_MAIZE Heat shock cognate 70 kDa protein 2 OS=Zea mays OX=4577 GN=100281806 PE=2 SV=1	44	25	0.4022	71137.5	5.06
23	sp|P24067|BIP2_MAIZE Luminal-binding protein 2 OS=Zea mays OX=4577 GN=BIPE2 PE=1 SV=3	35	25	0.4419	73083.9	5.1
24	tr|A0A097C0T5|A0A097C0T5_MAIZE Sucrose synthase OS=Zea mays OX=4577 GN=sus1 PE=3 SV=1	35	25	0.3309	92938.1	6.03
25	tr|A0A1D6LZY7|A0A1D6LZY7_MAIZE Heat shock protein 4 OS=Zea mays OX=4577 GN=100217188 PE=3 SV=1	28	25	0.3282	93038.4	5.14
26	tr|B4G0K4|B4G0K4_MAIZE Phosphoglycerate kinase OS=Zea mays OX=4577 GN=100274579 PE=2 SV=1	51	24	0.6169	42438.7	5.65
27	tr|B4FWJ8|B4FWJ8_MAIZE Binding protein homolog2 OS=Zea mays OX=4577 GN=ZEAMMB73_Zm00001d054043 PE=2 SV=1	34	24	0.4268	73125.9	5.13
28	tr|B6SH97|B6SH97_MAIZE 2-isopropylmalate synthase B OS=Zea mays OX=4577 PE=2 SV=1	30	24	0.4391	67178.6	7.02
29	tr|C0P8I4|C0P8I4_MAIZE 2-isopropylmalate synthase 1 chloroplastic OS=Zea mays OX=4577 GN=ZEAMMB73_Zm00001d023243 PE=2 SV=1	30	24	0.4712	67334.7	6.82
30	tr|A0A1D6FQH4|A0A1D6FQH4_MAIZE Pyruvate orthophosphate dikinase2 OS=Zea mays OX=4577 GN=103635678 PE=4 SV=1	63	23	0.6575	47214.8	5.47
31	tr|A0A1D6KE29|A0A1D6KE29_MAIZE Heat shock protein 70 OS=Zea mays OX=4577 GN=103639924 PE=3 SV=1	46	23	0.3898	71091.7	5.13
32	tr|B7ZZ42|B7ZZ42_MAIZE Heat shock 70 kDa protein 3 OS=Zea mays OX=4577 GN=103650526 PE=2 SV=1	43	23	0.3852	71161.8	5.1
33	tr|A0A1D6I1V4|A0A1D6I1V4_MAIZE Phosphoenolpyruvate carboxylase3 OS=Zea mays OX=4577 GN=ZEAMMB73_Zm00001d020057 PE=3 SV=1	25	23	0.2485	111316	5.8
34	tr|Q84JX6|Q84JX6_MAIZE Phosphoglycerate kinase (Fragment) OS=Zea mays OX=4577 GN=Pgk-2 PE=3 SV=1	45	22	0.796	31625.2	5.01
35	tr|A0A1D6FN98|A0A1D6FN98_MAIZE Heat shock 70 kDa protein 14 OS=Zea mays OX=4577 GN=ZEAMMB73_Zm00001d009948 PE=3 SV=1	25	22	0.2941	92304.8	5.19
36	tr|A0A1D6H703|A0A1D6H703_MAIZE Aminopeptidase OS=Zea mays OX=4577 GN=ZEAMMB73_Zm00001d016373 PE=3 SV=1	25	22	0.2287	98883.7	5.42
37	tr|C4J410|C4J410_MAIZE Heat shock 70 kDa protein OS=Zea mays OX=4577 GN=100501536 PE=2 SV=1	43	21	0.3765	70881.6	5.08
38	tr|A0A1D6N7I4|A0A1D6N7I4_MAIZE Putative mediator of RNA polymerase II transcription subunit 37c OS=Zea mays OX=4577 GN=103651028 PE=3 SV=1	42	21	0.3719	70843.5	5.1
39	tr|B6TGB2|B6TGB2_MAIZE Elongation factor 1-gamma 3 OS=Zea mays OX=4577 PE=2 SV=1	36	21	0.4484	47158.7	6.01
40	tr|A0A0B4J303|A0A0B4J303_MAIZE Eukaryotic initiation factor4a OS=Zea mays OX=4577 GN=ZEAMMB73_Zm00001d036480 PE=3 SV=1	34	21	0.529	46982.2	5.29
41	tr|D3YKV1|D3YKV1_MAIZE Glucose-1-phosphate adenylyltransferase OS=Zea mays OX=4577 PE=2 SV=1	31	21	0.5389	52198	5.3
42	sp|P08735|G3PC1_MAIZE Glyceraldehyde-3-phosphate dehydrogenase 1, cytosolic OS=Zea mays OX=4577 GN=GAPC1 PE=2 SV=2	70	20	0.5549	36522.3	6.46
43	tr|B4FS87|B4FS87_MAIZE Glyceraldehyde-3-phosphate dehydrogenase OS=Zea mays OX=4577 GN=ZEAMMB73_Zm00001d035156 PE=2 SV=1	70	20	0.6231	36541.3	6.4
44	tr|A0A1D6M416|A0A1D6M416_MAIZE Pyruvate orthophosphate dikinase1 OS=Zea mays OX=4577 GN=ZEAMMB73_Zm00001d038163 PE=4 SV=1	51	20	0.5264	47176.8	5.35
45	tr|C5IHF0|C5IHF0_MAIZE Cytosolic orthophosphate dikinase (Fragment) OS=Zea mays subsp. mays OX=381124 PE=4 SV=1	51	20	0.5241	51926.6	5.65
46	tr|B4FAL9|B4FAL9_MAIZE Fructose-bisphosphate aldolase OS=Zea mays OX=4577 GN=542261 PE=2 SV=1	34	20	0.5324	38589.7	7.52
47	tr|C0PHE3|C0PHE3_MAIZE Eucaryotic initiation factor4 OS=Zea mays OX=4577 GN=ZEAMMB73_Zm00001d014673 PE=2 SV=1	32	20	0.4976	46952.2	5.29
48	tr|Q3SAE3|Q3SAE3_MAIZE Glucose-1-phosphate adenylyltransferase OS=Zea mays OX=4577 PE=2 SV=1	30	20	0.4236	56717.3	8.07
49	tr|B4FW57|B4FW57_MAIZE Uncharacterized protein OS=Zea mays OX=4577 PE=2 SV=1	23	20	0.3037	78808.5	5.36
50	tr|A0A1D6LWN2|A0A1D6LWN2_MAIZE Ketose-bisphosphate aldolase class-II family protein OS=Zea mays OX=4577 GN=100280420 PE=4 SV=1	21	20	0.1378	148932	5.87
51	tr|K7UFV4|K7UFV4_MAIZE 26S proteasome non-ATPase regulatory subunit 2 homolog OS=Zea mays OX=4577 GN=103654920 PE=3 SV=1	21	20	0.25	97186.7	5.07
52	tr|A0A1Q0YML2|A0A1Q0YML2_MAIZE Glyceraldehyde-3-phosphate dehydrogenase OS=Zea mays OX=4577 GN=ZEAMMB73_Zm00001d051001 PE=3 SV=1	85	19	0.5638	36448.2	7.02
53	tr|A0A1D6FQH6|A0A1D6FQH6_MAIZE Pyruvate orthophosphate dikinase2 OS=Zea mays OX=4577 GN=103635678 PE=4 SV=1	58	19	0.6447	38484.9	5.18
54	tr|A0A1D6FRN4|A0A1D6FRN4_MAIZE Putative mediator of RNA polymerase II transcription subunit 37c OS=Zea mays OX=4577 GN=103635762 PE=3 SV=1	35	19	0.3682	68059.3	5.19
55	tr|B4FWP0|B4FWP0_MAIZE Fructose-bisphosphate aldolase OS=Zea mays OX=4577 GN=100272913 PE=2 SV=1	30	19	0.4676	38458.6	6.95
56	tr|A0A0P0HX16|A0A0P0HX16_MAIZE Glucose-1-phosphate adenylyltransferase OS=Zea mays OX=4577 PE=3 SV=1	29	19	0.5032	52269.1	5.6
57	tr|C0P4Q3|C0P4Q3_MAIZE Heat shock protein 90 kDa OS=Zea mays OX=4577 GN=100196928 PE=2 SV=1	28	19	0.2199	81801.7	5.04
58	tr|A0A1D6L1X4|A0A1D6L1X4_MAIZE Coatomer subunit alpha-1 OS=Zea mays OX=4577 GN=ZEAMMB73_Zm00001d033734 PE=4 SV=1	23	19	0.2009	119914	5.96
59	tr|A0A1D6LJS9|A0A1D6LJS9_MAIZE Chaperonin 60 subunit beta 2 chloroplastic OS=Zea mays OX=4577 GN=ZEAMMB73_Zm00001d035937 PE=3 SV=1	20	19	0.2971	61850	5.42
60	tr|B6T7A4|B6T7A4_MAIZE Glyceraldehyde-3-phosphate dehydrogenase OS=Zea mays OX=4577 PE=2 SV=1	66	18	0.6738	30354.3	6.32
61	tr|B6TEC1|B6TEC1_MAIZE Sorbitol dehydrogenase OS=Zea mays OX=4577 PE=2 SV=1	55	18	0.5726	38868.6	6.27
62	tr|A0A1D6M445|A0A1D6M445_MAIZE Pyruvate orthophosphate dikinase1 OS=Zea mays OX=4577 GN=ZEAMMB73_Zm00001d038163 PE=4 SV=1	45	18	0.5415	38408.8	5.09
63	tr|B6T7G7|B6T7G7_MAIZE Elongation factor 1-gamma 3 OS=Zea mays OX=4577 GN=100282446 PE=2 SV=1	29	18	0.3741	47266.8	6.08
64	tr|Q1KKB1|Q1KKB1_MAIZE ATP synthase subunit alpha OS=Zea mays subsp. mays OX=381124 GN=atp1 PE=3 SV=1	25	18	0.3425	55179.7	5.85
65	tr|D2IQA2|D2IQA2_MAIZE Sucrose synthase (Fragment) OS=Zea mays subsp. mays OX=381124 GN=sh1 PE=4 SV=1	21	18	0.4482	40548.8	5.61
66	tr|C0PDC7|C0PDC7_MAIZE Chaperone protein ClpB1 OS=Zea mays OX=4577 GN=541780 PE=2 SV=1	20	18	0.2248	101117	5.85
67	tr|A0A1D6EDK4|A0A1D6EDK4_MAIZE Acetyl-CoA carboxylase2 OS=Zea mays OX=4577 GN=542319 PE=4 SV=1	19	18	0.0963	241066	5.99
68	tr|A0A1D6ELH4|A0A1D6ELH4_MAIZE Polyadenylate-binding protein OS=Zea mays OX=4577 GN=ZEAMMB73_Zm00001d005276 PE=3 SV=1	18	18	0.3104	71177.1	7.55
69	tr|A0A1D6QSF3|A0A1D6QSF3_MAIZE Cullin-associated NEDD8-dissociated protein 1 OS=Zea mays OX=4577 GN=100383873 PE=4 SV=1	18	18	0.1433	133083	5.78
70	tr|A0A1D6KL30|A0A1D6KL30_MAIZE Sorbitol dehydrogenase OS=Zea mays OX=4577 GN=100283066 PE=3 SV=1	56	17	0.5301	39041.9	6.27
71	tr|A0A1D6M1G2|A0A1D6M1G2_MAIZE Elongation factor 1-alpha OS=Zea mays OX=4577 GN=ZEAMMB73_Zm00001d037873 PE=3 SV=1	42	17	0.3836	49643.9	9.17
72	tr|A0A1D6NR86|A0A1D6NR86_MAIZE Pyrophosphate--fructose 6-phosphate 1-phosphotransferase subunit beta OS=Zea mays OX=4577 GN=100282190 PE=3 SV=1	22	17	0.3638	62806	5.96
73	tr|A0A1D6PSC4|A0A1D6PSC4_MAIZE Protein disulfide-isomerase OS=Zea mays OX=4577 GN=606409 PE=3 SV=1	19	17	0.3261	51163.5	5.28
74	tr|C4IYE1|C4IYE1_MAIZE Delta-1-pyrroline-5-carboxylate synthase OS=Zea mays OX=4577 GN=778431 PE=2 SV=1	19	17	0.2622	77707.2	6.11
75	tr|A0A1D6FNB8|A0A1D6FNB8_MAIZE Heat shock 70 kDa protein 14 OS=Zea mays OX=4577 GN=ZEAMMB73_Zm00001d009950 PE=3 SV=1	18	17	0.2317	94775.6	5.28
76	tr|B8A2Z3|B8A2Z3_MAIZE Coatomer subunit gamma OS=Zea mays OX=4577 PE=2 SV=1	18	17	0.1869	98641.7	5.01
77	tr|A0A1D6DUN1|A0A1D6DUN1_MAIZE Leucine--tRNA ligase cytoplasmic OS=Zea mays OX=4577 GN=ZEAMMB73_Zm00001d001935 PE=3 SV=1	17	17	0.1691	126178	6.13
78	tr|A0A1D6ENT5|A0A1D6ENT5_MAIZE Putative leucyl-tRNA synthetase OS=Zea mays OX=4577 GN=103647355 PE=3 SV=1	17	17	0.1716	123059	6.17
79	tr|B6SH83|B6SH83_MAIZE RuBisCO large subunit-binding protein subunit beta OS=Zea mays OX=4577 PE=2 SV=1	17	17	0.2732	64264.8	5.81
80	tr|B6SKA7|B6SKA7_MAIZE Elongation factor 1-alpha OS=Zea mays OX=4577 GN=100037748 PE=2 SV=1	40	16	0.3826	49180.4	9.2
81	tr|Q946V2|Q946V2_MAIZE Legumin 1 OS=Zea mays OX=4577 GN=541640 PE=2 SV=1	34	16	0.4203	52980	6.31
82	tr|A0A1R3MJR7|A0A1R3MJR7_MAIZE Tubulin alpha chain OS=Zea mays OX=4577 GN=ZEAMMB73_Zm00001d033850 PE=3 SV=1	31	16	0.4213	49730.5	4.89
83	tr|B4F989|B4F989_MAIZE Actin-7 OS=Zea mays OX=4577 GN=100191561 PE=2 SV=1	31	16	0.4934	41725.2	5.24
84	sp|Q43697|TBB5_MAIZE Tubulin beta-5 chain OS=Zea mays OX=4577 GN=TUBB5 PE=2 SV=1	27	16	0.418	50042.9	4.79
85	tr|A0A1D6EIB6|A0A1D6EIB6_MAIZE 2-isopropylmalate synthase 1 chloroplastic OS=Zea mays OX=4577 GN=ZEAMMB73_Zm00001d004960 PE=4 SV=1	20	16	0.2264	88563	9.22
86	tr|A0A1D6H5Z9|A0A1D6H5Z9_MAIZE Phosphoenolpyruvate carboxylase2 OS=Zea mays OX=4577 GN=542479 PE=4 SV=1	20	16	0.4	49223.1	6.69
87	tr|A0A1D6HKP7|A0A1D6HKP7_MAIZE Annexin OS=Zea mays OX=4577 GN=ZEAMMB73_Zm00001d018090 PE=3 SV=1	19	16	0.3358	45426	7.73
88	tr|B4F8W6|B4F8W6_MAIZE UTP--glucose-1-phosphate uridylyltransferase OS=Zea mays OX=4577 PE=2 SV=1	19	16	0.3763	52088.1	5.3
89	tr|B6TNR8|B6TNR8_MAIZE 40S ribosomal protein S2 OS=Zea mays OX=4577 GN=100283974 PE=2 SV=1	19	16	0.552	30356.8	10.12
90	tr|O04709|O04709_MAIZE Lysine ketoglutarate reductase/saccharopine dehydrogenase OS=Zea mays OX=4577 GN=541648 PE=2 SV=3	19	16	0.1613	116302	5.48
91	tr|A0A1D6F2R6|A0A1D6F2R6_MAIZE Protein transport protein SEC31 homolog B OS=Zea mays OX=4577 GN=100279874 PE=4 SV=1	18	16	0.1553	123369	5.43
92	tr|A0A1D6EUJ1|A0A1D6EUJ1_MAIZE Valine--tRNA ligase mitochondrial 1 OS=Zea mays OX=4577 GN=100383209 PE=3 SV=1	17	16	0.1544	116873	6.09
93	tr|A0A1D6J4Q8|A0A1D6J4Q8_MAIZE Translation elongation factor EF1A/initiation factor IF2gamma family protein OS=Zea mays OX=4577 GN=100384492 PE=4 SV=1	17	16	0.2439	58928.7	5.56
94	tr|A0A1D6LQQ9|A0A1D6LQQ9_MAIZE Isoleucine--tRNA ligase cytoplasmic OS=Zea mays OX=4577 GN=100384866 PE=3 SV=1	17	16	0.1357	133354	6.27
95	sp|P29185|CH61_MAIZE Chaperonin CPN60-1, mitochondrial OS=Zea mays OX=4577 GN=CPN60I PE=1 SV=2	16	16	0.3276	61210.8	5.68
96	tr|A0A1D6GBA2|A0A1D6GBA2_MAIZE Phosphoenolpyruvate carboxylase 3 OS=Zea mays OX=4577 GN=100384708 PE=3 SV=1	16	16	0.1749	101670	6.29
97	tr|A0A1D6GJ75|A0A1D6GJ75_MAIZE Phosphoglucomutase2 OS=Zea mays OX=4577 GN=ZEAMMB73_Zm00001d013428 PE=3 SV=1	16	16	0.2685	62952.4	5.46
98	tr|A0A1D6MRM3|A0A1D6MRM3_MAIZE ATP-citrate synthase beta chain protein 2 OS=Zea mays OX=4577 GN=ZEAMMB73_Zm00001d040603 PE=4 SV=1	16	16	0.3014	68239.8	8.34
99	tr|B6UC34|B6UC34_MAIZE Glutaminyl-tRNA synthetase OS=Zea mays OX=4577 GN=100285944 PE=2 SV=1	16	16	0.2023	90068.9	6.22
100	tr|B6UHJ4|B6UHJ4_MAIZE Elongation factor 1-alpha OS=Zea mays OX=4577 GN=100286309 PE=2 SV=1	33	15	0.3244	49304.5	9.14
101	sp|Q41784|TBB7_MAIZE Tubulin beta-7 chain OS=Zea mays OX=4577 GN=TUBB7 PE=2 SV=1	29	15	0.3753	50093.9	4.72
102	tr|B4F832|B4F832_MAIZE Adenine nucleotide transporter BT1 chloroplastic/mitochondrial OS=Zea mays OX=4577 GN=732804 PE=2 SV=1	28	15	0.3387	47023.9	9.39
103	tr|C0PA67|C0PA67_MAIZE Tubulin beta chain OS=Zea mays OX=4577 PE=2 SV=1	28	15	0.3214	59140.4	5.06
104	tr|B6SI11|B6SI11_MAIZE Actin-2 OS=Zea mays OX=4577 GN=100280540 PE=2 SV=1	26	15	0.4642	41679.3	5.31
105	tr|B6SK79|B6SK79_MAIZE 60S ribosomal protein L4 OS=Zea mays OX=4577 PE=2 SV=1	23	15	0.4257	44441.1	10.51
106	tr|C0P455|C0P455_MAIZE 60S ribosomal protein L4-1 OS=Zea mays OX=4577 GN=100382075 PE=2 SV=1	22	15	0.4467	44292	10.65
107	tr|A0A1Q1A360|A0A1Q1A360_MAIZE Acetolactate synthase OS=Zea mays OX=4577 GN=ZEAMMB73_Zm00001d016572 PE=3 SV=1	21	15	0.2759	68929.5	6.69
108	tr|B4FLJ3|B4FLJ3_MAIZE Isocitrate dehydrogenase [NADP] OS=Zea mays OX=4577 GN=100217128 PE=2 SV=1	21	15	0.4005	46097.2	6.57
109	tr|A0A1D6KCZ2|A0A1D6KCZ2_MAIZE Alanine aminotransferase 2 mitochondrial OS=Zea mays OX=4577 GN=100193705 PE=4 SV=1	20	15	0.3423	52789.9	6.05
110	tr|O81387|O81387_MAIZE Starch branching enzyme IIb OS=Zea mays OX=4577 GN=ae PE=4 SV=1	20	15	0.199	90663.9	5.9
111	tr|A0A1D6IAT0|A0A1D6IAT0_MAIZE UTP--glucose-1-phosphate uridylyltransferase OS=Zea mays OX=4577 GN=100191846 PE=3 SV=1	19	15	0.3573	52275.5	5.62
112	tr|A0A1D6GF42|A0A1D6GF42_MAIZE 40S ribosomal protein S2-1 OS=Zea mays OX=4577 GN=103625791 PE=3 SV=1	18	15	0.5073	29817.3	10.18
113	tr|A0A1D6ILK6|A0A1D6ILK6_MAIZE Protein transport protein SEC31 homolog B OS=Zea mays OX=4577 GN=103633515 PE=4 SV=1	18	15	0.141	118416	5.19
114	tr|C0PHC0|C0PHC0_MAIZE Vacuolar proton pump3 OS=Zea mays OX=4577 GN=542327 PE=2 SV=1	18	15	0.2625	68446.3	5.36
115	tr|B4FQ03|B4FQ03_MAIZE 60S ribosomal protein L7-2 OS=Zea mays OX=4577 PE=2 SV=1	17	15	0.5205	28416	10.1
116	tr|K7VAS4|K7VAS4_MAIZE Eukaryotic translation initiation factor 3 subunit M OS=Zea mays OX=4577 GN=ZEAMMB73_Zm00001d008757 PE=3 SV=1	17	15	0.3518	46358.9	5.12
117	tr|A0A1D6J3D1|A0A1D6J3D1_MAIZE Acetyl-coenzyme A carboxylase1 OS=Zea mays OX=4577 GN=100037775 PE=4 SV=1	16	15	0.0706	289298	6.08
118	tr|A0A1D6M007|A0A1D6M007_MAIZE Heat shock 70 kDa protein 14 OS=Zea mays OX=4577 GN=103630125 PE=3 SV=1	16	15	0.1827	93730.2	5.39
119	tr|A5A5E7|A5A5E7_MAIZE Protein disulfide-isomerase OS=Zea mays OX=4577 PE=2 SV=1	16	15	0.2768	56727.8	5.01
120	tr|K7V7I6|K7V7I6_MAIZE Serine/threonine-protein phosphatase 2A 65 kDa regulatory subunit A beta isoform OS=Zea mays OX=4577 GN=103638140 PE=4 SV=1	16	15	0.2521	65746.8	4.98
121	tr|Q43863|Q43863_MAIZE Annexin OS=Zea mays OX=4577 PE=2 SV=2	16	15	0.4713	35559.9	7.13
122	sp|Q43298|CH62_MAIZE Chaperonin CPN60-2, mitochondrial OS=Zea mays OX=4577 GN=CPN60II PE=2 SV=1	15	15	0.3125	60934.4	5.67
123	tr|Q9M7E3|Q9M7E3_MAIZE Elongation factor 1-alpha OS=Zea mays OX=4577 PE=2 SV=1	37	14	0.2998	49271.4	9.04
124	tr|O50018|O50018_MAIZE Elongation factor 1-alpha OS=Zea mays OX=4577 GN=EF1-A PE=2 SV=1	32	14	0.3087	49289.5	9.19
125	tr|Q948J8|Q948J8_MAIZE Uncleaved legumin-1 OS=Zea mays OX=4577 GN=LEGUMIN1 PE=2 SV=2	29	14	0.3216	52830.9	6.2
126	tr|C4JBJ2|C4JBJ2_MAIZE Tubulin alpha chain OS=Zea mays OX=4577 GN=ZEAMMB73_Zm00001d013159 PE=2 SV=1	27	14	0.3378	49560.4	5.09
127	tr|C0PH85|C0PH85_MAIZE Tubulin beta chain OS=Zea mays OX=4577 GN=100383576 PE=2 SV=1	26	14	0.3243	49658.5	4.84
128	tr|Q947B9|Q947B9_MAIZE Glucose-1-phosphate adenylyltransferase OS=Zea mays OX=4577 GN=542295 PE=3 SV=1	23	14	0.2843	56481.8	6.48
129	tr|B4FUH2|B4FUH2_MAIZE Aspartate aminotransferase OS=Zea mays OX=4577 GN=100273311 PE=2 SV=1	20	14	0.3268	50181.9	8.54
130	tr|K7V067|K7V067_MAIZE Isocitrate dehydrogenase [NADP] OS=Zea mays OX=4577 GN=ZEAMMB73_Zm00001d011487 PE=3 SV=1	20	14	0.3689	46196.2	6.11
131	tr|B4FN97|B4FN97_MAIZE Isocitrate dehydrogenase [NADP] OS=Zea mays OX=4577 PE=2 SV=1	19	14	0.3566	46251.2	6.24
132	tr|A0A1D6MGC6|A0A1D6MGC6_MAIZE Coatomer subunit alpha-1 OS=Zea mays OX=4577 GN=100192909 PE=4 SV=1	18	14	0.1538	120229	6.13
133	tr|A0A1D6NFC1|A0A1D6NFC1_MAIZE ATP synthase subunit beta OS=Zea mays OX=4577 GN=103651342 PE=3 SV=1	18	14	0.343	59318.9	5.95
134	tr|B6SS31|B6SS31_MAIZE Uncharacterized protein OS=Zea mays OX=4577 PE=2 SV=1	18	14	0.5193	37913	6.69
135	tr|C0HF32|C0HF32_MAIZE ATP synthase subunit beta OS=Zea mays OX=4577 GN=ZEAMMB73_Zm00001d038929 PE=2 SV=1	18	14	0.3363	59102.7	6.01
136	tr|K7V794|K7V794_MAIZE Enolase 1 OS=Zea mays OX=4577 GN=ZEAMMB73_Zm00001d045431 PE=3 SV=1	18	14	0.3632	48077	5.27
137	tr|B4F8K1|B4F8K1_MAIZE 60S ribosomal protein L7-2 OS=Zea mays OX=4577 GN=100191368 PE=2 SV=1	16	14	0.4795	28485	10.08
138	tr|A0A096R382|A0A096R382_MAIZE Alpha-1,4 glucan phosphorylase OS=Zea mays OX=4577 GN=100170240 PE=3 SV=1	15	14	0.1667	109706	5.39
139	tr|A0A1D6EEC4|A0A1D6EEC4_MAIZE Putative translation elongation/initiation factor family protein OS=Zea mays OX=4577 GN=103646667 PE=4 SV=1	15	14	0.2109	58606.6	5.66
140	tr|A0A1D6LKF6|A0A1D6LKF6_MAIZE Serine/threonine-protein phosphatase 2A 65 kDa regulatory subunit A beta isoform OS=Zea mays OX=4577 GN=732740 PE=4 SV=1	15	14	0.247	65626.5	4.94
141	tr|A0A1D6LLS5|A0A1D6LLS5_MAIZE 2-oxoglutarate dehydrogenase E1 component OS=Zea mays OX=4577 GN=ZEAMMB73_Zm00001d036328 PE=4 SV=1	15	14	0.1421	109701	6.53
142	tr|C4J6J5|C4J6J5_MAIZE 40S ribosomal protein S6 OS=Zea mays OX=4577 PE=2 SV=1	15	14	0.3944	28604	10.72
143	tr|K7WAM2|K7WAM2_MAIZE Isoleucine--tRNA ligase cytoplasmic OS=Zea mays OX=4577 GN=100273774 PE=3 SV=1	15	14	0.1212	132869	6.01
144	tr|A0A1D6K5Y7|A0A1D6K5Y7_MAIZE Chaperone protein ClpB3 chloroplastic OS=Zea mays OX=4577 GN=103636567 PE=3 SV=1	14	14	0.1687	108860	6.72
145	tr|A0A1D6MR41|A0A1D6MR41_MAIZE Retrovirus-related Pol polyprotein LINE-1 OS=Zea mays OX=4577 GN=100384840 PE=4 SV=1	14	14	0.0893	194068	8.57
146	tr|B6T5H6|B6T5H6_MAIZE Auxin-induced protein PCNT115 OS=Zea mays OX=4577 PE=2 SV=1	14	14	0.4357	37525.4	7.61
147	tr|O22453|O22453_MAIZE 40S ribosomal protein S4 OS=Zea mays OX=4577 GN=rps4 PE=2 SV=1	14	14	0.4113	30171	10.2
148	tr|P93635|P93635_MAIZE Actin (Fragment) OS=Zea mays OX=4577 GN=Maz87 PE=3 SV=1	25	13	0.4405	37219	5.37
149	tr|K7VJF3|K7VJF3_MAIZE Heat shock 70 kDa protein 5 OS=Zea mays OX=4577 GN=100272911 PE=3 SV=1	24	13	0.2454	71501.2	5.22
150	tr|A0A1D6LAN8|A0A1D6LAN8_MAIZE Actin-7 OS=Zea mays OX=4577 GN=100273404 PE=3 SV=1	23	13	0.3699	43323.3	5.39
151	tr|B6U284|B6U284_MAIZE 14-3-3-like protein OS=Zea mays OX=4577 GN=100285226 PE=2 SV=1	20	13	0.5859	28864.1	4.78
152	tr|Q6PLR9|Q6PLR9_MAIZE 14-3-3-like protein OS=Zea mays OX=4577 PE=2 SV=1	19	13	0.5859	28891.2	4.82
153	tr|C0P5C0|C0P5C0_MAIZE Importin subunit alpha OS=Zea mays OX=4577 GN=100273684 PE=2 SV=1	17	13	0.322	58131.4	5.17
154	tr|K7VEB9|K7VEB9_MAIZE Importin subunit alpha OS=Zea mays OX=4577 GN=ZEAMMB73_Zm00001d009850 PE=3 SV=1	17	13	0.3422	58200.5	5.21
155	tr|B4FI21|B4FI21_MAIZE ARM repeat superfamily protein OS=Zea mays OX=4577 GN=100194261 PE=2 SV=1	16	13	0.3285	47089.6	5.38
156	tr|B6SHW0|B6SHW0_MAIZE 60S ribosomal protein L6 OS=Zea mays OX=4577 GN=103653691 PE=2 SV=1	16	13	0.4749	24288.1	10.14
157	tr|A0A1D6KQE9|A0A1D6KQE9_MAIZE Phosphofructose kinase2 OS=Zea mays OX=4577 GN=ZEAMMB73_Zm00001d032386 PE=4 SV=1	15	13	0.2487	65189.6	6.94
158	tr|B4F987|B4F987_MAIZE Putative sarcosine oxidase OS=Zea mays OX=4577 GN=ZEAMMB73_Zm00001d020984 PE=2 SV=1	15	13	0.3373	43946.2	5.79
159	tr|B4FTW5|B4FTW5_MAIZE 60S ribosomal protein L7-1 OS=Zea mays OX=4577 GN=100282330 PE=2 SV=1	15	13	0.4204	28333.9	10.12
160	tr|C0P790|C0P790_MAIZE Eukaryotic translation initiation factor 3 subunit B OS=Zea mays OX=4577 GN=100216593 PE=2 SV=1	15	13	0.2125	82998.5	5.12
161	tr|A0A1D6IYG6|A0A1D6IYG6_MAIZE Obg-like ATPase 1 OS=Zea mays OX=4577 GN=100283841 PE=3 SV=1	14	13	0.3109	48707.7	6.93
162	tr|B6TIK6|B6TIK6_MAIZE Sarcosine oxidase OS=Zea mays OX=4577 PE=2 SV=1	14	13	0.347	43815.1	5.79
163	tr|K7TJV6|K7TJV6_MAIZE 2-oxoglutarate dehydrogenase E1 component OS=Zea mays OX=4577 GN=100383847 PE=4 SV=1	14	13	0.1356	116065	6.48
164	tr|K7UB17|K7UB17_MAIZE 2-isopropylmalate synthase B OS=Zea mays OX=4577 GN=ZEAMMB73_Zm00001d052472 PE=3 SV=1	14	13	0.2246	68704.9	6.57
165	tr|K7UCH1|K7UCH1_MAIZE Putative TCP-1/cpn60 chaperonin family protein OS=Zea mays OX=4577 GN=103654524 PE=3 SV=1	14	13	0.2391	58905.9	5.3
166	tr|O04014|O04014_MAIZE 40S ribosomal protein S6 OS=Zea mays OX=4577 GN=rps6-1 PE=2 SV=1	14	13	0.3904	28617	10.72
167	sp|P93805|PGMC2_MAIZE Phosphoglucomutase, cytoplasmic 2 OS=Zea mays OX=4577 PE=2 SV=2	13	13	0.2144	63040.6	5.47
168	tr|A0A1D6KMZ9|A0A1D6KMZ9_MAIZE 26S proteasome non-ATPase regulatory subunit 3 homolog A OS=Zea mays OX=4577 GN=ZEAMMB73_Zm00001d032010 PE=4 SV=1	13	13	0.2203	59127.2	8.53
169	tr|A0A1D6MIC6|A0A1D6MIC6_MAIZE Glutamine--tRNA ligase cytoplasmic OS=Zea mays OX=4577 GN=100280365 PE=3 SV=1	13	13	0.1654	88596.2	6.15
170	tr|A0A1D6QMX6|A0A1D6QMX6_MAIZE 26S proteasome non-ATPase regulatory subunit 3 homolog A OS=Zea mays OX=4577 GN=ZEAMMB73_Zm00001d053232 PE=4 SV=1	13	13	0.244	56084.7	8.35
171	tr|B4FMI5|B4FMI5_MAIZE 40S ribosomal protein S4 OS=Zea mays OX=4577 GN=ZEAMMB73_Zm00001d012878 PE=2 SV=1	13	13	0.4453	30016.7	10.16
172	tr|K7TY03|K7TY03_MAIZE Alanine--tRNA ligase OS=Zea mays OX=4577 GN=103640907 PE=3 SV=1	13	13	0.1397	109849	6.31
173	tr|B6TQ08|B6TQ08_MAIZE Actin-1 OS=Zea mays OX=4577 GN=103625937 PE=2 SV=1	23	12	0.3422	41796.4	5.3
174	tr|C0HDZ6|C0HDZ6_MAIZE Actin-7 OS=Zea mays OX=4577 GN=100304239 PE=2 SV=1	23	12	0.3289	41692.2	5.31
175	tr|C0PKT5|C0PKT5_MAIZE Tubulin alpha chain OS=Zea mays OX=4577 GN=ZEAMMB73_Zm00001d021891 PE=2 SV=1	20	12	0.2867	49598.4	4.92
176	sp|P49106|14331_MAIZE 14-3-3-like protein GF14-6 OS=Zea mays OX=4577 GN=GRF1 PE=3 SV=1	16	12	0.5364	29662.1	4.76
177	tr|A0A1D6DW07|A0A1D6DW07_MAIZE D-3-phosphoglycerate dehydrogenase OS=Zea mays OX=4577 GN=103645840 PE=3 SV=1	16	12	0.2093	64795	6.73
178	tr|B4F8V9|B4F8V9_MAIZE T-complex protein 1 subunit delta OS=Zea mays OX=4577 GN=100191456 PE=2 SV=1	16	12	0.2636	57645.1	6.78
179	tr|C0HGT5|C0HGT5_MAIZE T-complex protein 1 subunit delta OS=Zea mays OX=4577 GN=100381530 PE=2 SV=1	16	12	0.2636	57732.3	6.78
180	tr|K7TL05|K7TL05_MAIZE General regulatory factor2 OS=Zea mays OX=4577 GN=100279512 PE=3 SV=1	16	12	0.5364	29629	4.75
181	sp|P49353|FPPS_MAIZE Farnesyl pyrophosphate synthase OS=Zea mays OX=4577 GN=FPS PE=2 SV=1	15	12	0.3771	40013.1	5.13
182	tr|B6T5K6|B6T5K6_MAIZE Actin-1 OS=Zea mays OX=4577 PE=2 SV=1	15	12	0.3378	41622.1	5.22
183	tr|O82443|O82443_MAIZE Alanine aminotransferase OS=Zea mays OX=4577 GN=alt PE=4 SV=1	15	12	0.2614	52997.1	6.3
184	tr|A0A1D6JSN1|A0A1D6JSN1_MAIZE T-complex protein 1 subunit gamma OS=Zea mays OX=4577 GN=100285961 PE=3 SV=1	14	12	0.1971	60732.6	6.27
185	tr|A0A1D6MUF0|A0A1D6MUF0_MAIZE Heat shock 70 kDa protein 6 chloroplastic OS=Zea mays OX=4577 GN=ZEAMMB73_Zm00001d041119 PE=3 SV=1	14	12	0.2047	72166.7	5.06
186	tr|A0A1D6N322|A0A1D6N322_MAIZE Stearoyl-acyl-carrier-protein desaturase1 OS=Zea mays OX=4577 GN=100191672 PE=4 SV=1	14	12	0.3667	41224.4	5.82
187	tr|B6TYP2|B6TYP2_MAIZE Acyl-desaturase OS=Zea mays OX=4577 PE=2 SV=1	14	12	0.3359	44691.5	6.61
188	tr|B6U118|B6U118_MAIZE T-complex protein 1 subunit zeta OS=Zea mays OX=4577 PE=2 SV=1	14	12	0.2355	59086.4	6.23
189	tr|C0PH34|C0PH34_MAIZE 60S ribosomal protein L6 OS=Zea mays OX=4577 GN=103627361 PE=2 SV=1	14	12	0.4749	24238	10.09
190	tr|A0A1D6LJP0|A0A1D6LJP0_MAIZE 6-phosphogluconate dehydrogenase, decarboxylating OS=Zea mays OX=4577 GN=541700 PE=3 SV=1	13	12	0.245	54940	6.15
191	tr|B6T9P0|B6T9P0_MAIZE UDP-glucose 6-dehydrogenase OS=Zea mays OX=4577 GN=100279549 PE=2 SV=1	13	12	0.3333	52901.2	5.71
192	tr|B6TPJ8|B6TPJ8_MAIZE Fructokinase-2 OS=Zea mays OX=4577 PE=2 SV=1	13	12	0.391	35354.9	5.34
193	sp|P49079|AKH1_MAIZE Bifunctional aspartokinase/homoserine dehydrogenase 1, chloroplastic OS=Zea mays OX=4577 GN=AKHSDH1 PE=2 SV=1	12	12	0.1424	100335	7.06
194	sp|Q9SE94|MTHR1_MAIZE Methylenetetrahydrofolate reductase 1 OS=Zea mays OX=4577 PE=2 SV=1	12	12	0.2445	66428.1	5.62
195	tr|A0A1D6FII0|A0A1D6FII0_MAIZE Asparaginyl-tRNA synthetase, cytoplasmic 3 OS=Zea mays OX=4577 GN=100281485 PE=3 SV=1	12	12	0.2224	62791.1	5.86
196	tr|A0A1D6GMN4|A0A1D6GMN4_MAIZE Heat shock 70 kDa protein OS=Zea mays OX=4577 GN=100285374 PE=3 SV=1	12	12	0.1917	72691.5	5.62
197	tr|A0A1D6H6X6|A0A1D6H6X6_MAIZE Putative elongation factor 1-gamma 2 OS=Zea mays OX=4577 GN=100381466 PE=4 SV=1	20	11	0.2328	47822.7	6.31
198	tr|B4F9G0|B4F9G0_MAIZE 60S ribosomal protein L4-1 OS=Zea mays OX=4577 GN=ZEAMMB73_Zm00001d013076 PE=2 SV=1	18	11	0.2649	44338.9	10.6
199	tr|B6SZ83|B6SZ83_MAIZE Actin-7 OS=Zea mays OX=4577 GN=100281811 PE=2 SV=1	18	11	0.3085	41633.1	5.18
200	tr|K7UQT7|K7UQT7_MAIZE Putative elongation factor 1-gamma 2 OS=Zea mays OX=4577 GN=100284862 PE=4 SV=1	17	11	0.2585	46950.7	6.37
201	tr|Q941P2|Q941P2_MAIZE Glucose-1-phosphate adenylyltransferase OS=Zea mays OX=4577 GN=542072 PE=2 SV=1	16	11	0.2275	55936.3	6.07
202	tr|B6U607|B6U607_MAIZE Carbonyl reductase 1 OS=Zea mays OX=4577 PE=2 SV=1	15	11	0.5342	32681.9	6.16
203	tr|C0P567|C0P567_MAIZE Pyrophosphate--fructose 6-phosphate 1-phosphotransferase subunit beta OS=Zea mays OX=4577 GN=100382182 PE=2 SV=1	15	11	0.2589	61051.1	6.3
204	tr|B4FPB7|B4FPB7_MAIZE 60S ribosomal protein L7a-1 OS=Zea mays OX=4577 GN=100280746 PE=2 SV=1	14	11	0.3333	29389.7	10.35
205	sp|P04713|SSG1_MAIZE Granule-bound starch synthase 1, chloroplastic/amyloplastic OS=Zea mays OX=4577 GN=WAXY PE=3 SV=1	13	11	0.2116	65965.9	6.59
206	tr|A0A1D6EAY0|A0A1D6EAY0_MAIZE 60S ribosomal protein L3-1 OS=Zea mays OX=4577 GN=103647030 PE=3 SV=1	13	11	0.245	45839.9	10.03
207	tr|A0A1D6KE02|A0A1D6KE02_MAIZE Thaumatin-like protein OS=Zea mays OX=4577 GN=ZEAMMB73_Zm00001d030694 PE=4 SV=1	13	11	0.1399	95892.5	4.62
208	tr|A0A1D6MPN8|A0A1D6MPN8_MAIZE Importin subunit alpha OS=Zea mays OX=4577 GN=103649953 PE=3 SV=1	13	11	0.2738	57659.1	5.15
209	tr|Q8W529|Q8W529_MAIZE Methionine synthase (Fragment) OS=Zea mays OX=4577 PE=2 SV=1	13	11	0.1684	84452.4	5.73
210	tr|A0A1D6E703|A0A1D6E703_MAIZE Eukaryotic translation initiation factor isoform 4G-2 OS=Zea mays OX=4577 GN=103646262 PE=4 SV=1	12	11	0.1285	86462.8	8.39
211	tr|A0A1D6F6Y7|A0A1D6F6Y7_MAIZE T-complex protein 1 subunit theta OS=Zea mays OX=4577 GN=100382493 PE=3 SV=1	12	11	0.194	61035.4	5.39
212	tr|A0A1D6G4H3|A0A1D6G4H3_MAIZE Villin-2 OS=Zea mays OX=4577 GN=ZEAMMB73_Zm00001d011854 PE=4 SV=1	12	11	0.1616	86963.4	5.94
213	tr|A0A1D6IZK0|A0A1D6IZK0_MAIZE Valine--tRNA ligase mitochondrial 1 OS=Zea mays OX=4577 GN=ZEAMMB73_Zm00001d024493 PE=4 SV=1	12	11	0.1401	95009.4	5.21
214	tr|A0A1D6LCD0|A0A1D6LCD0_MAIZE Protein EXPORTIN 1A OS=Zea mays OX=4577 GN=100384227 PE=4 SV=1	12	11	0.0993	122630	5.45
215	tr|B7ZYX8|B7ZYX8_MAIZE UDP-glucose 6-dehydrogenase OS=Zea mays OX=4577 GN=100282847 PE=2 SV=1	12	11	0.2917	52937.2	5.71
216	tr|K7TQJ7|K7TQJ7_MAIZE Eukaryotic translation initiation factor isoform 4G-2 OS=Zea mays OX=4577 GN=100382039 PE=4 SV=1	12	11	0.135	86701.1	7.96
217	tr|Q7M1Z8|Q7M1Z8_MAIZE Globulin-2 OS=Zea mays OX=4577 GN=542382 PE=4 SV=1	12	11	0.32	49922.4	6.16
218	tr|A0A1D6HRM5|A0A1D6HRM5_MAIZE T-complex protein 1 subunit epsilon OS=Zea mays OX=4577 GN=100272988 PE=3 SV=1	11	11	0.2397	50778.9	5.35
219	tr|A0A1D6I0G1|A0A1D6I0G1_MAIZE Polyadenylate-binding protein OS=Zea mays OX=4577 GN=100381531 PE=3 SV=1	11	11	0.2287	71340.1	6.53
220	tr|A0A1D6KSB0|A0A1D6KSB0_MAIZE Protein TIC110 chloroplastic OS=Zea mays OX=4577 GN=ZEAMMB73_Zm00001d032615 PE=4 SV=1	11	11	0.1115	111120	5.44
221	tr|B4FBC9|B4FBC9_MAIZE Patellin-1 OS=Zea mays OX=4577 GN=100192106 PE=2 SV=1	11	11	0.2048	68034.4	4.58
222	tr|B6UAD0|B6UAD0_MAIZE 26S proteasome non-ATPase regulatory subunit 13 OS=Zea mays OX=4577 PE=2 SV=1	11	11	0.2701	43790.7	5.13
223	tr|B7ZXH0|B7ZXH0_MAIZE Pyruvate kinase OS=Zea mays OX=4577 PE=2 SV=1	11	11	0.2203	50346.3	5.62
224	tr|C0PGQ1|C0PGQ1_MAIZE Glycine--tRNA ligase mitochondrial 1 OS=Zea mays OX=4577 GN=100383520 PE=2 SV=1	11	11	0.1922	76765.2	6.03
225	tr|Q9M7E4|Q9M7E4_MAIZE Elongation factor 1 alpha OS=Zea mays OX=4577 PE=2 SV=1	23	10	0.2349	49380.6	9.34
226	tr|A0A1D6FY00|A0A1D6FY00_MAIZE Protein ROOT HAIR DEFECTIVE 3 homolog OS=Zea mays OX=4577 GN=ZEAMMB73_Zm00001d011213 PE=3 SV=1	13	10	0.139	87997.2	5.77
227	tr|A0A1D6K1B9|A0A1D6K1B9_MAIZE Hydroxyproline-rich glycoprotein family protein OS=Zea mays OX=4577 GN=ZEAMMB73_Zm00001d028998 PE=4 SV=1	12	10	0.3058	40604.9	6.57
228	tr|A0A1D6M2S2|A0A1D6M2S2_MAIZE ARM repeat superfamily protein OS=Zea mays OX=4577 GN=ZEAMMB73_Zm00001d038021 PE=4 SV=1	12	10	0.1286	96771.4	4.59
229	tr|B6TIG4|B6TIG4_MAIZE Aspartyl-tRNA synthetase OS=Zea mays OX=4577 PE=2 SV=1	12	10	0.174	60639.4	5.92
230	tr|K7UB20|K7UB20_MAIZE Ubiquitin-activating enzyme E1 2 OS=Zea mays OX=4577 GN=100381933 PE=3 SV=1	12	10	0.1104	116854	5.18
231	tr|A0A1D6G4I9|A0A1D6G4I9_MAIZE Putative ADP-ribosylation factor GTPase-activating protein AGD11 OS=Zea mays OX=4577 GN=100274407 PE=3 SV=1	11	10	0.19	51536.2	6.88
232	tr|A0A1D6J321|A0A1D6J321_MAIZE Aconitate hydratase OS=Zea mays OX=4577 GN=ZEAMMB73_Zm00001d024952 PE=3 SV=1	11	10	0.1121	97400.3	5.96
233	tr|B4FLB0|B4FLB0_MAIZE Uncharacterized protein OS=Zea mays OX=4577 PE=2 SV=1	11	10	0.1916	63387.2	4.8
234	tr|B6U2V3|B6U2V3_MAIZE ATP-dependent RNA helicase DBP5 OS=Zea mays OX=4577 PE=2 SV=1	11	10	0.2085	55005.2	5.45
235	tr|O81237|O81237_MAIZE 6-phosphogluconate dehydrogenase, decarboxylating OS=Zea mays OX=4577 GN=pdh1 PE=2 SV=1	11	10	0.186	53055	5.92
236	tr|A0A1D6EXJ1|A0A1D6EXJ1_MAIZE Villin-4 OS=Zea mays OX=4577 GN=100383299 PE=4 SV=1	10	10	0.1197	107700	5.74
237	tr|A0A1D6GQ42|A0A1D6GQ42_MAIZE Cell division cycle protein 48 OS=Zea mays OX=4577 GN=100382880 PE=4 SV=1	10	10	0.1443	90117.4	5.08
238	tr|A0A1D6H785|A0A1D6H785_MAIZE Coatomer subunit beta' OS=Zea mays OX=4577 GN=100383977 PE=3 SV=1	10	10	0.0923	93312.4	5.51
239	tr|A0A1D6HCE3|A0A1D6HCE3_MAIZE 26S proteasome non-ATPase regulatory subunit 6-like protein OS=Zea mays OX=4577 GN=100282303 PE=4 SV=1	10	10	0.2521	41164.9	5.99
240	tr|A0A1D6JNB0|A0A1D6JNB0_MAIZE Glutamate--tRNA ligase cytoplasmic OS=Zea mays OX=4577 GN=100383320 PE=3 SV=1	10	10	0.158	80837.8	8.09
241	tr|A0A1D6PZZ9|A0A1D6PZZ9_MAIZE Putative sucrose-phosphate synthase family protein isoform 1 OS=Zea mays OX=4577 GN=100384028 PE=3 SV=1	10	10	0.073	117787	5.95
242	tr|A0A1D6QNT3|A0A1D6QNT3_MAIZE Uncharacterized protein OS=Zea mays OX=4577 GN=ZEAMMB73_Zm00001d053308 PE=3 SV=1	10	10	0.1499	78475	9.06
243	tr|C0HHU2|C0HHU2_MAIZE 23-bisphosphoglycerate-independent phosphoglycerate mutase 1 OS=Zea mays OX=4577 GN=100381658 PE=2 SV=1	10	10	0.1817	60288.7	5.47
244	tr|C0PC62|C0PC62_MAIZE Uncharacterized protein OS=Zea mays OX=4577 PE=2 SV=1	10	10	0.2267	57229.4	5.46
245	tr|C0PJ26|C0PJ26_MAIZE Uncharacterized protein OS=Zea mays OX=4577 PE=2 SV=1	10	10	0.2214	48522.2	5.52
246	tr|P93852|P93852_MAIZE Methyltransferase OS=Zea mays OX=4577 GN=ESMT1 PE=2 SV=1	10	10	0.3198	38778.6	6.12
247	tr|B4FRG1|B4FRG1_MAIZE 14-3-3-like protein OS=Zea mays OX=4577 GN=542285 PE=2 SV=1	14	9	0.4436	29314.4	4.8
248	tr|Q5XPI0|Q5XPI0_MAIZE Putative 14-3-3 protein OS=Zea mays OX=4577 PE=2 SV=1	14	9	0.4475	28977.2	4.81
249	tr|K7VKH1|K7VKH1_MAIZE Tubulin alpha chain OS=Zea mays OX=4577 GN=ZEAMMB73_Zm00001d048065 PE=3 SV=1	13	9	0.1987	49851.9	5.1
250	sp|Q08069|RS8_MAIZE 40S ribosomal protein S8 OS=Zea mays OX=4577 GN=RPS8 PE=2 SV=2	12	9	0.3756	25056.4	10.37
251	tr|A0A1D6F1X1|A0A1D6F1X1_MAIZE Phospho-2-dehydro-3-deoxyheptonate aldolase OS=Zea mays OX=4577 GN=100501272 PE=3 SV=1	12	9	0.2011	58998.7	8.63
252	tr|A0A1D6K2D7|A0A1D6K2D7_MAIZE Sucrose synthase OS=Zea mays OX=4577 GN=103634623 PE=3 SV=1	12	9	0.1037	96435.4	6.24
253	tr|C0LNQ9|C0LNQ9_MAIZE UDP-glucosyltransferase OS=Zea mays OX=4577 PE=2 SV=1	12	9	0.2845	50709.9	5.74
254	tr|C0P9H2|C0P9H2_MAIZE Uncharacterized protein OS=Zea mays OX=4577 PE=2 SV=1	12	9	0.1522	67739.2	5.14
255	tr|A0A1D6FQ36|A0A1D6FQ36_MAIZE Guanosine nucleotide diphosphate dissociation inhibitor OS=Zea mays OX=4577 GN=100501867 PE=3 SV=1	11	9	0.2093	48398.7	5.86
256	tr|A0A1D6IGS0|A0A1D6IGS0_MAIZE Elongation initiation factor2 OS=Zea mays OX=4577 GN=ZEAMMB73_Zm00001d021815 PE=4 SV=1	11	9	0.2004	50758.8	8.96
257	tr|A0A1D6IUI8|A0A1D6IUI8_MAIZE Ubiquitin carboxyl-terminal hydrolase 13 OS=Zea mays OX=4577 GN=100383306 PE=3 SV=1	11	9	0.0773	127522	5.82
258	tr|A0A1D6MWV6|A0A1D6MWV6_MAIZE Importin subunit beta-1 OS=Zea mays OX=4577 GN=ZEAMMB73_Zm00001d041556 PE=4 SV=1	11	9	0.0993	107939	4.63
259	tr|A0A1D6NK26|A0A1D6NK26_MAIZE Protein ROOT HAIR DEFECTIVE 3 homolog OS=Zea mays OX=4577 GN=ZEAMMB73_Zm00001d044271 PE=3 SV=1	11	9	0.1371	92231.9	5.64
260	tr|B4F9G8|B4F9G8_MAIZE Pyruvate kinase OS=Zea mays OX=4577 GN=100191614 PE=2 SV=1	11	9	0.2144	57342.4	6.44
261	tr|B4FB55|B4FB55_MAIZE Ras-related protein ARA-3 OS=Zea mays OX=4577 GN=103635765 PE=2 SV=1	11	9	0.4047	23881.8	8.36
262	tr|B4FSV5|B4FSV5_MAIZE 26S protease regulatory subunit 6A homolog A OS=Zea mays OX=4577 GN=ZEAMMB73_Zm00001d018409 PE=2 SV=1	11	9	0.1869	47675.8	4.98
263	tr|B6TNU0|B6TNU0_MAIZE Eukaryotic translation initiation factor 2 gamma subunit OS=Zea mays OX=4577 GN=100383287 PE=2 SV=1	11	9	0.2004	50771.7	8.88
264	tr|B6TYP7|B6TYP7_MAIZE 60S ribosomal protein L5-1 OS=Zea mays OX=4577 PE=2 SV=1	11	9	0.2417	34377.4	9.39
265	tr|K7V1I3|K7V1I3_MAIZE Ubiquitin-activating enzyme E1 2 OS=Zea mays OX=4577 GN=100279472 PE=3 SV=1	11	9	0.0919	117392	5.18
266	sp|P12857|ADT2_MAIZE ADP,ATP carrier protein 2, mitochondrial OS=Zea mays OX=4577 GN=ANT2 PE=2 SV=2	10	9	0.2145	42332.1	9.85
267	tr|A0A096RFR6|A0A096RFR6_MAIZE Eukaryotic translation initiation factor 3 subunit A OS=Zea mays OX=4577 GN=542747 PE=3 SV=1	10	9	0.0984	111833	9.22
268	tr|A0A1D6FHW2|A0A1D6FHW2_MAIZE S-adenosylmethionine synthase OS=Zea mays OX=4577 GN=100282324 PE=3 SV=1	10	9	0.2623	46232.9	5.67
269	tr|A0A1D6GCU9|A0A1D6GCU9_MAIZE Protein EXPORTIN 1A OS=Zea mays OX=4577 GN=103625708 PE=4 SV=1	10	9	0.0775	125517	5.38
270	tr|A0A1D6GL76|A0A1D6GL76_MAIZE 5-methyltetrahydropteroyltriglutamate--homocysteine methyltransferase 1 OS=Zea mays OX=4577 GN=541714 PE=3 SV=1	10	9	0.1239	86560	6.17
271	tr|A0A1D6GM13|A0A1D6GM13_MAIZE Uncharacterized protein OS=Zea mays OX=4577 GN=ZEAMMB73_Zm00001d013777 PE=4 SV=1	10	9	0.1355	73706.7	9.7
272	tr|A0A1D6N4X3|A0A1D6N4X3_MAIZE 60S ribosomal protein L5-1 homolog a OS=Zea mays OX=4577 GN=103650892 PE=3 SV=1	10	9	0.2417	34439.5	9.33
273	tr|A0A1D6PUK7|A0A1D6PUK7_MAIZE Aconitate hydratase OS=Zea mays OX=4577 GN=100216599 PE=3 SV=1	10	9	0.1038	103632	6.5
274	tr|B4FBJ7|B4FBJ7_MAIZE 26S protease regulatory subunit 6A homolog A OS=Zea mays OX=4577 GN=100274559 PE=2 SV=1	10	9	0.186	47810	4.94
275	tr|B4FBP0|B4FBP0_MAIZE T-complex protein 1 subunit eta OS=Zea mays OX=4577 GN=100272855 PE=2 SV=1	10	9	0.1661	60299.2	7.05
276	tr|B4FIE9|B4FIE9_MAIZE S-adenosylmethionine synthase OS=Zea mays OX=4577 GN=100194360 PE=2 SV=2	10	9	0.297	42772	5.59
277	tr|B4FQ29|B4FQ29_MAIZE 26S proteasome non-ATPase regulatory subunit 13 homolog A OS=Zea mays OX=4577 GN=100283395 PE=2 SV=1	10	9	0.213	43842.1	5.44
278	tr|B4FSF1|B4FSF1_MAIZE 26S protease regulatory subunit 8 homolog B OS=Zea mays OX=4577 GN=100273032 PE=2 SV=1	10	9	0.2322	47200.2	8.9
279	tr|B4FTQ4|B4FTQ4_MAIZE Ras-related protein ARA-3 OS=Zea mays OX=4577 PE=2 SV=1	10	9	0.3925	23806.7	6.62
280	tr|B7ZWU3|B7ZWU3_MAIZE Uncharacterized protein OS=Zea mays OX=4577 PE=2 SV=1	10	9	0.2459	45837.6	5.33
281	tr|C0P4D6|C0P4D6_MAIZE 26S proteasome non-ATPase regulatory subunit 12 homolog B OS=Zea mays OX=4577 GN=100382103 PE=2 SV=1	10	9	0.2032	50543.3	7.08
282	tr|Q9LKI4|Q9LKI4_MAIZE UMP synthase OS=Zea mays OX=4577 GN=UMPS PE=2 SV=1	10	9	0.1883	51246.8	7.23
283	tr|A0A1D6GKX8|A0A1D6GKX8_MAIZE Threonine--tRNA ligase mitochondrial 1 OS=Zea mays OX=4577 GN=103626016 PE=3 SV=1	9	9	0.1299	84419.7	6.68
284	tr|A0A1D6HWM8|A0A1D6HWM8_MAIZE Protein transport protein SEC13 homolog B OS=Zea mays OX=4577 GN=ZEAMMB73_Zm00001d019287 PE=3 SV=1	9	9	0.3252	35447.8	5.68
285	tr|A0A1D6IHP1|A0A1D6IHP1_MAIZE ARM repeat superfamily protein OS=Zea mays OX=4577 GN=103633334 PE=4 SV=1	9	9	0.0995	123259	4.82
286	tr|A0A1D6IP54|A0A1D6IP54_MAIZE 26S proteasome regulatory subunit 4 homolog A OS=Zea mays OX=4577 GN=100501403 PE=3 SV=1	9	9	0.1991	49434.3	5.9
287	tr|A0A1D6K3D9|A0A1D6K3D9_MAIZE Beta-adaptin-like protein OS=Zea mays OX=4577 GN=ZEAMMB73_Zm00001d029196 PE=3 SV=1	9	9	0.102	94433.7	4.81
288	tr|A0A1D6L7N7|A0A1D6L7N7_MAIZE Pyruvate kinase OS=Zea mays OX=4577 GN=103644177 PE=3 SV=1	9	9	0.1446	62589.8	5.91
289	tr|A0A1D6MXW5|A0A1D6MXW5_MAIZE Heat shock protein 90-6 mitochondrial OS=Zea mays OX=4577 GN=100286003 PE=3 SV=1	9	9	0.0949	83128.1	5.45
290	tr|A0A1D6Q230|A0A1D6Q230_MAIZE Importin beta-like SAD2 OS=Zea mays OX=4577 GN=ZEAMMB73_Zm00001d050526 PE=4 SV=1	9	9	0.0877	108010	6.26
291	tr|A0A1D6QCY8|A0A1D6QCY8_MAIZE 26S protease regulatory subunit 7 homolog A OS=Zea mays OX=4577 GN=100274064 PE=3 SV=1	9	9	0.1969	51277.8	6.14
292	tr|B4FKM1|B4FKM1_MAIZE Guanine nucleotide-binding protein beta subunit-like protein OS=Zea mays OX=4577 GN=100216946 PE=2 SV=1	9	9	0.3862	36236.2	6.13
293	tr|B4FRC2|B4FRC2_MAIZE V-type proton ATPase subunit H OS=Zea mays OX=4577 GN=ZEAMMB73_Zm00001d021721 PE=2 SV=1	9	9	0.1504	51554.2	7.56
294	tr|B6T440|B6T440_MAIZE Adenosylhomocysteinase OS=Zea mays OX=4577 PE=2 SV=1	9	9	0.2062	53247.8	5.63
295	tr|B6TBM1|B6TBM1_MAIZE Alpha-soluble NSF attachment protein 2 OS=Zea mays OX=4577 GN=100282813 PE=2 SV=1	9	9	0.3356	32396.9	5.04
296	tr|K7U1M0|K7U1M0_MAIZE Putative L-gulonolactone oxidase 6 OS=Zea mays OX=4577 GN=103653136 PE=4 SV=1	9	9	0.1722	64766	8.12
297	tr|K7U5B0|K7U5B0_MAIZE Protein CYPRO4 OS=Zea mays OX=4577 GN=ZEAMMB73_Zm00001d052061 PE=4 SV=1	9	9	0.1764	67306.4	5.6
298	tr|K7U9C9|K7U9C9_MAIZE Putative DEAD-box ATP-dependent RNA helicase family protein OS=Zea mays OX=4577 GN=ZEAMMB73_Zm00001d048924 PE=4 SV=1	9	9	0.1266	64561.5	7.74
299	tr|K7V364|K7V364_MAIZE Heat shock protein 90-5 chloroplastic OS=Zea mays OX=4577 GN=ZEAMMB73_Zm00001d052809 PE=3 SV=1	9	9	0.1135	89406.1	5.04
300	tr|K7WDG3|K7WDG3_MAIZE Beta-adaptin-like protein OS=Zea mays OX=4577 GN=103639126 PE=3 SV=1	9	9	0.1002	99488.3	4.95
301	tr|O80413|O80413_MAIZE Mitochondrial phosphate transporter1 OS=Zea mays OX=4577 GN=541617 PE=2 SV=1	9	9	0.2814	38657.5	9.29
302	tr|Q84TL6|Q84TL6_MAIZE Legumin-like protein OS=Zea mays OX=4577 GN=cl2-2 PE=2 SV=1	9	9	0.2837	38078.1	6.23
303	tr|A0A1D6G8N2|A0A1D6G8N2_MAIZE Heat shock 70 kDa protein OS=Zea mays OX=4577 GN=100501536 PE=4 SV=1	15	8	0.312	25627.5	4.75
304	tr|A0A1D6H1J8|A0A1D6H1J8_MAIZE Glyceraldehyde-3-phosphate dehydrogenase OS=Zea mays OX=4577 GN=100282981 PE=3 SV=1	15	8	0.2435	36846.5	7.01
305	tr|A0A1D6JY70|A0A1D6JY70_MAIZE Heat shock cognate 70 kDa protein 2 OS=Zea mays OX=4577 GN=100281806 PE=4 SV=1	13	8	0.3162	25851.7	4.77
306	tr|B4F9R4|B4F9R4_MAIZE 60S ribosomal protein L2 OS=Zea mays OX=4577 GN=100191681 PE=2 SV=1	13	8	0.3385	28102	11.08
307	tr|A0A1D6HWJ2|A0A1D6HWJ2_MAIZE UDP-glucosyltransferase OS=Zea mays OX=4577 GN=ZEAMMB73_Zm00001d019265 PE=4 SV=1	12	8	0.2273	49830	6.13
308	tr|A0A1D6QK06|A0A1D6QK06_MAIZE 14-3-3-like protein A OS=Zea mays OX=4577 GN=100283215 PE=3 SV=1	12	8	0.3048	29712.2	4.86
309	tr|Q2MJJ9|Q2MJJ9_MAIZE Putative RH2 protein OS=Zea mays OX=4577 GN=RH2 PE=2 SV=1	12	8	0.226	45945.3	5.98
310	tr|K7TT73|K7TT73_MAIZE 40S ribosomal protein S3-1 OS=Zea mays OX=4577 GN=100274348 PE=3 SV=1	11	8	0.3728	25448.5	9.55
311	sp|P02582|ACT1_MAIZE Actin-1 OS=Zea mays OX=4577 GN=ACT1 PE=3 SV=1	10	8	0.2187	41617.1	5.22
312	tr|A0A1D6JZM1|A0A1D6JZM1_MAIZE Eukaryotic translation initiation factor 2 subunit alpha OS=Zea mays OX=4577 GN=100279728 PE=4 SV=1	10	8	0.2621	35434.9	6.11
313	tr|A0A1D6PI63|A0A1D6PI63_MAIZE 40S ribosomal protein S3a OS=Zea mays OX=4577 GN=ZEAMMB73_Zm00001d048158 PE=3 SV=1	10	8	0.2702	36296.7	9.64
314	tr|B4FAE1|B4FAE1_MAIZE Ras-related protein RABD2c OS=Zea mays OX=4577 GN=100191848 PE=2 SV=1	10	8	0.3645	22506.1	5.14
315	tr|B4FL17|B4FL17_MAIZE Translationally-controlled tumor protein-like protein OS=Zea mays OX=4577 GN=103626513 PE=2 SV=1	10	8	0.479	18727.9	4.52
316	tr|B6T8L0|B6T8L0_MAIZE 40S ribosomal protein S9 OS=Zea mays OX=4577 PE=2 SV=1	10	8	0.3402	22412.6	10.24
317	tr|B6T8X5|B6T8X5_MAIZE T-complex protein 1 subunit beta OS=Zea mays OX=4577 PE=2 SV=1	10	8	0.1352	57403.6	5.62
318	tr|B6TAQ5|B6TAQ5_MAIZE 40S ribosomal protein S3a OS=Zea mays OX=4577 GN=100282717 PE=2 SV=1	10	8	0.3346	29741.3	9.81
319	tr|B6UG10|B6UG10_MAIZE 40S ribosomal protein S3a OS=Zea mays OX=4577 GN=100286214 PE=2 SV=1	10	8	0.3346	29723.3	9.81
320	tr|C0PEZ4|C0PEZ4_MAIZE Ubiquitin carboxyl-terminal hydrolase 13 OS=Zea mays OX=4577 GN=100383306 PE=2 SV=1	10	8	0.1215	71078.1	6.11
321	sp|P25460|RS11_MAIZE 40S ribosomal protein S11 OS=Zea mays OX=4577 GN=RPS11 PE=2 SV=1	9	8	0.4025	17689.6	10.59
322	sp|P55234|GLGL2_MAIZE Glucose-1-phosphate adenylyltransferase large subunit 2, chloroplastic/amyloplastic OS=Zea mays OX=4577 GN=AGP2 PE=2 SV=1	9	8	0.167	57987.9	8.37
323	tr|A0A1D6DUX6|A0A1D6DUX6_MAIZE 26S proteasome non-ATPase regulatory subunit 7 homolog A OS=Zea mays OX=4577 GN=100274928 PE=4 SV=1	9	8	0.3026	34507.4	6.23
324	tr|A0A1D6EBQ6|A0A1D6EBQ6_MAIZE Starch branching enzyme IIa OS=Zea mays OX=4577 GN=542342 PE=4 SV=1	9	8	0.058	121784	7.08
325	tr|A0A1D6F9P9|A0A1D6F9P9_MAIZE Ubiquitin carboxyl-terminal hydrolase 13 OS=Zea mays OX=4577 GN=100383827 PE=3 SV=1	9	8	0.0612	135962	5.85
326	tr|A0A1D6M4H0|A0A1D6M4H0_MAIZE Guanosine nucleotide diphosphate dissociation inhibitor 2 OS=Zea mays OX=4577 GN=103630368 PE=4 SV=1	9	8	0.1398	56796.2	6.24
327	tr|B4F9U9|B4F9U9_MAIZE Hydroxyproline-rich glycoprotein family protein OS=Zea mays OX=4577 GN=100272926 PE=2 SV=1	9	8	0.1652	49360.6	6.44
328	tr|B4FQB3|B4FQB3_MAIZE Uncharacterized protein OS=Zea mays OX=4577 PE=2 SV=1	9	8	0.2821	42989.2	5.58
329	tr|B4FT23|B4FT23_MAIZE 14-3-3-like protein GF14 nu OS=Zea mays OX=4577 GN=100283140 PE=2 SV=1	9	8	0.3135	28590.9	4.77
330	tr|B6T8U9|B6T8U9_MAIZE Glycosyltransferase OS=Zea mays OX=4577 PE=2 SV=1	9	8	0.1594	51898.8	5.43
331	tr|B6TBN6|B6TBN6_MAIZE Pyruvate kinase OS=Zea mays OX=4577 PE=2 SV=1	9	8	0.1822	57281.3	6.34
332	tr|B6UB80|B6UB80_MAIZE S-adenosylmethionine synthase OS=Zea mays OX=4577 PE=2 SV=1	9	8	0.2576	43029.3	5.57
333	tr|B8A3D0|B8A3D0_MAIZE Uncharacterized protein OS=Zea mays OX=4577 PE=2 SV=1	9	8	0.1608	66469.1	4.84
334	tr|O49975|O49975_MAIZE MEK homolog1 OS=Zea mays OX=4577 GN=542356 PE=2 SV=1	9	8	0.2366	39874.5	5.57
335	tr|Q6QP36|Q6QP36_MAIZE 26S proteasome regulatory complex ATPase RPT3 OS=Zea mays OX=4577 PE=2 SV=1	9	8	0.227	38828.9	5.62
336	sp|P00333|ADH1_MAIZE Alcohol dehydrogenase 1 OS=Zea mays OX=4577 GN=ADH1 PE=2 SV=1	8	8	0.2032	40980.8	6.28
337	tr|A0A096QI23|A0A096QI23_MAIZE Trifunctional UDP-glucose 46-dehydratase/UDP-4-keto-6-deoxy-D-glucose 35-epimerase/UDP-4-keto-L-rhamnose-reductase RHM2 OS=Zea mays OX=4577 GN=ZEAMMB73_Zm00001d028654 PE=4 SV=1	8	8	0.1101	75936.9	6.97
338	tr|A0A1D6ECC9|A0A1D6ECC9_MAIZE Dihydrolipoyllysine-residue succinyltransferase component of 2-oxoglutarate dehydrogenase complex OS=Zea mays OX=4577 GN=100284269 PE=4 SV=1	8	8	0.2877	39706.2	5.96
339	tr|A0A1D6ERC1|A0A1D6ERC1_MAIZE Protein disulfide-isomerase like 2-2 OS=Zea mays OX=4577 GN=100381521 PE=3 SV=1	8	8	0.2086	47392.4	5.73
340	tr|A0A1D6H6Z1|A0A1D6H6Z1_MAIZE Acetyltransferase component of pyruvate dehydrogenase complex OS=Zea mays OX=4577 GN=541781 PE=3 SV=1	8	8	0.141	66606.5	7.16
341	tr|A0A1D6HCR9|A0A1D6HCR9_MAIZE Acetolactate synthase small subunit 1 chloroplastic OS=Zea mays OX=4577 GN=100381801 PE=4 SV=1	8	8	0.1584	52388.8	8.9
342	tr|A0A1D6I5L0|A0A1D6I5L0_MAIZE Formate tetrahyrofolate ligase OS=Zea mays OX=4577 GN=541944 PE=3 SV=1	8	8	0.1132	78483.5	8.58
343	tr|A0A1D6I5N9|A0A1D6I5N9_MAIZE Protein disulfide isomerase8 OS=Zea mays OX=4577 GN=606479 PE=3 SV=1	8	8	0.2698	43289.9	6.91
344	tr|A0A1D6LEN8|A0A1D6LEN8_MAIZE MA3 domain-containing protein OS=Zea mays OX=4577 GN=100501384 PE=4 SV=1	8	8	0.1306	78928	5.22
345	tr|A0A1D6LFA5|A0A1D6LFA5_MAIZE Heat shock protein 90-6 mitochondrial OS=Zea mays OX=4577 GN=ZEAMMB73_Zm00001d035285 PE=3 SV=1	8	8	0.0858	89696.2	5.27
346	tr|A0A1D6LIU0|A0A1D6LIU0_MAIZE Histidine--tRNA ligase cytoplasmic OS=Zea mays OX=4577 GN=100279212 PE=3 SV=1	8	8	0.1065	95091.5	6.07
347	tr|A0A1D6LL22|A0A1D6LL22_MAIZE Coatomer subunit beta' OS=Zea mays OX=4577 GN=ZEAMMB73_Zm00001d036161 PE=3 SV=1	8	8	0.0796	98039.6	5.24
348	tr|A0A1D6LPQ6|A0A1D6LPQ6_MAIZE Glycosyl hydrolase family 31 protein OS=Zea mays OX=4577 GN=103629642 PE=3 SV=1	8	8	0.0992	91165.3	6.3
349	tr|A0A1D6LT87|A0A1D6LT87_MAIZE Ras-related protein RABA1d OS=Zea mays OX=4577 GN=100194331 PE=4 SV=1	8	8	0.2857	31566.8	5.27
350	tr|A0A1D6QSF2|A0A1D6QSF2_MAIZE Cullin-associated NEDD8-dissociated protein 1 OS=Zea mays OX=4577 GN=100383873 PE=4 SV=1	8	8	0.2046	38936.1	8.75
351	tr|B4FQK5|B4FQK5_MAIZE Eukaryotic peptide chain release factor subunit 1-1 OS=Zea mays OX=4577 GN=100272775 PE=2 SV=1	8	8	0.1808	49188.1	5.37
352	tr|B4FTV9|B4FTV9_MAIZE 26S protease regulatory subunit S10B OS=Zea mays OX=4577 GN=100282100 PE=2 SV=1	8	8	0.2075	44570.8	7.04
353	tr|B6SXW8|B6SXW8_MAIZE RuBisCO large subunit-binding protein subunit alpha OS=Zea mays OX=4577 GN=100281701 PE=2 SV=1	8	8	0.1507	61398.4	5.2
354	tr|B6T9M0|B6T9M0_MAIZE Serine/threonine-protein kinase SAPK6 OS=Zea mays OX=4577 PE=2 SV=1	8	8	0.2005	41768	5.78
355	tr|B6TD54|B6TD54_MAIZE ATP-citrate synthase OS=Zea mays OX=4577 GN=100282948 PE=2 SV=1	8	8	0.1848	46635.2	5.58
356	tr|B6TWL4|B6TWL4_MAIZE 26S proteasome non-ATPase regulatory subunit 11 OS=Zea mays OX=4577 PE=2 SV=1	8	8	0.1901	47657.4	5.62
357	tr|B6U0P4|B6U0P4_MAIZE RHM1 OS=Zea mays OX=4577 GN=100285088 PE=2 SV=1	8	8	0.0967	75890.8	6.75
358	tr|B6U2F8|B6U2F8_MAIZE Dolichyl-diphosphooligosaccharide--protein glycosyltransferase subunit 1 OS=Zea mays OX=4577 GN=100285254 PE=2 SV=1	8	8	0.1172	70002.9	7.29
359	tr|C0P5F2|C0P5F2_MAIZE Uncharacterized protein OS=Zea mays OX=4577 PE=2 SV=1	8	8	0.1466	60084.9	9.08
360	tr|C0PEJ4|C0PEJ4_MAIZE Serine/threonine-protein kinase SRK2A OS=Zea mays OX=4577 GN=ZEAMMB73_Zm00001d003659 PE=2 SV=1	8	8	0.2051	40689.8	6.05
361	tr|K7VNE0|K7VNE0_MAIZE Phosphoenolpyruvate carboxykinase homolog2 OS=Zea mays OX=4577 GN=ZEAMMB73_Zm00001d047893 PE=3 SV=1	8	8	0.1548	72569.3	6.28
362	tr|B8QXF1|B8QXF1_ZEAMP rRNA N-glycosidase OS=Zea mays subsp. parviglumis OX=76912 GN=rip1 PE=3 SV=1	11	7	0.2124	33837.2	5.65
363	tr|A0A1D6HTR0|A0A1D6HTR0_MAIZE Heat shock 70 kDa protein 14 OS=Zea mays OX=4577 GN=ZEAMMB73_Zm00001d018975 PE=3 SV=1	10	7	0.2369	35837.8	9.08
364	sp|Q41769|ILVB2_MAIZE Acetolactate synthase 2, chloroplastic OS=Zea mays OX=4577 GN=ALS2 PE=3 SV=1	9	7	0.1129	69024.5	6.48
365	tr|A0A1D6MU58|A0A1D6MU58_MAIZE E3 ubiquitin-protein ligase UPL1 OS=Zea mays OX=4577 GN=ZEAMMB73_Zm00001d041105 PE=4 SV=1	9	7	0.0229	389506	5.39
366	tr|A0A1D6PIA7|A0A1D6PIA7_MAIZE Vicilin-like seed storage protein OS=Zea mays OX=4577 GN=103639475 PE=4 SV=1	9	7	0.1107	61626.4	8.07
367	tr|B6SIJ5|B6SIJ5_MAIZE Elongation factor 1-delta 1 OS=Zea mays OX=4577 PE=2 SV=1	9	7	0.3537	24878.7	4.39
368	tr|B6SZB9|B6SZB9_MAIZE 14-3-3-like protein OS=Zea mays OX=4577 PE=2 SV=1	9	7	0.3396	28926	4.84
369	tr|A0A1D6ECM0|A0A1D6ECM0_MAIZE 2-oxoglutarate dehydrogenase E1 component OS=Zea mays OX=4577 GN=100383579 PE=4 SV=1	8	7	0.1505	52323.7	9.26
370	tr|A0A1D6FJS7|A0A1D6FJS7_MAIZE Dynamin protein 1A OS=Zea mays OX=4577 GN=ZEAMMB73_Zm00001d009504 PE=3 SV=1	8	7	0.096	73839.1	8.58
371	tr|A0A1D6L2U9|A0A1D6L2U9_MAIZE Alpha tubulin1 OS=Zea mays OX=4577 GN=100037751 PE=4 SV=1	8	7	0.4022	20480.8	4.64
372	tr|B4FAK8|B4FAK8_MAIZE Calnexin homolog2 OS=Zea mays OX=4577 GN=542421 PE=2 SV=1	8	7	0.1579	60245.3	4.7
373	tr|B4FSA7|B4FSA7_MAIZE ADP,ATP carrier protein OS=Zea mays OX=4577 GN=100284305 PE=2 SV=1	8	7	0.1974	41264	9.81
374	tr|B6TKG5|B6TKG5_MAIZE Quercetin 3-O-methyltransferase 1 OS=Zea mays OX=4577 PE=2 SV=1	8	7	0.1951	39493	5.48
375	tr|A0A096UGL9|A0A096UGL9_MAIZE Exportin-2 OS=Zea mays OX=4577 GN=103643902 PE=4 SV=1	7	7	0.0795	108318	5.2
376	tr|A0A1D6DXG8|A0A1D6DXG8_MAIZE Eukaryotic translation initiation factor 3 subunit C OS=Zea mays OX=4577 GN=ZEAMMB73_Zm00001d002169 PE=3 SV=1	7	7	0.0787	104591	5.36
377	tr|A0A1D6DZK8|A0A1D6DZK8_MAIZE Adenosylmethionine aminotransferase1 OS=Zea mays OX=4577 GN=103645944 PE=3 SV=1	7	7	0.1408	52310.4	6.33
378	tr|A0A1D6EC22|A0A1D6EC22_MAIZE Glycine--tRNA ligase mitochondrial 1 OS=Zea mays OX=4577 GN=100192538 PE=4 SV=1	7	7	0.1163	75956.2	6.17
379	tr|A0A1D6EU26|A0A1D6EU26_MAIZE 3-dehydroquinate synthase chloroplastic OS=Zea mays OX=4577 GN=100272979 PE=3 SV=1	7	7	0.1695	45549	8.03
380	tr|A0A1D6FF42|A0A1D6FF42_MAIZE Ubiquitin carboxyl-terminal hydrolase OS=Zea mays OX=4577 GN=100383086 PE=3 SV=1	7	7	0.0838	87683.8	4.99
381	tr|A0A1D6H829|A0A1D6H829_MAIZE Importin beta-like SAD2 OS=Zea mays OX=4577 GN=ZEAMMB73_Zm00001d016479 PE=4 SV=1	7	7	0.0691	108256	4.91
382	tr|A0A1D6I1D8|A0A1D6I1D8_MAIZE Homoserine dehydrogenase OS=Zea mays OX=4577 GN=ZEAMMB73_Zm00001d019988 PE=4 SV=1	7	7	0.0774	99832.8	6.27
383	tr|A0A1D6I6V1|A0A1D6I6V1_MAIZE ATP phosphoribosyltransferase 2 chloroplastic OS=Zea mays OX=4577 GN=ZEAMMB73_Zm00001d020908 PE=4 SV=1	7	7	0.1399	47339.1	9.3
384	tr|A0A1D6MM59|A0A1D6MM59_MAIZE Uncharacterized protein OS=Zea mays OX=4577 GN=100382048 PE=4 SV=1	7	7	0.1207	62965.8	9.07
385	tr|A0A1D6QQE1|A0A1D6QQE1_MAIZE Acetyltransferase component of pyruvate dehydrogenase complex OS=Zea mays OX=4577 GN=ZEAMMB73_Zm00001d053580 PE=3 SV=1	7	7	0.1537	55653.8	8.8
386	tr|B4F7V4|B4F7V4_MAIZE Ras-related protein Rab11A OS=Zea mays OX=4577 PE=2 SV=1	7	7	0.3256	23593.4	5.85
387	tr|B4FBV8|B4FBV8_MAIZE Eukaryotic translation initiation factor 3 subunit G OS=Zea mays OX=4577 GN=100192580 PE=2 SV=1	7	7	0.2125	31662.3	8.68
388	tr|B4FDR7|B4FDR7_MAIZE Uncharacterized protein OS=Zea mays OX=4577 PE=2 SV=1	7	7	0.1801	48268.8	5.58
389	tr|B4FE06|B4FE06_MAIZE Uncharacterized protein OS=Zea mays OX=4577 PE=2 SV=1	7	7	0.3148	24048.9	5.72
390	tr|B4FF65|B4FF65_MAIZE 26S proteasome non-ATPase regulatory subunit 11-like protein OS=Zea mays OX=4577 GN=100193485 PE=2 SV=1	7	7	0.1643	47703.6	6.01
391	tr|B4FH57|B4FH57_MAIZE Elongation factor Tu OS=Zea mays OX=4577 GN=100194026 PE=2 SV=1	7	7	0.1956	48403.1	6.11
392	tr|B4FNZ9|B4FNZ9_MAIZE General stress protein 39 OS=Zea mays OX=4577 PE=2 SV=1	7	7	0.25	32943.8	5.78
393	tr|B4FRC9|B4FRC9_MAIZE Aldolase-type TIM barrel family protein OS=Zea mays OX=4577 GN=100284080 PE=2 SV=1	7	7	0.1888	46245.2	6.86
394	tr|B6EBQ2|B6EBQ2_MAIZE Indole-3-acetic acid amido synthetase OS=Zea mays OX=4577 GN=GH3 PE=2 SV=1	7	7	0.1508	66918.5	5.67
395	tr|B6T3P9|B6T3P9_MAIZE Enolase OS=Zea mays OX=4577 PE=2 SV=1	7	7	0.2152	48130.1	5.59
396	tr|B6T6V5|B6T6V5_MAIZE Ubiquitin carboxyl-terminal hydrolase 6 OS=Zea mays OX=4577 GN=100282385 PE=2 SV=1	7	7	0.1632	53612.1	5.73
397	tr|B6TBW2|B6TBW2_MAIZE ATP synthase delta chain OS=Zea mays OX=4577 GN=100282837 PE=2 SV=1	7	7	0.3262	25565.4	9.37
398	tr|B6TF69|B6TF69_MAIZE Ketol-acid reductoisomerase OS=Zea mays OX=4577 PE=2 SV=1	7	7	0.1382	63046.1	6.18
399	tr|B6TII5|B6TII5_MAIZE Pyruvate kinase OS=Zea mays OX=4577 PE=2 SV=1	7	7	0.115	55316.2	8.34
400	tr|B6TKY3|B6TKY3_MAIZE T-complex protein 1 subunit alpha OS=Zea mays OX=4577 GN=100283716 PE=2 SV=1	7	7	0.1284	59194.5	5.79
401	tr|B6TL91|B6TL91_MAIZE FAM10 family protein OS=Zea mays OX=4577 GN=100283738 PE=2 SV=1	7	7	0.1779	43386.1	5.06
402	tr|B6TRV3|B6TRV3_MAIZE Eukaryotic translation initiation factor 3 subunit E OS=Zea mays OX=4577 PE=2 SV=1	7	7	0.1995	51045.9	5.54
403	tr|B6TX62|B6TX62_MAIZE Ras-related protein RABA1f OS=Zea mays OX=4577 GN=100284756 PE=2 SV=1	7	7	0.3148	24092.9	5.77
404	tr|B6UEQ3|B6UEQ3_MAIZE Dynamin-2A OS=Zea mays OX=4577 PE=2 SV=1	7	7	0.0865	99553.3	9.14
405	tr|B7ZXL4|B7ZXL4_MAIZE 3-dehydroquinate synthase chloroplastic OS=Zea mays OX=4577 GN=ZEAMMB73_Zm00001d022622 PE=2 SV=1	7	7	0.1393	47225.8	7.6
406	tr|B8A1K3|B8A1K3_MAIZE Uncharacterized protein OS=Zea mays OX=4577 PE=2 SV=1	7	7	0.2459	33030	6.65
407	tr|C0PHH5|C0PHH5_MAIZE Dihydrolipoyl dehydrogenase OS=Zea mays OX=4577 GN=100383599 PE=2 SV=1	7	7	0.1558	59353.4	6.58
408	tr|C4J602|C4J602_MAIZE Uncharacterized protein OS=Zea mays OX=4577 PE=2 SV=1	7	7	0.15	52807.8	6.78
409	tr|K7TVZ1|K7TVZ1_MAIZE 6-phosphogluconate dehydrogenase, decarboxylating OS=Zea mays OX=4577 GN=100856973 PE=3 SV=1	7	7	0.1124	54166.9	6.3
410	tr|B6T1Y8|B6T1Y8_MAIZE 40S ribosomal protein S27a OS=Zea mays OX=4577 PE=2 SV=1	14	6	0.3548	17743.5	9.83
411	tr|A0A1D6E8G3|A0A1D6E8G3_MAIZE Actin-7 OS=Zea mays OX=4577 GN=ZEAMMB73_Zm00001d003298 PE=3 SV=1	11	6	0.2738	29136	5.34
412	tr|B6SHM7|B6SHM7_MAIZE 40S ribosomal protein S7 OS=Zea mays OX=4577 GN=100193269 PE=2 SV=1	10	6	0.2552	22211.6	9.76
413	sp|P21569|CYPH_MAIZE Peptidyl-prolyl cis-trans isomerase OS=Zea mays OX=4577 GN=CYP PE=2 SV=1	9	6	0.4302	18348.8	8.91
414	tr|A0A1D6K9S0|A0A1D6K9S0_MAIZE 40S ribosomal protein S4-3 OS=Zea mays OX=4577 GN=ZEAMMB73_Zm00001d030106 PE=4 SV=1	8	6	0.2193	21068.6	9.56
415	tr|B4FWR7|B4FWR7_MAIZE 60S ribosomal protein L13 OS=Zea mays OX=4577 GN=100273645 PE=2 SV=2	8	6	0.25	23936.8	10.85
416	tr|B6SIK8|B6SIK8_MAIZE Elongation factor 1-beta OS=Zea mays OX=4577 PE=2 SV=1	8	6	0.3196	23377	4.55
417	tr|B6T1G9|B6T1G9_MAIZE Elongation factor 1-beta OS=Zea mays OX=4577 PE=2 SV=1	8	6	0.3014	23174.7	4.55
418	tr|A0A1D6FR00|A0A1D6FR00_MAIZE Elongation factor 1-beta OS=Zea mays OX=4577 GN=ZEAMMB73_Zm00001d010431 PE=3 SV=1	7	6	0.276	27254.4	4.45
419	tr|A0A1D6H1R6|A0A1D6H1R6_MAIZE V-type proton ATPase catalytic subunit A OS=Zea mays OX=4577 GN=ZEAMMB73_Zm00001d015427 PE=4 SV=1	7	6	0.5	13591.5	6.72
420	tr|A0A1D6JDW4|A0A1D6JDW4_MAIZE 26S proteasome non-ATPase regulatory subunit 1 homolog OS=Zea mays OX=4577 GN=103642042 PE=3 SV=1	7	6	0.0499	110975	5.08
421	tr|A0A1D6JT82|A0A1D6JT82_MAIZE Methionine--tRNA ligase cytoplasmic OS=Zea mays OX=4577 GN=103632740 PE=3 SV=1	7	6	0.0775	89122.1	6.94
422	tr|A0A1D6LA97|A0A1D6LA97_MAIZE Anthranilate synthase alpha subunit 2 chloroplastic OS=Zea mays OX=4577 GN=ZEAMMB73_Zm00001d034713 PE=4 SV=1	7	6	0.1092	64486.9	6.65
423	tr|A0A1D6MF48|A0A1D6MF48_MAIZE Eukaryotic translation initiation factor 3 subunit L OS=Zea mays OX=4577 GN=103649546 PE=3 SV=1	7	6	0.0886	59458.3	6.26
424	tr|B4F9A2|B4F9A2_MAIZE Glutamine synthetase OS=Zea mays OX=4577 PE=2 SV=1	7	6	0.1653	39543.9	5.57
425	tr|B4FNM4|B4FNM4_MAIZE 60S acidic ribosomal protein P0 OS=Zea mays OX=4577 GN=ZEAMMB73_Zm00001d035201 PE=2 SV=1	7	6	0.2006	34488.2	5.2
426	tr|B4G1M9|B4G1M9_MAIZE Serine/threonine-protein phosphatase OS=Zea mays OX=4577 GN=100381284 PE=2 SV=1	7	6	0.1954	35205.4	5.16
427	tr|B6T1J3|B6T1J3_MAIZE 40S ribosomal protein S13 OS=Zea mays OX=4577 PE=2 SV=1	7	6	0.3581	16868.8	10.45
428	tr|B6T2T0|B6T2T0_MAIZE DNA binding activity2 OS=Zea mays OX=4577 GN=103651402 PE=2 SV=1	7	6	0.2261	26613.2	6.51
429	tr|B6T706|B6T706_MAIZE Aspartic proteinase oryzasin-1 OS=Zea mays OX=4577 PE=2 SV=1	7	6	0.1373	54612.7	5.43
430	tr|B6TAE5|B6TAE5_MAIZE Citrate synthase OS=Zea mays OX=4577 PE=2 SV=1	7	6	0.1513	50611.7	6.25
431	tr|B6TBX3|B6TBX3_MAIZE GTP-binding nuclear protein OS=Zea mays OX=4577 PE=2 SV=1	7	6	0.2805	25171.4	6.39
432	tr|B6TNF1|B6TNF1_MAIZE Calnexin homolog1 OS=Zea mays OX=4577 GN=100283947 PE=2 SV=1	7	6	0.1273	60400.4	4.73
433	tr|B6TRR5|B6TRR5_MAIZE Formate dehydrogenase, mitochondrial OS=Zea mays OX=4577 PE=2 SV=1	7	6	0.1782	41418.9	6.32
434	tr|B6TV58|B6TV58_MAIZE Heterogeneous nuclear ribonucleoprotein A3-like protein 2 OS=Zea mays OX=4577 PE=2 SV=1	7	6	0.1387	44566.5	7.78
435	tr|C0PFM8|C0PFM8_MAIZE Protein RETICULATA-RELATED 3 chloroplastic OS=Zea mays OX=4577 GN=100383393 PE=2 SV=1	7	6	0.2076	35139.1	9.74
436	sp|Q08062|MDHC_MAIZE Malate dehydrogenase, cytoplasmic OS=Zea mays OX=4577 PE=1 SV=2	6	6	0.1898	35589.5	5.77
437	tr|A0A1D6EFK8|A0A1D6EFK8_MAIZE Protein transport protein Sec24-like OS=Zea mays OX=4577 GN=100194158 PE=4 SV=1	6	6	0.0688	110840	6.67
438	tr|A0A1D6EP71|A0A1D6EP71_MAIZE Proton pump-interactor 1 OS=Zea mays OX=4577 GN=103647378 PE=4 SV=1	6	6	0.1371	59267.1	8.55
439	tr|A0A1D6F0N8|A0A1D6F0N8_MAIZE Histone deacetylase OS=Zea mays OX=4577 GN=541883 PE=4 SV=1	6	6	0.0952	77006.7	5.58
440	tr|A0A1D6GPL3|A0A1D6GPL3_MAIZE Serine/threonine protein phosphatase 2A regulatory subunit B''alpha OS=Zea mays OX=4577 GN=ZEAMMB73_Zm00001d014037 PE=4 SV=1	6	6	0.142	55320.3	4.99
441	tr|A0A1D6HT03|A0A1D6HT03_MAIZE Eukaryotic translation initiation factor 3 subunit I OS=Zea mays OX=4577 GN=100281110 PE=3 SV=1	6	6	0.2086	33551.4	6.32
442	tr|A0A1D6I1F4|A0A1D6I1F4_MAIZE 40S ribosomal protein S4-3 OS=Zea mays OX=4577 GN=ZEAMMB73_Zm00001d019999 PE=4 SV=1	6	6	0.1623	35412.1	9.74
443	tr|A0A1D6JKX1|A0A1D6JKX1_MAIZE AP-2 complex subunit alpha OS=Zea mays OX=4577 GN=100280063 PE=3 SV=1	6	6	0.0776	101859	5.28
444	tr|A0A1D6JLA4|A0A1D6JLA4_MAIZE Fusca-like protein OS=Zea mays OX=4577 GN=ZEAMMB73_Zm00001d027359 PE=4 SV=1	6	6	0.1213	49862.4	7.2
445	tr|A0A1D6KJP4|A0A1D6KJP4_MAIZE Peptidylprolyl isomerase OS=Zea mays OX=4577 GN=ZEAMMB73_Zm00001d031569 PE=4 SV=1	6	6	0.1138	64590.8	5.29
446	tr|A0A1D6KPN0|A0A1D6KPN0_MAIZE Aminopeptidase OS=Zea mays OX=4577 GN=ZEAMMB73_Zm00001d032282 PE=3 SV=1	6	6	0.0712	91384.9	4.96
447	tr|A0A1D6MQR1|A0A1D6MQR1_MAIZE Argonaute105 OS=Zea mays OX=4577 GN=ZEAMMB73_Zm00001d040429 PE=4 SV=1	6	6	0.0906	75090.6	9.53
448	tr|A0A1D6N1C9|A0A1D6N1C9_MAIZE Uridine 5'-monophosphate synthase OS=Zea mays OX=4577 GN=ZEAMMB73_Zm00001d042088 PE=3 SV=1	6	6	0.0821	91499.4	9.3
449	tr|A0A1D6NJP2|A0A1D6NJP2_MAIZE Tetratricopeptide repeat (TPR)-containing protein OS=Zea mays OX=4577 GN=100274696 PE=4 SV=1	6	6	0.0641	97794.1	6.34
450	tr|A0A1D6Q8I9|A0A1D6Q8I9_MAIZE Pyrophosphate--fructose 6-phosphate 1-phosphotransferase subunit alpha OS=Zea mays OX=4577 GN=100280449 PE=3 SV=1	6	6	0.0929	63099.7	6.61
451	tr|B4FAD4|B4FAD4_MAIZE Isocitrate dehydrogenase [NAD] subunit, mitochondrial OS=Zea mays OX=4577 GN=100191841 PE=2 SV=1	6	6	0.2027	39724.2	6.52
452	tr|B4FD03|B4FD03_MAIZE Aldolase superfamily protein OS=Zea mays OX=4577 GN=100192890 PE=2 SV=1	6	6	0.2107	42904.2	5.47
453	tr|B4FGL3|B4FGL3_MAIZE Putative ATP synthase 24 kDa subunit mitochondrial OS=Zea mays OX=4577 GN=ZEAMMB73_Zm00001d015134 PE=2 SV=1	6	6	0.2551	27652.8	7.69
454	tr|B4FIH9|B4FIH9_MAIZE Xylose isomerase OS=Zea mays OX=4577 GN=100194385 PE=2 SV=1	6	6	0.1266	53740.4	5.47
455	tr|B4FSJ1|B4FSJ1_MAIZE V-type proton ATPase subunit C OS=Zea mays OX=4577 PE=2 SV=1	6	6	0.1618	42662.9	5.68
456	tr|B4FTC8|B4FTC8_MAIZE Fatty acid biosynthesis1 OS=Zea mays OX=4577 GN=100273168 PE=2 SV=1	6	6	0.1887	32691.3	9.33
457	tr|B4FWK0|B4FWK0_MAIZE Eukaryotic translation initiation factor 3 subunit D OS=Zea mays OX=4577 GN=100273610 PE=2 SV=1	6	6	0.0966	64884.8	5.51
458	tr|B4G0V4|B4G0V4_MAIZE Coatomer subunit delta OS=Zea mays OX=4577 GN=ZEAMMB73_Zm00001d023943 PE=2 SV=1	6	6	0.124	56891.2	5.47
459	tr|B6T4E6|B6T4E6_MAIZE Mo-molybdopterin cofactor sulfurase OS=Zea mays OX=4577 GN=100282161 PE=2 SV=1	6	6	0.2118	35637.1	5.72
460	tr|B6TX10|B6TX10_MAIZE 6-phosphogluconate dehydrogenase, decarboxylating OS=Zea mays OX=4577 PE=2 SV=1	6	6	0.0907	54054.8	6.3
461	tr|B8A0T6|B8A0T6_MAIZE Aspartate aminotransferase OS=Zea mays OX=4577 PE=2 SV=1	6	6	0.1425	46858.1	6.68
462	tr|B8XPZ2|B8XPZ2_MAIZE Phosphoenolpyruvate carboxylase OS=Zea mays OX=4577 GN=pepc PE=2 SV=1	6	6	0.0485	109358	5.77
463	tr|C0PDN0|C0PDN0_MAIZE Trehalose-6-phosphate synthase15 OS=Zea mays OX=4577 GN=103636651 PE=2 SV=1	6	6	0.0757	101791	5.23
464	tr|C0PDX9|C0PDX9_MAIZE Dirigent protein OS=Zea mays OX=4577 GN=100274142 PE=2 SV=1	6	6	0.2369	34588.4	8.56
465	tr|C0PE90|C0PE90_MAIZE Uncharacterized protein OS=Zea mays OX=4577 PE=2 SV=1	6	6	0.1386	48139.8	9.52
466	tr|C0PGB5|C0PGB5_MAIZE Pyruvate kinase OS=Zea mays OX=4577 GN=606466 PE=2 SV=1	6	6	0.1096	62638	6.33
467	tr|C0PH33|C0PH33_MAIZE Dihydroxyacetone kinase OS=Zea mays OX=4577 GN=ZEAMMB73_Zm00001d033795 PE=2 SV=1	6	6	0.101	61706.4	5.4
468	tr|C0PHK6|C0PHK6_MAIZE Dynamin-related protein 1C OS=Zea mays OX=4577 GN=ZEAMMB73_Zm00001d013426 PE=2 SV=1	6	6	0.0884	67983.9	8.34
469	tr|C0PM74|C0PM74_MAIZE Adenylate kinase 4 OS=Zea mays OX=4577 GN=100384174 PE=2 SV=1	6	6	0.2282	26398.2	7.66
470	tr|C4J030|C4J030_MAIZE Aspartate aminotransferase chloroplastic OS=Zea mays OX=4577 GN=ZEAMMB73_Zm00001d018386 PE=2 SV=1	6	6	0.1329	50383.2	8.43
471	tr|C4J495|C4J495_MAIZE Uncharacterized protein OS=Zea mays OX=4577 PE=2 SV=1	6	6	0.087	65354	6.47
472	tr|K7TR93|K7TR93_MAIZE Tryptophan synthase OS=Zea mays OX=4577 GN=732803 PE=3 SV=1	6	6	0.1273	51088.4	6.66
473	tr|K7TSX2|K7TSX2_MAIZE Double Clp-N motif-containing P-loop nucleoside triphosphate hydrolase superfamily protein OS=Zea mays OX=4577 GN=103641592 PE=3 SV=1	6	6	0.0793	102070	6.23
474	tr|W8TP90|W8TP90_MAIZE Aldehyde dehydrogenase 2-2 OS=Zea mays subsp. mays OX=381124 GN=rf2b PE=2 SV=1	6	6	0.1055	58640.2	6.44
475	tr|A0A1D6M7C2|A0A1D6M7C2_MAIZE Phosphoglycerate kinase OS=Zea mays OX=4577 GN=ZEAMMB73_Zm00001d038579 PE=3 SV=1	9	5	0.1208	49838.8	6.29
476	tr|B4FBK8|B4FBK8_MAIZE 3-ketoacyl-CoA thiolase 2 peroxisomal OS=Zea mays OX=4577 GN=100192501 PE=2 SV=1	8	5	0.115	47958.4	8.59
477	tr|B6TE31|B6TE31_MAIZE 40S ribosomal protein S7 OS=Zea mays OX=4577 PE=2 SV=1	7	5	0.1406	22120.5	9.81
478	tr|B6TNK2|B6TNK2_MAIZE 2-oxoglutarate (2OG) and Fe(II)-dependent oxygenase superfamily protein OS=Zea mays OX=4577 GN=100277067 PE=2 SV=1	7	5	0.1376	39243.6	6.23
479	tr|B6TUB8|B6TUB8_MAIZE Phospho-2-dehydro-3-deoxyheptonate aldolase OS=Zea mays OX=4577 GN=100284499 PE=2 SV=1	7	5	0.1041	59003.7	8.43
480	tr|C0PE24|C0PE24_MAIZE Uncharacterized protein OS=Zea mays OX=4577 PE=2 SV=1	7	5	0.2648	27036.6	5.52
481	sp|P30756|H2B2_MAIZE Histone H2B.2 OS=Zea mays OX=4577 PE=2 SV=3	6	5	0.2933	16173.7	10.08
482	tr|A0A096S0J0|A0A096S0J0_MAIZE Pyrophosphate--fructose 6-phosphate 1-phosphotransferase subunit alpha OS=Zea mays OX=4577 GN=PFP-ALPHA PE=3 SV=1	6	5	0.0744	67472.6	7.85
483	tr|A0A1D6E020|A0A1D6E020_MAIZE 26S proteasome non-ATPase regulatory subunit 1 homolog OS=Zea mays OX=4577 GN=103645964 PE=3 SV=1	6	5	0.0516	105440	5.19
484	tr|A0A1D6HST0|A0A1D6HST0_MAIZE Ubiquitin carboxyl-terminal hydrolase 13 OS=Zea mays OX=4577 GN=ZEAMMB73_Zm00001d018859 PE=4 SV=1	6	5	0.07	71202.4	6.22
485	tr|A0A1D6HWR7|A0A1D6HWR7_MAIZE IAA-amino acid hydrolase ILR1 OS=Zea mays OX=4577 GN=100274355 PE=4 SV=1	6	5	0.1371	45649.8	6.02
486	tr|A0A1D6L2Q1|A0A1D6L2Q1_MAIZE Adenylyl cyclase-associated protein OS=Zea mays OX=4577 GN=ZEAMMB73_Zm00001d033830 PE=3 SV=1	6	5	0.1076	53322.1	7.07
487	tr|A0A1D6LZA7|A0A1D6LZA7_MAIZE 60S ribosomal protein L18-3 OS=Zea mays OX=4577 GN=103635488 PE=4 SV=1	6	5	0.2478	25959.2	11.16
488	tr|A0A1D6M1H2|A0A1D6M1H2_MAIZE Elongation factor 1-alpha OS=Zea mays OX=4577 GN=103630200 PE=4 SV=1	6	5	0.3152	19901.9	9.54
489	tr|A0A1R3MHC7|A0A1R3MHC7_MAIZE Glycosyltransferase OS=Zea mays OX=4577 GN=ZEAMMB73_Zm00001d033580 PE=3 SV=1	6	5	0.138	49709.8	5.75
490	tr|B4FRG8|B4FRG8_MAIZE Mitochondrial dicarboxylate/tricarboxylate transporter DTC OS=Zea mays OX=4577 GN=ZEAMMB73_Zm00001d037727 PE=2 SV=1	6	5	0.1576	33531.5	9.72
491	tr|B4FVJ6|B4FVJ6_MAIZE Uncharacterized protein OS=Zea mays OX=4577 PE=2 SV=1	6	5	0.2421	21027.6	8.58
492	tr|B4G1E1|B4G1E1_MAIZE Uncharacterized protein OS=Zea mays OX=4577 PE=2 SV=1	6	5	0.1141	42008.5	5.24
493	tr|B6SI39|B6SI39_MAIZE 60S ribosomal protein L9-1 OS=Zea mays OX=4577 GN=ZEAMMB73_Zm00001d035901 PE=2 SV=1	6	5	0.3474	21460.7	9.71
494	tr|B6T1G5|B6T1G5_MAIZE Histone H2B OS=Zea mays OX=4577 GN=100501306 PE=2 SV=1	6	5	0.2953	16032.6	10.08
495	tr|B6T2E7|B6T2E7_MAIZE ADP-ribosylation factor 1 OS=Zea mays OX=4577 PE=2 SV=1	6	5	0.2928	20627.4	6.43
496	tr|B6T595|B6T595_MAIZE 60S ribosomal protein L17 OS=Zea mays OX=4577 GN=100280639 PE=2 SV=1	6	5	0.2105	19519.1	10.23
497	tr|B6T773|B6T773_MAIZE Tryptophanyl-tRNA synthetase OS=Zea mays OX=4577 PE=2 SV=1	6	5	0.1373	46279.4	5.93
498	tr|B6T878|B6T878_MAIZE Histone H2B OS=Zea mays OX=4577 PE=2 SV=1	6	5	0.3026	16027.6	10.08
499	sp|P80639|IF5A_MAIZE Eukaryotic translation initiation factor 5A OS=Zea mays OX=4577 GN=TIF5A PE=1 SV=2	5	5	0.3063	17496.5	5.61
500	tr|A0A097PT11|A0A097PT11_MAIZE Embryo yellow protein (Fragment) OS=Zea mays OX=4577 PE=2 SV=1	5	5	0.0733	90182.6	4.94
501	tr|A0A1D6E5A1|A0A1D6E5A1_MAIZE Transportin-1 OS=Zea mays OX=4577 GN=100381988 PE=4 SV=1	5	5	0.0619	96596.8	4.79
502	tr|A0A1D6E6L1|A0A1D6E6L1_MAIZE Polyadenylate-binding protein OS=Zea mays OX=4577 GN=ZEAMMB73_Zm00001d003106 PE=3 SV=1	5	5	0.0767	71478.9	8.93
503	tr|A0A1D6EFN9|A0A1D6EFN9_MAIZE Pyruvate dehydrogenase E1 component subunit alpha OS=Zea mays OX=4577 GN=100272834 PE=4 SV=1	5	5	0.1262	46403.3	6.41
504	tr|A0A1D6ENN4|A0A1D6ENN4_MAIZE Bifunctional aspartokinase/homoserine dehydrogenase 2, chloroplastic Aspartokinase Homoserine dehydrogenase OS=Zea mays OX=4577 GN=ZEAMMB73_Zm00001d005535 PE=4 SV=1	5	5	0.0495	89811.7	6.03
505	tr|A0A1D6FKG0|A0A1D6FKG0_MAIZE Aspartic proteinase A1 OS=Zea mays OX=4577 GN=ZEAMMB73_Zm00001d009594 PE=3 SV=1	5	5	0.1442	46104.9	5.17
506	tr|A0A1D6FUG4|A0A1D6FUG4_MAIZE Cullin-1 OS=Zea mays OX=4577 GN=103635893 PE=3 SV=1	5	5	0.0798	86146.9	6.18
507	tr|A0A1D6GFP8|A0A1D6GFP8_MAIZE 40S ribosomal protein S18 OS=Zea mays OX=4577 GN=100273341 PE=3 SV=1	5	5	0.3385	15119.5	9.86
508	tr|A0A1D6JN03|A0A1D6JN03_MAIZE Aconitate hydratase 1 OS=Zea mays OX=4577 GN=100304277 PE=4 SV=1	5	5	0.0488	110655	7.31
509	tr|A0A1D6K1W7|A0A1D6K1W7_MAIZE ABC transporter E family member 2 OS=Zea mays OX=4577 GN=103634615 PE=4 SV=1	5	5	0.1091	62196.8	6.74
510	tr|A0A1D6KJ07|A0A1D6KJ07_MAIZE Aminoacylase-1 OS=Zea mays OX=4577 GN=ZEAMMB73_Zm00001d031473 PE=4 SV=1	5	5	0.1323	49019.1	5.32
511	tr|A0A1D6LSP8|A0A1D6LSP8_MAIZE Putative ATPase, V1 complex, subunit B protein isoform 1 OS=Zea mays OX=4577 GN=100282598 PE=4 SV=1	5	5	0.1054	47260.7	5.46
512	tr|A0A1D6M9Z1|A0A1D6M9Z1_MAIZE Ras-related protein RABG3f OS=Zea mays OX=4577 GN=100383121 PE=4 SV=1	5	5	0.2582	20427.6	4.79
513	tr|A0A1D6MUJ1|A0A1D6MUJ1_MAIZE Exocyst complex component SEC10 OS=Zea mays OX=4577 GN=ZEAMMB73_Zm00001d041138 PE=4 SV=1	5	5	0.0813	70094.7	5.1
514	tr|A0A1D6MY10|A0A1D6MY10_MAIZE 60S ribosomal protein L6 OS=Zea mays OX=4577 GN=ZEAMMB73_Zm00001d041756 PE=3 SV=1	5	5	0.0853	47564.7	9.93
515	tr|A0A1D6N308|A0A1D6N308_MAIZE Dynamin-related protein 3A OS=Zea mays OX=4577 GN=100383931 PE=3 SV=1	5	5	0.0841	60004.2	6.4
516	tr|A0A1D6N660|A0A1D6N660_MAIZE Serine/threonine-protein kinase SRK2A OS=Zea mays OX=4577 GN=100384302 PE=3 SV=1	5	5	0.1224	46026.9	5.83
517	tr|A0A1D6PXR0|A0A1D6PXR0_MAIZE Sugary1 OS=Zea mays OX=4577 GN=ZEAMMB73_Zm00001d049753 PE=4 SV=1	5	5	0.0706	72514.1	5.91
518	tr|A0A1D6Q3U2|A0A1D6Q3U2_MAIZE Ypt homolog3 OS=Zea mays OX=4577 GN=542765 PE=4 SV=1	5	5	0.254	27917.8	7.09
519	tr|A0A1D6Q571|A0A1D6Q571_MAIZE Succinate--CoA ligase [ADP-forming] subunit beta, mitochondrial OS=Zea mays OX=4577 GN=100284286 PE=3 SV=1	5	5	0.0974	41793.8	5.97
520	tr|A0A1D6QRV9|A0A1D6QRV9_MAIZE Pyrophosphate-energized vacuolar membrane proton pump 1 OS=Zea mays OX=4577 GN=103654862 PE=3 SV=1	5	5	0.0825	69541.3	5.94
521	tr|A0A1D6QVF9|A0A1D6QVF9_MAIZE Protein disulfide-isomerase OS=Zea mays OX=4577 GN=606411 PE=3 SV=1	5	5	0.0806	62727.7	4.71
522	tr|B4F9T3|B4F9T3_MAIZE Uncharacterized protein OS=Zea mays OX=4577 PE=2 SV=1	5	5	0.1383	33266.9	5.55
523	tr|B4FAG0|B4FAG0_MAIZE dTDP-glucose dehydratase homolog csu219 OS=Zea mays OX=4577 GN=100191862 PE=2 SV=1	5	5	0.1429	39309.6	7.16
524	tr|B4FFF1|B4FFF1_MAIZE Ran-binding protein 1 homolog a OS=Zea mays OX=4577 GN=100193549 PE=2 SV=1	5	5	0.177	23119.4	4.76
525	tr|B4FH95|B4FH95_MAIZE Uncharacterized protein OS=Zea mays OX=4577 PE=2 SV=1	5	5	0.112	40068	9
526	tr|B4FKK9|B4FKK9_MAIZE Uncharacterized protein OS=Zea mays OX=4577 PE=2 SV=1	5	5	0.0844	42746.9	6.68
527	tr|B4FMB3|B4FMB3_MAIZE Ribosomal protein L15 OS=Zea mays OX=4577 GN=100282218 PE=2 SV=1	5	5	0.2255	24364.1	11.44
528	tr|B4FRI1|B4FRI1_MAIZE Phosphoserine aminotransferase OS=Zea mays OX=4577 GN=100284817 PE=2 SV=1	5	5	0.1647	44867.9	8.55
529	tr|B4FSU4|B4FSU4_MAIZE SOUL heme-binding family protein OS=Zea mays OX=4577 GN=100273098 PE=2 SV=1	5	5	0.2291	24878.2	9.33
530	tr|B4FX20|B4FX20_MAIZE AKIN gamma OS=Zea mays OX=4577 GN=100286384 PE=1 SV=1	5	5	0.1242	48416.2	4.9
531	tr|B4G0U4|B4G0U4_MAIZE Uncharacterized protein OS=Zea mays OX=4577 PE=2 SV=1	5	5	0.1402	40618	5.62
532	tr|B4G1Z2|B4G1Z2_MAIZE Xyloglucan endotransglucosylase/hydrolase OS=Zea mays OX=4577 GN=ZEAMMB73_Zm00001d052651 PE=2 SV=1	5	5	0.1616	34101.7	6.18
533	tr|B4G286|B4G286_MAIZE 40S ribosomal protein S18 OS=Zea mays OX=4577 PE=2 SV=1	5	5	0.2895	17708.5	10.74
534	tr|B6SIA5|B6SIA5_MAIZE Disulfide oxidoreductase/ monooxygenase/ oxidoreductase OS=Zea mays OX=4577 PE=2 SV=1	5	5	0.1382	43578.6	8.34
535	tr|B6SJR7|B6SJR7_MAIZE C-1-tetrahydrofolate synthase, cytoplasmic OS=Zea mays OX=4577 PE=2 SV=1	5	5	0.1599	39567.5	9.49
536	tr|B6SUD1|B6SUD1_MAIZE Alcohol dehydrogenase 2 OS=Zea mays OX=4577 GN=ZEAMMB73_Zm00001d049059 PE=2 SV=1	5	5	0.1003	41066.1	5.72
537	tr|B6T1D8|B6T1D8_MAIZE 60S ribosomal protein L18a OS=Zea mays OX=4577 GN=100286074 PE=2 SV=1	5	5	0.1966	21472.8	10.54
538	tr|B6T3J2|B6T3J2_MAIZE Eukaryotic translation initiation factor 2 beta subunit OS=Zea mays OX=4577 GN=100282096 PE=2 SV=1	5	5	0.1765	30695.5	6.4
539	tr|B6T4W5|B6T4W5_MAIZE Hyoscyamine 6-dioxygenase OS=Zea mays OX=4577 PE=2 SV=1	5	5	0.152	37728.1	5.59
540	tr|B6T5L0|B6T5L0_MAIZE KH domain containing protein OS=Zea mays OX=4577 PE=2 SV=1	5	5	0.1021	57340.6	5.26
541	tr|B6T6W7|B6T6W7_MAIZE Serine/threonine-protein kinase SAPK8 OS=Zea mays OX=4577 PE=2 SV=1	5	5	0.1066	41425.7	4.8
542	tr|B6T9C0|B6T9C0_MAIZE Putative ATPase, V1 complex, subunit B protein isoform 1 OS=Zea mays OX=4577 GN=100282598 PE=2 SV=1	5	5	0.0945	54060.8	5.07
543	tr|B6TBW4|B6TBW4_MAIZE ERBB-3 BINDING PROTEIN 1 OS=Zea mays OX=4577 GN=100282838 PE=2 SV=1	5	5	0.1117	43231.1	6.58
544	tr|B6TCA2|B6TCA2_MAIZE Acetyl-CoA acetyltransferase, cytosolic 1 OS=Zea mays OX=4577 PE=2 SV=1	5	5	0.1471	41179.8	6.02
545	tr|B6TCC9|B6TCC9_MAIZE Dolichyl-diphosphooligosaccharide--protein glycosyltransferase subunit 1 OS=Zea mays OX=4577 GN=100282884 PE=2 SV=1	5	5	0.0852	54064.6	7.76
546	tr|B6TI04|B6TI04_MAIZE Developmentally-regulated GTP-binding protein 1 OS=Zea mays OX=4577 GN=100283400 PE=2 SV=1	5	5	0.1766	41112.1	8.66
547	tr|B6TPG2|B6TPG2_MAIZE 60S ribosomal protein L26-1 OS=Zea mays OX=4577 GN=100285268 PE=2 SV=1	5	5	0.2611	17531.1	11.12
548	tr|B6TYG2|B6TYG2_MAIZE Enoyl-[acyl-carrier-protein] reductase [NADH] chloroplastic OS=Zea mays OX=4577 GN=100192829 PE=2 SV=1	5	5	0.1203	39365.6	9
549	tr|B6U4F2|B6U4F2_MAIZE Signal recognition particle subunit SRP68 OS=Zea mays OX=4577 PE=2 SV=1	5	5	0.0711	67135.8	8.79
550	tr|B6UA53|B6UA53_MAIZE Serine/threonine-protein kinase SAPK4 OS=Zea mays OX=4577 PE=2 SV=1	5	5	0.1532	41438.6	5.79
551	tr|B6UEK3|B6UEK3_MAIZE Uncharacterized protein OS=Zea mays OX=4577 PE=2 SV=1	5	5	0.0935	57130	5.62
552	tr|B6UIR3|B6UIR3_MAIZE UDP-glucuronic acid decarboxylase 1 OS=Zea mays OX=4577 PE=2 SV=1	5	5	0.1488	37266.1	7.78
553	tr|B7ZXC9|B7ZXC9_MAIZE RuvB-like helicase OS=Zea mays OX=4577 PE=2 SV=1	5	5	0.1109	52277.2	5.59
554	tr|B8A0J2|B8A0J2_MAIZE Uncharacterized protein OS=Zea mays OX=4577 PE=2 SV=1	5	5	0.0713	99044.8	5.47
555	tr|C0HF77|C0HF77_MAIZE Subtilisin2 OS=Zea mays OX=4577 GN=100304374 PE=2 SV=1	5	5	0.099	82633.1	8
556	tr|C0P539|C0P539_MAIZE Polyadenylate-binding protein RBP45C OS=Zea mays OX=4577 GN=100382170 PE=2 SV=1	5	5	0.0926	47018	5.74
557	tr|C0PFV4|C0PFV4_MAIZE Chaperone protein ClpC1 chloroplastic OS=Zea mays OX=4577 GN=100383416 PE=2 SV=1	5	5	0.0706	102040	6.24
558	tr|C0PHF3|C0PHF3_MAIZE Putative glucan 13-alpha-glucosidase OS=Zea mays OX=4577 GN=100383593 PE=2 SV=1	5	5	0.0545	103492	5.75
559	tr|C0PMR3|C0PMR3_MAIZE Glucose-6-phosphate 1-dehydrogenase OS=Zea mays OX=4577 PE=2 SV=1	5	5	0.0735	58651	6.66
560	tr|C4J4E4|C4J4E4_MAIZE Monodehydroascorbate reductase homolog1 OS=Zea mays OX=4577 GN=100501585 PE=2 SV=1	5	5	0.1494	46731.8	5.45
561	tr|C4J9U1|C4J9U1_MAIZE Ras-related protein18A1 OS=Zea mays OX=4577 GN=100383817 PE=2 SV=1	5	5	0.2791	23739.9	5.42
562	tr|D2JSP9|D2JSP9_MAIZE ATP synthase subunit 4 OS=Zea mays OX=4577 GN=atp4 PE=2 SV=1	5	5	0.2398	24684.8	9.11
563	tr|H2BJB6|H2BJB6_MAIZE Acyl-CoA-like protein OS=Zea mays OX=4577 PE=4 SV=1	5	5	0.1233	55192.2	6.16
564	tr|K7VP34|K7VP34_MAIZE Putative glucan 13-alpha-glucosidase OS=Zea mays OX=4577 GN=ZEAMMB73_Zm00001d048080 PE=3 SV=1	5	5	0.0579	103310	5.84
565	tr|Q43271|Q43271_MAIZE Plasma membrane ATPase OS=Zea mays OX=4577 GN=MHA-2 PE=2 SV=1	5	5	0.0601	104716	7.28
566	tr|Q5EUD7|Q5EUD7_MAIZE Protein disulfide isomerase6 OS=Zea mays OX=4577 GN=PDIL2-1 PE=2 SV=1	5	5	0.1635	40122.3	5.91
567	tr|Q6IUP7|Q6IUP7_MAIZE Pyruvate kinase OS=Zea mays OX=4577 PE=2 SV=1	5	5	0.1002	54918.5	7.08
568	tr|Q9FQB7|Q9FQB7_MAIZE Glutathione S-transferase GST 22 (Fragment) OS=Zea mays OX=4577 PE=2 SV=1	5	5	0.1965	25129.8	5.83
569	tr|B4FSP6|B4FSP6_MAIZE Uncharacterized protein OS=Zea mays OX=4577 PE=2 SV=1	7	4	0.0682	52620.2	5.07
570	tr|C4J9Y2|C4J9Y2_MAIZE Aluminum-induced protein homolog1 OS=Zea mays OX=4577 GN=100502283 PE=2 SV=1	7	4	0.2059	25339.6	5.86
571	tr|A0A1D6LVT8|A0A1D6LVT8_MAIZE Starch synthase, chloroplastic/amyloplastic OS=Zea mays OX=4577 GN=ZEAMMB73_Zm00001d037234 PE=3 SV=1	6	4	0.049	83363.6	5.6
572	tr|B6UDY2|B6UDY2_MAIZE 60S ribosomal protein L17 OS=Zea mays OX=4577 PE=2 SV=1	6	4	0.2281	19392.1	10.26
573	tr|Q84P42|Q84P42_ZEAMP Amylose extender 1 (Fragment) OS=Zea mays subsp. parviglumis OX=76912 GN=ae1 PE=4 SV=1	6	4	0.3094	14522.2	5.88
574	sp|B1P123|BX7_MAIZE TRIBOA-glucoside O-methyltransferase BX7 OS=Zea mays OX=4577 GN=BX7 PE=1 SV=1	5	4	0.1088	42130.3	5.41
575	sp|B6TZD1|MTNA_MAIZE Methylthioribose-1-phosphate isomerase OS=Zea mays OX=4577 GN=IDI2 PE=2 SV=1	5	4	0.1117	38621.6	5.7
576	sp|P80608|CYSK_MAIZE Cysteine synthase OS=Zea mays OX=4577 PE=1 SV=2	5	4	0.16	34206.1	5.91
577	tr|A0A1D6HIV8|A0A1D6HIV8_MAIZE Enhancer of mRNA-decapping protein 4 OS=Zea mays OX=4577 GN=103627664 PE=4 SV=1	5	4	0.0449	131407	6.04
578	tr|A0A1D6IJF9|A0A1D6IJF9_MAIZE Exportin-T OS=Zea mays OX=4577 GN=103633416 PE=4 SV=1	5	4	0.0753	62147.3	5.71
579	tr|A0A1D6JSD8|A0A1D6JSD8_MAIZE COP9 signalosome complex subunit 4 OS=Zea mays OX=4577 GN=100192688 PE=4 SV=1	5	4	0.1093	49492.9	4.95
580	tr|B4FH88|B4FH88_MAIZE Bifunctional protein FolD 2 OS=Zea mays OX=4577 GN=100272563 PE=2 SV=1	5	4	0.2192	30580.3	6.61
581	tr|B4FHH4|B4FHH4_MAIZE Uncharacterized protein OS=Zea mays OX=4577 PE=2 SV=1	5	4	0.184	26740.3	5.12
582	tr|B4FUK9|B4FUK9_MAIZE COP9 signalosome complex subunit 5b OS=Zea mays OX=4577 GN=100283276 PE=2 SV=1	5	4	0.1492	40129.7	5.17
583	tr|B6SSF3|B6SSF3_MAIZE 40S ribosomal protein SA OS=Zea mays OX=4577 PE=2 SV=1	5	4	0.1433	32983.9	5.03
584	tr|B6UH21|B6UH21_MAIZE Oleosin 18 kDa OS=Zea mays OX=4577 PE=2 SV=1	5	4	0.2557	17041.3	9.65
585	tr|C0P928|C0P928_MAIZE Uncharacterized protein OS=Zea mays OX=4577 PE=2 SV=1	5	4	0.1283	44756.4	6.56
586	tr|C4JAC1|C4JAC1_MAIZE Mannose-1-phosphate guanylyltransferase 1 OS=Zea mays OX=4577 GN=103651012 PE=2 SV=1	5	4	0.0831	39600.8	6.52
587	tr|K7VKM2|K7VKM2_MAIZE Peptidase beta subunit OS=Zea mays OX=4577 GN=ZEAMMB73_Zm00001d048102 PE=3 SV=1	5	4	0.083	58378.5	5.87
588	tr|Q4TZJ2|Q4TZJ2_MAIZE Pyrroline-5-carboxylate reductase OS=Zea mays OX=4577 GN=p5cr PE=2 SV=1	5	4	0.2091	29732	9.24
589	tr|Q5EUD6|Q5EUD6_MAIZE Protein disulfide isomerase7 OS=Zea mays OX=4577 GN=PDIL2-2 PE=2 SV=1	5	4	0.1339	40056.3	6.29
590	sp|B4G0F3|MTBC_MAIZE Probable bifunctional methylthioribulose-1-phosphate dehydratase/enolase-phosphatase E1 OS=Zea mays OX=4577 PE=2 SV=1	4	4	0.0812	56969.6	5.8
591	sp|Q84RL7|PIP21_MAIZE Aquaporin PIP2-1 OS=Zea mays OX=4577 GN=PIP2-1 PE=1 SV=2	4	4	0.1759	30214.5	7.69
592	tr|A0A096QP97|A0A096QP97_MAIZE Proton pump-interactor 1 OS=Zea mays OX=4577 GN=103632614 PE=4 SV=1	4	4	0.0732	68942.9	8.91
593	tr|A0A096RF51|A0A096RF51_MAIZE DEAD-box ATP-dependent RNA helicase 52 OS=Zea mays OX=4577 GN=100279527 PE=4 SV=1	4	4	0.0634	68369.5	8.5
594	tr|A0A1D6DPJ0|A0A1D6DPJ0_MAIZE Uncharacterized protein OS=Zea mays OX=4577 PE=3 SV=1	4	4	0.0419	120244	5.17
595	tr|A0A1D6EGW5|A0A1D6EGW5_MAIZE Protein transport protein Sec24-like CEF OS=Zea mays OX=4577 GN=103646939 PE=4 SV=1	4	4	0.0364	114613	7.69
596	tr|A0A1D6EK75|A0A1D6EK75_MAIZE Non-specific serine/threonine protein kinase OS=Zea mays OX=4577 GN=103647175 PE=3 SV=1	4	4	0.0572	54009	8.84
597	tr|A0A1D6F1X9|A0A1D6F1X9_MAIZE Coatomer subunit beta'-3 OS=Zea mays OX=4577 GN=ZEAMMB73_Zm00001d006902 PE=4 SV=1	4	4	0.0847	40091.8	6.27
598	tr|A0A1D6F948|A0A1D6F948_MAIZE ABC transporter F family member 4 OS=Zea mays OX=4577 GN=ZEAMMB73_Zm00001d007823 PE=4 SV=1	4	4	0.0592	77670.9	5.92
599	tr|A0A1D6FXP9|A0A1D6FXP9_MAIZE Carbamoyl-phosphate synthase large chain chloroplastic OS=Zea mays OX=4577 GN=103636016 PE=3 SV=1	4	4	0.0441	125334	5.49
600	tr|A0A1D6GJ71|A0A1D6GJ71_MAIZE Threonine dehydratase OS=Zea mays OX=4577 GN=103625947 PE=3 SV=1	4	4	0.0663	63562.3	6.14
601	tr|A0A1D6GYV1|A0A1D6GYV1_MAIZE Glutamate--tRNA ligase chloroplastic/mitochondrial OS=Zea mays OX=4577 GN=100383787 PE=3 SV=1	4	4	0.084	56730.9	7.18
602	tr|A0A1D6H2B0|A0A1D6H2B0_MAIZE Vacuolar import/degradation Vid27-related protein OS=Zea mays OX=4577 GN=103626704 PE=4 SV=1	4	4	0.0847	70529.2	5.8
603	tr|A0A1D6H8W5|A0A1D6H8W5_MAIZE Ubiquitin-activating enzyme E1 domain-containing protein 1 OS=Zea mays OX=4577 GN=100282359 PE=4 SV=1	4	4	0.0546	101027	5.59
604	tr|A0A1D6HBB7|A0A1D6HBB7_MAIZE Aldose 1-epimerase OS=Zea mays OX=4577 GN=ZEAMMB73_Zm00001d016934 PE=3 SV=1	4	4	0.1222	43785.2	9.42
605	tr|A0A1D6HRR7|A0A1D6HRR7_MAIZE Transducin family protein / WD-40 repeat family protein OS=Zea mays OX=4577 GN=100382771 PE=4 SV=1	4	4	0.0872	61336.8	4.98
606	tr|A0A1D6HXQ3|A0A1D6HXQ3_MAIZE 40S ribosomal protein S4-3 OS=Zea mays OX=4577 GN=ZEAMMB73_Zm00001d019486 PE=4 SV=1	4	4	0.1756	22179.7	9.9
607	tr|A0A1D6JT22|A0A1D6JT22_MAIZE ATP synthase subunit gamma OS=Zea mays OX=4577 GN=ZEAMMB73_Zm00001d028207 PE=3 SV=1	4	4	0.1176	31443.7	8.82
608	tr|A0A1D6JW79|A0A1D6JW79_MAIZE Guanine-nucleotide-exchange protein OS=Zea mays OX=4577 GN=100857099 PE=4 SV=1	4	4	0.0303	126097	5.4
609	tr|A0A1D6KM07|A0A1D6KM07_MAIZE Peptidase M1 family protein OS=Zea mays OX=4577 GN=ZEAMMB73_Zm00001d031891 PE=4 SV=1	4	4	0.0368	94507.7	5.55
610	tr|A0A1D6KS88|A0A1D6KS88_MAIZE Alpha-galactosidase OS=Zea mays OX=4577 GN=ZEAMMB73_Zm00001d032605 PE=3 SV=1	4	4	0.1165	38604.5	5.71
611	tr|A0A1D6L0J1|A0A1D6L0J1_MAIZE Lipoxygenase OS=Zea mays OX=4577 GN=542495 PE=3 SV=1	4	4	0.0542	96733.3	5.76
612	tr|A0A1D6L210|A0A1D6L210_MAIZE NADH dehydrogenase [ubiquinone] iron-sulfur protein 1 mitochondrial OS=Zea mays OX=4577 GN=100280404 PE=3 SV=1	4	4	0.0766	80716.9	6.01
613	tr|A0A1D6L6V2|A0A1D6L6V2_MAIZE Cullin-4 OS=Zea mays OX=4577 GN=ZEAMMB73_Zm00001d034361 PE=3 SV=1	4	4	0.0409	94319.7	8.09
614	tr|A0A1D6L8I2|A0A1D6L8I2_MAIZE Uncharacterized protein OS=Zea mays OX=4577 GN=100277106 PE=4 SV=1	4	4	0.0918	43727.8	9.3
615	tr|A0A1D6LH66|A0A1D6LH66_MAIZE Dirigent protein OS=Zea mays OX=4577 GN=100304441 PE=3 SV=1	4	4	0.1935	26131	8.92
616	tr|A0A1D6LIV4|A0A1D6LIV4_MAIZE Phenylalanine--tRNA ligase beta subunit cytoplasmic OS=Zea mays OX=4577 GN=ZEAMMB73_Zm00001d035802 PE=4 SV=1	4	4	0.0901	52840	5.58
617	tr|A0A1D6LLP8|A0A1D6LLP8_MAIZE AP-1 complex subunit gamma-1 OS=Zea mays OX=4577 GN=100501945 PE=4 SV=1	4	4	0.0718	64094.8	6.31
618	tr|A0A1D6LYR1|A0A1D6LYR1_MAIZE Arginine--tRNA ligase chloroplastic/mitochondrial OS=Zea mays OX=4577 GN=100273441 PE=3 SV=1	4	4	0.0566	73302	7.13
619	tr|A0A1D6LZ61|A0A1D6LZ61_MAIZE Pyrophosphate-energized vacuolar membrane proton pump OS=Zea mays OX=4577 GN=ZEAMMB73_Zm00001d037576 PE=3 SV=1	4	4	0.0549	78978.3	5.29
620	tr|A0A1D6M5V9|A0A1D6M5V9_MAIZE Cysteine--tRNA ligase 1 cytoplasmic OS=Zea mays OX=4577 GN=100280495 PE=3 SV=1	4	4	0.0827	61134.9	6.15
621	tr|A0A1D6MAI5|A0A1D6MAI5_MAIZE Putative mitochondrial-processing peptidase subunit alpha-2 chloroplastic/mitochondrial OS=Zea mays OX=4577 GN=ZEAMMB73_Zm00001d038776 PE=4 SV=1	4	4	0.0916	41639.8	5.17
622	tr|A0A1D6MXN8|A0A1D6MXN8_MAIZE Golgin candidate 6 OS=Zea mays OX=4577 GN=ZEAMMB73_Zm00001d041693 PE=4 SV=1	4	4	0.0523	82676.8	4.82
623	tr|A0A1D6N099|A0A1D6N099_MAIZE Glycerol-3-phosphate dehydrogenase [NAD(+)] OS=Zea mays OX=4577 GN=100284124 PE=3 SV=1	4	4	0.1302	40031.9	5.25
624	tr|A0A1D6N3I9|A0A1D6N3I9_MAIZE Dolichyl-diphosphooligosaccharide--protein glycosyltransferase subunit 2 OS=Zea mays OX=4577 GN=ZEAMMB73_Zm00001d042398 PE=4 SV=1	4	4	0.0909	53145.1	7.73
625	tr|A0A1D6N584|A0A1D6N584_MAIZE Signal recognition particle subunit SRP72 OS=Zea mays OX=4577 GN=ZEAMMB73_Zm00001d042569 PE=3 SV=1	4	4	0.0576	76576.7	9.24
626	tr|A0A1D6NCX2|A0A1D6NCX2_MAIZE Phosphotransferase OS=Zea mays OX=4577 GN=103651223 PE=3 SV=1	4	4	0.0791	55041.4	5.92
627	tr|A0A1D6PN50|A0A1D6PN50_MAIZE ARM repeat superfamily protein OS=Zea mays OX=4577 GN=ZEAMMB73_Zm00001d048628 PE=4 SV=1	4	4	0.0348	120631	4.54
628	tr|A0A1D6PSS6|A0A1D6PSS6_MAIZE Sec23/Sec24 protein transport family protein OS=Zea mays OX=4577 GN=103652905 PE=4 SV=1	4	4	0.0616	60797.2	5.62
629	tr|A0A1D6QT99|A0A1D6QT99_MAIZE ILITYHIA OS=Zea mays OX=4577 GN=ZEAMMB73_Zm00001d053894 PE=4 SV=1	4	4	0.0293	140048	6.58
630	tr|A0A1X7YHN5|A0A1X7YHN5_MAIZE Uncharacterized protein OS=Zea mays OX=4577 PE=3 SV=1	4	4	0.1301	31762.9	5.03
631	tr|A5GZ73|A5GZ73_MAIZE Glucose-1-phosphate adenylyltransferase OS=Zea mays OX=4577 GN=100101531 PE=2 SV=1	4	4	0.095	55291.5	8.57
632	tr|B4F8P4|B4F8P4_MAIZE Anthranilate synthase alpha subunit 2 chloroplastic OS=Zea mays OX=4577 GN=606722 PE=2 SV=1	4	4	0.0662	66668	6.8
633	tr|B4FA76|B4FA76_MAIZE Dolichyl-diphosphooligosaccharide--protein glycosyltransferase 48 kDa subunit OS=Zea mays OX=4577 GN=100191802 PE=2 SV=1	4	4	0.0797	48969.1	5.97
634	tr|B4FBE5|B4FBE5_MAIZE Inositol 134-trisphosphate 5/6-kinase 4 OS=Zea mays OX=4577 GN=100193066 PE=2 SV=1	4	4	0.0956	55564.5	5.27
635	tr|B4FBQ5|B4FBQ5_MAIZE Protein phosphatase 2C isoform epsilon OS=Zea mays OX=4577 GN=542153 PE=2 SV=1	4	4	0.1149	37385.5	4.9
636	tr|B4FFA7|B4FFA7_MAIZE Enoyl-[acyl-carrier-protein] reductase [NADH] chloroplastic OS=Zea mays OX=4577 GN=100193519 PE=2 SV=1	4	4	0.103	39007.1	7.6
637	tr|B4FL64|B4FL64_MAIZE Ribosomal protein L19 OS=Zea mays OX=4577 GN=100282430 PE=2 SV=1	4	4	0.1884	24114.3	11.44
638	tr|B4FNK1|B4FNK1_MAIZE Uncharacterized protein OS=Zea mays OX=4577 PE=2 SV=1	4	4	0.1013	40514.3	5.45
639	tr|B4FSV7|B4FSV7_MAIZE Serine/threonine-protein phosphatase OS=Zea mays OX=4577 GN=100273101 PE=2 SV=1	4	4	0.1144	35126.4	4.89
640	tr|B4FVM1|B4FVM1_MAIZE Uncharacterized protein OS=Zea mays OX=4577 PE=2 SV=1	4	4	0.0971	48987.4	6.09
641	tr|B4FW06|B4FW06_MAIZE 40S ribosomal protein S10-1 OS=Zea mays OX=4577 GN=100273505 PE=2 SV=1	4	4	0.2123	19938.2	9.78
642	tr|B4FXW5|B4FXW5_MAIZE Uncharacterized protein OS=Zea mays OX=4577 PE=2 SV=1	4	4	0.0993	46671.3	5.68
643	tr|B4FYX0|B4FYX0_MAIZE Transcription factor Pur-alpha 1 OS=Zea mays OX=4577 GN=100274069 PE=2 SV=1	4	4	0.1623	33488.3	5.72
644	tr|B4G1G1|B4G1G1_MAIZE Desiccation-related protein PCC13-62 OS=Zea mays OX=4577 PE=2 SV=1	4	4	0.1739	34030.3	4.82
645	tr|B6SHH4|B6SHH4_MAIZE Lysine--tRNA ligase OS=Zea mays OX=4577 PE=2 SV=1	4	4	0.0668	69280.3	5.94
646	tr|B6SI84|B6SI84_MAIZE Clavaminate synthase-like protein OS=Zea mays OX=4577 GN=100272718 PE=2 SV=1	4	4	0.2	35884.6	6.27
647	tr|B6SJ08|B6SJ08_MAIZE 60S ribosomal protein L18-3 OS=Zea mays OX=4577 GN=100192878 PE=2 SV=1	4	4	0.2246	21042.6	11.49
648	tr|B6SK03|B6SK03_MAIZE Ubiquitin-conjugating enzyme E2 variant 1C OS=Zea mays OX=4577 GN=100279740 PE=2 SV=1	4	4	0.3243	16770.9	6.42
649	tr|B6SKK1|B6SKK1_MAIZE D-3-phosphoglycerate dehydrogenase OS=Zea mays OX=4577 PE=2 SV=1	4	4	0.0513	65251.5	6.79
650	tr|B6SS66|B6SS66_MAIZE Phenylalanyl-tRNA synthetase alpha chain OS=Zea mays OX=4577 PE=2 SV=1	4	4	0.0924	56119.4	6.02
651	tr|B6ST71|B6ST71_MAIZE DNA-binding protein OS=Zea mays OX=4577 PE=2 SV=1	4	4	0.0643	70030.1	6.42
652	tr|B6T1L4|B6T1L4_MAIZE 60S ribosomal protein L17 OS=Zea mays OX=4577 PE=2 SV=1	4	4	0.1696	19397	10.18
653	tr|B6T3Y2|B6T3Y2_MAIZE Vacuolar sorting protein 4b OS=Zea mays OX=4577 PE=2 SV=1	4	4	0.1126	48233.1	7.65
654	tr|B6T8U5|B6T8U5_MAIZE ER6 protein OS=Zea mays OX=4577 PE=2 SV=1	4	4	0.2077	27737.8	5.39
655	tr|B6TB11|B6TB11_MAIZE Aldehyde dehydrogenase family 7 member A1 OS=Zea mays OX=4577 PE=2 SV=1	4	4	0.0884	54417.2	6.12
656	tr|B6TBT7|B6TBT7_MAIZE Translocase of chloroplast OS=Zea mays OX=4577 PE=2 SV=1	4	4	0.135	36211.1	8.94
657	tr|B6TCJ1|B6TCJ1_MAIZE Mitochondrial prohibitin complex protein 2 OS=Zea mays OX=4577 PE=2 SV=1	4	4	0.1592	32096.5	9.75
658	tr|B6TG58|B6TG58_MAIZE GTP-binding protein SAR1A OS=Zea mays OX=4577 PE=2 SV=1	4	4	0.2642	22086.2	6.96
659	tr|B6TKH5|B6TKH5_MAIZE 26S proteasome non-ATPase regulatory subunit 14 OS=Zea mays OX=4577 PE=2 SV=1	4	4	0.1498	32267.8	6.42
660	tr|B6TMJ8|B6TMJ8_MAIZE GDP-L-fucose synthase 1 OS=Zea mays OX=4577 GN=100283867 PE=2 SV=1	4	4	0.1921	35710.6	6.87
661	tr|B6TP36|B6TP36_MAIZE Prohibitin OS=Zea mays OX=4577 PE=2 SV=1	4	4	0.1197	30762.9	6.55
662	tr|B6TXK4|B6TXK4_MAIZE Acetolactate synthase/ amino acid binding protein OS=Zea mays OX=4577 GN=100284799 PE=2 SV=1	4	4	0.0704	52301.4	8.88
663	tr|B6U124|B6U124_MAIZE Succinate dehydrogenase [ubiquinone] flavoprotein subunit, mitochondrial OS=Zea mays OX=4577 PE=2 SV=1	4	4	0.063	67983.1	6.08
664	tr|B6U7Y1|B6U7Y1_MAIZE Activator of 90 kDa heat shock protein ATPase OS=Zea mays OX=4577 GN=100285670 PE=2 SV=1	4	4	0.1293	38600.2	5.33
665	tr|B6UC41|B6UC41_MAIZE Glyoxysomal fatty acid beta-oxidation multifunctional protein MFP-a OS=Zea mays OX=4577 PE=2 SV=1	4	4	0.0429	79060.2	8.78
666	tr|B6UE86|B6UE86_MAIZE Fructose-bisphosphate aldolase OS=Zea mays OX=4577 PE=2 SV=1	4	4	0.096	42685.3	8.36
667	tr|B6UH16|B6UH16_MAIZE Globulin OS=Zea mays OX=4577 PE=2 SV=1	4	4	0.1929	21554.5	8.76
668	tr|B8A1C0|B8A1C0_MAIZE Proliferating cell nuclear antigen OS=Zea mays OX=4577 GN=ZEAMMB73_Zm00001d018415 PE=2 SV=1	4	4	0.1331	29342.3	4.63
669	tr|B8A1V8|B8A1V8_MAIZE Uncharacterized protein OS=Zea mays OX=4577 PE=2 SV=1	4	4	0.0921	52036.6	9
670	tr|C0P6D0|C0P6D0_MAIZE FRIGIDA-like protein OS=Zea mays OX=4577 GN=100274738 PE=2 SV=1	4	4	0.0674	67972.9	6.25
671	tr|C0P820|C0P820_MAIZE 3-ketoacyl-CoA thiolase 2 peroxisomal OS=Zea mays OX=4577 GN=ZEAMMB73_Zm00001d014093 PE=2 SV=1	4	4	0.115	48145.1	8.69
672	tr|C0PCC7|C0PCC7_MAIZE Glutamate decarboxylase OS=Zea mays OX=4577 PE=2 SV=1	4	4	0.0915	47695.2	5.57
673	tr|C0PE32|C0PE32_MAIZE Endosomal targeting BRO1-like domain-containing protein OS=Zea mays OX=4577 GN=100383198 PE=2 SV=1	4	4	0.0565	95369	6.3
674	tr|C0PLT2|C0PLT2_MAIZE Uncharacterized protein OS=Zea mays OX=4577 PE=2 SV=1	4	4	0.188	26114	8.29
675	tr|C0PMJ0|C0PMJ0_MAIZE Phenylalanine ammonia-lyase OS=Zea mays OX=4577 GN=100384215 PE=2 SV=1	4	4	0.0664	60411.7	6.26
676	tr|C4J4W3|C4J4W3_MAIZE Hsp70-Hsp90 organizing protein 3 OS=Zea mays OX=4577 GN=100501647 PE=2 SV=1	4	4	0.0981	65318	5.97
677	tr|C4JBB8|C4JBB8_MAIZE Heat shock 70 kDa protein 9 mitochondrial OS=Zea mays OX=4577 GN=ZEAMMB73_Zm00001d006036 PE=2 SV=1	4	4	0.0587	72743	5.62
678	tr|K7UY19|K7UY19_MAIZE Fructose-bisphosphate aldolase OS=Zea mays OX=4577 GN=100502020 PE=3 SV=1	4	4	0.0982	41731.1	8.93
679	tr|K7V6Z1|K7V6Z1_MAIZE Putative patellin family protein OS=Zea mays OX=4577 GN=103636439 PE=4 SV=1	4	4	0.0558	61327.7	4.71
680	tr|K7WHC8|K7WHC8_MAIZE Blue fluorescent1 OS=Zea mays OX=4577 GN=100192060 PE=3 SV=1	4	4	0.1145	41213.4	8.9
681	tr|Q5GAU6|Q5GAU6_MAIZE NAD(P)-binding Rossmann-fold superfamily protein OS=Zea mays OX=4577 GN=E9008 PE=3 SV=1	4	4	0.1429	31561.7	8.79
682	tr|Q84XW7|Q84XW7_MAIZE Starch branching enzyme I OS=Zea mays OX=4577 PE=2 SV=1	4	4	0.0365	92955.7	6.63
683	tr|A0A1D6M0B4|A0A1D6M0B4_MAIZE Phosphoribosylformylglycinamidine cyclo-ligase OS=Zea mays OX=4577 GN=100502295 PE=3 SV=1	5	3	0.0954	41057.4	5.51
684	tr|A0A1D6PLJ3|A0A1D6PLJ3_MAIZE Aquaporin TIP3.1 OS=Zea mays OX=4577 GN=100280539 PE=3 SV=1	5	3	0.0996	25560.5	9.86
685	tr|Q84QF3|Q84QF3_MAIZE Amylose extender starch-branching enzyme (Fragment) OS=Zea mays OX=4577 GN=ae1 PE=4 SV=1	5	3	0.2595	15184.2	6.46
686	sp|A2SZW8|REHY_MAIZE 1-Cys peroxiredoxin PER1 OS=Zea mays OX=4577 GN=PER1 PE=2 SV=1	4	3	0.1397	24905.1	6.31
687	tr|A0A096SVP6|A0A096SVP6_MAIZE Octicosapeptide/Phox/Bem1p family protein OS=Zea mays OX=4577 GN=103649801 PE=4 SV=1	4	3	0.0486	69623.5	5.79
688	tr|A0A1D6F932|A0A1D6F932_MAIZE 40S ribosomal protein S15-4 OS=Zea mays OX=4577 GN=103648250 PE=3 SV=1	4	3	0.1368	21230.7	9.81
689	tr|A0A1D6FE19|A0A1D6FE19_MAIZE Octicosapeptide/Phox/Bem1p family protein OS=Zea mays OX=4577 GN=100279440 PE=4 SV=1	4	3	0.0697	48669.6	6.34
690	tr|A0A1D6GXN7|A0A1D6GXN7_MAIZE Uridine kinase OS=Zea mays OX=4577 GN=606412 PE=3 SV=1	4	3	0.0524	53490	8.05
691	tr|A0A1D6HWR0|A0A1D6HWR0_MAIZE IAA-amino acid hydrolase ILR1 OS=Zea mays OX=4577 GN=100383476 PE=4 SV=1	4	3	0.0888	46452.2	5.73
692	tr|A0A1D6JMR9|A0A1D6JMR9_MAIZE Ubiquitin domain-containing protein DSK2b OS=Zea mays OX=4577 GN=100383383 PE=4 SV=1	4	3	0.0788	54638.8	4.94
693	tr|A0A1D6KWY6|A0A1D6KWY6_MAIZE Chaperone protein dnaJ 3 OS=Zea mays OX=4577 GN=100191411 PE=4 SV=1	4	3	0.1036	43179.3	5.7
694	tr|A0A1D6LQK5|A0A1D6LQK5_MAIZE Ubiquitin3 OS=Zea mays OX=4577 GN=103629697 PE=4 SV=1	4	3	0.1569	17058.5	5.77
695	tr|A0A1D6MEK7|A0A1D6MEK7_MAIZE Argonaute104 OS=Zea mays OX=4577 GN=100383316 PE=4 SV=1	4	3	0.0271	103236	8.8
696	tr|B4F918|B4F918_MAIZE Uncharacterized protein OS=Zea mays OX=4577 PE=2 SV=1	4	3	0.0671	47050.9	5.56
697	tr|B4FFR7|B4FFR7_MAIZE 60S ribosomal protein L24-2 OS=Zea mays OX=4577 GN=100193634 PE=2 SV=1	4	3	0.1242	18336.4	10.72
698	tr|B4FG65|B4FG65_MAIZE Alpha/beta-Hydrolases superfamily protein OS=Zea mays OX=4577 GN=100193753 PE=2 SV=1	4	3	0.0944	40330.3	6.38
699	tr|B4FN73|B4FN73_MAIZE Putative 2-oxoglutarate-dependent dioxygenase AOP1 OS=Zea mays OX=4577 GN=100272363 PE=2 SV=1	4	3	0.1167	32327.3	5.32
700	tr|B4FNK8|B4FNK8_MAIZE Chorismate mutase OS=Zea mays OX=4577 GN=100272431 PE=2 SV=1	4	3	0.1058	34919.6	6.47
701	tr|B6SQA2|B6SQA2_MAIZE 60S ribosomal protein L28 OS=Zea mays OX=4577 PE=2 SV=1	4	3	0.1918	16352.7	10.54
702	tr|B6T1F2|B6T1F2_MAIZE 60S ribosomal protein L21 OS=Zea mays OX=4577 PE=2 SV=1	4	3	0.1429	20198.4	10.42
703	tr|B6TDI9|B6TDI9_MAIZE Methionine aminopeptidase OS=Zea mays OX=4577 PE=2 SV=1	4	3	0.0946	43654.6	7.85
704	tr|B6TH42|B6TH42_MAIZE 60S ribosomal protein L9-1 OS=Zea mays OX=4577 GN=100283325 PE=2 SV=1	4	3	0.1632	21373.7	9.76
705	tr|K7V8J3|K7V8J3_MAIZE Chorismate mutase1 OS=Zea mays OX=4577 GN=103636619 PE=4 SV=1	4	3	0.1245	26832.2	6.96
706	tr|Q5GLK6|Q5GLK6_MAIZE Caffeoyl-CoA 3-O-methyltransferase 1 OS=Zea mays OX=4577 GN=ccoaomt1 PE=2 SV=1	4	3	0.155	28862.6	5.14
707	tr|Q8L8G5|Q8L8G5_MAIZE Nucleosome assembly protein 1 OS=Zea mays OX=4577 GN=nfa102 PE=2 SV=1	4	3	0.0892	42231.8	4.41
708	sp|O24578|PURA_MAIZE Adenylosuccinate synthetase, chloroplastic OS=Zea mays OX=4577 GN=PURA PE=2 SV=1	3	3	0.0599	51912.5	6.9
709	sp|P12653|GSTF1_MAIZE Glutathione S-transferase 1 OS=Zea mays OX=4577 GN=GST1 PE=1 SV=4	3	3	0.1075	23821.3	5.44
710	sp|P38563|GLNA5_MAIZE Glutamine synthetase root isozyme 5 OS=Zea mays OX=4577 GN=GS1-5 PE=2 SV=2	3	3	0.0728	39258.7	5.52
711	sp|Q84TC2|BX6_MAIZE DIBOA-glucoside dioxygenase BX6 OS=Zea mays OX=4577 GN=BX6 PE=1 SV=1	3	3	0.0802	41368.6	6.17
712	tr|A0A1D6DT47|A0A1D6DT47_MAIZE Clathrin light chain OS=Zea mays OX=4577 GN=ZEAMMB73_Zm00001d001814 PE=3 SV=1	3	3	0.0803	32385.5	5.24
713	tr|A0A1D6E566|A0A1D6E566_MAIZE AP-4 complex subunit mu OS=Zea mays OX=4577 GN=103646175 PE=3 SV=1	3	3	0.0621	50537.2	6.16
714	tr|A0A1D6EWJ3|A0A1D6EWJ3_MAIZE Glycosyltransferase OS=Zea mays OX=4577 GN=100272786 PE=3 SV=1	3	3	0.0585	46750.4	5.84
715	tr|A0A1D6FBT4|A0A1D6FBT4_MAIZE Transcription factor Pur-alpha 1 OS=Zea mays OX=4577 GN=100283497 PE=4 SV=1	3	3	0.1018	42862.1	5.55
716	tr|A0A1D6FCB3|A0A1D6FCB3_MAIZE Cysteine synthase OS=Zea mays OX=4577 GN=100280321 PE=3 SV=1	3	3	0.0761	41167.7	7.62
717	tr|A0A1D6FF57|A0A1D6FF57_MAIZE Transaminase/transferase OS=Zea mays OX=4577 GN=100285201 PE=4 SV=1	3	3	0.1733	30800	4.96
718	tr|A0A1D6FKC7|A0A1D6FKC7_MAIZE Urease accessory protein G OS=Zea mays OX=4577 GN=100217046 PE=4 SV=1	3	3	0.25	15194.8	7.99
719	tr|A0A1D6FRL6|A0A1D6FRL6_MAIZE Sucrose-phosphatase 1 OS=Zea mays OX=4577 GN=541868 PE=4 SV=1	3	3	0.068	46037.7	5.64
720	tr|A0A1D6FUV3|A0A1D6FUV3_MAIZE Phosphoglycerate mutase-like protein AT74H OS=Zea mays OX=4577 GN=ZEAMMB73_Zm00001d010902 PE=4 SV=1	3	3	0.0915	37998.9	5.22
721	tr|A0A1D6FWU1|A0A1D6FWU1_MAIZE Histone deacetylase102 OS=Zea mays OX=4577 GN=ZEAMMB73_Zm00001d011139 PE=4 SV=1	3	3	0.2816	11567	5.28
722	tr|A0A1D6G664|A0A1D6G664_MAIZE Sucrose-phosphate synthase OS=Zea mays OX=4577 GN=542711 PE=3 SV=1	3	3	0.0273	106472	5.95
723	tr|A0A1D6G6E5|A0A1D6G6E5_MAIZE Dolichyl-diphosphooligosaccharide--protein glycosyltransferase subunit 2 OS=Zea mays OX=4577 GN=100279928 PE=4 SV=1	3	3	0.0546	63969.4	6.34
724	tr|A0A1D6GJK6|A0A1D6GJK6_MAIZE Protein CASP OS=Zea mays OX=4577 GN=103625954 PE=4 SV=1	3	3	0.0475	77794.8	5.38
725	tr|A0A1D6GK82|A0A1D6GK82_MAIZE Basic helix-loop-helix (BHLH) DNA-binding superfamily protein OS=Zea mays OX=4577 GN=ZEAMMB73_Zm00001d013521 PE=4 SV=1	3	3	0.0154	126313	5.45
726	tr|A0A1D6GU11|A0A1D6GU11_MAIZE EH domain-containing protein 1 OS=Zea mays OX=4577 GN=100384394 PE=3 SV=1	3	3	0.057	61376.8	7.2
727	tr|A0A1D6GXP7|A0A1D6GXP7_MAIZE Protein disulfide-isomerase OS=Zea mays OX=4577 GN=606412 PE=3 SV=1	3	3	0.0741	56284.6	4.56
728	tr|A0A1D6H2R7|A0A1D6H2R7_MAIZE Sucrose-phosphate synthase 1 OS=Zea mays OX=4577 GN=103626734 PE=3 SV=1	3	3	0.0228	108016	7.01
729	tr|A0A1D6H4E5|A0A1D6H4E5_MAIZE 40S ribosomal protein S4-3 OS=Zea mays OX=4577 GN=ZEAMMB73_Zm00001d015857 PE=4 SV=1	3	3	0.1984	14152.4	9
730	tr|A0A1D6H6F1|A0A1D6H6F1_MAIZE Citrate synthase OS=Zea mays OX=4577 GN=ZEAMMB73_Zm00001d016248 PE=3 SV=1	3	3	0.0855	55251.6	9.08
731	tr|A0A1D6HBU4|A0A1D6HBU4_MAIZE Glycerophosphodiester phosphodiesterase GDPDL3 OS=Zea mays OX=4577 GN=103627358 PE=4 SV=1	3	3	0.0459	73619.9	4.98
732	tr|A0A1D6HC33|A0A1D6HC33_MAIZE Isocitrate dehydrogenase [NAD] regulatory subunit 3 mitochondrial OS=Zea mays OX=4577 GN=ZEAMMB73_Zm00001d017091 PE=4 SV=1	3	3	0.1093	40361.2	8.91
733	tr|A0A1D6HPY9|A0A1D6HPY9_MAIZE ABC transporter F family member 3 OS=Zea mays OX=4577 GN=100192636 PE=4 SV=1	3	3	0.0493	65714.2	5.86
734	tr|A0A1D6HSR3|A0A1D6HSR3_MAIZE Putative carboxylesterase 15 OS=Zea mays OX=4577 GN=103631970 PE=4 SV=1	3	3	0.1189	35426.6	5.76
735	tr|A0A1D6I086|A0A1D6I086_MAIZE Short-chain dehydrogenase TIC 32 chloroplastic OS=Zea mays OX=4577 GN=100217007 PE=3 SV=1	3	3	0.1133	28140	6.59
736	tr|A0A1D6I2X6|A0A1D6I2X6_MAIZE Voltage-dependent anion channel protein1b OS=Zea mays OX=4577 GN=541795 PE=4 SV=1	3	3	0.1196	29662.1	7.87
737	tr|A0A1D6I2Y6|A0A1D6I2Y6_MAIZE Aminopeptidase OS=Zea mays OX=4577 GN=ZEAMMB73_Zm00001d020225 PE=3 SV=1	3	3	0.0238	104041	8.13
738	tr|A0A1D6I852|A0A1D6I852_MAIZE Uncharacterized protein OS=Zea mays OX=4577 GN=ZEAMMB73_Zm00001d021055 PE=4 SV=1	3	3	0.1039	25864.8	10.28
739	tr|A0A1D6IB46|A0A1D6IB46_MAIZE 60S ribosomal protein L14-1 OS=Zea mays OX=4577 GN=ZEAMMB73_Zm00001d021445 PE=4 SV=1	3	3	0.1228	19304.5	10.64
740	tr|A0A1D6IG09|A0A1D6IG09_MAIZE HOPM interactor 7 OS=Zea mays OX=4577 GN=100383058 PE=4 SV=1	3	3	0.0198	151235	5.66
741	tr|A0A1D6IP29|A0A1D6IP29_MAIZE Lon protease homolog, mitochondrial OS=Zea mays OX=4577 GN=732810 PE=3 SV=1	3	3	0.0358	95803	5.49
742	tr|A0A1D6IVK7|A0A1D6IVK7_MAIZE Phosphoglucan water dikinase chloroplastic OS=Zea mays OX=4577 GN=ZEAMMB73_Zm00001d023792 PE=4 SV=1	3	3	0.0249	123566	5.33
743	tr|A0A1D6IVR7|A0A1D6IVR7_MAIZE E3 ubiquitin-protein ligase UPL1 OS=Zea mays OX=4577 GN=ZEAMMB73_Zm00001d023795 PE=4 SV=1	3	3	0.0064	397867	5.15
744	tr|A0A1D6IYF9|A0A1D6IYF9_MAIZE RNA-binding KH domain-containing protein OS=Zea mays OX=4577 GN=100384498 PE=4 SV=1	3	3	0.0937	50125.6	8.47
745	tr|A0A1D6JAN9|A0A1D6JAN9_MAIZE Phosphoenolpyruvate carboxylase family protein OS=Zea mays OX=4577 GN=100194050 PE=4 SV=1	3	3	0.0971	44541.3	5.38
746	tr|A0A1D6JQ63|A0A1D6JQ63_MAIZE Alanine--glyoxylate aminotransferase 2 homolog 1 mitochondrial OS=Zea mays OX=4577 GN=103631778 PE=3 SV=1	3	3	0.0941	52014.3	8.46
747	tr|A0A1D6JSU5|A0A1D6JSU5_MAIZE SecY protein transport family protein OS=Zea mays OX=4577 GN=ZEAMMB73_Zm00001d028201 PE=3 SV=1	3	3	0.0861	37130.9	9.03
748	tr|A0A1D6JXW4|A0A1D6JXW4_MAIZE Protein TOC75-3 chloroplastic OS=Zea mays OX=4577 GN=100382028 PE=4 SV=1	3	3	0.0405	73854.9	7.2
749	tr|A0A1D6K7N5|A0A1D6K7N5_MAIZE Hexose transporter OS=Zea mays OX=4577 GN=100285573 PE=3 SV=1	3	3	0.0566	77280.9	4.85
750	tr|A0A1D6K8Q0|A0A1D6K8Q0_MAIZE Nucleic acid binding protein OS=Zea mays OX=4577 GN=100283534 PE=4 SV=1	3	3	0.0618	46650.9	5.27
751	tr|A0A1D6KCE1|A0A1D6KCE1_MAIZE Bifunctional dihydrofolate reductase-thymidylate synthase 2 OS=Zea mays OX=4577 GN=ZEAMMB73_Zm00001d030396 PE=3 SV=1	3	3	0.0912	32291.9	8.8
752	tr|A0A1D6KJH5|A0A1D6KJH5_MAIZE Myosin heavy chain-related OS=Zea mays OX=4577 GN=100273319 PE=4 SV=1	3	3	0.0688	45480.9	9.59
753	tr|A0A1D6KJP1|A0A1D6KJP1_MAIZE Ras-related protein RABA6a OS=Zea mays OX=4577 GN=ZEAMMB73_Zm00001d031562 PE=4 SV=1	3	3	0.2016	13997.5	5.16
754	tr|A0A1D6KXV7|A0A1D6KXV7_MAIZE Transferase OS=Zea mays OX=4577 GN=100194375 PE=4 SV=1	3	3	0.0585	44393.7	8.1
755	tr|A0A1D6L8F2|A0A1D6L8F2_MAIZE Dihydrolipoamide acetyltransferase component of pyruvate dehydrogenase complex OS=Zea mays OX=4577 GN=103644210 PE=3 SV=1	3	3	0.0714	51635.1	5.88
756	tr|A0A1D6LDL7|A0A1D6LDL7_MAIZE Sequence-specific DNA binding transcription factor OS=Zea mays OX=4577 GN=ZEAMMB73_Zm00001d035014 PE=4 SV=1	3	3	0.076	38868	8.6
757	tr|A0A1D6LHB1|A0A1D6LHB1_MAIZE Dirigent protein OS=Zea mays OX=4577 GN=100502041 PE=3 SV=1	3	3	0.0897	33409	6.76
758	tr|A0A1D6LIV8|A0A1D6LIV8_MAIZE 40S ribosomal protein S4-3 OS=Zea mays OX=4577 GN=ZEAMMB73_Zm00001d035807 PE=4 SV=1	3	3	0.0672	40999.9	8.48
759	tr|A0A1D6LQW1|A0A1D6LQW1_MAIZE Putative sucrose-phosphate synthase family protein OS=Zea mays OX=4577 GN=100384650 PE=3 SV=1	3	3	0.0185	109210	7.03
760	tr|A0A1D6LU40|A0A1D6LU40_MAIZE ARM repeat superfamily protein OS=Zea mays OX=4577 GN=103629871 PE=4 SV=1	3	3	0.0294	112232	5.95
761	tr|A0A1D6LZP3|A0A1D6LZP3_MAIZE Alliin lyase OS=Zea mays OX=4577 GN=ZEAMMB73_Zm00001d037674 PE=4 SV=1	3	3	0.0851	47041.8	5.06
762	tr|A0A1D6MAI0|A0A1D6MAI0_MAIZE ATP-dependent 6-phosphofructokinase OS=Zea mays OX=4577 GN=103630633 PE=3 SV=1	3	3	0.0713	63220.6	6
763	tr|A0A1D6MAT4|A0A1D6MAT4_MAIZE Vesicle-fusing ATPase OS=Zea mays OX=4577 GN=100382060 PE=3 SV=1	3	3	0.0525	73791	5.67
764	tr|A0A1D6MBJ9|A0A1D6MBJ9_MAIZE DNAJ heat shock N-terminal domain-containing protein OS=Zea mays OX=4577 GN=100273210 PE=4 SV=1	3	3	0.1042	29131.7	5.94
765	tr|A0A1D6MV33|A0A1D6MV33_MAIZE Plasma membrane ATPase OS=Zea mays OX=4577 GN=100502231 PE=3 SV=1	3	3	0.0397	105471	6.2
766	tr|A0A1D6NB61|A0A1D6NB61_MAIZE SGS domain-containing protein OS=Zea mays OX=4577 GN=100282523 PE=4 SV=1	3	3	0.1404	19113	9.02
767	tr|A0A1D6NLC5|A0A1D6NLC5_MAIZE Aspartyl protease family protein 2 OS=Zea mays OX=4577 GN=100501808 PE=3 SV=1	3	3	0.0639	49930.8	8.81
768	tr|A0A1D6NUN7|A0A1D6NUN7_MAIZE Protein disulfide isomerase5 OS=Zea mays OX=4577 GN=ZEAMMB73_Zm00001d045218 PE=4 SV=1	3	3	0.0651	56321.6	4.97
769	tr|A0A1D6NVF4|A0A1D6NVF4_MAIZE Nucleosome assembly protein 1 OS=Zea mays OX=4577 GN=542113 PE=3 SV=1	3	3	0.0588	42470	4.26
770	tr|A0A1D6NXZ9|A0A1D6NXZ9_MAIZE Helicase protein MOM1 OS=Zea mays OX=4577 GN=103638205 PE=4 SV=1	3	3	0.0095	197940	5.78
771	tr|A0A1D6NY88|A0A1D6NY88_MAIZE Asparagine synthetase1 OS=Zea mays OX=4577 GN=542435 PE=4 SV=1	3	3	0.0812	60690.3	5.94
772	tr|A0A1D6P8A5|A0A1D6P8A5_MAIZE Vacuolar protein sorting-associated protein 52 A OS=Zea mays OX=4577 GN=103639049 PE=4 SV=1	3	3	0.0373	85990.5	5.59
773	tr|A0A1D6PRE0|A0A1D6PRE0_MAIZE Putative sucrose-phosphate synthase family protein OS=Zea mays OX=4577 GN=ZEAMMB73_Zm00001d048979 PE=4 SV=1	3	3	0.0245	110987	6.56
774	tr|A0A1D6PSY8|A0A1D6PSY8_MAIZE Bifunctional dihydrofolate reductase-thymidylate synthase OS=Zea mays OX=4577 GN=100286018 PE=3 SV=1	3	3	0.0525	64630.6	7.58
775	tr|A0A1D6QCI3|A0A1D6QCI3_MAIZE Trehalose-6-phosphate synthase10 OS=Zea mays OX=4577 GN=ZEAMMB73_Zm00001d052060 PE=4 SV=1	3	3	0.0406	87072.6	8.11
776	tr|A0A1Q1BN65|A0A1Q1BN65_MAIZE Uncharacterized protein OS=Zea mays OX=4577 GN=ZEAMMB73_Zm00001d008663 PE=4 SV=1	3	3	0.1041	25282.3	5.11
777	tr|B4FAM6|B4FAM6_MAIZE 60S ribosomal protein L13a-1 OS=Zea mays OX=4577 GN=ZEAMMB73_Zm00001d034059 PE=2 SV=1	3	3	0.1311	23599.9	10.2
778	tr|B4FCU7|B4FCU7_MAIZE Putative ubiquitin-conjugating enzyme family OS=Zea mays OX=4577 GN=101202705 PE=2 SV=1	3	3	0.2955	9880.37	8.82
779	tr|B4FG76|B4FG76_MAIZE Uncharacterized protein OS=Zea mays OX=4577 PE=2 SV=1	3	3	0.0608	53900.7	6.32
780	tr|B4FKF4|B4FKF4_MAIZE Homoserine kinase OS=Zea mays OX=4577 GN=100216919 PE=2 SV=1	3	3	0.0842	38340.4	9.4
781	tr|B4FQ44|B4FQ44_MAIZE L-tryptophan--pyruvate aminotransferase 1 OS=Zea mays OX=4577 GN=100272716 PE=2 SV=1	3	3	0.0534	47217.1	8.53
782	tr|B4FQC3|B4FQC3_MAIZE Uncharacterized protein OS=Zea mays OX=4577 PE=2 SV=1	3	3	0.0805	42184.9	5.23
783	tr|B4FQZ7|B4FQZ7_MAIZE Methyltransferase OS=Zea mays OX=4577 PE=2 SV=1	3	3	0.0728	41294.8	7.72
784	tr|B4FRC4|B4FRC4_MAIZE Serine--tRNA ligase cytoplasmic OS=Zea mays OX=4577 GN=ZEAMMB73_Zm00001d048174 PE=2 SV=1	3	3	0.0633	51663.2	6.27
785	tr|B4FSY4|B4FSY4_MAIZE Signal recognition particle 54 kDa protein OS=Zea mays OX=4577 PE=2 SV=1	3	3	0.0665	54732.4	9.29
786	tr|B4FUI0|B4FUI0_MAIZE Uncharacterized protein OS=Zea mays OX=4577 PE=2 SV=1	3	3	0.0835	44509.8	9.08
787	tr|B4FVD6|B4FVD6_MAIZE V-type proton ATPase subunit D OS=Zea mays OX=4577 GN=ZEAMMB73_Zm00001d002105 PE=2 SV=1	3	3	0.171	29130.3	9.81
788	tr|B4FYH2|B4FYH2_MAIZE Pyruvate kinase OS=Zea mays OX=4577 GN=100273990 PE=2 SV=1	3	3	0.0423	61478.3	6.26
789	tr|B4G004|B4G004_MAIZE Beta-glucosidase 44 OS=Zea mays OX=4577 GN=100274288 PE=2 SV=1	3	3	0.0498	56415.1	8.91
790	tr|B4G0N0|B4G0N0_MAIZE Glucose-6-phosphate isomerase OS=Zea mays OX=4577 GN=ZEAMMB73_Zm00001d034256 PE=2 SV=1	3	3	0.0564	62236.5	6.96
791	tr|B6SHE0|B6SHE0_MAIZE Eukaryotic translation initiation factor 3 subunit H OS=Zea mays OX=4577 PE=2 SV=1	3	3	0.1516	38873.9	4.83
792	tr|B6SI41|B6SI41_MAIZE Leucoanthocyanidin dioxygenase OS=Zea mays OX=4577 PE=2 SV=1	3	3	0.114	40051.3	5.42
793	tr|B6SIZ2|B6SIZ2_MAIZE Oleosin OS=Zea mays OX=4577 GN=100280642 PE=2 SV=1	3	3	0.172	18332.6	9.42
794	tr|B6SRK3|B6SRK3_MAIZE Arogenate dehydrogenase isoform 2 OS=Zea mays OX=4577 PE=2 SV=1	3	3	0.0861	40258.6	9.05
795	tr|B6SS27|B6SS27_MAIZE AMP-binding protein OS=Zea mays OX=4577 GN=100281089 PE=2 SV=1	3	3	0.043	63238.1	8.28
796	tr|B6SWV1|B6SWV1_MAIZE Glucose-6-phosphate 1-dehydrogenase OS=Zea mays OX=4577 PE=2 SV=1	3	3	0.0535	67055.7	8.36
797	tr|B6SYU0|B6SYU0_MAIZE Histone H2A OS=Zea mays OX=4577 PE=2 SV=1	3	3	0.2453	16428	10.6
798	tr|B6T2L5|B6T2L5_MAIZE CDK5RAP3-like protein OS=Zea mays OX=4577 PE=2 SV=1	3	3	0.0516	62725.8	4.82
799	tr|B6T3G4|B6T3G4_MAIZE 40S ribosomal protein S19 OS=Zea mays OX=4577 PE=2 SV=1	3	3	0.1862	16070.2	10.05
800	tr|B6T4G7|B6T4G7_MAIZE Fibrillarin-2 OS=Zea mays OX=4577 PE=2 SV=1	3	3	0.1266	32353.4	10.15
801	tr|B6T588|B6T588_MAIZE GDP-mannose 3,5-epimerase 1 OS=Zea mays OX=4577 PE=2 SV=1	3	3	0.0921	42956.3	5.94
802	tr|B6T6Q8|B6T6Q8_MAIZE S-(hydroxymethyl)glutathione dehydrogenase OS=Zea mays OX=4577 PE=2 SV=1	3	3	0.0682	40809.6	6.59
803	tr|B6T7R3|B6T7R3_MAIZE Ubiquitin-fold modifier-conjugating enzyme 1 OS=Zea mays OX=4577 PE=2 SV=1	3	3	0.1648	20301	7.69
804	tr|B6T8C2|B6T8C2_MAIZE Histone H2A OS=Zea mays OX=4577 PE=2 SV=1	3	3	0.2468	15989.5	10.58
805	tr|B6TCZ3|B6TCZ3_MAIZE Malate dehydrogenase OS=Zea mays OX=4577 PE=2 SV=1	3	3	0.0914	41133.8	7.61
806	tr|B6TD00|B6TD00_MAIZE Fas-associated factor 1-like protein OS=Zea mays OX=4577 GN=100282935 PE=2 SV=1	3	3	0.073	50826.6	4.98
807	tr|B6TD62|B6TD62_MAIZE Membrane steroid-binding protein 1 OS=Zea mays OX=4577 GN=100282951 PE=2 SV=1	3	3	0.1983	24567.3	4.57
808	tr|B6TFC2|B6TFC2_MAIZE Selenium-binding protein OS=Zea mays OX=4577 PE=2 SV=1	3	3	0.1007	50890.8	5.58
809	tr|B6TFK5|B6TFK5_MAIZE Elongation factor Tu OS=Zea mays OX=4577 PE=2 SV=1	3	3	0.0966	50750.8	6.06
810	tr|B6TJ78|B6TJ78_MAIZE 3-N-debenzoyl-2-deoxytaxol N-benzoyltransferase OS=Zea mays OX=4577 PE=2 SV=1	3	3	0.0695	46045.5	5.43
811	tr|B6TJW0|B6TJW0_MAIZE Uncharacterized protein OS=Zea mays OX=4577 PE=2 SV=1	3	3	0.1022	40263.8	6.77
812	tr|B6TK50|B6TK50_MAIZE Armadillo/beta-catenin-like repeat family protein OS=Zea mays OX=4577 PE=2 SV=1	3	3	0.0914	40687.5	5.06
813	tr|B6TQZ0|B6TQZ0_MAIZE 40S ribosomal protein S24 OS=Zea mays OX=4577 PE=2 SV=1	3	3	0.2756	14425.8	10.6
814	tr|B6TZY4|B6TZY4_MAIZE 60S ribosomal protein L28 OS=Zea mays OX=4577 PE=2 SV=1	3	3	0.1608	15861.3	10.51
815	tr|B6U0H2|B6U0H2_MAIZE 6-phosphogluconolactonase OS=Zea mays OX=4577 PE=2 SV=1	3	3	0.1174	31324.8	4.76
816	tr|B6U0P5|B6U0P5_MAIZE Ubiquitin family protein OS=Zea mays OX=4577 PE=2 SV=1	3	3	0.0438	97023.9	5.13
817	tr|B6U9E1|B6U9E1_MAIZE Histone H4 OS=Zea mays OX=4577 PE=2 SV=1	3	3	0.2913	11508.4	11.57
818	tr|B6UF43|B6UF43_MAIZE Calcium-dependent protein kinase, isoform 2 OS=Zea mays OX=4577 GN=100286149 PE=2 SV=1	3	3	0.0774	59937.4	5.92
819	tr|B6UHB4|B6UHB4_MAIZE Corn-activated Hageman factor inhibitor1 OS=Zea mays OX=4577 GN=ZEAMMB73_Zm00001d005230 PE=2 SV=1	3	3	0.1677	16301.8	8.07
820	tr|B6UHU1|B6UHU1_MAIZE Catalase OS=Zea mays OX=4577 GN=542369 PE=2 SV=1	3	3	0.0569	56755.7	6.96
821	tr|B6UI69|B6UI69_MAIZE Acyl-desaturase OS=Zea mays OX=4577 GN=100273826 PE=2 SV=1	3	3	0.0605	42447.9	6.58
822	tr|B7ZYH3|B7ZYH3_MAIZE Uncharacterized protein OS=Zea mays OX=4577 PE=2 SV=1	3	3	0.0888	45642.5	9
823	tr|B7ZZN4|B7ZZN4_MAIZE Uncharacterized protein OS=Zea mays OX=4577 PE=2 SV=1	3	3	0.0579	56643.5	8.17
824	tr|B8A1N1|B8A1N1_MAIZE Uncharacterized protein OS=Zea mays OX=4577 PE=2 SV=1	3	3	0.1313	27816.2	6
825	tr|C0HFM6|C0HFM6_MAIZE Chaperonin CPN60-like 2 mitochondrial OS=Zea mays OX=4577 GN=100272259 PE=2 SV=1	3	3	0.0707	61263.9	6.34
826	tr|C0P2Y6|C0P2Y6_MAIZE Spermidine synthase 2 OS=Zea mays OX=4577 GN=ZEAMMB73_Zm00001d005159 PE=2 SV=1	3	3	0.1006	34877.4	5.15
827	tr|C0P4R5|C0P4R5_MAIZE Transmembrane 9 superfamily member OS=Zea mays OX=4577 PE=2 SV=1	3	3	0.0496	68164.2	6.18
828	tr|C0P4T2|C0P4T2_MAIZE Patellin-1 OS=Zea mays OX=4577 GN=100284590 PE=2 SV=1	3	3	0.0438	62290.7	4.67
829	tr|C0P680|C0P680_MAIZE Uncharacterized protein OS=Zea mays OX=4577 GN=100382297 PE=2 SV=1	3	3	0.1028	48812.6	4.95
830	tr|C0P972|C0P972_MAIZE Dihydrolipoamide acetyltransferase component of pyruvate dehydrogenase complex OS=Zea mays OX=4577 PE=2 SV=1	3	3	0.0743	48945.9	8.39
831	tr|C0PAS3|C0PAS3_MAIZE Serine/threonine-protein phosphatase OS=Zea mays OX=4577 GN=100382798 PE=2 SV=1	3	3	0.0858	34754.1	5.08
832	tr|C0PDX2|C0PDX2_MAIZE Ribosomal protein OS=Zea mays OX=4577 PE=2 SV=1	3	3	0.1349	24420.7	9.88
833	tr|C0PGB3|C0PGB3_MAIZE Uncharacterized protein OS=Zea mays OX=4577 GN=100383482 PE=2 SV=1	3	3	0.0417	66795.4	6.78
834	tr|C0PH28|C0PH28_MAIZE 40S ribosomal protein S10-1 OS=Zea mays OX=4577 GN=ZEAMMB73_Zm00001d003672 PE=2 SV=1	3	3	0.1768	20226.6	9.73
835	tr|C0PNG8|C0PNG8_MAIZE Uncharacterized protein OS=Zea mays OX=4577 PE=2 SV=1	3	3	0.1229	20601.2	10.51
836	tr|C4IZW2|C4IZW2_MAIZE Uncharacterized protein OS=Zea mays OX=4577 PE=2 SV=1	3	3	0.092	38290.2	5.46
837	tr|C4J038|C4J038_MAIZE Uncharacterized protein OS=Zea mays OX=4577 PE=2 SV=1	3	3	0.0697	59464.1	5.98
838	tr|C4JBU6|C4JBU6_MAIZE Elongator complex protein 3 OS=Zea mays OX=4577 PE=2 SV=1	3	3	0.0533	55110.8	8.72
839	tr|D2KLI5|D2KLI5_MAIZE Trehalose-6-phosphate synthase2 OS=Zea mays OX=4577 GN=TPS5 PE=2 SV=1	3	3	0.0382	98093.3	5.68
840	tr|E9JVD4|E9JVD4_MAIZE Aldose reductase OS=Zea mays OX=4577 GN=AR3 PE=1 SV=1	3	3	0.094	35659.3	6.47
841	tr|K7TZ51|K7TZ51_MAIZE Argininosuccinate synthase chloroplastic OS=Zea mays OX=4577 GN=100274106 PE=3 SV=1	3	3	0.0437	52539.5	7.56
842	tr|K7UDG5|K7UDG5_MAIZE Proline--tRNA ligase cytoplasmic OS=Zea mays OX=4577 GN=100272402 PE=3 SV=1	3	3	0.0531	58132.8	6.71
843	tr|K7UP24|K7UP24_MAIZE Glycosyltransferase OS=Zea mays OX=4577 GN=ZEAMMB73_Zm00001d048707 PE=3 SV=1	3	3	0.0959	49455.8	5.44
844	tr|K7UU30|K7UU30_MAIZE DnaJ protein ERDJ3B OS=Zea mays OX=4577 GN=103635449 PE=4 SV=1	3	3	0.0943	39216.3	7.06
845	tr|K7V4Q5|K7V4Q5_MAIZE Proteasome subunit alpha type OS=Zea mays OX=4577 GN=ZEAMMB73_Zm00001d053217 PE=3 SV=1	3	3	0.1767	27197.5	6.55
846	tr|K7V792|K7V792_MAIZE Splicing factor 3B subunit 1 OS=Zea mays OX=4577 GN=ZEAMMB73_Zm00001d053882 PE=4 SV=1	3	3	0.0203	141959	5.65
847	tr|Q41790|Q41790_MAIZE Calcium dependent protein kinase3 OS=Zea mays OX=4577 GN=542226 PE=2 SV=1	3	3	0.0659	59352.1	5.93
848	tr|Q6RXY1|Q6RXY1_MAIZE Non-specific serine/threonine protein kinase OS=Zea mays OX=4577 GN=542687 PE=2 SV=1	3	3	0.057	58322.4	8.47
849	tr|Q71RX2|Q71RX2_MAIZE Isopentenyl pyrophosphate isomerase1 OS=Zea mays OX=4577 GN=541901 PE=2 SV=1	3	3	0.1139	27227.7	4.86
850	tr|Q9FUL7|Q9FUL7_MAIZE 40S ribosomal protein S24 OS=Zea mays OX=4577 PE=2 SV=1	3	3	0.2555	15535.1	10.62
851	tr|Q9SPD9|Q9SPD9_MAIZE Voltage-dependent anion channel protein 1a OS=Zea mays OX=4577 GN=vdac1a PE=2 SV=1	3	3	0.1232	29484	7.86
852	sp|P69246|H32_MAIZE Histone H3.2 OS=Zea mays OX=4577 GN=H3C2 PE=1 SV=2	3	2	0.1176	15267.7	11.29
853	sp|Q41764|ADF3_MAIZE Actin-depolymerizing factor 3 OS=Zea mays OX=4577 GN=ADF3 PE=1 SV=1	3	2	0.1223	15899.8	5.46
854	tr|A0A1D6E838|A0A1D6E838_MAIZE Topoisomerase-like protein OS=Zea mays OX=4577 GN=ZEAMMB73_Zm00001d003265 PE=4 SV=1	3	2	0.0391	59794.1	4.85
855	tr|A0A1D6FB18|A0A1D6FB18_MAIZE COP9 signalosome complex subunit 2 OS=Zea mays OX=4577 GN=103634653 PE=4 SV=1	3	2	0.0388	54396.8	5.68
856	tr|A0A1D6NCX6|A0A1D6NCX6_MAIZE Putative 3-hydroxyisobutyrate dehydrogenase-like 1 mitochondrial OS=Zea mays OX=4577 GN=ZEAMMB73_Zm00001d043514 PE=4 SV=1	3	2	0.041	32080.5	6.44
857	tr|A0A1D6PNJ3|A0A1D6PNJ3_MAIZE AAA-type ATPase family protein OS=Zea mays OX=4577 GN=103652718 PE=4 SV=1	3	2	0.0144	137100	7.27
858	tr|A0A1D6Q999|A0A1D6Q999_MAIZE WD40, G-beta domain containing family protein, family OS=Zea mays OX=4577 GN=103654004 PE=4 SV=1	3	2	0.0193	130605	6.11
859	tr|B6SSZ8|B6SSZ8_MAIZE 60S ribosomal export protein NMD3 OS=Zea mays OX=4577 PE=2 SV=1	3	2	0.0552	58732.4	5.93
860	tr|B6TNG9|B6TNG9_MAIZE Aminoacylase-1 OS=Zea mays OX=4577 PE=2 SV=1	3	2	0.0752	48323.5	6.02
861	tr|B8A034|B8A034_MAIZE Glucosidase 2 subunit beta OS=Zea mays OX=4577 GN=100279808 PE=2 SV=1	3	2	0.0424	69310	4.77
862	tr|B8XH56|B8XH56_MAIZE Lipoxygenase OS=Zea mays OX=4577 GN=ts1b PE=3 SV=1	3	2	0.0153	102227	6.48
863	tr|C4JAI6|C4JAI6_MAIZE Uncharacterized protein OS=Zea mays OX=4577 PE=2 SV=1	3	2	0.093	23431.7	8.65
864	tr|Q9ZP62|Q9ZP62_MAIZE Glutathione transferase III(A) OS=Zea mays OX=4577 GN=gst3a PE=1 SV=1	3	2	0.1267	23924.2	5.96
865	sp|A8DMN5|FL1_MAIZE Protein FLOURY 1 OS=Zea mays OX=4577 GN=FL1 PE=1 SV=1	2	2	0.0629	32585.4	5.39
866	sp|B4G072|BX9_MAIZE DIMBOA UDP-glucosyltransferase BX9 OS=Zea mays OX=4577 GN=BX9 PE=1 SV=1	2	2	0.0541	50016.7	5.15
867	sp|P00412|COX2_MAIZE Cytochrome c oxidase subunit 2 OS=Zea mays OX=4577 GN=COX2 PE=2 SV=4	2	2	0.0615	29679.2	4.69
868	sp|P21641|OLEO3_MAIZE Oleosin Zm-II OS=Zea mays OX=4577 GN=OLE18 PE=1 SV=1	2	2	0.107	18500.9	9.89
869	sp|P51108|DFRA_MAIZE Dihydroflavonol 4-reductase OS=Zea mays OX=4577 GN=A1 PE=3 SV=1	2	2	0.084	38855.2	5.48
870	sp|Q9AT75|TIP32_MAIZE Aquaporin TIP3-2 OS=Zea mays OX=4577 GN=TIP3-2 PE=2 SV=1	2	2	0.0789	27395.3	8.13
871	tr|A0A075T3E7|A0A075T3E7_MAIZE Pyrabactin resistance-like protein OS=Zea mays OX=4577 GN=PYL1 PE=2 SV=1	2	2	0.0802	22768.2	4.97
872	tr|A0A096T2V8|A0A096T2V8_MAIZE Protein RETICULATA chloroplastic OS=Zea mays OX=4577 GN=103648205 PE=4 SV=1	2	2	0.0282	44984.9	5.93
873	tr|A0A1D6DQG3|A0A1D6DQG3_MAIZE Acetyl-coenzyme A synthetase OS=Zea mays OX=4577 GN=103646525 PE=3 SV=1	2	2	0.038	70168.1	5.71
874	tr|A0A1D6DTI2|A0A1D6DTI2_MAIZE Zinc finger C3HC4 type (RING finger) family protein OS=Zea mays OX=4577 GN=100501244 PE=4 SV=1	2	2	0.0021	531043	5.65
875	tr|A0A1D6E0F7|A0A1D6E0F7_MAIZE Diphosphomevalonate decarboxylase MVD2 OS=Zea mays OX=4577 GN=ZEAMMB73_Zm00001d002411 PE=4 SV=1	2	2	0.1149	16240.5	8.56
876	tr|A0A1D6E267|A0A1D6E267_MAIZE Fasciclin-like arabinogalactan protein 10 OS=Zea mays OX=4577 GN=ZEAMMB73_Zm00001d002607 PE=4 SV=1	2	2	0.0699	44023.6	6.66
877	tr|A0A1D6E7P5|A0A1D6E7P5_MAIZE ATP/GTP binding protein OS=Zea mays OX=4577 GN=100283477 PE=4 SV=1	2	2	0.1063	40527.2	8.62
878	tr|A0A1D6E923|A0A1D6E923_MAIZE Anthranilate synthase homolog1 OS=Zea mays OX=4577 GN=542286 PE=4 SV=1	2	2	0.0605	30126	6.25
879	tr|A0A1D6E9W6|A0A1D6E9W6_MAIZE Protein phosphatase methylesterase 1 OS=Zea mays OX=4577 GN=ZEAMMB73_Zm00001d003590 PE=3 SV=1	2	2	0.0476	39588.8	6.01
880	tr|A0A1D6ECZ7|A0A1D6ECZ7_MAIZE Uncharacterized protein OS=Zea mays OX=4577 GN=100381501 PE=4 SV=1	2	2	0.0229	49177.5	4.59
881	tr|A0A1D6EDA0|A0A1D6EDA0_MAIZE RNA-binding protein-like OS=Zea mays OX=4577 GN=ZEAMMB73_Zm00001d004070 PE=4 SV=1	2	2	0.0318	49236.3	5.29
882	tr|A0A1D6EFC2|A0A1D6EFC2_MAIZE Protein TIC110 chloroplastic OS=Zea mays OX=4577 GN=ZEAMMB73_Zm00001d004430 PE=4 SV=1	2	2	0.2292	10710.9	4.92
883	tr|A0A1D6ELX4|A0A1D6ELX4_MAIZE Monodehydroascorbate reductase homolog1 OS=Zea mays OX=4577 GN=100501585 PE=4 SV=1	2	2	0.1231	14594.2	5.72
884	tr|A0A1D6ESS7|A0A1D6ESS7_MAIZE Proteasome subunit beta type OS=Zea mays OX=4577 GN=100286342 PE=4 SV=1	2	2	0.1383	21091.1	8.33
885	tr|A0A1D6EVY8|A0A1D6EVY8_MAIZE COP9 signalosome complex subunit 7 OS=Zea mays OX=4577 GN=100191376 PE=4 SV=1	2	2	0.1034	29618.5	5.29
886	tr|A0A1D6EXG4|A0A1D6EXG4_MAIZE Serine/threonine-protein kinase RUNKEL OS=Zea mays OX=4577 GN=ZEAMMB73_Zm00001d006530 PE=4 SV=1	2	2	0.0225	49959.5	9.51
887	tr|A0A1D6EXV3|A0A1D6EXV3_MAIZE Eukaryotic translation initiation factor 4G OS=Zea mays OX=4577 GN=103647746 PE=4 SV=1	2	2	0.0138	196910	7.89
888	tr|A0A1D6EY56|A0A1D6EY56_MAIZE Myosin-2 OS=Zea mays OX=4577 GN=ZEAMMB73_Zm00001d006593 PE=3 SV=1	2	2	0.0161	139857	9.06
889	tr|A0A1D6F4B6|A0A1D6F4B6_MAIZE Putative acyl-CoA dehydrogenase IBR3 OS=Zea mays OX=4577 GN=100502333 PE=4 SV=1	2	2	0.0264	92503.1	8.71
890	tr|A0A1D6F753|A0A1D6F753_MAIZE Transcription factor bHLH3 OS=Zea mays OX=4577 GN=ZEAMMB73_Zm00001d007536 PE=4 SV=1	2	2	0.0198	66557.9	9.04
891	tr|A0A1D6FA60|A0A1D6FA60_MAIZE Phosphatidylinositol 345-trisphosphate 3-phosphatase and protein-tyrosine-phosphatase PTEN2A OS=Zea mays OX=4577 GN=103648286 PE=4 SV=1	2	2	0.0307	70409.7	5.72
892	tr|A0A1D6FDX7|A0A1D6FDX7_MAIZE Glucose translocator1 OS=Zea mays OX=4577 GN=541809 PE=3 SV=1	2	2	0.0569	29995.8	9.14
893	tr|A0A1D6FHA9|A0A1D6FHA9_MAIZE Nucleic acid-binding OB-fold-like protein OS=Zea mays OX=4577 GN=100272828 PE=4 SV=1	2	2	0.1094	26932.5	4.69
894	tr|A0A1D6FI07|A0A1D6FI07_MAIZE Dihydrolipoyl dehydrogenase OS=Zea mays OX=4577 GN=100501719 PE=3 SV=1	2	2	0.0477	44593.9	6.03
895	tr|A0A1D6FMY6|A0A1D6FMY6_MAIZE Uncharacterized protein OS=Zea mays OX=4577 GN=103635511 PE=4 SV=1	2	2	0.0744	34402	8.5
896	tr|A0A1D6FNK4|A0A1D6FNK4_MAIZE 60S ribosomal protein L11-1 OS=Zea mays OX=4577 GN=100193878 PE=4 SV=1	2	2	0.1613	14062.2	9.71
897	tr|A0A1D6FSD2|A0A1D6FSD2_MAIZE 40S ribosomal protein S26 OS=Zea mays OX=4577 GN=100284808 PE=3 SV=1	2	2	0.2286	12427.5	10.67
898	tr|A0A1D6FY69|A0A1D6FY69_MAIZE SIT4 phosphatase-associated family protein OS=Zea mays OX=4577 GN=100384768 PE=4 SV=1	2	2	0.0293	61507.2	5.1
899	tr|A0A1D6G000|A0A1D6G000_MAIZE Mitogen-activated protein kinase OS=Zea mays OX=4577 GN=100278992 PE=4 SV=1	2	2	0.0196	75022.6	9.13
900	tr|A0A1D6G294|A0A1D6G294_MAIZE Glutamate synthase 1 [NADH] chloroplastic OS=Zea mays OX=4577 GN=103636185 PE=4 SV=1	2	2	0.0259	130080	6.16
901	tr|A0A1D6GET7|A0A1D6GET7_MAIZE DNA gyrase subunit A chloroplastic/mitochondrial OS=Zea mays OX=4577 GN=103625778 PE=4 SV=1	2	2	0.0316	73526	7.56
902	tr|A0A1D6GGM0|A0A1D6GGM0_MAIZE Retrovirus-related Pol polyprotein LINE-1 OS=Zea mays OX=4577 GN=ZEAMMB73_Zm00001d013223 PE=4 SV=1	2	2	0.0233	127792	9.48
903	tr|A0A1D6GHI1|A0A1D6GHI1_MAIZE Myosin-12 OS=Zea mays OX=4577 GN=ZEAMMB73_Zm00001d013276 PE=3 SV=1	2	2	0.008	169937	7.24
904	tr|A0A1D6GK60|A0A1D6GK60_MAIZE Proteasome subunit beta type OS=Zea mays OX=4577 GN=ZEAMMB73_Zm00001d013505 PE=3 SV=1	2	2	0.1111	23667.2	6.1
905	tr|A0A1D6GPS2|A0A1D6GPS2_MAIZE Pre-mRNA-processing factor 19 homolog 2 OS=Zea mays OX=4577 GN=100191855 PE=4 SV=1	2	2	0.0238	60495.1	6.01
906	tr|A0A1D6GU06|A0A1D6GU06_MAIZE TIM-barrel signal transduction protein isoform 2 OS=Zea mays OX=4577 GN=100383424 PE=4 SV=1	2	2	0.0366	43495.6	5.34
907	tr|A0A1D6GUA2|A0A1D6GUA2_MAIZE Putative 2-oxoglutarate-dependent dioxygenase DIN11 OS=Zea mays OX=4577 GN=100191246 PE=3 SV=1	2	2	0.0485	50656.5	6.11
908	tr|A0A1D6GVX7|A0A1D6GVX7_MAIZE Peptidyl-prolyl cis-trans isomerase OS=Zea mays OX=4577 GN=100283475 PE=3 SV=1	2	2	0.0596	23434.8	9.67
909	tr|A0A1D6H153|A0A1D6H153_MAIZE Ribosomal protein L19 OS=Zea mays OX=4577 GN=542284 PE=3 SV=1	2	2	0.1182	25592.1	11.25
910	tr|A0A1D6H9K4|A0A1D6H9K4_MAIZE Mitochondrial import inner membrane translocase subunit Tim17/Tim22/Tim23 family protein OS=Zea mays OX=4577 GN=ZEAMMB73_Zm00001d016665 PE=4 SV=1	2	2	0.1051	31252.8	9.64
911	tr|A0A1D6HKA7|A0A1D6HKA7_MAIZE Arsenical pump-driving ATPase OS=Zea mays OX=4577 GN=ZEAMMB73_Zm00001d018036 PE=4 SV=1	2	2	0.0926	30149.8	6.22
912	tr|A0A1D6HN61|A0A1D6HN61_MAIZE Leucine aminopeptidase 2 chloroplastic OS=Zea mays OX=4577 GN=100381923 PE=3 SV=1	2	2	0.0654	61876.8	7.6
913	tr|A0A1D6HNT1|A0A1D6HNT1_MAIZE UDP-glucose:glycoprotein glucosyltransferase OS=Zea mays OX=4577 GN=ZEAMMB73_Zm00001d018423 PE=4 SV=1	2	2	0.0221	108680	5.88
914	tr|A0A1D6I0N3|A0A1D6I0N3_MAIZE Auxin transport protein BIG OS=Zea mays OX=4577 GN=ZEAMMB73_Zm00001d019881 PE=4 SV=1	2	2	0.0039	550607	5.82
915	tr|A0A1D6I1V0|A0A1D6I1V0_MAIZE Polyadenylate-binding protein-interacting protein 9 OS=Zea mays OX=4577 GN=103632556 PE=4 SV=1	2	2	0.0643	30834.8	6.52
916	tr|A0A1D6I9S9|A0A1D6I9S9_MAIZE Pantothenate kinase 2 OS=Zea mays OX=4577 GN=103633092 PE=3 SV=1	2	2	0.0244	99479.5	5.57
917	tr|A0A1D6IP65|A0A1D6IP65_MAIZE AMP deaminase OS=Zea mays OX=4577 GN=100275036 PE=4 SV=1	2	2	0.0209	93699	6.18
918	tr|A0A1D6ITA1|A0A1D6ITA1_MAIZE ACT domain-containing protein ACR12 OS=Zea mays OX=4577 GN=ZEAMMB73_Zm00001d023423 PE=4 SV=1	2	2	0.0786	31089.3	6.72
919	tr|A0A1D6J6M5|A0A1D6J6M5_MAIZE Sec23/sec24 transport family protein OS=Zea mays OX=4577 GN=103641619 PE=4 SV=1	2	2	0.0257	81863.7	4.79
920	tr|A0A1D6J9Q7|A0A1D6J9Q7_MAIZE Polyadenylate-binding protein OS=Zea mays OX=4577 GN=ZEAMMB73_Zm00001d025801 PE=3 SV=1	2	2	0.0423	67419.2	9.08
921	tr|A0A1D6JIN2|A0A1D6JIN2_MAIZE GMP synthase [glutamine-hydrolyzing] OS=Zea mays OX=4577 GN=100383569 PE=4 SV=1	2	2	0.0462	54002.1	6.06
922	tr|A0A1D6JJS8|A0A1D6JJS8_MAIZE Transcription regulator OS=Zea mays OX=4577 GN=ZEAMMB73_Zm00001d027278 PE=4 SV=1	2	2	0.0099	247334	5.8
923	tr|A0A1D6JMG8|A0A1D6JMG8_MAIZE Exosome complex exonuclease RRP44 homolog A OS=Zea mays OX=4577 GN=100194408 PE=4 SV=1	2	2	0.0273	81996.4	6.09
924	tr|A0A1D6JW41|A0A1D6JW41_MAIZE 40S ribosomal protein S20-1 OS=Zea mays OX=4577 GN=103633583 PE=3 SV=1	2	2	0.1587	13824	9.51
925	tr|A0A1D6JWN6|A0A1D6JWN6_MAIZE Topless-related2 OS=Zea mays OX=4577 GN=100276114 PE=4 SV=1	2	2	0.0194	96919.1	7.31
926	tr|A0A1D6JXC6|A0A1D6JXC6_MAIZE SH3 domain-containing protein OS=Zea mays OX=4577 GN=100274171 PE=4 SV=1	2	2	0.0152	128081	5.7
927	tr|A0A1D6JZN9|A0A1D6JZN9_MAIZE Uncharacterized protein OS=Zea mays OX=4577 GN=ZEAMMB73_Zm00001d028788 PE=4 SV=1	2	2	0.02	64237.7	6.42
928	tr|A0A1D6JZR5|A0A1D6JZR5_MAIZE LL-diaminopimelate aminotransferase chloroplastic OS=Zea mays OX=4577 GN=100283445 PE=3 SV=1	2	2	0.0671	51549.2	6.94
929	tr|A0A1D6K268|A0A1D6K268_MAIZE Vicilin-like seed storage protein OS=Zea mays OX=4577 GN=100280650 PE=4 SV=1	2	2	0.0271	60008.5	6.24
930	tr|A0A1D6K314|A0A1D6K314_MAIZE Nuclear pore protein OS=Zea mays OX=4577 GN=ZEAMMB73_Zm00001d029142 PE=3 SV=1	2	2	0.0287	96631.3	6.6
931	tr|A0A1D6K371|A0A1D6K371_MAIZE Nascent polypeptide-associated complex alpha subunit-like protein OS=Zea mays OX=4577 GN=100282564 PE=4 SV=1	2	2	0.1792	19111	9.52
932	tr|A0A1D6K3B9|A0A1D6K3B9_MAIZE COMPASS-like H3K4 histone methylase component WDR5B OS=Zea mays OX=4577 GN=ZEAMMB73_Zm00001d029188 PE=4 SV=1	2	2	0.02	61400.9	5.82
933	tr|A0A1D6KEB3|A0A1D6KEB3_MAIZE RNA-binding (RRM/RBD/RNP motifs) family protein OS=Zea mays OX=4577 GN=100191891 PE=4 SV=1	2	2	0.0279	69232.5	8.58
934	tr|A0A1D6KFP0|A0A1D6KFP0_MAIZE Tetratricopeptide repeat (TPR)-like superfamily protein OS=Zea mays OX=4577 GN=100194143 PE=4 SV=1	2	2	0.0474	44547.3	9.15
935	tr|A0A1D6KJN3|A0A1D6KJN3_MAIZE 60S ribosomal protein L32 OS=Zea mays OX=4577 GN=100194289 PE=4 SV=1	2	2	0.0878	23564.3	10.54
936	tr|A0A1D6KQU5|A0A1D6KQU5_MAIZE Electron transfer flavoprotein-ubiquinone oxidoreductase mitochondrial OS=Zea mays OX=4577 GN=100280392 PE=4 SV=1	2	2	0.0395	67155.5	8.19
937	tr|A0A1D6KSX6|A0A1D6KSX6_MAIZE Tetratricopeptide repeat (TPR)-like superfamily protein OS=Zea mays OX=4577 GN=ZEAMMB73_Zm00001d032689 PE=4 SV=1	2	2	0.0551	40144.7	9.16
938	tr|A0A1D6KW19|A0A1D6KW19_MAIZE NagB/RpiA/CoA transferase-like superfamily protein OS=Zea mays OX=4577 GN=ZEAMMB73_Zm00001d033046 PE=3 SV=1	2	2	0.0476	42725.2	5.66
939	tr|A0A1D6L3E7|A0A1D6L3E7_MAIZE Serine/threonine-protein kinase TOR OS=Zea mays OX=4577 GN=ZEAMMB73_Zm00001d033935 PE=3 SV=1	2	2	0.0027	409521	5.79
940	tr|A0A1D6L5I6|A0A1D6L5I6_MAIZE ZPR1 zinc-finger domain protein OS=Zea mays OX=4577 GN=100273287 PE=4 SV=1	2	2	0.0433	52707.8	4.63
941	tr|A0A1D6L870|A0A1D6L870_MAIZE Histidine kinase-DNA gyrase B-and HSP90-like ATPase family protein OS=Zea mays OX=4577 GN=103644200 PE=4 SV=1	2	2	0.006	317090	5.85
942	tr|A0A1D6L9B5|A0A1D6L9B5_MAIZE Histidine acid phosphatase family protein OS=Zea mays OX=4577 GN=100282868 PE=3 SV=1	2	2	0.0494	58757.8	8.64
943	tr|A0A1D6L9R2|A0A1D6L9R2_MAIZE NEDD8-activating enzyme E1 regulatory subunit OS=Zea mays OX=4577 GN=100193236 PE=3 SV=1	2	2	0.0529	58951.5	5.2
944	tr|A0A1D6L9T7|A0A1D6L9T7_MAIZE NEDD8-activating enzyme E1 regulatory subunit AXR1 OS=Zea mays OX=4577 GN=100193236 PE=4 SV=1	2	2	0.049	46426.6	5.51
945	tr|A0A1D6LBZ9|A0A1D6LBZ9_MAIZE Inactive protein FRIGIDA OS=Zea mays OX=4577 GN=100273115 PE=4 SV=1	2	2	0.0493	31528.4	5.24
946	tr|A0A1D6LD00|A0A1D6LD00_MAIZE Pleckstrin homology (PH) domain-containing protein OS=Zea mays OX=4577 GN=100284752 PE=4 SV=1	2	2	0.0547	42586	7.08
947	tr|A0A1D6LHE5|A0A1D6LHE5_MAIZE E3 UFM1-protein ligase 1-like protein OS=Zea mays OX=4577 GN=103629212 PE=4 SV=1	2	2	0.0232	89990.1	5.74
948	tr|A0A1D6LIK1|A0A1D6LIK1_MAIZE Peptidyl-prolyl cis-trans isomerase OS=Zea mays OX=4577 GN=ZEAMMB73_Zm00001d035761 PE=3 SV=1	2	2	0.0637	26443.7	9.4
949	tr|A0A1D6LIW0|A0A1D6LIW0_MAIZE Translocase of chloroplast 159 chloroplastic OS=Zea mays OX=4577 GN=ZEAMMB73_Zm00001d035812 PE=4 SV=1	2	2	0.0147	126162	4.52
950	tr|A0A1D6LKJ1|A0A1D6LKJ1_MAIZE Thioredoxin superfamily protein OS=Zea mays OX=4577 GN=100193506 PE=4 SV=1	2	2	0.1262	24220.2	4.98
951	tr|A0A1D6LLS1|A0A1D6LLS1_MAIZE Ribonucleoside-diphosphate reductase OS=Zea mays OX=4577 GN=100502278 PE=4 SV=1	2	2	0.0391	60799.6	6.18
952	tr|A0A1D6LZ57|A0A1D6LZ57_MAIZE USP family protein OS=Zea mays OX=4577 GN=ZEAMMB73_Zm00001d037573 PE=4 SV=1	2	2	0.1796	18037.5	5.38
953	tr|A0A1D6M1Z3|A0A1D6M1Z3_MAIZE UDP-glucuronic acid decarboxylase 4 OS=Zea mays OX=4577 GN=103630226 PE=4 SV=1	2	2	0.0483	42366.7	9.98
954	tr|A0A1D6M252|A0A1D6M252_MAIZE Malic enzyme OS=Zea mays OX=4577 GN=ZEAMMB73_Zm00001d037961 PE=3 SV=1	2	2	0.0333	66193.8	6.39
955	tr|A0A1D6M2Q1|A0A1D6M2Q1_MAIZE Tetratricopeptide repeat (TPR)-like superfamily protein OS=Zea mays OX=4577 GN=ZEAMMB73_Zm00001d038006 PE=4 SV=1	2	2	0.0255	114077	5.88
956	tr|A0A1D6M5J5|A0A1D6M5J5_MAIZE Amidophosphoribosyltransferase OS=Zea mays OX=4577 GN=103630426 PE=3 SV=1	2	2	0.0405	58381.7	6.97
957	tr|A0A1D6M5M0|A0A1D6M5M0_MAIZE Adenine nucleotide alpha hydrolase-like superfamily protein OS=Zea mays OX=4577 GN=100274324 PE=4 SV=1	2	2	0.2479	12661.5	7.78
958	tr|A0A1D6M5R5|A0A1D6M5R5_MAIZE Uracil phosphoribosyltransferase chloroplastic OS=Zea mays OX=4577 GN=100284489 PE=4 SV=1	2	2	0.1636	17558.2	4.87
959	tr|A0A1D6M6Z6|A0A1D6M6Z6_MAIZE Putative inositol polyphosphate phosphatase (Synaptogenin-like) family protein OS=Zea mays OX=4577 GN=ZEAMMB73_Zm00001d038530 PE=4 SV=1	2	2	0.017	100207	8.4
960	tr|A0A1D6MF82|A0A1D6MF82_MAIZE Reticulon-like protein OS=Zea mays OX=4577 GN=100284105 PE=4 SV=1	2	2	0.0882	33686.7	8.61
961	tr|A0A1D6MFS8|A0A1D6MFS8_MAIZE Indole-3-acetic acid-amido synthetase GH3.6 OS=Zea mays OX=4577 GN=100384080 PE=4 SV=1	2	2	0.0298	65851.8	6.14
962	tr|A0A1D6MFS9|A0A1D6MFS9_MAIZE Indole-3-acetic acid-amido synthetase GH3.6 OS=Zea mays OX=4577 GN=103649563 PE=4 SV=1	2	2	0.0285	65141.3	6.61
963	tr|A0A1D6ML43|A0A1D6ML43_MAIZE Cell number regulator 8 OS=Zea mays OX=4577 GN=ZEAMMB73_Zm00001d039777 PE=4 SV=1	2	2	0.1615	18513.9	5.07
964	tr|A0A1D6MQU8|A0A1D6MQU8_MAIZE Glucosidase 2 subunit beta OS=Zea mays OX=4577 GN=ZEAMMB73_Zm00001d040448 PE=4 SV=1	2	2	0.0548	39354.6	4.87
965	tr|A0A1D6MQV8|A0A1D6MQV8_MAIZE Serine hydroxymethyltransferase 4 OS=Zea mays OX=4577 GN=ZEAMMB73_Zm00001d040457 PE=4 SV=1	2	2	0.2577	10633.2	8.55
966	tr|A0A1D6MTD3|A0A1D6MTD3_MAIZE Shikimate biosynthesis protein aroDE OS=Zea mays OX=4577 GN=100285997 PE=3 SV=1	2	2	0.0642	48488.5	5.7
967	tr|A0A1D6N3A1|A0A1D6N3A1_MAIZE AP-4 complex subunit epsilon OS=Zea mays OX=4577 GN=100383591 PE=3 SV=1	2	2	0.0257	105643	5.5
968	tr|A0A1D6N6K4|A0A1D6N6K4_MAIZE Sorting nexin 1 OS=Zea mays OX=4577 GN=103650974 PE=4 SV=1	2	2	0.0363	53277	8.77
969	tr|A0A1D6N719|A0A1D6N719_MAIZE Alpha-1,4 glucan phosphorylase OS=Zea mays OX=4577 GN=100285259 PE=3 SV=1	2	2	0.0303	78664.2	7.97
970	tr|A0A1D6NB67|A0A1D6NB67_MAIZE p-loop containing nucleoside triphosphate hydrolase superfamily protein OS=Zea mays OX=4577 GN=100273044 PE=4 SV=1	2	2	0.0604	40874.6	7
971	tr|A0A1D6NJW0|A0A1D6NJW0_MAIZE 3'-5' exonuclease domain-containing protein / K homology domain-containing protein / KH domain-containing protein OS=Zea mays OX=4577 GN=100276743 PE=4 SV=1	2	2	0.032	44907.3	5.4
972	tr|A0A1D6NUU8|A0A1D6NUU8_MAIZE Starch synthase, chloroplastic/amyloplastic OS=Zea mays OX=4577 GN=ZEAMMB73_Zm00001d045261 PE=3 SV=1	2	2	0.0625	62106.8	5.33
973	tr|A0A1D6NWK9|A0A1D6NWK9_MAIZE Zn-dependent exopeptidase superfamily protein OS=Zea mays OX=4577 GN=103638165 PE=4 SV=1	2	2	0.0119	101097	7.95
974	tr|A0A1D6P4G6|A0A1D6P4G6_MAIZE Stromal processing peptidase chloroplastic OS=Zea mays OX=4577 GN=103638768 PE=4 SV=1	2	2	0.0162	137302	5.87
975	tr|A0A1D6P5E8|A0A1D6P5E8_MAIZE Villin-4 OS=Zea mays OX=4577 GN=ZEAMMB73_Zm00001d046905 PE=4 SV=1	2	2	0.0267	91911	8.36
976	tr|A0A1D6P6M3|A0A1D6P6M3_MAIZE Trigger factor-like protein TIG Chloroplastic OS=Zea mays OX=4577 GN=ZEAMMB73_Zm00001d047056 PE=4 SV=1	2	2	0.0952	37151.2	9.48
977	tr|A0A1D6PF20|A0A1D6PF20_MAIZE 26S proteasome non-ATPase regulatory subunit 4 OS=Zea mays OX=4577 GN=100283637 PE=4 SV=1	2	2	0.0667	48147.9	4.63
978	tr|A0A1D6PJW1|A0A1D6PJW1_MAIZE Proteasome subunit alpha type OS=Zea mays OX=4577 GN=ZEAMMB73_Zm00001d048403 PE=3 SV=1	2	2	0.0751	31493.1	5
979	tr|A0A1D6Q1G1|A0A1D6Q1G1_MAIZE Dihydrolipoamide acetyltransferase component of pyruvate dehydrogenase complex OS=Zea mays OX=4577 GN=ZEAMMB73_Zm00001d050383 PE=3 SV=1	2	2	0.0498	54422.2	8.79
980	tr|A0A1D6Q4C8|A0A1D6Q4C8_MAIZE ARM repeat superfamily protein OS=Zea mays OX=4577 GN=ZEAMMB73_Zm00001d050989 PE=4 SV=1	2	2	0.0644	26404	5.07
981	tr|A0A1D6Q8L8|A0A1D6Q8L8_MAIZE Delta(12)-fatty-acid desaturase OS=Zea mays OX=4577 GN=100282744 PE=4 SV=1	2	2	0.2697	9723.07	10.11
982	tr|A0A1D6QHD5|A0A1D6QHD5_MAIZE Calcium-transporting ATPase OS=Zea mays OX=4577 GN=ZEAMMB73_Zm00001d052457 PE=3 SV=1	2	2	0.0111	107930	5.61
983	tr|A0A1D6QI75|A0A1D6QI75_MAIZE Protein kinase family protein / WD-40 repeat family protein OS=Zea mays OX=4577 GN=ZEAMMB73_Zm00001d052638 PE=4 SV=1	2	2	0.0478	47394.8	7.62
984	tr|A0A1D6QMU5|A0A1D6QMU5_MAIZE L-ascorbate peroxidase 3 peroxisomal OS=Zea mays OX=4577 GN=ZEAMMB73_Zm00001d053223 PE=3 SV=1	2	2	0.0674	30396	6.67
985	tr|A0A1R3PYI9|A0A1R3PYI9_MAIZE Oil body-associated protein 2A OS=Zea mays OX=4577 GN=ZEAMMB73_Zm00001d043464 PE=4 SV=1	2	2	0.0873	27726.1	6.9
986	tr|A0A1X7YEQ6|A0A1X7YEQ6_MAIZE Uncharacterized protein OS=Zea mays OX=4577 GN=103649523 PE=4 SV=1	2	2	0.0794	30561.5	5.83
987	tr|A0A1Z1GDQ9|A0A1Z1GDQ9_MAIZE Cyclin-dependent kinase inhibitor OS=Zea mays OX=4577 GN=ICK8 PE=2 SV=1	2	2	0.1011	19731.7	9.13
988	tr|A3R4A6|A3R4A6_MAIZE HD6 OS=Zea mays OX=4577 PE=2 SV=1	2	2	0.0572	39309.6	8.79
989	tr|B2XWS4|B2XWS4_MAIZE Isopentenyl transferase IPT2 OS=Zea mays OX=4577 GN=IPT2 PE=4 SV=1	2	2	0.059	34485.7	5.11
990	tr|B4F8W5|B4F8W5_MAIZE Uncharacterized protein OS=Zea mays OX=4577 PE=2 SV=1	2	2	0.0377	43173.6	9.46
991	tr|B4F9M1|B4F9M1_MAIZE Uncharacterized protein OS=Zea mays OX=4577 PE=2 SV=1	2	2	0.121	17424.8	6.82
992	tr|B4FAV4|B4FAV4_MAIZE Argininosuccinate lyase chloroplastic OS=Zea mays OX=4577 GN=100191977 PE=2 SV=1	2	2	0.0484	57542.3	5.79
993	tr|B4FAZ6|B4FAZ6_MAIZE Adaptin ear-binding coat-associated protein 2 OS=Zea mays OX=4577 GN=100192009 PE=2 SV=1	2	2	0.0915	30433.8	6.56
994	tr|B4FB85|B4FB85_MAIZE Phosphotransferase OS=Zea mays OX=4577 GN=100192075 PE=2 SV=1	2	2	0.0457	54374.1	5.13
995	tr|B4FBF2|B4FBF2_MAIZE Carboxypeptidase OS=Zea mays OX=4577 GN=100273121 PE=2 SV=1	2	2	0.0495	57638.6	5.55
996	tr|B4FCK0|B4FCK0_MAIZE USP family protein OS=Zea mays OX=4577 PE=2 SV=1	2	2	0.125	27140.9	4.88
997	tr|B4FCY9|B4FCY9_MAIZE 26S proteasome non-ATPase regulatory subunit 8 OS=Zea mays OX=4577 PE=2 SV=1	2	2	0.0861	30700.9	5.03
998	tr|B4FDR1|B4FDR1_MAIZE Signal recognition particle binding OS=Zea mays OX=4577 GN=100193087 PE=2 SV=1	2	2	0.0547	28292	7.76
999	tr|B4FEG4|B4FEG4_MAIZE L-lactate dehydrogenase OS=Zea mays OX=4577 GN=100193279 PE=2 SV=1	2	2	0.0506	38246.3	6.77
1000	tr|B4FFH8|B4FFH8_MAIZE Adenosine kinase 2 OS=Zea mays OX=4577 GN=ZEAMMB73_Zm00001d017271 PE=2 SV=1	2	2	0.0936	37106.1	5.15
1001	tr|B4FH10|B4FH10_MAIZE Bifunctional monothiol glutaredoxin-S16 chloroplastic OS=Zea mays OX=4577 GN=100193989 PE=2 SV=1	2	2	0.0822	31341.4	8.35
1002	tr|B4FH55|B4FH55_MAIZE Histone H2A OS=Zea mays OX=4577 GN=100216551 PE=2 SV=1	2	2	0.1168	14472.6	10.39
1003	tr|B4FIZ5|B4FIZ5_MAIZE Clathrin light chain OS=Zea mays OX=4577 GN=100277113 PE=2 SV=1	2	2	0.0563	30323	6.52
1004	tr|B4FJ74|B4FJ74_MAIZE Uncharacterized protein OS=Zea mays OX=4577 PE=2 SV=1	2	2	0.0784	21923.1	7.86
1005	tr|B4FLP7|B4FLP7_MAIZE Cysteine desulfurase mitochondrial OS=Zea mays OX=4577 GN=100282194 PE=2 SV=1	2	2	0.0288	49650.3	6.62
1006	tr|B4FQ58|B4FQ58_MAIZE Uncharacterized protein OS=Zea mays OX=4577 PE=2 SV=1	2	2	0.0441	37083.8	5.97
1007	tr|B4FRD9|B4FRD9_MAIZE Eukaryotic translation initiation factor 3 subunit F OS=Zea mays OX=4577 GN=100272886 PE=2 SV=1	2	2	0.0871	31463.2	5.17
1008	tr|B4FRR4|B4FRR4_MAIZE Membrane steroid-binding protein 1 OS=Zea mays OX=4577 GN=107275240 PE=2 SV=1	2	2	0.2138	15679.3	4.52
1009	tr|B4FSC8|B4FSC8_MAIZE Uncharacterized protein OS=Zea mays OX=4577 PE=2 SV=1	2	2	0.0784	34990.8	6.23
1010	tr|B4FST4|B4FST4_MAIZE SKP1-like protein 1A OS=Zea mays OX=4577 GN=ZEAMMB73_Zm00001d049230 PE=2 SV=1	2	2	0.1989	19254.3	4.53
1011	tr|B4FT53|B4FT53_MAIZE Serpin-Z1 OS=Zea mays OX=4577 GN=100273136 PE=2 SV=1	2	2	0.0357	50791.1	6.47
1012	tr|B4FT80|B4FT80_MAIZE Nucleic acid-binding OB-fold-like protein OS=Zea mays OX=4577 GN=100283190 PE=2 SV=1	2	2	0.1566	18259.6	9.46
1013	tr|B4FTM3|B4FTM3_MAIZE (DL)-glycerol-3-phosphatase 2 OS=Zea mays OX=4577 GN=100283340 PE=2 SV=1	2	2	0.0469	30218.6	6.46
1014	tr|B4FUV9|B4FUV9_MAIZE Uncharacterized protein OS=Zea mays OX=4577 PE=2 SV=1	2	2	0.057	29267.9	9.5
1015	tr|B4FV31|B4FV31_MAIZE 60S ribosomal protein L11-1 OS=Zea mays OX=4577 GN=100283310 PE=2 SV=1	2	2	0.1099	20897	9.94
1016	tr|B4FV48|B4FV48_MAIZE Cysteine proteinase inhibitor OS=Zea mays OX=4577 GN=732753 PE=2 SV=1	2	2	0.1061	26696	6.11
1017	tr|B4FV70|B4FV70_MAIZE Gibberellin 20-oxidase4 OS=Zea mays OX=4577 GN=ZEAMMB73_Zm00001d013725 PE=2 SV=1	2	2	0.0401	39165.8	5.5
1018	tr|B4FV87|B4FV87_MAIZE Dirigent protein OS=Zea mays OX=4577 GN=100274518 PE=2 SV=1	2	2	0.0615	34355.3	8.75
1019	tr|B4FVH1|B4FVH1_MAIZE Malate dehydrogenase OS=Zea mays OX=4577 PE=2 SV=1	2	2	0.1294	35375.4	7.63
1020	tr|B4FVS8|B4FVS8_MAIZE Orphans transcription factor OS=Zea mays OX=4577 GN=100192535 PE=2 SV=1	2	2	0.0704	30658.7	4.7
1021	tr|B4FYG3|B4FYG3_MAIZE Aldehyde dehydrogenase OS=Zea mays OX=4577 GN=ZEAMMB73_Zm00001d053776 PE=2 SV=1	2	2	0.0417	56112.2	7.56
1022	tr|B4G031|B4G031_MAIZE Ascorbate peroxidase2 OS=Zea mays OX=4577 GN=542476 PE=2 SV=1	2	2	0.084	27227.5	5.28
1023	tr|B4G0Q5|B4G0Q5_MAIZE Polyadenylate-binding protein RBP45C OS=Zea mays OX=4577 GN=100274401 PE=2 SV=1	2	2	0.0237	51959.7	6.26
1024	tr|B4G250|B4G250_MAIZE Uncharacterized protein OS=Zea mays OX=4577 PE=2 SV=1	2	2	0.1709	17825.7	5.71
1025	tr|B6SHF6|B6SHF6_MAIZE Mitochondrial-processing peptidase alpha subunit OS=Zea mays OX=4577 PE=2 SV=1	2	2	0.0554	54100.8	6.35
1026	tr|B6SJQ5|B6SJQ5_MAIZE Histone H3 OS=Zea mays OX=4577 PE=2 SV=1	2	2	0.0994	18558.6	10.86
1027	tr|B6SU81|B6SU81_MAIZE Sulfurtransferase OS=Zea mays OX=4577 PE=2 SV=1	2	2	0.0842	29705.3	5.9
1028	tr|B6SVP9|B6SVP9_MAIZE Glycosyltransferase OS=Zea mays OX=4577 PE=2 SV=1	2	2	0.0307	57616.1	8.96
1029	tr|B6SZK9|B6SZK9_MAIZE Coatomer subunit epsilon OS=Zea mays OX=4577 PE=2 SV=1	2	2	0.0941	31422.6	5.33
1030	tr|B6T1R4|B6T1R4_MAIZE Nucleic acid-binding OB-fold-like protein OS=Zea mays OX=4577 GN=100275940 PE=2 SV=1	2	2	0.1971	15136.1	6.75
1031	tr|B6T2A6|B6T2A6_MAIZE Stem-specific protein TSJT1 OS=Zea mays OX=4577 PE=2 SV=1	2	2	0.083	27961.5	7.61
1032	tr|B6T2D5|B6T2D5_MAIZE Histone H2A OS=Zea mays OX=4577 PE=2 SV=1	2	2	0.1067	15581.1	10.54
1033	tr|B6T355|B6T355_MAIZE Gibberellin receptor GID1L2 OS=Zea mays OX=4577 PE=2 SV=1	2	2	0.0509	35273.1	5.85
1034	tr|B6T5N9|B6T5N9_MAIZE Actin-depolymerizing factor 6 OS=Zea mays OX=4577 PE=2 SV=1	2	2	0.1958	16636.6	6.15
1035	tr|B6T5R1|B6T5R1_MAIZE Ran-binding protein 1 homolog a OS=Zea mays OX=4577 GN=100282282 PE=2 SV=1	2	2	0.1176	23775.2	4.82
1036	tr|B6T6G1|B6T6G1_MAIZE 60S ribosomal protein L12 OS=Zea mays OX=4577 GN=100282351 PE=2 SV=1	2	2	0.1687	17701.3	9.06
1037	tr|B6T6S5|B6T6S5_MAIZE Glucose-6-phosphate 1-epimerase OS=Zea mays OX=4577 GN=100282376 PE=2 SV=1	2	2	0.0663	36626.4	6.26
1038	tr|B6T728|B6T728_MAIZE Nuclear migration protein nudC OS=Zea mays OX=4577 PE=2 SV=1	2	2	0.0828	33649.9	5.26
1039	tr|B6T761|B6T761_MAIZE 60S ribosomal protein L23a OS=Zea mays OX=4577 PE=2 SV=1	2	2	0.1523	16811.8	10.23
1040	tr|B6T7B6|B6T7B6_MAIZE Glutathione S-transferase, C-terminal-like OS=Zea mays OX=4577 PE=2 SV=1	2	2	0.0432	36521.8	6.17
1041	tr|B6T887|B6T887_MAIZE Salt tolerance protein OS=Zea mays OX=4577 PE=2 SV=1	2	2	0.0721	35203.5	4.9
1042	tr|B6T8I6|B6T8I6_MAIZE Uncharacterized protein OS=Zea mays OX=4577 PE=2 SV=1	2	2	0.0305	67421.6	9.65
1043	tr|B6TA70|B6TA70_MAIZE Carbamoyl-phosphate synthase small chain OS=Zea mays OX=4577 PE=2 SV=1	2	2	0.0291	48561.5	6.28
1044	tr|B6TA83|B6TA83_MAIZE Replication factor C subunit 4 OS=Zea mays OX=4577 PE=2 SV=1	2	2	0.0665	36538.8	6.96
1045	tr|B6TAZ5|B6TAZ5_MAIZE Suppressor of G2 allele of SKP1 OS=Zea mays OX=4577 PE=2 SV=1	2	2	0.0665	40272.8	4.94
1046	tr|B6TD97|B6TD97_MAIZE Uncharacterized protein OS=Zea mays OX=4577 PE=2 SV=1	2	2	0.0543	41228	6.09
1047	tr|B6TDE0|B6TDE0_MAIZE NADP-dependent oxidoreductase P1 OS=Zea mays OX=4577 PE=2 SV=1	2	2	0.081	38935.1	6.23
1048	tr|B6TEB2|B6TEB2_MAIZE Acetylglutamate kinase OS=Zea mays OX=4577 PE=2 SV=1	2	2	0.0609	35445.8	7.69
1049	tr|B6TEU8|B6TEU8_MAIZE COP9 signalosome complex subunit 6a OS=Zea mays OX=4577 GN=100283126 PE=2 SV=1	2	2	0.0631	36364.9	6.12
1050	tr|B6TF92|B6TF92_MAIZE Stress responsive protein OS=Zea mays OX=4577 GN=100283176 PE=2 SV=1	2	2	0.0878	22944.4	6.95
1051	tr|B6TFA0|B6TFA0_MAIZE D-amino acid oxidase OS=Zea mays OX=4577 PE=2 SV=1	2	2	0.0543	40289.9	6.56
1052	tr|B6TFI5|B6TFI5_MAIZE Replication factor C subunit 3 OS=Zea mays OX=4577 PE=2 SV=1	2	2	0.0525	39742.5	9.2
1053	tr|B6TG61|B6TG61_MAIZE 40S ribosomal protein S16 OS=Zea mays OX=4577 GN=100283242 PE=2 SV=1	2	2	0.1486	16749.6	10.68
1054	tr|B6TGH8|B6TGH8_MAIZE Histone H1 OS=Zea mays OX=4577 GN=ZEAMMB73_Zm00001d034479 PE=2 SV=1	2	2	0.0293	27885	10.77
1055	tr|B6TH57|B6TH57_MAIZE Succinate--CoA ligase [ADP-forming] subunit alpha, mitochondrial OS=Zea mays OX=4577 GN=100283329 PE=2 SV=1	2	2	0.0544	34208	8.16
1056	tr|B6THZ2|B6THZ2_MAIZE Delay of germination 1 OS=Zea mays OX=4577 GN=ZEAMMB73_Zm00001d043390 PE=2 SV=1	2	2	0.064	31758.5	6.02
1057	tr|B6TI68|B6TI68_MAIZE Nucleic acid binding protein OS=Zea mays OX=4577 PE=2 SV=1	2	2	0.0892	28043.4	6.66
1058	tr|B6TI93|B6TI93_MAIZE 40S ribosomal protein S23 OS=Zea mays OX=4577 PE=2 SV=1	2	2	0.1392	17222.8	9.94
1059	tr|B6TKF5|B6TKF5_MAIZE Uncharacterized protein OS=Zea mays OX=4577 PE=2 SV=1	2	2	0.0988	36139.7	6.12
1060	tr|B6TKK8|B6TKK8_MAIZE Nucleolysin TIAR OS=Zea mays OX=4577 PE=2 SV=1	2	2	0.0333	45954.8	6.5
1061	tr|B6TM00|B6TM00_MAIZE 60 ribosomal protein L14 OS=Zea mays OX=4577 PE=2 SV=1	2	2	0.0867	16922	10.42
1062	tr|B6TN48|B6TN48_MAIZE 3-hydroxyisobutyryl-CoA hydrolase-like protein 5 OS=Zea mays OX=4577 GN=100283920 PE=2 SV=1	2	2	0.0677	42876.3	5.42
1063	tr|B6TNM0|B6TNM0_MAIZE Malonyl CoA-acyl carrier protein transacylase OS=Zea mays OX=4577 GN=100283964 PE=2 SV=1	2	2	0.0707	38616.6	5.64
1064	tr|B6TP06|B6TP06_MAIZE SnRK1-interacting protein 1 OS=Zea mays OX=4577 PE=2 SV=1	2	2	0.0952	20402.9	7.76
1065	tr|B6TT18|B6TT18_MAIZE Allene oxide synthesis4 OS=Zea mays OX=4577 GN=103644067 PE=2 SV=1	2	2	0.0329	56935.6	8.93
1066	tr|B6TT44|B6TT44_MAIZE Eukaryotic translation initiation factor 3 subunit 12 OS=Zea mays OX=4577 PE=2 SV=1	2	2	0.1361	19304.7	4.9
1067	tr|B6TXC9|B6TXC9_MAIZE 40S ribosomal protein S21 OS=Zea mays OX=4577 GN=ZEAMMB73_Zm00001d029124 PE=2 SV=1	2	2	0.2346	9020.02	7.91
1068	tr|B6TY18|B6TY18_MAIZE ATP-dependent Clp protease proteolytic subunit OS=Zea mays OX=4577 PE=2 SV=1	2	2	0.043	32399.8	6.66
1069	tr|B6TYV2|B6TYV2_MAIZE Inner envelope membrane protein OS=Zea mays OX=4577 PE=2 SV=1	2	2	0.0682	39131	9.54
1070	tr|B6U2M7|B6U2M7_MAIZE Peroxidase OS=Zea mays OX=4577 PE=2 SV=1	2	2	0.0497	35098.4	7.52
1071	tr|B6U310|B6U310_MAIZE 3-hydroxybutyryl-CoA dehydrogenase OS=Zea mays OX=4577 PE=2 SV=1	2	2	0.0535	31685.4	8.86
1072	tr|B6U4I9|B6U4I9_MAIZE 40S ribosomal protein S20 OS=Zea mays OX=4577 PE=2 SV=1	2	2	0.161	12983.1	9.65
1073	tr|B6U9K5|B6U9K5_MAIZE Oxysterol-binding protein OS=Zea mays OX=4577 PE=2 SV=1	2	2	0.0481	49279.1	5.24
1074	tr|B6UCK4|B6UCK4_MAIZE Catalytic/ ligase OS=Zea mays OX=4577 PE=2 SV=1	2	2	0.0305	78443	5.7
1075	tr|B6UD29|B6UD29_MAIZE Eukaryotic translation initiation factor 4E-2 OS=Zea mays OX=4577 PE=2 SV=1	2	2	0.0972	24076.8	5.66
1076	tr|B6UFZ9|B6UFZ9_MAIZE Mitochondrial glycoprotein OS=Zea mays OX=4577 PE=2 SV=1	2	2	0.0455	29436.3	4.53
1077	tr|B6UIE1|B6UIE1_MAIZE Bifunctional dTDP-4-dehydrorhamnose 35-epimerase/dTDP-4-dehydrorhamnose reductase OS=Zea mays OX=4577 GN=100286359 PE=2 SV=1	2	2	0.0684	33842.3	6.46
1078	tr|B7ZX91|B7ZX91_MAIZE RNA-binding (RRM/RBD/RNP motifs) family protein OS=Zea mays OX=4577 GN=100279268 PE=2 SV=1	2	2	0.063	43092.8	4.82
1079	tr|B7ZY61|B7ZY61_MAIZE Uncharacterized protein OS=Zea mays OX=4577 PE=2 SV=1	2	2	0.0553	47118.7	5.12
1080	tr|B7ZZB7|B7ZZB7_MAIZE Uncharacterized protein OS=Zea mays OX=4577 PE=2 SV=1	2	2	0.0391	27977.5	12.02
1081	tr|B8A0Q3|B8A0Q3_MAIZE Carboxypeptidase OS=Zea mays OX=4577 GN=100279929 PE=2 SV=1	2	2	0.0562	56727.1	5.61
1082	tr|B8A1N6|B8A1N6_MAIZE Uncharacterized protein OS=Zea mays OX=4577 PE=2 SV=1	2	2	0.0545	34409.6	5.84
1083	tr|B8A2X5|B8A2X5_MAIZE Pectinesterase OS=Zea mays OX=4577 GN=100280285 PE=2 SV=1	2	2	0.0426	60093.5	8.81
1084	tr|B9TST3|B9TST3_MAIZE Glutamate decarboxylase OS=Zea mays OX=4577 GN=GAD PE=2 SV=1	2	2	0.0343	55838.1	5.54
1085	tr|B9TSW5|B9TSW5_MAIZE Glutamine synthetase OS=Zea mays OX=4577 GN=Gln1-4 PE=3 SV=1	2	2	0.0365	39250.8	5.34
1086	tr|C0HGZ5|C0HGZ5_MAIZE Uncharacterized protein OS=Zea mays OX=4577 PE=2 SV=1	2	2	0.0176	63349.1	6.05
1087	tr|C0HH03|C0HH03_MAIZE Uncharacterized protein OS=Zea mays OX=4577 PE=2 SV=1	2	2	0.0784	28431	8.98
1088	tr|C0HHP4|C0HHP4_MAIZE Carboxypeptidase OS=Zea mays OX=4577 PE=2 SV=1	2	2	0.0409	51752.8	6.23
1089	tr|C0HI04|C0HI04_MAIZE Uncharacterized protein OS=Zea mays OX=4577 PE=2 SV=1	2	2	0.0343	66473.9	5.79
1090	tr|C0HIH7|C0HIH7_MAIZE C2 calcium/lipid-binding plant phosphoribosyltransferase family protein OS=Zea mays OX=4577 GN=100381735 PE=2 SV=1	2	2	0.0237	114916	9.17
1091	tr|C0P2T6|C0P2T6_MAIZE Uncharacterized protein OS=Zea mays OX=4577 PE=2 SV=1	2	2	0.0691	39613.1	6.15
1092	tr|C0P5K8|C0P5K8_MAIZE Uncharacterized protein OS=Zea mays OX=4577 PE=2 SV=1	2	2	0.0192	77037.8	5.8
1093	tr|C0P6C5|C0P6C5_MAIZE Threonine synthase 1 chloroplastic OS=Zea mays OX=4577 GN=103630689 PE=2 SV=1	2	2	0.0343	57441.9	7.2
1094	tr|C0P7D1|C0P7D1_MAIZE Plant intracellular Ras-group-related LRR protein 3 OS=Zea mays OX=4577 GN=100283123 PE=2 SV=1	2	2	0.0458	55248.1	4.91
1095	tr|C0P9V5|C0P9V5_MAIZE Xylulose kinase-2 OS=Zea mays OX=4577 GN=ZEAMMB73_Zm00001d006929 PE=2 SV=1	2	2	0.0391	61602.3	5.66
1096	tr|C0PAH1|C0PAH1_MAIZE Uncharacterized protein OS=Zea mays OX=4577 PE=2 SV=1	2	2	0.1373	17478.8	6.59
1097	tr|C0PC41|C0PC41_MAIZE Uncharacterized protein OS=Zea mays OX=4577 PE=2 SV=1	2	2	0.0564	29212.1	9.05
1098	tr|C0PCX2|C0PCX2_MAIZE Cysteine synthase OS=Zea mays OX=4577 GN=100216722 PE=2 SV=1	2	2	0.0524	40795.8	8.94
1099	tr|C0PDK8|C0PDK8_MAIZE Uncharacterized protein OS=Zea mays OX=4577 PE=2 SV=1	2	2	0.0317	69888.9	6.15
1100	tr|C0PFK3|C0PFK3_MAIZE Proteasome subunit alpha type OS=Zea mays OX=4577 GN=ZEAMMB73_Zm00001d027896 PE=2 SV=1	2	2	0.1016	27416.9	6.1
1101	tr|C0PGM3|C0PGM3_MAIZE Globulin-1 S allele OS=Zea mays OX=4577 GN=ZEAMMB73_Zm00001d033447 PE=2 SV=1	2	2	0.0402	64894.1	6.39
1102	tr|C0PK05|C0PK05_MAIZE Lactoylglutathione lyase OS=Zea mays OX=4577 PE=2 SV=1	2	2	0.069	32344.4	5.83
1103	tr|C0PKZ2|C0PKZ2_MAIZE Uncharacterized protein OS=Zea mays OX=4577 PE=2 SV=1	2	2	0.0639	34153.5	5.73
1104	tr|C0PM91|C0PM91_MAIZE MADS transcription factor OS=Zea mays OX=4577 GN=MADS56 PE=2 SV=1	2	2	0.1031	22378.6	9.48
1105	tr|C0PMH6|C0PMH6_MAIZE Uncharacterized protein OS=Zea mays OX=4577 GN=542599 PE=2 SV=1	2	2	0.0482	43075.2	9.68
1106	tr|C0PNG2|C0PNG2_MAIZE Uncharacterized protein OS=Zea mays OX=4577 PE=2 SV=1	2	2	0.1154	20496.9	6.9
1107	tr|C4J2K0|C4J2K0_MAIZE Putative voltage-gated potassium channel subunit beta OS=Zea mays OX=4577 GN=100282429 PE=2 SV=1	2	2	0.0732	36487.9	6.85
1108	tr|C4J6Q6|C4J6Q6_MAIZE Vacuolar protein sorting-associated protein 53 A OS=Zea mays OX=4577 GN=100501884 PE=2 SV=1	2	2	0.0192	92828.5	6.94
1109	tr|C4JC33|C4JC33_MAIZE DCD (Development and Cell Death) domain protein OS=Zea mays OX=4577 GN=100502502 PE=2 SV=1	2	2	0.0272	64387.2	9.71
1110	tr|C6KEM4|C6KEM4_MAIZE Aminoaldehyde dehydrogenase 2 OS=Zea mays OX=4577 GN=AMADH2 PE=2 SV=1	2	2	0.0514	54854.3	5.74
1111	tr|H7BRM0|H7BRM0_MAIZE Pyrophosphate--fructose 6-phosphate 1-phosphotransferase subunit alpha OS=Zea mays OX=4577 GN=PFPalpha retrogene PE=2 SV=1	2	2	0.0239	63659.6	6.53
1112	tr|K7U0Y2|K7U0Y2_MAIZE Anthocyanin 5-aromatic acyltransferase OS=Zea mays OX=4577 GN=ZEAMMB73_Zm00001d051892 PE=4 SV=1	2	2	0.0414	47614.8	5.45
1113	tr|K7U9T4|K7U9T4_MAIZE YbaK/aminoacyl-tRNA synthetase-associated domain OS=Zea mays OX=4577 GN=103654226 PE=4 SV=1	2	2	0.0583	33500.2	8.24
1114	tr|K7UBA1|K7UBA1_MAIZE Protein AUXIN RESPONSE 4 OS=Zea mays OX=4577 GN=103654385 PE=4 SV=1	2	2	0.0644	42240.8	6.01
1115	tr|K7URA3|K7URA3_MAIZE Putative aminotransferase class III superfamily protein OS=Zea mays OX=4577 GN=ZEAMMB73_Zm00001d049380 PE=3 SV=1	2	2	0.0314	55753.1	6.66
1116	tr|K7USZ5|K7USZ5_MAIZE Putative splicing factor 3A subunit 1 OS=Zea mays OX=4577 GN=ZEAMMB73_Zm00001d008293 PE=4 SV=1	2	2	0.0261	88143.1	5.11
1117	tr|K7UTR3|K7UTR3_MAIZE p-loop containing nucleoside triphosphate hydrolase superfamily protein OS=Zea mays OX=4577 GN=100383493 PE=4 SV=1	2	2	0.0249	92968.5	5.69
1118	tr|K7V9Q3|K7V9Q3_MAIZE NADH dehydrogenase subunit 7 OS=Zea mays OX=4577 GN=4055893 PE=3 SV=1	2	2	0.0643	35163.6	7.14
1119	tr|K7VAM9|K7VAM9_MAIZE Mitogen-activated protein kinase OS=Zea mays OX=4577 GN=541618 PE=3 SV=1	2	2	0.0377	44932.7	5.39
1120	tr|K7VBA9|K7VBA9_MAIZE Calcium-dependent lipid-binding (CaLB domain) plant phosphoribosyltransferase family protein OS=Zea mays OX=4577 GN=100273873 PE=4 SV=1	2	2	0.0348	89153.2	9.17
1121	tr|K7VDW5|K7VDW5_MAIZE Putative nucleolar protein 5-1 OS=Zea mays OX=4577 GN=103639139 PE=4 SV=1	2	2	0.0442	49991.7	9.08
1122	tr|K7WBJ6|K7WBJ6_MAIZE Putative AMP-dependent synthetase and ligase superfamily protein OS=Zea mays OX=4577 GN=ZEAMMB73_Zm00001d046915 PE=4 SV=1	2	2	0.0785	31800.4	5.45
1123	tr|K7WBY4|K7WBY4_MAIZE Abscisic acid receptor PYR1 OS=Zea mays OX=4577 GN=PYL2 PE=2 SV=1	2	2	0.1171	21990.4	5.36
1124	tr|Q43243|Q43243_MAIZE Plasma membrane ATPase OS=Zea mays OX=4577 GN=Mha1 PE=3 SV=1	2	2	0.0242	103900	5.68
1125	tr|Q5EUD1|Q5EUD1_MAIZE Protein disulfide isomerase12 OS=Zea mays OX=4577 GN=PDIL5-4 PE=2 SV=1	2	2	0.0373	54485.4	7.33
1126	tr|Q5U8V3|Q5U8V3_MAIZE NAD-dependent isocitrate dehydrogenase (Fragment) OS=Zea mays OX=4577 PE=2 SV=1	2	2	0.1007	28987.8	5.63
1127	tr|Q6T6J8|Q6T6J8_MAIZE Mitogen-activated protein kinase OS=Zea mays OX=4577 GN=simk1 PE=2 SV=1	2	2	0.0697	42377.8	6.07
1128	tr|Q7X875|Q7X875_MAIZE Caffeoyl CoA 3-O-methyltransferase OS=Zea mays OX=4577 GN=ccoaomt2 PE=4 SV=1	2	2	0.1165	29495.1	5.21
1129	tr|Q9FQA9|Q9FQA9_MAIZE Glutathione S-transferase GST 30 OS=Zea mays OX=4577 GN=541841 PE=2 SV=1	2	2	0.0736	25223.7	5.33
1130	tr|Q9M585|Q9M585_MAIZE Stomatin-like protein 2 OS=Zea mays OX=4577 GN=STM1 PE=2 SV=1	2	2	0.0761	43276.8	6.44
1131	tr|K7W010|K7W010_MAIZE Phosphoglycerate mutase family protein OS=Zea mays OX=4577 GN=ZEAMMB73_Zm00001d011510 PE=4 SV=1	3	1	0.0273	31844.1	8.36
1132	tr|A0A1D6GQ34|A0A1D6GQ34_MAIZE Translin family protein OS=Zea mays OX=4577 GN=100272490 PE=4 SV=1	2	1	0.0297	25504.4	7.68
1133	tr|A0A1D6L615|A0A1D6L615_MAIZE Protein FATTY ACID EXPORT 3 chloroplastic OS=Zea mays OX=4577 GN=ZEAMMB73_Zm00001d034172 PE=4 SV=2	2	1	0.0232	32695.8	9.54
1134	tr|C0P2V2|C0P2V2_MAIZE Uncharacterized protein OS=Zea mays OX=4577 PE=2 SV=1	2	1	0.0445	27275.2	6.24
1135	sp|B4FFZ9|OBP1A_MAIZE Oil body-associated protein 1A OS=Zea mays OX=4577 GN=OBAP1A PE=2 SV=1	1	1	0.0378	26223.6	5.87
1136	sp|B4FHY0|FEN1_MAIZE Flap endonuclease 1 OS=Zea mays OX=4577 GN=FEN1 PE=2 SV=1	1	1	0.0185	42421.4	8.61
1137	sp|B6SSW8|C14B3_MAIZE Cytochrome P450 714B3 OS=Zea mays OX=4577 GN=CYP714B3 PE=2 SV=1	1	1	0.0095	58708.7	8.96
1138	sp|O48556|IPYR_MAIZE Soluble inorganic pyrophosphatase OS=Zea mays OX=4577 GN=IPP PE=2 SV=1	1	1	0.0794	24369.5	5.46
1139	sp|P19950|RS141_MAIZE 40S ribosomal protein S14 OS=Zea mays OX=4577 PE=3 SV=1	1	1	0.0872	16257.5	10.7
1140	sp|P26259|DAPA_MAIZE 4-hydroxy-tetrahydrodipicolinate synthase, chloroplastic OS=Zea mays OX=4577 PE=1 SV=2	1	1	0.0263	41243.7	6.87
1141	sp|P80609|UC03_MAIZE Unknown protein from spot 146 of 2D-PAGE of etiolated coleoptile (Fragments) OS=Zea mays OX=4577 PE=1 SV=1	1	1	0.5	1938.23	8.54
1142	sp|Q41874|TBG3_MAIZE Tubulin gamma-3 chain (Fragment) OS=Zea mays OX=4577 GN=TUBG3 PE=2 SV=1	1	1	0.0261	47540.4	5.7
1143	sp|Q42376|LEA3_MAIZE Late embryogenesis abundant protein, group 3 OS=Zea mays OX=4577 GN=MGL3 PE=2 SV=1	1	1	0.0588	22758.4	8.8
1144	tr|A0A060CZB9|A0A060CZB9_MAIZE OFP transcription factor (Fragment) OS=Zea mays OX=4577 GN=OFP2 PE=4 SV=1	1	1	0.0282	45592.8	10.32
1145	tr|A0A060D7Z5|A0A060D7Z5_MAIZE NAC transcription factor OS=Zea mays OX=4577 GN=NAC78 PE=2 SV=1	1	1	0.0263	67453.6	5.2
1146	tr|A0A075T3H9|A0A075T3H9_MAIZE 2C-type protein phosphatase protein OS=Zea mays OX=4577 GN=PP2C30 PE=2 SV=1	1	1	0.0122	72099.1	5.78
1147	tr|A0A096PQ52|A0A096PQ52_MAIZE F-box/LRR-repeat protein 4 OS=Zea mays OX=4577 GN=100382166 PE=4 SV=1	1	1	0.0111	68358.7	8.47
1148	tr|A0A096PQY2|A0A096PQY2_MAIZE Long chain acyl-CoA synthetase 5 OS=Zea mays OX=4577 GN=103632349 PE=4 SV=1	1	1	0.0122	72665.8	5.68
1149	tr|A0A096RBT2|A0A096RBT2_MAIZE D-amino-acid transaminase chloroplastic OS=Zea mays OX=4577 GN=100192017 PE=4 SV=1	1	1	0.0441	36448.6	5.05
1150	tr|A0A096S680|A0A096S680_MAIZE UDP-glycosyltransferase 71B1 OS=Zea mays OX=4577 GN=103649648 PE=4 SV=1	1	1	0.023	50792.3	6.04
1151	tr|A0A096T3A1|A0A096T3A1_MAIZE Neutral/alkaline non-lysosomal ceramidase OS=Zea mays OX=4577 GN=100279713 PE=4 SV=1	1	1	0.0166	86318.5	6.38
1152	tr|A0A097PNC0|A0A097PNC0_MAIZE RNA helicase 36 (Fragment) OS=Zea mays OX=4577 PE=2 SV=1	1	1	0.0187	35215.4	8.5
1153	tr|A0A097PRD7|A0A097PRD7_MAIZE Accelerated cell death 11 (Fragment) OS=Zea mays OX=4577 PE=2 SV=1	1	1	0.0406	21724.8	8.77
1154	tr|A0A0A7DIX5|A0A0A7DIX5_MAIZE Nucleoside diphosphate kinase OS=Zea mays subsp. mays OX=381124 GN=ndpk1 PE=1 SV=1	1	1	0.0604	16556.8	6.3
1155	tr|A0A0N7ER80|A0A0N7ER80_MAIZE Zeta-carotene desaturase (Fragment) OS=Zea mays OX=4577 GN=vp9 PE=2 SV=1	1	1	0.0194	69030.1	9.04
1156	tr|A0A1D6DTN1|A0A1D6DTN1_MAIZE Anamorsin-like protein OS=Zea mays OX=4577 GN=103645768 PE=4 SV=1	1	1	0.0971	22697.3	8.64
1157	tr|A0A1D6DTZ0|A0A1D6DTZ0_MAIZE Signal recognition particle 19 kDa protein OS=Zea mays OX=4577 GN=103645776 PE=4 SV=1	1	1	0.066	11702.4	9.3
1158	tr|A0A1D6DUH0|A0A1D6DUH0_MAIZE Kinesin-like calmodulin binding protein OS=Zea mays OX=4577 GN=ZEAMMB73_Zm00001d001928 PE=3 SV=1	1	1	0.0079	143678	6.32
1159	tr|A0A1D6DUM9|A0A1D6DUM9_MAIZE Zinc finger CCCH domain-containing protein 52 OS=Zea mays OX=4577 GN=100192020 PE=4 SV=1	1	1	0.0556	24270.1	9.37
1160	tr|A0A1D6DW12|A0A1D6DW12_MAIZE Putative isoaspartyl peptidase/L-asparaginase 2 OS=Zea mays OX=4577 GN=103645841 PE=4 SV=1	1	1	0.0814	18299.5	5.45
1161	tr|A0A1D6DW94|A0A1D6DW94_MAIZE Tetratricopeptide repeat (TPR)-like superfamily protein OS=Zea mays OX=4577 GN=103645852 PE=4 SV=1	1	1	0.0044	177012	7.32
1162	tr|A0A1D6DWP8|A0A1D6DWP8_MAIZE Uncharacterized protein OS=Zea mays OX=4577 GN=ZEAMMB73_Zm00001d002113 PE=4 SV=1	1	1	0.0526	14530.9	6.27
1163	tr|A0A1D6DWV6|A0A1D6DWV6_MAIZE DNA-directed RNA polymerase subunit beta OS=Zea mays OX=4577 GN=100037782 PE=3 SV=1	1	1	0.0083	110001	9.04
1164	tr|A0A1D6DX70|A0A1D6DX70_MAIZE Diacylglycerol kinase 5 OS=Zea mays OX=4577 GN=100127510 PE=4 SV=1	1	1	0.0462	21761	5.05
1165	tr|A0A1D6DYL5|A0A1D6DYL5_MAIZE Polyketide synthesis homolog1 OS=Zea mays OX=4577 GN=100284173 PE=4 SV=1	1	1	0.0343	36819.2	8.82
1166	tr|A0A1D6DZK3|A0A1D6DZK3_MAIZE Uncharacterized protein OS=Zea mays OX=4577 GN=ZEAMMB73_Zm00001d002325 PE=4 SV=1	1	1	0.0438	31607.7	4.82
1167	tr|A0A1D6DZR9|A0A1D6DZR9_MAIZE AICARFT/IMPCHase bienzyme family protein OS=Zea mays OX=4577 GN=103645947 PE=3 SV=1	1	1	0.0134	64295.3	7.65
1168	tr|A0A1D6DZT1|A0A1D6DZT1_MAIZE Cell differentiation Rcd1-like protein OS=Zea mays OX=4577 GN=100193338 PE=4 SV=1	1	1	0.0606	21442.7	5.8
1169	tr|A0A1D6E2I6|A0A1D6E2I6_MAIZE Uncharacterized protein OS=Zea mays OX=4577 GN=103646065 PE=4 SV=1	1	1	0.0054	125998	5.38
1170	tr|A0A1D6E2U1|A0A1D6E2U1_MAIZE Spc97 / Spc98 family of spindle pole body (SBP) component OS=Zea mays OX=4577 GN=100381487 PE=4 SV=1	1	1	0.0355	37451.2	5.44
1171	tr|A0A1D6E3A9|A0A1D6E3A9_MAIZE Lysine histidine transporter-like 7 OS=Zea mays OX=4577 GN=103646078 PE=4 SV=1	1	1	0.0133	56753.2	9.56
1172	tr|A0A1D6E5P4|A0A1D6E5P4_MAIZE Uncharacterized protein OS=Zea mays OX=4577 GN=100382145 PE=4 SV=1	1	1	0.0552	38431.9	6.98
1173	tr|A0A1D6EAK1|A0A1D6EAK1_MAIZE Protein disulfide isomerase10 OS=Zea mays OX=4577 GN=606416 PE=4 SV=1	1	1	0.0386	46458.6	4.91
1174	tr|A0A1D6EAN3|A0A1D6EAN3_MAIZE Protein SCARECROW OS=Zea mays OX=4577 GN=103646445 PE=3 SV=1	1	1	0.0181	53732.7	8.71
1175	tr|A0A1D6ECY0|A0A1D6ECY0_MAIZE 60S ribosomal protein L37a-2 OS=Zea mays OX=4577 GN=100272307 PE=4 SV=1	1	1	0.0779	8903.56	9.82
1176	tr|A0A1D6ED47|A0A1D6ED47_MAIZE 60S ribosomal protein L35 OS=Zea mays OX=4577 GN=100282013 PE=3 SV=1	1	1	0.0541	16844	10.74
1177	tr|A0A1D6EE45|A0A1D6EE45_MAIZE U-box domain-containing protein 33 OS=Zea mays OX=4577 GN=ZEAMMB73_Zm00001d004134 PE=4 SV=1	1	1	0.0105	63915.9	6.93
1178	tr|A0A1D6EFD7|A0A1D6EFD7_MAIZE Pullulanase-type starch debranching enzyme1 OS=Zea mays OX=4577 GN=541711 PE=4 SV=1	1	1	0.0248	45083.9	6.36
1179	tr|A0A1D6EGE8|A0A1D6EGE8_MAIZE Uncharacterized protein OS=Zea mays OX=4577 GN=ZEAMMB73_Zm00001d004585 PE=4 SV=1	1	1	0.0515	15243	5.44
1180	tr|A0A1D6EIA6|A0A1D6EIA6_MAIZE Galactono lactone dehydrogenase1 OS=Zea mays OX=4577 GN=ZEAMMB73_Zm00001d004956 PE=4 SV=1	1	1	0.0248	40091.9	9.53
1181	tr|A0A1D6EK14|A0A1D6EK14_MAIZE RNA binding (RRM/RBD/RNP motifs) family protein OS=Zea mays OX=4577 GN=103647171 PE=4 SV=1	1	1	0.0065	101175	5.46
1182	tr|A0A1D6EKJ2|A0A1D6EKJ2_MAIZE Uncharacterized protein OS=Zea mays OX=4577 GN=ZEAMMB73_Zm00001d005139 PE=4 SV=1	1	1	0.0186	47999.2	10.75
1183	tr|A0A1D6EP34|A0A1D6EP34_MAIZE Sugar transport protein 14 OS=Zea mays OX=4577 GN=ZEAMMB73_Zm00001d005594 PE=3 SV=1	1	1	0.0135	56632.8	9.16
1184	tr|A0A1D6ERN6|A0A1D6ERN6_MAIZE Isoamylase 3 chloroplastic OS=Zea mays OX=4577 GN=ZEAMMB73_Zm00001d005949 PE=4 SV=1	1	1	0.0215	31026.5	4.83
1185	tr|A0A1D6ESW5|A0A1D6ESW5_MAIZE Pyruvate dehydrogenase E1 component subunit beta OS=Zea mays OX=4577 GN=542483 PE=4 SV=1	1	1	0.0231	37477.6	5.11
1186	tr|A0A1D6ETI9|A0A1D6ETI9_MAIZE ATP-dependent DNA helicase OS=Zea mays OX=4577 GN=ZEAMMB73_Zm00001d006187 PE=3 SV=1	1	1	0.003	193587	8.22
1187	tr|A0A1D6ETX5|A0A1D6ETX5_MAIZE Transcription initiation factor IIB-2 OS=Zea mays OX=4577 GN=100283348 PE=4 SV=1	1	1	0.0482	18111.4	5.05
1188	tr|A0A1D6EW26|A0A1D6EW26_MAIZE Peptide-N(4)-(N-acetyl-beta-glucosaminyl)asparagine amidase OS=Zea mays OX=4577 GN=ZEAMMB73_Zm00001d006422 PE=4 SV=1	1	1	0.0147	53501.9	6.65
1189	tr|A0A1D6EXK4|A0A1D6EXK4_MAIZE Cysteine-rich receptor-like protein kinase 10 OS=Zea mays OX=4577 GN=103647730 PE=4 SV=1	1	1	0.0106	71275.3	5.99
1190	tr|A0A1D6EZJ5|A0A1D6EZJ5_MAIZE Major facilitator superfamily protein OS=Zea mays OX=4577 GN=100381440 PE=4 SV=1	1	1	0.073	18912.1	7.63
1191	tr|A0A1D6EZR5|A0A1D6EZR5_MAIZE Putative MO25-like protein OS=Zea mays OX=4577 GN=ZEAMMB73_Zm00001d006710 PE=4 SV=1	1	1	0.0179	38946.5	8.26
1192	tr|A0A1D6F0P8|A0A1D6F0P8_MAIZE Glycosyltransferase OS=Zea mays OX=4577 GN=ZEAMMB73_Zm00001d006786 PE=3 SV=1	1	1	0.0183	46517.2	5.34
1193	tr|A0A1D6F0Q9|A0A1D6F0Q9_MAIZE Uncharacterized protein OS=Zea mays OX=4577 GN=ZEAMMB73_Zm00001d006789 PE=4 SV=1	1	1	0.0127	98364.4	7.86
1194	tr|A0A1D6F1R8|A0A1D6F1R8_MAIZE Uncharacterized protein OS=Zea mays OX=4577 GN=100501175 PE=4 SV=1	1	1	0.0097	70180.4	8.71
1195	tr|A0A1D6F269|A0A1D6F269_MAIZE Serine/threonine-protein kinase haspin-like protein OS=Zea mays OX=4577 GN=100283454 PE=4 SV=1	1	1	0.0112	69712.5	5.78
1196	tr|A0A1D6F285|A0A1D6F285_MAIZE Non-specific serine/threonine protein kinase OS=Zea mays OX=4577 GN=ZEAMMB73_Zm00001d006944 PE=3 SV=1	1	1	0.0223	50737.7	7.97
1197	tr|A0A1D6F2M8|A0A1D6F2M8_MAIZE Nuclear pore complex protein NUP98A OS=Zea mays OX=4577 GN=100279429 PE=4 SV=1	1	1	0.0155	100838	8.33
1198	tr|A0A1D6F4U6|A0A1D6F4U6_MAIZE D-alanine--D-alanine ligase family OS=Zea mays OX=4577 GN=100383342 PE=4 SV=1	1	1	0.01	99063.6	5.34
1199	tr|A0A1D6F5F9|A0A1D6F5F9_MAIZE Protein NRT1/ PTR FAMILY 1.2 OS=Zea mays OX=4577 GN=ZEAMMB73_Zm00001d007310 PE=4 SV=1	1	1	0.0237	31114.4	6.07
1200	tr|A0A1D6F6N6|A0A1D6F6N6_MAIZE DUF724 domain-containing protein 4 OS=Zea mays OX=4577 GN=ZEAMMB73_Zm00001d007467 PE=4 SV=1	1	1	0.0227	29161.9	5.53
1201	tr|A0A1D6FA18|A0A1D6FA18_MAIZE Alanine amino transferase8 OS=Zea mays OX=4577 GN=100279700 PE=4 SV=1	1	1	0.0376	53569.1	8.63
1202	tr|A0A1D6FCM0|A0A1D6FCM0_MAIZE DNAJ heat shock N-terminal domain-containing protein OS=Zea mays OX=4577 GN=ZEAMMB73_Zm00001d008412 PE=4 SV=1	1	1	0.0098	114557	7.03
1203	tr|A0A1D6FFM1|A0A1D6FFM1_MAIZE E3 ubiquitin-protein ligase CCNB1IP1-like protein OS=Zea mays OX=4577 GN=ZEAMMB73_Zm00001d008797 PE=4 SV=1	1	1	0.0719	17063.6	9.04
1204	tr|A0A1D6FLV0|A0A1D6FLV0_MAIZE Uncharacterized protein OS=Zea mays OX=4577 GN=100383225 PE=4 SV=1	1	1	0.0135	64251.4	8.74
1205	tr|A0A1D6FNU8|A0A1D6FNU8_MAIZE Putative metal-nicotianamine transporter YSL7 OS=Zea mays OX=4577 GN=103635576 PE=4 SV=1	1	1	0.0229	76974.6	9.22
1206	tr|A0A1D6FNY7|A0A1D6FNY7_MAIZE Aldo-keto reductase family 4 member C9 OS=Zea mays OX=4577 GN=100194348 PE=4 SV=1	1	1	0.0389	28153.9	6.65
1207	tr|A0A1D6FPN2|A0A1D6FPN2_MAIZE Putative subtilase family protein OS=Zea mays OX=4577 GN=ZEAMMB73_Zm00001d010179 PE=4 SV=1	1	1	0.0131	80318.9	5.85
1208	tr|A0A1D6FQV5|A0A1D6FQV5_MAIZE Uncharacterized protein OS=Zea mays OX=4577 GN=ZEAMMB73_Zm00001d010413 PE=4 SV=1	1	1	0.02	88868.6	6.22
1209	tr|A0A1D6FR88|A0A1D6FR88_MAIZE E3 ubiquitin-protein ligase KEG OS=Zea mays OX=4577 GN=103635738 PE=4 SV=1	1	1	0.0122	100116	5.64
1210	tr|A0A1D6FSD4|A0A1D6FSD4_MAIZE 40S ribosomal protein S26 OS=Zea mays OX=4577 GN=100284808 PE=3 SV=1	1	1	0.0778	9870.36	11.48
1211	tr|A0A1D6FUF8|A0A1D6FUF8_MAIZE Stress protein OS=Zea mays OX=4577 GN=100283461 PE=4 SV=1	1	1	0.0597	21507.5	9.73
1212	tr|A0A1D6FUK3|A0A1D6FUK3_MAIZE Tudor/PWWP/MBT superfamily protein OS=Zea mays OX=4577 GN=ZEAMMB73_Zm00001d010869 PE=4 SV=1	1	1	0.0112	104703	9.69
1213	tr|A0A1D6FWI7|A0A1D6FWI7_MAIZE Methionine S-methyltransferase OS=Zea mays OX=4577 GN=541786 PE=3 SV=1	1	1	0.0116	94887.6	5.78
1214	tr|A0A1D6FYC8|A0A1D6FYC8_MAIZE Sucrose nonfermenting 4-like protein OS=Zea mays OX=4577 GN=ZEAMMB73_Zm00001d011253 PE=4 SV=1	1	1	0.1027	16551.3	6.9
1215	tr|A0A1D6G0X9|A0A1D6G0X9_MAIZE Carboxyl-terminal-processing protease OS=Zea mays OX=4577 GN=ZEAMMB73_Zm00001d011518 PE=4 SV=1	1	1	0.0173	50129.7	7.06
1216	tr|A0A1D6G135|A0A1D6G135_MAIZE Uncharacterized protein OS=Zea mays OX=4577 GN=ZEAMMB73_Zm00001d011548 PE=4 SV=1	1	1	0.0421	24278.2	5.85
1217	tr|A0A1D6G2Y3|A0A1D6G2Y3_MAIZE RNA polymerase II transcriptional coactivator KELP OS=Zea mays OX=4577 GN=100384655 PE=4 SV=1	1	1	0.0701	17494.3	4.45
1218	tr|A0A1D6G694|A0A1D6G694_MAIZE Putative replication protein OS=Zea mays OX=4577 GN=ZEAMMB73_Zm00001d012054 PE=4 SV=2	1	1	0.0148	68581.1	8.98
1219	tr|A0A1D6G941|A0A1D6G941_MAIZE Nucleic acid-binding OB-fold-like protein OS=Zea mays OX=4577 GN=100282083 PE=4 SV=1	1	1	0.0518	35280.4	8.14
1220	tr|A0A1D6G9X3|A0A1D6G9X3_MAIZE Uncharacterized protein OS=Zea mays OX=4577 GN=ZEAMMB73_Zm00001d012580 PE=4 SV=1	1	1	0.0236	31069.1	7.51
1221	tr|A0A1D6G9Y2|A0A1D6G9Y2_MAIZE Putative nucleoredoxin 1 OS=Zea mays OX=4577 GN=100192725 PE=4 SV=1	1	1	0.0349	41015.7	5
1222	tr|A0A1D6GID4|A0A1D6GID4_MAIZE DEAD-box ATP-dependent RNA helicase 16 OS=Zea mays OX=4577 GN=100273968 PE=4 SV=1	1	1	0.0274	46136.4	9.68
1223	tr|A0A1D6GJH3|A0A1D6GJH3_MAIZE Phosphatidylinositol 4-kinase alpha 1 OS=Zea mays OX=4577 GN=103625953 PE=3 SV=1	1	1	0.0061	215218	5.88
1224	tr|A0A1D6GM07|A0A1D6GM07_MAIZE Phosphoinositide phosphatase SAC2 OS=Zea mays OX=4577 GN=ZEAMMB73_Zm00001d013770 PE=4 SV=1	1	1	0.0625	21694.5	5.53
1225	tr|A0A1D6GM53|A0A1D6GM53_MAIZE Dicer-like 105 OS=Zea mays OX=4577 GN=100192986 PE=4 SV=1	1	1	0.0372	27395.8	7.6
1226	tr|A0A1D6GN92|A0A1D6GN92_MAIZE Tubulin-folding cofactor D OS=Zea mays OX=4577 GN=100273796 PE=4 SV=1	1	1	0.015	95725.7	6.16
1227	tr|A0A1D6GQZ5|A0A1D6GQZ5_MAIZE ARM repeat superfamily protein OS=Zea mays OX=4577 GN=ZEAMMB73_Zm00001d014196 PE=4 SV=1	1	1	0.0182	53782.9	9.56
1228	tr|A0A1D6GRI4|A0A1D6GRI4_MAIZE Uncharacterized protein OS=Zea mays OX=4577 GN=ZEAMMB73_Zm00001d014262 PE=4 SV=1	1	1	0.0402	24387.9	10.41
1229	tr|A0A1D6GT08|A0A1D6GT08_MAIZE ARM repeat superfamily protein OS=Zea mays OX=4577 GN=100273882 PE=4 SV=1	1	1	0.019	68835.2	6.43
1230	tr|A0A1D6GVV5|A0A1D6GVV5_MAIZE Retrotransposon-like protein OS=Zea mays OX=4577 GN=ZEAMMB73_Zm00001d014730 PE=4 SV=1	1	1	0.0068	99969.8	8.89
1231	tr|A0A1D6GYZ2|A0A1D6GYZ2_MAIZE Uncharacterized protein OS=Zea mays OX=4577 GN=100281308 PE=4 SV=1	1	1	0.0253	36051.5	10.13
1232	tr|A0A1D6GZE3|A0A1D6GZE3_MAIZE Ribose-phosphate pyrophosphokinase OS=Zea mays OX=4577 GN=100272744 PE=4 SV=1	1	1	0.0396	32457.3	9.02
1233	tr|A0A1D6GZG2|A0A1D6GZG2_MAIZE Pectin lyase-like superfamily protein OS=Zea mays OX=4577 GN=103626566 PE=3 SV=1	1	1	0.031	54602.9	5
1234	tr|A0A1D6GZP9|A0A1D6GZP9_MAIZE Uncharacterized protein OS=Zea mays OX=4577 GN=ZEAMMB73_Zm00001d015170 PE=4 SV=1	1	1	0.1	13209.9	9.5
1235	tr|A0A1D6H0Y3|A0A1D6H0Y3_MAIZE Pyridoxamine 5-phosphate oxidase family protein OS=Zea mays OX=4577 GN=100282804 PE=4 SV=1	1	1	0.0677	28428.9	6.79
1236	tr|A0A1D6H497|A0A1D6H497_MAIZE Tubulin binding cofactor C domain-containing protein OS=Zea mays OX=4577 GN=100277826 PE=4 SV=1	1	1	0.0142	69269.1	5.4
1237	tr|A0A1D6H5D8|A0A1D6H5D8_MAIZE Uncharacterized protein OS=Zea mays OX=4577 GN=ZEAMMB73_Zm00001d016080 PE=4 SV=1	1	1	0.129	6445.45	12.4
1238	tr|A0A1D6H654|A0A1D6H654_MAIZE Uncharacterized protein OS=Zea mays OX=4577 GN=103627005 PE=4 SV=1	1	1	0.0089	111210	4.36
1239	tr|A0A1D6HG92|A0A1D6HG92_MAIZE Putative pigment biosynthesis protein OS=Zea mays OX=4577 GN=ZEAMMB73_Zm00001d017656 PE=3 SV=1	1	1	0.045	30517.9	6.66
1240	tr|A0A1D6HHM8|A0A1D6HHM8_MAIZE Putidaredoxin reductase homolog1 OS=Zea mays OX=4577 GN=100193942 PE=4 SV=1	1	1	0.0136	55121.5	7.54
1241	tr|A0A1D6HI69|A0A1D6HI69_MAIZE Ribose-phosphate pyrophosphokinase 4 OS=Zea mays OX=4577 GN=ZEAMMB73_Zm00001d017832 PE=4 SV=1	1	1	0.0147	98681.1	5.47
1242	tr|A0A1D6HIG4|A0A1D6HIG4_MAIZE Fimbrin-1 OS=Zea mays OX=4577 GN=103627657 PE=4 SV=1	1	1	0.0137	72957.1	5.87
1243	tr|A0A1D6HJ00|A0A1D6HJ00_MAIZE Retrotransposon protein Ty1-copia subclass OS=Zea mays OX=4577 GN=100192732 PE=4 SV=1	1	1	0.0176	42686.8	5.69
1244	tr|A0A1D6HKC3|A0A1D6HKC3_MAIZE Cullin-3B OS=Zea mays OX=4577 GN=103627724 PE=3 SV=1	1	1	0.0136	85582.4	8.28
1245	tr|A0A1D6HKJ9|A0A1D6HKJ9_MAIZE Exocyst complex component SEC6 OS=Zea mays OX=4577 GN=ZEAMMB73_Zm00001d018060 PE=4 SV=1	1	1	0.0124	64158.8	4.77
1246	tr|A0A1D6HL28|A0A1D6HL28_MAIZE ARM repeat superfamily protein OS=Zea mays OX=4577 GN=100191403 PE=4 SV=1	1	1	0.0226	52119.8	5.08
1247	tr|A0A1D6HMG7|A0A1D6HMG7_MAIZE Quinoprotein amine dehydrogenase beta chain-like OS=Zea mays OX=4577 GN=ZEAMMB73_Zm00001d018316 PE=4 SV=1	1	1	0.0068	116586	6.06
1248	tr|A0A1D6HNJ7|A0A1D6HNJ7_MAIZE Plastid transcriptionally active 17 OS=Zea mays OX=4577 GN=ZEAMMB73_Zm00001d018401 PE=4 SV=1	1	1	0.0319	48877.8	6.13
1249	tr|A0A1D6HNX7|A0A1D6HNX7_MAIZE Ypt/Rab-GAP domain of gyp1p superfamily protein OS=Zea mays OX=4577 GN=100304435 PE=4 SV=1	1	1	0.0308	21963.2	8.29
1250	tr|A0A1D6HP31|A0A1D6HP31_MAIZE F-box protein PP2-B10 OS=Zea mays OX=4577 GN=ZEAMMB73_Zm00001d018452 PE=4 SV=1	1	1	0.0397	33490.7	5.21
1251	tr|A0A1D6HQQ4|A0A1D6HQQ4_MAIZE DDRGK domain-containing protein 1 OS=Zea mays OX=4577 GN=100272547 PE=4 SV=1	1	1	0.0557	34523.9	5.12
1252	tr|A0A1D6HRP6|A0A1D6HRP6_MAIZE Uncharacterized protein OS=Zea mays OX=4577 GN=103631911 PE=4 SV=1	1	1	0.0174	84444.9	8.33
1253	tr|A0A1D6HRV6|A0A1D6HRV6_MAIZE Rough sheath1 OS=Zea mays OX=4577 GN=542255 PE=4 SV=1	1	1	0.0526	26067.8	6.89
1254	tr|A0A1D6HTN3|A0A1D6HTN3_MAIZE Pentatricopeptide repeat-containing protein mitochondrial OS=Zea mays OX=4577 GN=ZEAMMB73_Zm00001d018963 PE=4 SV=1	1	1	0.0176	74965	7.75
1255	tr|A0A1D6HUQ5|A0A1D6HUQ5_MAIZE Methylmalonate-semialdehyde dehydrogenase [acylating] mitochondrial OS=Zea mays OX=4577 GN=100274311 PE=4 SV=1	1	1	0.0545	21863.8	6.83
1256	tr|A0A1D6HWI8|A0A1D6HWI8_MAIZE Proteasome subunit beta type OS=Zea mays OX=4577 GN=100216834 PE=4 SV=1	1	1	0.0452	21317.9	6.23
1257	tr|A0A1D6HWN4|A0A1D6HWN4_MAIZE Uncharacterized protein OS=Zea mays OX=4577 GN=103632165 PE=4 SV=1	1	1	0.0285	25445.6	4.98
1258	tr|A0A1D6HXF7|A0A1D6HXF7_MAIZE Dehydrogenase/reductase SDR family member 2 OS=Zea mays OX=4577 GN=ZEAMMB73_Zm00001d019439 PE=4 SV=1	1	1	0.0395	26780.7	8.39
1259	tr|A0A1D6I0M6|A0A1D6I0M6_MAIZE Sulfate adenylyltransferase subunit 2 OS=Zea mays OX=4577 GN=ZEAMMB73_Zm00001d019866 PE=4 SV=1	1	1	0.0324	23494	10.54
1260	tr|A0A1D6I196|A0A1D6I196_MAIZE DNA topoisomerase 6 subunit B OS=Zea mays OX=4577 GN=ZEAMMB73_Zm00001d019950 PE=4 SV=1	1	1	0.014	71845.7	9.09
1261	tr|A0A1D6I1I1|A0A1D6I1I1_MAIZE Plastid phosphate/phosphoenolpyruvate translocator2 OS=Zea mays OX=4577 GN=542344 PE=4 SV=1	1	1	0.036	41930.3	10.03
1262	tr|A0A1D6I2A0|A0A1D6I2A0_MAIZE ABC transporter G family member 40 OS=Zea mays OX=4577 GN=103632597 PE=3 SV=1	1	1	0.0081	122396	6.48
1263	tr|A0A1D6I4M7|A0A1D6I4M7_MAIZE Uncharacterized protein OS=Zea mays OX=4577 GN=ZEAMMB73_Zm00001d020542 PE=4 SV=1	1	1	0.0733	17365.4	4.76
1264	tr|A0A1D6I645|A0A1D6I645_MAIZE Glucose-6-phosphate isomerase OS=Zea mays OX=4577 GN=100281592 PE=3 SV=1	1	1	0.0285	38377.4	8.69
1265	tr|A0A1D6I6D0|A0A1D6I6D0_MAIZE S-adenosyl-L-methionine-dependent methyltransferase superfamily protein OS=Zea mays OX=4577 GN=100272508 PE=3 SV=1	1	1	0.0166	92752.9	5.58
1266	tr|A0A1D6I6H6|A0A1D6I6H6_MAIZE Phosphatidylinositol 3-and 4-kinase family-like OS=Zea mays OX=4577 GN=ZEAMMB73_Zm00001d020828 PE=4 SV=1	1	1	0.0205	70025.7	5.41
1267	tr|A0A1D6I8L0|A0A1D6I8L0_MAIZE Bromodomain protein 103 OS=Zea mays OX=4577 GN=541979 PE=4 SV=1	1	1	0.0085	90994.9	6.91
1268	tr|A0A1D6I8N1|A0A1D6I8N1_MAIZE Proton pump-interactor 1 OS=Zea mays OX=4577 GN=ZEAMMB73_Zm00001d021166 PE=4 SV=1	1	1	0.0264	39344	8.91
1269	tr|A0A1D6I8R6|A0A1D6I8R6_MAIZE Disease resistance protein RPM1 OS=Zea mays OX=4577 GN=ZEAMMB73_Zm00001d021176 PE=4 SV=1	1	1	0.0074	107353	9.07
1270	tr|A0A1D6IBB1|A0A1D6IBB1_MAIZE Uncharacterized protein OS=Zea mays OX=4577 GN=100278709 PE=4 SV=1	1	1	0.0246	55097.8	7.61
1271	tr|A0A1D6IE82|A0A1D6IE82_MAIZE Eukaryotic translation initiation factor-related OS=Zea mays OX=4577 GN=ZEAMMB73_Zm00001d021710 PE=4 SV=1	1	1	0.0511	15808.6	12.27
1272	tr|A0A1D6IFG5|A0A1D6IFG5_MAIZE ARM repeat superfamily protein OS=Zea mays OX=4577 GN=100274194 PE=4 SV=1	1	1	0.0083	64414.5	5.91
1273	tr|A0A1D6IK76|A0A1D6IK76_MAIZE Serine/arginine-rich splicing factor SC35 OS=Zea mays OX=4577 GN=100383636 PE=4 SV=1	1	1	0.0472	27635.4	11.2
1274	tr|A0A1D6IKB1|A0A1D6IKB1_MAIZE SAP domain-containing protein OS=Zea mays OX=4577 GN=100502129 PE=4 SV=1	1	1	0.0123	80640.1	4.89
1275	tr|A0A1D6IKN7|A0A1D6IKN7_MAIZE Pectin acetylesterase OS=Zea mays OX=4577 GN=100274042 PE=3 SV=1	1	1	0.0496	27144.3	8.47
1276	tr|A0A1D6IKP8|A0A1D6IKP8_MAIZE H/ACA ribonucleoprotein complex subunit 4 OS=Zea mays OX=4577 GN=ZEAMMB73_Zm00001d022265 PE=4 SV=1	1	1	0.0137	63894.6	9.08
1277	tr|A0A1D6IMZ5|A0A1D6IMZ5_MAIZE Uncharacterized protein OS=Zea mays OX=4577 GN=ZEAMMB73_Zm00001d022455 PE=4 SV=1	1	1	0.0285	32022.4	9.19
1278	tr|A0A1D6INL1|A0A1D6INL1_MAIZE Exocyst complex component SEC8 OS=Zea mays OX=4577 GN=ZEAMMB73_Zm00001d022502 PE=4 SV=1	1	1	0.0169	104235	5.36
1279	tr|A0A1D6INZ6|A0A1D6INZ6_MAIZE Uncharacterized protein OS=Zea mays OX=4577 GN=ZEAMMB73_Zm00001d022546 PE=4 SV=1	1	1	0.0226	44881.4	4.87
1280	tr|A0A1D6IQV2|A0A1D6IQV2_MAIZE Regulatory-associated protein of TOR 1 OS=Zea mays OX=4577 GN=103640651 PE=4 SV=1	1	1	0.0163	93618.8	6.05
1281	tr|A0A1D6IUV5|A0A1D6IUV5_MAIZE Inositol monophosphatase family protein OS=Zea mays OX=4577 GN=100276170 PE=4 SV=1	1	1	0.0456	25696.8	5.77
1282	tr|A0A1D6IV87|A0A1D6IV87_MAIZE Glycine-rich protein2 OS=Zea mays OX=4577 GN=100284207 PE=4 SV=1	1	1	0.0557	28082.8	4.64
1283	tr|A0A1D6IVJ3|A0A1D6IVJ3_MAIZE Uncharacterized protein OS=Zea mays OX=4577 GN=ZEAMMB73_Zm00001d023784 PE=4 SV=1	1	1	0.018	77994.1	6.15
1284	tr|A0A1D6IWN4|A0A1D6IWN4_MAIZE Shikimate dehydrogenase1 OS=Zea mays OX=4577 GN=100191894 PE=3 SV=1	1	1	0.0225	62425.1	6.21
1285	tr|A0A1D6J0T9|A0A1D6J0T9_MAIZE Oxidoreductase family protein OS=Zea mays OX=4577 GN=ZEAMMB73_Zm00001d024640 PE=4 SV=1	1	1	0.0172	38469.9	5.73
1286	tr|A0A1D6J1H9|A0A1D6J1H9_MAIZE EYES ABSENT-like protein OS=Zea mays OX=4577 GN=100283254 PE=4 SV=1	1	1	0.0872	19589.5	4.37
1287	tr|A0A1D6J374|A0A1D6J374_MAIZE Serine/threonine protein kinase OS=Zea mays OX=4577 GN=103641459 PE=4 SV=1	1	1	0.0102	75829.6	5.89
1288	tr|A0A1D6J3A5|A0A1D6J3A5_MAIZE Uncharacterized protein OS=Zea mays OX=4577 GN=ZEAMMB73_Zm00001d024973 PE=4 SV=1	1	1	0.0067	120380	8.02
1289	tr|A0A1D6J574|A0A1D6J574_MAIZE DnaJ protein ERDJ2A OS=Zea mays OX=4577 GN=ZEAMMB73_Zm00001d025144 PE=4 SV=1	1	1	0.0117	56768.3	5.15
1290	tr|A0A1D6J579|A0A1D6J579_MAIZE Kinesin-like protein KIN-12A OS=Zea mays OX=4577 GN=ZEAMMB73_Zm00001d025149 PE=3 SV=1	1	1	0.0079	126717	5.81
1291	tr|A0A1D6J6C8|A0A1D6J6C8_MAIZE Extensin OS=Zea mays OX=4577 GN=ZEAMMB73_Zm00001d025299 PE=4 SV=1	1	1	0.0209	26589.8	7.7
1292	tr|A0A1D6J9V6|A0A1D6J9V6_MAIZE CLIP-associated protein OS=Zea mays OX=4577 GN=ZEAMMB73_Zm00001d025817 PE=4 SV=1	1	1	0.0066	133898	7.29
1293	tr|A0A1D6JC21|A0A1D6JC21_MAIZE Xyloglucan galactosyltransferase XLT2 OS=Zea mays OX=4577 GN=103641948 PE=4 SV=1	1	1	0.0125	61722.9	8.02
1294	tr|A0A1D6JIK1|A0A1D6JIK1_MAIZE Cell division protein FtsZ homolog 2-2 chloroplastic OS=Zea mays OX=4577 GN=ZEAMMB73_Zm00001d026669 PE=3 SV=1	1	1	0.0267	55869.2	6.39
1295	tr|A0A1D6JKH2|A0A1D6JKH2_MAIZE Myosin heavy chain-related protein OS=Zea mays OX=4577 GN=103630626 PE=4 SV=1	1	1	0.0038	150425	5.16
1296	tr|A0A1D6JKL7|A0A1D6JKL7_MAIZE Phosphoglucan phosphatase DSP4 chloroplastic OS=Zea mays OX=4577 GN=100216768 PE=4 SV=1	1	1	0.0524	28342.1	5.36
1297	tr|A0A1D6JMN9|A0A1D6JMN9_MAIZE Calcium-binding EF hand family protein OS=Zea mays OX=4577 GN=ZEAMMB73_Zm00001d027503 PE=4 SV=1	1	1	0.0066	113391	6.37
1298	tr|A0A1D6JQK0|A0A1D6JQK0_MAIZE Transcription factor ILR3 OS=Zea mays OX=4577 GN=ZEAMMB73_Zm00001d027911 PE=4 SV=1	1	1	0.0737	10894.6	8.56
1299	tr|A0A1D6JR65|A0A1D6JR65_MAIZE Alcohol dehydrogenase-like 2 OS=Zea mays OX=4577 GN=100273217 PE=3 SV=1	1	1	0.0368	43692.3	6.33
1300	tr|A0A1D6JSC8|A0A1D6JSC8_MAIZE Noc2p family OS=Zea mays OX=4577 GN=ZEAMMB73_Zm00001d028140 PE=4 SV=1	1	1	0.0544	15542.5	9.72
1301	tr|A0A1D6JSE9|A0A1D6JSE9_MAIZE Putative polyol transporter 1 OS=Zea mays OX=4577 GN=100274325 PE=3 SV=1	1	1	0.0248	34793.1	9.04
1302	tr|A0A1D6JST9|A0A1D6JST9_MAIZE Beta-glucosidase 40 OS=Zea mays OX=4577 GN=100192939 PE=3 SV=1	1	1	0.0192	53394.4	6.54
1303	tr|A0A1D6JU58|A0A1D6JU58_MAIZE Uncharacterized protein OS=Zea mays OX=4577 GN=100382195 PE=4 SV=1	1	1	0.0165	74610.6	5.69
1304	tr|A0A1D6JU71|A0A1D6JU71_MAIZE Protein LYK2 OS=Zea mays OX=4577 GN=103633076 PE=4 SV=1	1	1	0.0079	69283.8	8.73
1305	tr|A0A1D6JWA0|A0A1D6JWA0_MAIZE Long chain base biosynthesis protein 1 OS=Zea mays OX=4577 GN=103633646 PE=4 SV=1	1	1	0.0234	55489.4	8
1306	tr|A0A1D6JWS5|A0A1D6JWS5_MAIZE ERAD-associated E3 ubiquitin-protein ligase component HRD3A OS=Zea mays OX=4577 GN=103633963 PE=4 SV=1	1	1	0.0152	72767.7	5.95
1307	tr|A0A1D6JWZ4|A0A1D6JWZ4_MAIZE ARM repeat superfamily protein OS=Zea mays OX=4577 GN=100383753 PE=4 SV=1	1	1	0.0243	77480.9	4.93
1308	tr|A0A1D6JY57|A0A1D6JY57_MAIZE RING-type E3 ubiquitin transferase OS=Zea mays OX=4577 GN=ZEAMMB73_Zm00001d028623 PE=4 SV=1	1	1	0.029	63373.1	5.16
1309	tr|A0A1D6K1Z7|A0A1D6K1Z7_MAIZE Receptor-like protein kinase FERONIA OS=Zea mays OX=4577 GN=100274007 PE=4 SV=1	1	1	0.009	95735.3	6.01
1310	tr|A0A1D6K2V5|A0A1D6K2V5_MAIZE Nuclear cap-binding protein subunit 1 OS=Zea mays OX=4577 GN=ZEAMMB73_Zm00001d029133 PE=4 SV=1	1	1	0.0111	92747.6	5.38
1311	tr|A0A1D6K378|A0A1D6K378_MAIZE Nucleolar protein NOP56-like protein OS=Zea mays OX=4577 GN=100283975 PE=4 SV=1	1	1	0.0164	60750.7	8.86
1312	tr|A0A1D6K570|A0A1D6K570_MAIZE Putative pentatricopeptide repeat-containing protein mitochondrial OS=Zea mays OX=4577 GN=103635985 PE=4 SV=1	1	1	0.0107	81595.5	6.68
1313	tr|A0A1D6K5C2|A0A1D6K5C2_MAIZE Sterol-4-alpha-carboxylate 3-dehydrogenase, decarboxylating OS=Zea mays OX=4577 GN=ZEAMMB73_Zm00001d029454 PE=4 SV=1	1	1	0.0198	50471.7	8.36
1314	tr|A0A1D6K5S2|A0A1D6K5S2_MAIZE Binding OS=Zea mays OX=4577 GN=100501347 PE=3 SV=1	1	1	0.0081	70994	6.62
1315	tr|A0A1D6K7H7|A0A1D6K7H7_MAIZE Uncharacterized protein OS=Zea mays OX=4577 GN=ZEAMMB73_Zm00001d029730 PE=4 SV=1	1	1	0.0433	24424.5	9.2
1316	tr|A0A1D6KFX6|A0A1D6KFX6_MAIZE MAP kinase kinase kinase51 OS=Zea mays OX=4577 GN=100192758 PE=4 SV=1	1	1	0.0175	31767.3	8.43
1317	tr|A0A1D6KFY2|A0A1D6KFY2_MAIZE Homocysteine S-methyltransferase 2 OS=Zea mays OX=4577 GN=541874 PE=4 SV=1	1	1	0.0433	30467.1	5.13
1318	tr|A0A1D6KGL0|A0A1D6KGL0_MAIZE Cationic amino acid transporter 4 vacuolar OS=Zea mays OX=4577 GN=103640626 PE=4 SV=1	1	1	0.0144	59385.1	5.19
1319	tr|A0A1D6KH11|A0A1D6KH11_MAIZE Protein kinase superfamily protein OS=Zea mays OX=4577 GN=ZEAMMB73_Zm00001d031231 PE=4 SV=1	1	1	0.0087	104865	8.61
1320	tr|A0A1D6KIJ2|A0A1D6KIJ2_MAIZE Uncharacterized protein OS=Zea mays OX=4577 GN=ZEAMMB73_Zm00001d031408 PE=4 SV=1	1	1	0.0481	11982.9	10.11
1321	tr|A0A1D6KIM9|A0A1D6KIM9_MAIZE Monogalactosyldiacylglycerol synthase 2 chloroplastic OS=Zea mays OX=4577 GN=100383973 PE=4 SV=1	1	1	0.0373	53436.8	9.65
1322	tr|A0A1D6KIR5|A0A1D6KIR5_MAIZE ABC transporter C family member 10 OS=Zea mays OX=4577 GN=103642016 PE=4 SV=1	1	1	0.0121	73348.5	5.42
1323	tr|A0A1D6KKU6|A0A1D6KKU6_MAIZE Disease resistance gene analog PIC15 OS=Zea mays OX=4577 GN=103645190 PE=4 SV=1	1	1	0.005	133277	6.01
1324	tr|A0A1D6KLR7|A0A1D6KLR7_MAIZE Thiaminase2 OS=Zea mays OX=4577 GN=100275585 PE=4 SV=1	1	1	0.0531	24533.9	8.74
1325	tr|A0A1D6KNJ7|A0A1D6KNJ7_MAIZE Sec34-like family protein OS=Zea mays OX=4577 GN=103643245 PE=4 SV=1	1	1	0.017	59389.9	5.47
1326	tr|A0A1D6KQ74|A0A1D6KQ74_MAIZE Blue-light receptor phototropin 2 OS=Zea mays OX=4577 GN=ZEAMMB73_Zm00001d032353 PE=4 SV=1	1	1	0.015	104276	7.6
1327	tr|A0A1D6KQP7|A0A1D6KQP7_MAIZE Tetratricopeptide repeat (TPR)-like superfamily protein OS=Zea mays OX=4577 GN=ZEAMMB73_Zm00001d032441 PE=4 SV=1	1	1	0.014	54532.1	4.9
1328	tr|A0A1D6KRB7|A0A1D6KRB7_MAIZE DEAD-box ATP-dependent RNA helicase 8 OS=Zea mays OX=4577 GN=100283799 PE=3 SV=1	1	1	0.0153	44111.5	7.11
1329	tr|A0A1D6KT19|A0A1D6KT19_MAIZE Transportin MOS14 OS=Zea mays OX=4577 GN=100382556 PE=4 SV=1	1	1	0.0295	41788.2	5.08
1330	tr|A0A1D6KUI2|A0A1D6KUI2_MAIZE Protein kinase superfamily protein OS=Zea mays OX=4577 GN=103643525 PE=4 SV=1	1	1	0.0157	56595.9	9.58
1331	tr|A0A1D6KWM4|A0A1D6KWM4_MAIZE DUF21 domain-containing protein chloroplastic OS=Zea mays OX=4577 GN=ZEAMMB73_Zm00001d033155 PE=4 SV=1	1	1	0.0104	73326.3	5.08
1332	tr|A0A1D6KZD6|A0A1D6KZD6_MAIZE Ribosomal protein S5/Elongation factor G/III/V family protein OS=Zea mays OX=4577 GN=103643809 PE=4 SV=1	1	1	0.0115	114572	5.92
1333	tr|A0A1D6L173|A0A1D6L173_MAIZE Opaque endosperm10 OS=Zea mays OX=4577 GN=103643866 PE=4 SV=1	1	1	0.0137	62517.8	4.51
1334	tr|A0A1D6L1Q8|A0A1D6L1Q8_MAIZE Homologous-pairing protein 2-like protein OS=Zea mays OX=4577 GN=ZEAMMB73_Zm00001d033716 PE=4 SV=1	1	1	0.0227	25619.8	6.1
1335	tr|A0A1D6L1R2|A0A1D6L1R2_MAIZE Leucine-rich repeat extensin-like protein 3 OS=Zea mays OX=4577 GN=ZEAMMB73_Zm00001d033721 PE=4 SV=1	1	1	0.0323	33663.6	5.67
1336	tr|A0A1D6L2M8|A0A1D6L2M8_MAIZE SWI/SNF complex subunit SWI3D OS=Zea mays OX=4577 GN=103643932 PE=4 SV=1	1	1	0.0111	98081.9	5.01
1337	tr|A0A1D6L3D6|A0A1D6L3D6_MAIZE Uncharacterized protein OS=Zea mays OX=4577 GN=541769 PE=4 SV=1	1	1	0.0409	53031.4	4.64
1338	tr|A0A1D6L3U2|A0A1D6L3U2_MAIZE Leucine-rich repeat protein kinase family protein OS=Zea mays OX=4577 GN=ZEAMMB73_Zm00001d033982 PE=4 SV=1	1	1	0.005	113765	6.46
1339	tr|A0A1D6L3U6|A0A1D6L3U6_MAIZE Aluminum induced protein with YGL and LRDR motifs OS=Zea mays OX=4577 GN=103643996 PE=4 SV=1	1	1	0.0392	26899	6.05
1340	tr|A0A1D6L9Z2|A0A1D6L9Z2_MAIZE FtsJ-like methyltransferase family protein OS=Zea mays OX=4577 GN=103644257 PE=3 SV=1	1	1	0.0237	27806	9.63
1341	tr|A0A1D6LBF2|A0A1D6LBF2_MAIZE RNA-binding ASCH domain protein OS=Zea mays OX=4577 GN=100383566 PE=4 SV=1	1	1	0.0329	36208.5	6.37
1342	tr|A0A1D6LBF9|A0A1D6LBF9_MAIZE 11-beta-hydroxysteroid dehydrogenase-like 5 OS=Zea mays OX=4577 GN=ZEAMMB73_Zm00001d034801 PE=4 SV=1	1	1	0.0888	27998.3	6.59
1343	tr|A0A1D6LBR4|A0A1D6LBR4_MAIZE Elongation factor G-1 mitochondrial OS=Zea mays OX=4577 GN=100381906 PE=4 SV=1	1	1	0.014	64019.6	7.18
1344	tr|A0A1D6LE72|A0A1D6LE72_MAIZE EMBRYO DEFECTIVE 140 OS=Zea mays OX=4577 GN=100216679 PE=4 SV=1	1	1	0.0198	96643.2	5.48
1345	tr|A0A1D6LEY7|A0A1D6LEY7_MAIZE Leunig-related8 OS=Zea mays OX=4577 GN=100304385 PE=4 SV=1	1	1	0.0255	57215.3	5.85
1346	tr|A0A1D6LFE7|A0A1D6LFE7_MAIZE Uncharacterized protein OS=Zea mays OX=4577 GN=ZEAMMB73_Zm00001d035313 PE=4 SV=1	1	1	0.0947	10065.2	4.9
1347	tr|A0A1D6LHN0|A0A1D6LHN0_MAIZE Cation/H(+) antiporter 20 OS=Zea mays OX=4577 GN=103629239 PE=4 SV=1	1	1	0.0093	90523	6.85
1348	tr|A0A1D6LIS4|A0A1D6LIS4_MAIZE Phospholipid-transporting ATPase OS=Zea mays OX=4577 GN=ZEAMMB73_Zm00001d035775 PE=3 SV=1	1	1	0.0047	141057	6.41
1349	tr|A0A1D6LIX0|A0A1D6LIX0_MAIZE Protein kinase superfamily protein with octicosapeptide/Phox/Bem1p domain OS=Zea mays OX=4577 GN=ZEAMMB73_Zm00001d035817 PE=4 SV=2	1	1	0.0062	142788	5.51
1350	tr|A0A1D6LK69|A0A1D6LK69_MAIZE Peroxisomal membrane protein 11C OS=Zea mays OX=4577 GN=100192700 PE=4 SV=1	1	1	0.0385	31126.4	9.69
1351	tr|A0A1D6LKL5|A0A1D6LKL5_MAIZE Hypersensitive-induced reaction protein 4 OS=Zea mays OX=4577 GN=100192869 PE=4 SV=1	1	1	0.0407	13831.8	4.99
1352	tr|A0A1D6LNR4|A0A1D6LNR4_MAIZE Choline monooxygenase chloroplastic OS=Zea mays OX=4577 GN=ZEAMMB73_Zm00001d036496 PE=4 SV=1	1	1	0.0859	14232	10.63
1353	tr|A0A1D6LRA2|A0A1D6LRA2_MAIZE Tubulin binding cofactor C domain-containing protein OS=Zea mays OX=4577 GN=100382067 PE=4 SV=1	1	1	0.0218	40726.8	5.56
1354	tr|A0A1D6LUH7|A0A1D6LUH7_MAIZE 3-oxoacyl-[acyl-carrier-protein] synthase OS=Zea mays OX=4577 GN=100283265 PE=3 SV=1	1	1	0.0295	46842.1	7.03
1355	tr|A0A1D6LVL3|A0A1D6LVL3_MAIZE Putative ARM repeat-containing protein containing family protein OS=Zea mays OX=4577 GN=ZEAMMB73_Zm00001d037214 PE=4 SV=1	1	1	0.0245	44143.4	5.08
1356	tr|A0A1D6LVW5|A0A1D6LVW5_MAIZE Defective in cullin neddylation protein OS=Zea mays OX=4577 GN=100283814 PE=4 SV=1	1	1	0.037	25210.3	5.32
1357	tr|A0A1D6LVZ7|A0A1D6LVZ7_MAIZE Putative LIM-type zinc finger domain family protein OS=Zea mays OX=4577 GN=103629948 PE=4 SV=1	1	1	0.0076	156625	4.6
1358	tr|A0A1D6M0A5|A0A1D6M0A5_MAIZE Uncharacterized protein OS=Zea mays OX=4577 GN=ZEAMMB73_Zm00001d037762 PE=4 SV=1	1	1	0.0166	37866.4	5.42
1359	tr|A0A1D6M0J2|A0A1D6M0J2_MAIZE General transcription factor 2-related zinc finger protein OS=Zea mays OX=4577 GN=ZEAMMB73_Zm00001d037800 PE=4 SV=1	1	1	0.0082	84517.9	6.32
1360	tr|A0A1D6M2Z8|A0A1D6M2Z8_MAIZE Serine/threonine-protein kinase-like protein OS=Zea mays OX=4577 GN=103630308 PE=4 SV=1	1	1	0.0296	65767	9.04
1361	tr|A0A1D6M3P0|A0A1D6M3P0_MAIZE Alpha/beta-Hydrolases superfamily protein OS=Zea mays OX=4577 GN=100272558 PE=4 SV=1	1	1	0.0388	24779.1	5.16
1362	tr|A0A1D6M489|A0A1D6M489_MAIZE GDSL esterase/lipase OS=Zea mays OX=4577 GN=ZEAMMB73_Zm00001d012495 PE=4 SV=1	1	1	0.0231	28271.1	9.01
1363	tr|A0A1D6M4E0|A0A1D6M4E0_MAIZE Glutathione transferase41 OS=Zea mays OX=4577 GN=ZEAMMB73_Zm00001d038192 PE=4 SV=1	1	1	0.0524	29023.5	4.85
1364	tr|A0A1D6M5G7|A0A1D6M5G7_MAIZE Polypyrimidine tract-binding protein homolog 3 OS=Zea mays OX=4577 GN=100383701 PE=4 SV=1	1	1	0.034	45717.9	6.95
1365	tr|A0A1D6M5V2|A0A1D6M5V2_MAIZE 60S ribosomal protein L36 OS=Zea mays OX=4577 GN=103504721 PE=3 SV=1	1	1	0.0599	19240	10.86
1366	tr|A0A1D6MBT2|A0A1D6MBT2_MAIZE Putative RING zinc finger domain superfamily protein OS=Zea mays OX=4577 GN=ZEAMMB73_Zm00001d038909 PE=4 SV=1	1	1	0.0443	42340.5	9.69
1367	tr|A0A1D6MCY5|A0A1D6MCY5_MAIZE 16S rRNA processing protein RimM family OS=Zea mays OX=4577 GN=100501868 PE=3 SV=1	1	1	0.0105	73718.9	5.55
1368	tr|A0A1D6MDJ9|A0A1D6MDJ9_MAIZE Uncharacterized protein OS=Zea mays OX=4577 GN=ZEAMMB73_Zm00001d039100 PE=4 SV=1	1	1	0.0366	17255.7	12
1369	tr|A0A1D6MEB3|A0A1D6MEB3_MAIZE uncharacterized protein OS=Zea mays OX=4577 GN=100216801 PE=4 SV=1	1	1	0.0453	35349.1	10.06
1370	tr|A0A1D6MFV3|A0A1D6MFV3_MAIZE Histone-lysine N-methyltransferase OS=Zea mays OX=4577 GN=103649567 PE=3 SV=1	1	1	0.0067	99667.1	7.6
1371	tr|A0A1D6MHU1|A0A1D6MHU1_MAIZE Clavaminate synthase-like protein OS=Zea mays OX=4577 GN=100280172 PE=4 SV=1	1	1	0.0225	39570.9	6.72
1372	tr|A0A1D6ML57|A0A1D6ML57_MAIZE Uncharacterized protein OS=Zea mays OX=4577 GN=100304331 PE=4 SV=1	1	1	0.0313	44279.1	5.07
1373	tr|A0A1D6ML78|A0A1D6ML78_MAIZE Putative pentatricopeptide repeat-containing protein OS=Zea mays OX=4577 GN=ZEAMMB73_Zm00001d039808 PE=4 SV=1	1	1	0.0057	117236	8.18
1374	tr|A0A1D6MUD9|A0A1D6MUD9_MAIZE Putative Ufm1-specific protease OS=Zea mays OX=4577 GN=103650432 PE=4 SV=1	1	1	0.0173	70632.7	5.87
1375	tr|A0A1D6MVM3|A0A1D6MVM3_MAIZE Uncharacterized protein OS=Zea mays OX=4577 GN=ZEAMMB73_Zm00001d041361 PE=4 SV=1	1	1	0.0486	16034.1	11.89
1376	tr|A0A1D6MWR9|A0A1D6MWR9_MAIZE Uncharacterized protein OS=Zea mays OX=4577 GN=ZEAMMB73_Zm00001d041525 PE=4 SV=1	1	1	0.0175	69365.3	4.9
1377	tr|A0A1D6MWS2|A0A1D6MWS2_MAIZE Hyaluronan / mRNA binding family OS=Zea mays OX=4577 GN=ZEAMMB73_Zm00001d041529 PE=4 SV=1	1	1	0.0172	45400.1	5.61
1378	tr|A0A1D6MXC9|A0A1D6MXC9_MAIZE CTP synthase OS=Zea mays OX=4577 GN=100280500 PE=3 SV=1	1	1	0.0098	67042.1	5.97
1379	tr|A0A1D6MXY7|A0A1D6MXY7_MAIZE Pinoresinol reductase 2 OS=Zea mays OX=4577 GN=ZEAMMB73_Zm00001d041746 PE=4 SV=2	1	1	0.0226	29672.5	5.46
1380	tr|A0A1D6MYJ0|A0A1D6MYJ0_MAIZE Protein kinase domain containing protein OS=Zea mays OX=4577 GN=103650628 PE=3 SV=1	1	1	0.0244	35182.1	8.98
1381	tr|A0A1D6MYP6|A0A1D6MYP6_MAIZE Putative methyltransferase PMT25 OS=Zea mays OX=4577 GN=103650637 PE=4 SV=1	1	1	0.0047	113564	4.9
1382	tr|A0A1D6N0I1|A0A1D6N0I1_MAIZE AWPM-19-like family protein OS=Zea mays OX=4577 GN=ZEAMMB73_Zm00001d042011 PE=4 SV=1	1	1	0.0703	14505.4	9.26
1383	tr|A0A1D6N0V6|A0A1D6N0V6_MAIZE Amidohydrolase family OS=Zea mays OX=4577 GN=100383761 PE=4 SV=1	1	1	0.043	29965	6.98
1384	tr|A0A1D6N230|A0A1D6N230_MAIZE Uncharacterized protein OS=Zea mays OX=4577 GN=ZEAMMB73_Zm00001d042191 PE=4 SV=1	1	1	0.0104	74615.1	6.42
1385	tr|A0A1D6N2E7|A0A1D6N2E7_MAIZE Inducer of CBF expression 2 OS=Zea mays OX=4577 GN=ZEAMMB73_Zm00001d042263 PE=4 SV=1	1	1	0.0287	43605.5	4.84
1386	tr|A0A1D6N303|A0A1D6N303_MAIZE Glycosyltransferase OS=Zea mays OX=4577 GN=ZEAMMB73_Zm00001d042336 PE=3 SV=1	1	1	0.0171	39607.9	8.36
1387	tr|A0A1D6N3M2|A0A1D6N3M2_MAIZE DEAD box RNA helicase1 OS=Zea mays OX=4577 GN=ZEAMMB73_Zm00001d042416 PE=3 SV=1	1	1	0.0204	59348.4	9.6
1388	tr|A0A1D6N3T0|A0A1D6N3T0_MAIZE Dicer-like 104 OS=Zea mays OX=4577 GN=100279204 PE=4 SV=1	1	1	0.0062	108255	6.77
1389	tr|A0A1D6N465|A0A1D6N465_MAIZE Structural maintenance of chromosomes protein 2-2 OS=Zea mays OX=4577 GN=103650874 PE=4 SV=1	1	1	0.0085	92977.4	8.63
1390	tr|A0A1D6N6I3|A0A1D6N6I3_MAIZE Uricase OS=Zea mays OX=4577 GN=100274529 PE=4 SV=1	1	1	0.0763	14733	7.79
1391	tr|A0A1D6NA11|A0A1D6NA11_MAIZE Protein STICHEL OS=Zea mays OX=4577 GN=103651146 PE=4 SV=1	1	1	0.0049	134226	8.76
1392	tr|A0A1D6NBM3|A0A1D6NBM3_MAIZE Uncharacterized protein OS=Zea mays OX=4577 GN=ZEAMMB73_Zm00001d043425 PE=4 SV=1	1	1	0.0082	79769.4	7.29
1393	tr|A0A1D6NER4|A0A1D6NER4_MAIZE Core-2/I-branching beta-16-N-acetylglucosaminyltransferase family protein OS=Zea mays OX=4577 GN=100192490 PE=4 SV=1	1	1	0.0247	41347.2	9.66
1394	tr|A0A1D6NFB8|A0A1D6NFB8_MAIZE 65-kDa microtubule-associated protein 3 OS=Zea mays OX=4577 GN=ZEAMMB73_Zm00001d043831 PE=4 SV=1	1	1	0.0131	77904	5.89
1395	tr|A0A1D6NK45|A0A1D6NK45_MAIZE Elongation factor Ts, mitochondrial OS=Zea mays OX=4577 GN=100194093 PE=3 SV=1	1	1	0.0332	42581.3	6.42
1396	tr|A0A1D6NL80|A0A1D6NL80_MAIZE Uncharacterized protein OS=Zea mays OX=4577 GN=ZEAMMB73_Zm00001d044364 PE=4 SV=1	1	1	0.0039	200804	6.13
1397	tr|A0A1D6NN07|A0A1D6NN07_MAIZE DNA-damage-repair/toleration protein DRT102 OS=Zea mays OX=4577 GN=ZEAMMB73_Zm00001d044548 PE=4 SV=1	1	1	0.0423	32989.8	4.86
1398	tr|A0A1D6NN98|A0A1D6NN98_MAIZE Calcium permeable stress-gated cation channel 1 OS=Zea mays OX=4577 GN=103651635 PE=4 SV=1	1	1	0.0076	89502.9	8.56
1399	tr|A0A1D6NRY3|A0A1D6NRY3_MAIZE Serine/threonine-protein phosphatase 2A activator OS=Zea mays OX=4577 GN=ZEAMMB73_Zm00001d044866 PE=3 SV=1	1	1	0.0387	42176	6.65
1400	tr|A0A1D6NTJ2|A0A1D6NTJ2_MAIZE Carboxypeptidase OS=Zea mays OX=4577 GN=100279978 PE=3 SV=1	1	1	0.0444	55181.2	5.87
1401	tr|A0A1D6NV83|A0A1D6NV83_MAIZE Proteasome subunit beta type OS=Zea mays OX=4577 GN=100194311 PE=3 SV=1	1	1	0.0398	24420.5	8.34
1402	tr|A0A1D6NYK2|A0A1D6NYK2_MAIZE ARM repeat superfamily protein OS=Zea mays OX=4577 GN=100384150 PE=4 SV=1	1	1	0.0058	113279	4.63
1403	tr|A0A1D6P1E2|A0A1D6P1E2_MAIZE ATP/GTP-binding protein family OS=Zea mays OX=4577 GN=ZEAMMB73_Zm00001d046221 PE=4 SV=1	1	1	0.0065	157991	6.29
1404	tr|A0A1D6P2Q0|A0A1D6P2Q0_MAIZE Transducin/WD40 repeat-like superfamily protein OS=Zea mays OX=4577 GN=100274502 PE=4 SV=1	1	1	0.0498	28427.4	5.34
1405	tr|A0A1D6P5C5|A0A1D6P5C5_MAIZE Protein STRUBBELIG-RECEPTOR FAMILY 1 OS=Zea mays OX=4577 GN=100381650 PE=4 SV=1	1	1	0.0123	79440.7	5.67
1406	tr|A0A1D6PDA3|A0A1D6PDA3_MAIZE Ribosomal protein S24e family protein OS=Zea mays OX=4577 GN=103639287 PE=4 SV=1	1	1	0.0804	12929.8	9.5
1407	tr|A0A1D6PE21|A0A1D6PE21_MAIZE Coronatine-insensitive protein 1 OS=Zea mays OX=4577 GN=ZEAMMB73_Zm00001d047848 PE=4 SV=1	1	1	0.0266	33695.4	6.32
1408	tr|A0A1D6PEQ4|A0A1D6PEQ4_MAIZE Phosphomevalonate kinase OS=Zea mays OX=4577 GN=100282968 PE=4 SV=1	1	1	0.0165	45923.9	8.19
1409	tr|A0A1D6PF48|A0A1D6PF48_MAIZE Putative MYB DNA-binding domain superfamily protein OS=Zea mays OX=4577 GN=100383221 PE=4 SV=1	1	1	0.0161	83525.8	6.82
1410	tr|A0A1D6PF92|A0A1D6PF92_MAIZE Transmembrane 9 superfamily member OS=Zea mays OX=4577 GN=100284948 PE=3 SV=1	1	1	0.0408	17418.9	6.25
1411	tr|A0A1D6PLE4|A0A1D6PLE4_MAIZE Transducin family protein / WD-40 repeat family protein OS=Zea mays OX=4577 GN=ZEAMMB73_Zm00001d048512 PE=4 SV=1	1	1	0.0114	87749.3	6.76
1412	tr|A0A1D6PLH1|A0A1D6PLH1_MAIZE Brown midrib4 OS=Zea mays OX=4577 GN=100194131 PE=4 SV=1	1	1	0.0182	60098.2	7.08
1413	tr|A0A1D6PLR6|A0A1D6PLR6_MAIZE Developmentally-regulated GTP-binding protein 2 OS=Zea mays OX=4577 GN=ZEAMMB73_Zm00001d048529 PE=4 SV=1	1	1	0.0223	45099.4	8.91
1414	tr|A0A1D6PM48|A0A1D6PM48_MAIZE Polymerase II transcription-mediator2 OS=Zea mays OX=4577 GN=100384108 PE=4 SV=1	1	1	0.0061	107880	8.72
1415	tr|A0A1D6PM86|A0A1D6PM86_MAIZE p-loop containing nucleoside triphosphate hydrolase superfamily protein OS=Zea mays OX=4577 GN=100383156 PE=4 SV=1	1	1	0.0334	47375.4	6.21
1416	tr|A0A1D6PNI3|A0A1D6PNI3_MAIZE Cysteine-rich receptor-like protein kinase 8 OS=Zea mays OX=4577 GN=100277943 PE=4 SV=1	1	1	0.0132	51011.8	7.18
1417	tr|A0A1D6PP68|A0A1D6PP68_MAIZE Benzoxazinone synthesis5 OS=Zea mays OX=4577 GN=103652726 PE=3 SV=1	1	1	0.0331	35159.1	5.39
1418	tr|A0A1D6PPD3|A0A1D6PPD3_MAIZE p-loop containing nucleoside triphosphate hydrolase superfamily protein OS=Zea mays OX=4577 GN=ZEAMMB73_Zm00001d048731 PE=3 SV=1	1	1	0.0197	38392.5	9.45
1419	tr|A0A1D6PQN8|A0A1D6PQN8_MAIZE Ent-copalyl diphosphate synthase chloroplastic OS=Zea mays OX=4577 GN=ZEAMMB73_Zm00001d048867 PE=3 SV=1	1	1	0.0113	59107.3	5.18
1420	tr|A0A1D6PRY4|A0A1D6PRY4_MAIZE Pyruvate kinase OS=Zea mays OX=4577 GN=100191365 PE=3 SV=1	1	1	0.0207	57896.8	5.75
1421	tr|A0A1D6PTW9|A0A1D6PTW9_MAIZE Uncharacterized protein OS=Zea mays OX=4577 GN=100191298 PE=3 SV=1	1	1	0.0663	18598	5.39
1422	tr|A0A1D6PX88|A0A1D6PX88_MAIZE Phospholipase SGR2 OS=Zea mays OX=4577 GN=100216911 PE=4 SV=1	1	1	0.0064	107101	5.55
1423	tr|A0A1D6PZ07|A0A1D6PZ07_MAIZE Cytochrome c1 1 heme protein mitochondrial OS=Zea mays OX=4577 GN=100384742 PE=4 SV=1	1	1	0.0391	33602.8	6
1424	tr|A0A1D6Q0A4|A0A1D6Q0A4_MAIZE Aspartate carbamoyltransferase 1 OS=Zea mays OX=4577 GN=100282482 PE=3 SV=1	1	1	0.0195	28883.7	6.61
1425	tr|A0A1D6Q0H2|A0A1D6Q0H2_MAIZE Thioredoxin domain-containing protein 9-like protein OS=Zea mays OX=4577 GN=ZEAMMB73_Zm00001d050225 PE=4 SV=1	1	1	0.0519	23876.7	5.64
1426	tr|A0A1D6Q1B5|A0A1D6Q1B5_MAIZE THO complex subunit 4C OS=Zea mays OX=4577 GN=100280157 PE=4 SV=1	1	1	0.034	29013.2	10.85
1427	tr|A0A1D6Q1V9|A0A1D6Q1V9_MAIZE Ubiquitin carboxyl-terminal hydrolase 17 OS=Zea mays OX=4577 GN=ZEAMMB73_Zm00001d050489 PE=4 SV=1	1	1	0.0131	50072.7	6.4
1428	tr|A0A1D6Q2V3|A0A1D6Q2V3_MAIZE Uncharacterized protein OS=Zea mays OX=4577 GN=ZEAMMB73_Zm00001d050670 PE=4 SV=1	1	1	0.0392	28083	5.17
1429	tr|A0A1D6Q4V8|A0A1D6Q4V8_MAIZE Adenine phosphoribosyltransferase 2 OS=Zea mays OX=4577 GN=100275070 PE=3 SV=1	1	1	0.0435	22161.5	6.18
1430	tr|A0A1D6Q4X9|A0A1D6Q4X9_MAIZE Protein kinase domain containing protein OS=Zea mays OX=4577 GN=ZEAMMB73_Zm00001d051094 PE=4 SV=1	1	1	0.0101	64898.1	6
1431	tr|A0A1D6Q6M1|A0A1D6Q6M1_MAIZE U-box domain-containing protein 33 OS=Zea mays OX=4577 GN=ZEAMMB73_Zm00001d051399 PE=4 SV=1	1	1	0.0064	105365	6.35
1432	tr|A0A1D6Q707|A0A1D6Q707_MAIZE Methyl erythritol cyclodiphosphate synthase1 OS=Zea mays OX=4577 GN=100284320 PE=4 SV=1	1	1	0.0654	16400.9	11.83
1433	tr|A0A1D6Q8Q9|A0A1D6Q8Q9_MAIZE Tola protein homolog1 OS=Zea mays OX=4577 GN=103653997 PE=4 SV=1	1	1	0.0178	91368.8	7.9
1434	tr|A0A1D6QBN2|A0A1D6QBN2_MAIZE Rho-N domain-containing protein 1 chloroplastic OS=Zea mays OX=4577 GN=ZEAMMB73_Zm00001d051967 PE=4 SV=1	1	1	0.0157	42551.9	5.53
1435	tr|A0A1D6QDX5|A0A1D6QDX5_MAIZE Putative PHD-finger domain containing protein family OS=Zea mays OX=4577 GN=ZEAMMB73_Zm00001d052149 PE=4 SV=1	1	1	0.0084	143033	6.69
1436	tr|A0A1D6QK88|A0A1D6QK88_MAIZE RNA-binding (RRM/RBD/RNP motifs) family protein OS=Zea mays OX=4577 GN=100217268 PE=4 SV=1	1	1	0.0879	19781.8	8.8
1437	tr|A0A1D6QKV6|A0A1D6QKV6_MAIZE THUMP domain-containing protein OS=Zea mays OX=4577 GN=ZEAMMB73_Zm00001d052921 PE=4 SV=1	1	1	0.0206	42703.4	5.21
1438	tr|A0A1D6QLL6|A0A1D6QLL6_MAIZE Protein TPLATE OS=Zea mays OX=4577 GN=103654563 PE=4 SV=1	1	1	0.0139	62476.7	5.62
1439	tr|A0A1D6QTZ0|A0A1D6QTZ0_MAIZE Putative oxidoreductase, aldo/keto reductase family protein OS=Zea mays OX=4577 GN=ZEAMMB73_Zm00001d053970 PE=4 SV=1	1	1	0.0156	49121.6	9.06
1440	tr|A0A1Q1D7W9|A0A1Q1D7W9_MAIZE Beta expansin10a OS=Zea mays OX=4577 GN=ZEAMMB73_Zm00001d048384 PE=3 SV=1	1	1	0.0297	28961	8.44
1441	tr|A0A1R3PGU9|A0A1R3PGU9_MAIZE HAT transposon superfamily protein OS=Zea mays OX=4577 GN=ZEAMMB73_Zm00001d041038 PE=4 SV=1	1	1	0.0089	77030.6	6.01
1442	tr|A0A1X7YE58|A0A1X7YE58_MAIZE Uncharacterized protein OS=Zea mays OX=4577 PE=4 SV=1	1	1	0.0102	108913	8.89
1443	tr|A0A1X7YF02|A0A1X7YF02_MAIZE Uncharacterized protein OS=Zea mays OX=4577 PE=3 SV=1	1	1	0.0409	42774.1	6.57
1444	tr|A0A286KBP9|A0A286KBP9_MAIZE Plasma membrane ATPase OS=Zea mays OX=4577 PE=3 SV=1	1	1	0.0111	108060	6.28
1445	tr|A8WES2|A8WES2_MAIZE MFT2-Corn MFT-like protein OS=Zea mays OX=4577 GN=ZCN10 PE=2 SV=1	1	1	0.0523	18904.4	6.97
1446	tr|B0ZBJ2|B0ZBJ2_MAIZE MAP kinase kinase OS=Zea mays OX=4577 GN=mapkk1 PE=3 SV=1	1	1	0.0198	44508.2	10.6
1447	tr|B2Y0K4|B2Y0K4_MAIZE Tryptophan synthase alpha OS=Zea mays OX=4577 GN=TSA PE=2 SV=1	1	1	0.0408	33120.8	8.44
1448	tr|B4F7T8|B4F7T8_MAIZE Choline-phosphate cytidylyltransferase 2 OS=Zea mays OX=4577 GN=100191152 PE=2 SV=1	1	1	0.0337	37315.8	4.89
1449	tr|B4F7V1|B4F7V1_MAIZE 2-dehydro-3-deoxyphosphooctonate aldolase 2 OS=Zea mays OX=4577 GN=100191165 PE=2 SV=1	1	1	0.0275	31746.6	7.6
1450	tr|B4F7V6|B4F7V6_MAIZE Ras-related protein RABF2a OS=Zea mays OX=4577 GN=100193933 PE=2 SV=1	1	1	0.069	22077.8	7.71
1451	tr|B4F854|B4F854_MAIZE Glycoside hydrolase family 2 protein OS=Zea mays OX=4577 GN=100217216 PE=2 SV=1	1	1	0.0331	26098.3	5.13
1452	tr|B4F8G9|B4F8G9_MAIZE Uncharacterized protein OS=Zea mays OX=4577 PE=2 SV=1	1	1	0.026	38534.8	5.86
1453	tr|B4F9I2|B4F9I2_MAIZE RuvB-like helicase OS=Zea mays OX=4577 GN=100191624 PE=2 SV=1	1	1	0.011	49800.7	5.45
1454	tr|B4F9N8|B4F9N8_MAIZE RNA-binding (RRM/RBD/RNP motifs) family protein OS=Zea mays OX=4577 GN=100191663 PE=2 SV=1	1	1	0.0214	51279	4.99
1455	tr|B4F9U2|B4F9U2_MAIZE IQ-domain 3 OS=Zea mays OX=4577 GN=100274440 PE=2 SV=1	1	1	0.0126	51848.9	10.31
1456	tr|B4FBM4|B4FBM4_MAIZE Peroxisomal adenine nucleotide carrier 1 OS=Zea mays OX=4577 GN=ZEAMMB73_Zm00001d010478 PE=2 SV=1	1	1	0.0328	36713.9	9.52
1457	tr|B4FCF6|B4FCF6_MAIZE Uncharacterized protein OS=Zea mays OX=4577 PE=2 SV=1	1	1	0.1447	8322.45	4.11
1458	tr|B4FDY6|B4FDY6_MAIZE Proteasome subunit alpha type OS=Zea mays OX=4577 GN=100193140 PE=2 SV=1	1	1	0.036	27009.5	6.44
1459	tr|B4FE15|B4FE15_MAIZE Calcium ion binding protein OS=Zea mays OX=4577 GN=100193164 PE=2 SV=1	1	1	0.0264	26072.1	4.63
1460	tr|B4FE26|B4FE26_MAIZE 11-beta-hydroxysteroid dehydrogenase 1A OS=Zea mays OX=4577 GN=100216664 PE=2 SV=1	1	1	0.0344	38566.6	6.02
1461	tr|B4FG22|B4FG22_MAIZE 40S ribosomal protein S25-1 OS=Zea mays OX=4577 GN=100193720 PE=2 SV=1	1	1	0.0926	12022	10.51
1462	tr|B4FGC8|B4FGC8_MAIZE 40S ribosomal protein S12 OS=Zea mays OX=4577 GN=100193804 PE=2 SV=1	1	1	0.0643	14980.2	5.33
1463	tr|B4FHB7|B4FHB7_MAIZE Uncharacterized protein OS=Zea mays OX=4577 GN=100194067 PE=2 SV=1	1	1	0.0301	39143.4	9.79
1464	tr|B4FHN7|B4FHN7_MAIZE Uncharacterized protein OS=Zea mays OX=4577 PE=2 SV=1	1	1	0.0255	49783	11.02
1465	tr|B4FIS2|B4FIS2_MAIZE Signal peptidase complex subunit 3 OS=Zea mays OX=4577 PE=2 SV=1	1	1	0.0539	18880.4	8.69
1466	tr|B4FJH0|B4FJH0_MAIZE Uncharacterized protein OS=Zea mays OX=4577 PE=2 SV=1	1	1	0.013	50903.8	9.38
1467	tr|B4FJX1|B4FJX1_MAIZE Peroxidase OS=Zea mays OX=4577 PE=2 SV=1	1	1	0.0344	35752	4.88
1468	tr|B4FKB3|B4FKB3_MAIZE 50S ribosomal protein L31 OS=Zea mays OX=4577 GN=100216899 PE=2 SV=1	1	1	0.0538	14791.5	5.54
1469	tr|B4FKY6|B4FKY6_MAIZE Uncharacterized protein OS=Zea mays OX=4577 PE=2 SV=1	1	1	0.0488	13760.2	6.69
1470	tr|B4FL52|B4FL52_MAIZE Protoporphyrinogen oxidase OS=Zea mays OX=4577 PE=2 SV=1	1	1	0.0361	56117.7	8.71
1471	tr|B4FLR4|B4FLR4_MAIZE Uncharacterized protein OS=Zea mays OX=4577 PE=2 SV=1	1	1	0.2162	8705.33	11.28
1472	tr|B4FNA2|B4FNA2_MAIZE Uncharacterized protein OS=Zea mays OX=4577 PE=2 SV=1	1	1	0.0339	47230.1	6.23
1473	tr|B4FNC9|B4FNC9_MAIZE Small ubiquitin-related modifier OS=Zea mays OX=4577 GN=100281934 PE=2 SV=1	1	1	0.101	10931.1	4.95
1474	tr|B4FNT8|B4FNT8_MAIZE Aldolase like OS=Zea mays OX=4577 GN=100272469 PE=2 SV=1	1	1	0.0171	37425.3	5.55
1475	tr|B4FNZ8|B4FNZ8_MAIZE KH domain-containing protein SPIN1 OS=Zea mays OX=4577 GN=100272497 PE=2 SV=1	1	1	0.0569	31505.6	9.2
1476	tr|B4FP28|B4FP28_MAIZE Uncharacterized protein OS=Zea mays OX=4577 PE=2 SV=1	1	1	0.0217	43917.4	6.91
1477	tr|B4FP70|B4FP70_MAIZE Small nuclear ribonucleoprotein-associated protein OS=Zea mays OX=4577 GN=100272538 PE=2 SV=1	1	1	0.0304	27655.1	11.39
1478	tr|B4FPN5|B4FPN5_MAIZE Uncharacterized protein OS=Zea mays OX=4577 PE=2 SV=1	1	1	0.0506	34670.3	10.08
1479	tr|B4FQ23|B4FQ23_MAIZE Lactoylglutathione lyase OS=Zea mays OX=4577 PE=2 SV=1	1	1	0.0543	23442.5	5.5
1480	tr|B4FQ54|B4FQ54_MAIZE Monothiol glutaredoxin-S17 OS=Zea mays OX=4577 GN=100272720 PE=2 SV=1	1	1	0.0601	53871.7	5.09
1481	tr|B4FQ56|B4FQ56_MAIZE Diaminopimelate epimerase chloroplastic OS=Zea mays OX=4577 GN=100273435 PE=2 SV=1	1	1	0.0357	33448.8	5.43
1482	tr|B4FQA9|B4FQA9_MAIZE Peroxidase OS=Zea mays OX=4577 PE=2 SV=1	1	1	0.0328	35758.8	9.38
1483	tr|B4FQX1|B4FQX1_MAIZE Golgi associated protein-like protein OS=Zea mays OX=4577 GN=ZEAMMB73_Zm00001d033174 PE=2 SV=1	1	1	0.0275	41229.9	5.75
1484	tr|B4FRN9|B4FRN9_MAIZE 60S ribosomal protein L23 OS=Zea mays OX=4577 GN=100272919 PE=2 SV=1	1	1	0.0571	15060.7	10.4
1485	tr|B4FS03|B4FS03_MAIZE Adenine phosphoribosyltransferase 1 chloroplastic OS=Zea mays OX=4577 GN=ZEAMMB73_Zm00001d030895 PE=2 SV=1	1	1	0.05	19348.4	5.14
1486	tr|B4FSA2|B4FSA2_MAIZE Thioredoxin domain-containing protein 9 OS=Zea mays OX=4577 GN=100273012 PE=2 SV=1	1	1	0.0349	25821	5.41
1487	tr|B4FSE0|B4FSE0_MAIZE Alba DNA/RNA-binding protein OS=Zea mays OX=4577 GN=100273027 PE=2 SV=1	1	1	0.0346	34398.2	9.85
1488	tr|B4FT16|B4FT16_MAIZE Vacuolar protein sorting 26 OS=Zea mays OX=4577 GN=100282332 PE=2 SV=1	1	1	0.0428	35333.1	6.86
1489	tr|B4FTB0|B4FTB0_MAIZE Uncharacterized protein OS=Zea mays OX=4577 PE=2 SV=1	1	1	0.026	53496.1	6.76
1490	tr|B4FTE5|B4FTE5_MAIZE FRIGIDA-like protein OS=Zea mays OX=4577 GN=100273178 PE=2 SV=1	1	1	0.0172	68384.7	4.68
1491	tr|B4FTP9|B4FTP9_MAIZE Protein BOBBER 1 OS=Zea mays OX=4577 GN=100273219 PE=2 SV=1	1	1	0.0227	34601.8	5.05
1492	tr|B4FU40|B4FU40_MAIZE Cytosolic Fe-S cluster assembly factor NBP35 OS=Zea mays OX=4577 GN=100282965 PE=2 SV=1	1	1	0.0201	36947	4.92
1493	tr|B4FY20|B4FY20_MAIZE Uncharacterized protein OS=Zea mays OX=4577 PE=2 SV=1	1	1	0.0601	25713.5	6.36
1494	tr|B4FY79|B4FY79_MAIZE Uncharacterized protein OS=Zea mays OX=4577 PE=2 SV=1	1	1	0.0348	38585.3	4.99
1495	tr|B4FY87|B4FY87_MAIZE Glutamate-oxaloacetate transaminase4 OS=Zea mays OX=4577 GN=100276531 PE=2 SV=1	1	1	0.0192	44966.4	6.18
1496	tr|B4FY94|B4FY94_MAIZE uncharacterized protein OS=Zea mays OX=4577 GN=100275163 PE=2 SV=1	1	1	0.051	32682.8	7.67
1497	tr|B4FYD0|B4FYD0_MAIZE Alpha/beta-Hydrolases superfamily protein OS=Zea mays OX=4577 GN=ZEAMMB73_Zm00001d039618 PE=2 SV=1	1	1	0.0273	40026.2	9.14
1498	tr|B4FYD2|B4FYD2_MAIZE Uncharacterized protein OS=Zea mays OX=4577 PE=2 SV=1	1	1	0.0124	58924.2	8.55
1499	tr|B4FYK4|B4FYK4_MAIZE Protein kinase superfamily protein OS=Zea mays OX=4577 GN=100274009 PE=2 SV=1	1	1	0.0223	44233.9	5.31
1500	tr|B4FYQ7|B4FYQ7_MAIZE Early nodulin-like protein 16 OS=Zea mays OX=4577 GN=100274039 PE=2 SV=1	1	1	0.0667	20618.8	7.65
1501	tr|B4FZV8|B4FZV8_MAIZE Uncharacterized protein OS=Zea mays OX=4577 PE=2 SV=1	1	1	0.0123	63528	6.14
1502	tr|B4G0T4|B4G0T4_MAIZE Eucaryotic initiation factor6 OS=Zea mays OX=4577 GN=100381286 PE=2 SV=1	1	1	0.0275	24455.1	5.66
1503	tr|B4G1B5|B4G1B5_MAIZE Dirigent protein OS=Zea mays OX=4577 PE=2 SV=1	1	1	0.0727	11780.2	6.05
1504	tr|B4Y5K2|B4Y5K2_MAIZE GT-like protein OS=Zea mays OX=4577 PE=2 SV=1	1	1	0.0185	41920.3	6.57
1505	tr|B6SHZ1|B6SHZ1_MAIZE 40S ribosomal protein S5 OS=Zea mays OX=4577 GN=ZEAMMB73_Zm00001d008387 PE=2 SV=1	1	1	0.0653	22366.5	9.78
1506	tr|B6SJQ3|B6SJQ3_MAIZE Pyridoxal 5'-phosphate synthase-like subunit PDX1.2 OS=Zea mays OX=4577 GN=100280630 PE=2 SV=1	1	1	0.0473	33486.1	6.61
1507	tr|B6SKW5|B6SKW5_MAIZE Inosine-5'-monophosphate dehydrogenase OS=Zea mays OX=4577 PE=2 SV=1	1	1	0.012	52678.2	5.89
1508	tr|B6SMC1|B6SMC1_MAIZE Thioredoxin OS=Zea mays OX=4577 PE=2 SV=1	1	1	0.082	13133.1	5.92
1509	tr|B6SP06|B6SP06_MAIZE Glycine-rich protein 2b OS=Zea mays OX=4577 PE=2 SV=1	1	1	0.0913	20189.1	5.92
1510	tr|B6SQB7|B6SQB7_MAIZE Nucleotide binding protein OS=Zea mays OX=4577 PE=2 SV=1	1	1	0.0129	47730.2	10.4
1511	tr|B6SQJ8|B6SQJ8_MAIZE Uncharacterized protein OS=Zea mays OX=4577 GN=100275253 PE=2 SV=1	1	1	0.0448	30675.6	9.61
1512	tr|B6SRH9|B6SRH9_MAIZE Peroxidase OS=Zea mays OX=4577 PE=2 SV=1	1	1	0.0462	36479	8.8
1513	tr|B6SRJ5|B6SRJ5_MAIZE Bifunctional 3-phosphoadenosine 5-phosphosulfate synthetase 2 OS=Zea mays OX=4577 GN=100281036 PE=2 SV=1	1	1	0.0147	52354.4	8.3
1514	tr|B6SSQ6|B6SSQ6_MAIZE Uncharacterized ACR, COG1678 family protein OS=Zea mays OX=4577 PE=2 SV=1	1	1	0.0445	31116.3	6.46
1515	tr|B6SSV3|B6SSV3_MAIZE Fasciclin-like arabinogalactan protein 7 OS=Zea mays OX=4577 GN=100281174 PE=2 SV=1	1	1	0.0476	28107.7	9.04
1516	tr|B6SSY2|B6SSY2_MAIZE Uncharacterized protein OS=Zea mays OX=4577 PE=2 SV=1	1	1	0.0187	80337	4.85
1517	tr|B6SSZ0|B6SSZ0_MAIZE Proline dehydrogenase OS=Zea mays OX=4577 PE=2 SV=1	1	1	0.0163	51988.9	8.88
1518	tr|B6STH8|B6STH8_MAIZE PRA1 family protein OS=Zea mays OX=4577 GN=100280819 PE=2 SV=1	1	1	0.0264	23957.1	9.61
1519	tr|B6SVF1|B6SVF1_MAIZE TPR domain containing protein OS=Zea mays OX=4577 PE=2 SV=1	1	1	0.0231	51137.9	4.93
1520	tr|B6SVX3|B6SVX3_MAIZE Methyltransferase OS=Zea mays OX=4577 GN=100275580 PE=2 SV=1	1	1	0.0141	54936.2	9.14
1521	tr|B6SWW5|B6SWW5_MAIZE SLP3 OS=Zea mays OX=4577 PE=2 SV=1	1	1	0.0109	87206.2	7.07
1522	tr|B6SXE6|B6SXE6_MAIZE Uncharacterized protein OS=Zea mays OX=4577 PE=2 SV=1	1	1	0.0964	8771.91	9.63
1523	tr|B6SZC6|B6SZC6_MAIZE Basic endochitinase C OS=Zea mays OX=4577 PE=2 SV=1	1	1	0.0506	27769	8.69
1524	tr|B6SZF8|B6SZF8_MAIZE Uncharacterized protein OS=Zea mays OX=4577 PE=2 SV=1	1	1	0.075	18134.9	9.38
1525	tr|B6SZK4|B6SZK4_MAIZE Polygalacturonase inhibitor 1 OS=Zea mays OX=4577 PE=2 SV=1	1	1	0.0615	26279.7	8.5
1526	tr|B6T1S7|B6T1S7_MAIZE 40S ribosomal protein S26 OS=Zea mays OX=4577 PE=2 SV=1	1	1	0.0682	14737.9	10.73
1527	tr|B6T236|B6T236_MAIZE Actin-depolymerizing factor 4 OS=Zea mays OX=4577 GN=100192897 PE=2 SV=1	1	1	0.0863	15855	7.66
1528	tr|B6T2Y2|B6T2Y2_MAIZE Hydroxyacylglutathione hydrolase OS=Zea mays OX=4577 PE=2 SV=1	1	1	0.0388	28712.5	5.54
1529	tr|B6T3Q7|B6T3Q7_MAIZE Uncharacterized protein OS=Zea mays OX=4577 PE=2 SV=1	1	1	0.0277	40206.4	4.98
1530	tr|B6T3W9|B6T3W9_MAIZE F-box domain containing protein OS=Zea mays OX=4577 PE=2 SV=1	1	1	0.0182	47490.5	5.36
1531	tr|B6T493|B6T493_MAIZE SNARE domain containing protein OS=Zea mays OX=4577 PE=2 SV=1	1	1	0.0649	25753.5	7.74
1532	tr|B6T4U1|B6T4U1_MAIZE Chorismate synthase OS=Zea mays OX=4577 PE=2 SV=1	1	1	0.025	47159.2	6.84
1533	tr|B6T4W8|B6T4W8_MAIZE Leucine carboxyl methyltransferase 1 homolog OS=Zea mays OX=4577 PE=2 SV=1	1	1	0.0209	37650.2	5.38
1534	tr|B6T5F8|B6T5F8_MAIZE Uncharacterized protein OS=Zea mays OX=4577 PE=2 SV=1	1	1	0.018	35938.7	9.04
1535	tr|B6T713|B6T713_MAIZE Uncharacterized protein OS=Zea mays OX=4577 PE=2 SV=1	1	1	0.0213	37467.2	6.33
1536	tr|B6T7H7|B6T7H7_MAIZE Protein LRP16 OS=Zea mays OX=4577 PE=2 SV=1	1	1	0.0502	26038.4	9.19
1537	tr|B6T8F0|B6T8F0_MAIZE NADH-ubiquinone oxidoreductase 23 kDa subunit OS=Zea mays OX=4577 PE=2 SV=1	1	1	0.0538	25652.8	5.25
1538	tr|B6T940|B6T940_MAIZE VTC2 OS=Zea mays OX=4577 PE=2 SV=1	1	1	0.0258	39712.8	5.56
1539	tr|B6T9F7|B6T9F7_MAIZE Proteasome subunit beta OS=Zea mays OX=4577 PE=2 SV=1	1	1	0.0532	28739.2	7.77
1540	tr|B6T9G7|B6T9G7_MAIZE Ferrochelatase OS=Zea mays OX=4577 PE=2 SV=1	1	1	0.042	52479.6	5.58
1541	tr|B6T9W2|B6T9W2_MAIZE Uncharacterized protein OS=Zea mays OX=4577 PE=2 SV=1	1	1	0.0952	14178.8	9.75
1542	tr|B6T9W6|B6T9W6_MAIZE Charged multivesicular body protein 1b OS=Zea mays OX=4577 PE=2 SV=1	1	1	0.0392	22799.9	7.77
1543	tr|B6TAE7|B6TAE7_MAIZE Tropinone reductase OS=Zea mays OX=4577 GN=100282692 PE=2 SV=1	1	1	0.0476	29088.8	6.91
1544	tr|B6TAI2|B6TAI2_MAIZE Uncharacterized protein OS=Zea mays OX=4577 PE=2 SV=1	1	1	0.0236	51456.3	5.3
1545	tr|B6TAJ9|B6TAJ9_MAIZE Phosphoribosylaminoimidazole-succinocarboxamide synthase OS=Zea mays OX=4577 PE=2 SV=1	1	1	0.0251	35899.2	5.15
1546	tr|B6TC18|B6TC18_MAIZE Hydrogen-transporting ATP synthase, rotational mechanism OS=Zea mays OX=4577 PE=2 SV=1	1	1	0.056	14003.1	9.19
1547	tr|B6TCI7|B6TCI7_MAIZE XPA-binding protein 1 OS=Zea mays OX=4577 PE=2 SV=1	1	1	0.0224	44548.5	4.55
1548	tr|B6TCM5|B6TCM5_MAIZE Uncharacterized protein OS=Zea mays OX=4577 PE=2 SV=1	1	1	0.0368	32052.4	8.64
1549	tr|B6TCV9|B6TCV9_MAIZE LanC-like protein 2 OS=Zea mays OX=4577 PE=2 SV=1	1	1	0.0274	44456.3	7.22
1550	tr|B6TD89|B6TD89_MAIZE WD-40 repeat protein MSI4 OS=Zea mays OX=4577 PE=2 SV=1	1	1	0.0251	56356.3	5.96
1551	tr|B6TDA9|B6TDA9_MAIZE 2-cys peroxiredoxin BAS1 OS=Zea mays OX=4577 PE=2 SV=1	1	1	0.0538	28147.8	5.81
1552	tr|B6TDB7|B6TDB7_MAIZE COP9 signalosome complex subunit 3 OS=Zea mays OX=4577 PE=2 SV=1	1	1	0.0142	46986.2	5.75
1553	tr|B6TE57|B6TE57_MAIZE IQ calmodulin-binding motif family protein OS=Zea mays OX=4577 PE=2 SV=1	1	1	0.0218	46088.4	9.3
1554	tr|B6TEK2|B6TEK2_MAIZE GroES-like zinc-binding alcohol dehydrogenase family protein OS=Zea mays OX=4577 GN=100283093 PE=2 SV=1	1	1	0.0275	38847.3	8.82
1555	tr|B6TFE4|B6TFE4_MAIZE Ribokinase OS=Zea mays OX=4577 GN=100283183 PE=2 SV=1	1	1	0.0357	37509.8	5.92
1556	tr|B6TG62|B6TG62_MAIZE Caffeic acid 3-O-methyltransferase OS=Zea mays OX=4577 PE=2 SV=1	1	1	0.0374	39447.6	5.15
1557	tr|B6TG86|B6TG86_MAIZE ATP binding protein OS=Zea mays OX=4577 PE=2 SV=1	1	1	0.0156	41552.3	5.34
1558	tr|B6THI9|B6THI9_MAIZE F-box domain containing protein OS=Zea mays OX=4577 GN=100194199 PE=2 SV=1	1	1	0.0263	30147	10.17
1559	tr|B6THJ2|B6THJ2_MAIZE Mitochondrial uncoupling protein 3 OS=Zea mays OX=4577 PE=2 SV=1	1	1	0.0235	35809.3	9.48
1560	tr|B6THJ5|B6THJ5_MAIZE Phosphosulfolactate synthase-related protein OS=Zea mays OX=4577 GN=100283358 PE=2 SV=1	1	1	0.0301	33704.9	5.86
1561	tr|B6THS1|B6THS1_MAIZE Plastid-lipid-associated protein 2 OS=Zea mays OX=4577 PE=2 SV=1	1	1	0.042	27970.5	5.49
1562	tr|B6TI13|B6TI13_MAIZE Glycine-rich RNA-binding protein 7 OS=Zea mays OX=4577 PE=2 SV=1	1	1	0.029	27376.2	4.9
1563	tr|B6TID0|B6TID0_MAIZE Uncharacterized protein OS=Zea mays OX=4577 PE=2 SV=1	1	1	0.0196	45983.2	7.03
1564	tr|B6TIQ4|B6TIQ4_MAIZE AP-2 complex subunit mu OS=Zea mays OX=4577 GN=100283476 PE=2 SV=1	1	1	0.0228	49251.9	9.32
1565	tr|B6TIR4|B6TIR4_MAIZE Ribulose-phosphate 3-epimerase OS=Zea mays OX=4577 PE=2 SV=1	1	1	0.0489	24140.6	5.74
1566	tr|B6TIT5|B6TIT5_MAIZE Uncharacterized protein OS=Zea mays OX=4577 PE=2 SV=1	1	1	0.0228	53653.5	8.73
1567	tr|B6TJH0|B6TJH0_MAIZE NEDD8-activating enzyme E1 catalytic subunit OS=Zea mays OX=4577 PE=2 SV=1	1	1	0.0176	50126	5.33
1568	tr|B6TKJ5|B6TKJ5_MAIZE Hydroxymethylglutaryl-CoA lyase OS=Zea mays OX=4577 PE=2 SV=1	1	1	0.0152	41755.3	7.63
1569	tr|B6TKQ4|B6TKQ4_MAIZE NAD(P)-linked oxidoreductase superfamily protein OS=Zea mays OX=4577 GN=100283694 PE=2 SV=1	1	1	0.0192	33871.4	5.79
1570	tr|B6TKZ7|B6TKZ7_MAIZE Cytochrome P450 CYP81A17 OS=Zea mays OX=4577 PE=2 SV=1	1	1	0.0096	57101.6	9.02
1571	tr|B6TL24|B6TL24_MAIZE DUF4378 domain protein OS=Zea mays OX=4577 GN=100283723 PE=2 SV=1	1	1	0.0254	34261.8	5.85
1572	tr|B6TMG9|B6TMG9_MAIZE Mitochondrial NADH ubiquinone oxidoreductase 29 kDa subunit OS=Zea mays OX=4577 PE=2 SV=1	1	1	0.0496	27889.8	8.29
1573	tr|B6TMW2|B6TMW2_MAIZE Polyubiquitin containing 7 ubiquitin monomers OS=Zea mays OX=4577 PE=2 SV=1	1	1	0.0223	35492.5	6.37
1574	tr|B6TN15|B6TN15_MAIZE NADH-ubiquinone oxidoreductase 24 kDa subunit OS=Zea mays OX=4577 PE=2 SV=1	1	1	0.0285	30593.6	8.07
1575	tr|B6TN98|B6TN98_MAIZE Thymidylate kinase OS=Zea mays OX=4577 PE=2 SV=1	1	1	0.0431	27935.5	8.55
1576	tr|B6TNJ4|B6TNJ4_MAIZE Uncharacterized protein OS=Zea mays OX=4577 PE=2 SV=1	1	1	0.0154	49845.5	9.38
1577	tr|B6TNX7|B6TNX7_MAIZE Proteasome subunit alpha type OS=Zea mays OX=4577 PE=2 SV=1	1	1	0.0614	30315.7	5.27
1578	tr|B6TPG9|B6TPG9_MAIZE FIP1 OS=Zea mays OX=4577 PE=2 SV=1	1	1	0.035	27561.8	8.66
1579	tr|B6TQ36|B6TQ36_MAIZE Pyruvate dehydrogenase E1 component subunit beta OS=Zea mays OX=4577 PE=2 SV=1	1	1	0.0152	42321.4	6.56
1580	tr|B6TQB3|B6TQB3_MAIZE Ran-binding protein 1 OS=Zea mays OX=4577 GN=100284131 PE=2 SV=1	1	1	0.0381	23169.6	4.74
1581	tr|B6TR61|B6TR61_MAIZE MTA/SAH nucleosidase OS=Zea mays OX=4577 PE=2 SV=1	1	1	0.0398	26564.5	5.53
1582	tr|B6TR92|B6TR92_MAIZE Glutathione peroxidase OS=Zea mays OX=4577 PE=2 SV=1	1	1	0.0714	18458.8	8.33
1583	tr|B6TRJ5|B6TRJ5_MAIZE Glycine-rich RNA-binding protein 7 OS=Zea mays OX=4577 PE=2 SV=1	1	1	0.0348	34079.3	9.19
1584	tr|B6TRN9|B6TRN9_MAIZE Sulfotransferase OS=Zea mays OX=4577 GN=100284251 PE=2 SV=1	1	1	0.0355	37374.4	6.38
1585	tr|B6TRS1|B6TRS1_MAIZE Histidinol-phosphate aminotransferase OS=Zea mays OX=4577 PE=2 SV=1	1	1	0.0144	46599.4	7.61
1586	tr|B6TRY4|B6TRY4_MAIZE Auxin-responsive protein OS=Zea mays OX=4577 PE=2 SV=1	1	1	0.0393	23837.4	5.25
1587	tr|B6TS22|B6TS22_MAIZE O-methyltransferase ZRP4 OS=Zea mays OX=4577 GN=100284287 PE=2 SV=1	1	1	0.0311	39183	5.52
1588	tr|B6TSL2|B6TSL2_MAIZE Uncharacterized protein OS=Zea mays OX=4577 PE=2 SV=1	1	1	0.0423	14862	5.47
1589	tr|B6TV09|B6TV09_MAIZE 3-beta hydroxysteroid dehydrogenase/isomerase family protein OS=Zea mays OX=4577 PE=2 SV=1	1	1	0.0523	32621	7.63
1590	tr|B6TVH8|B6TVH8_MAIZE Nicalin OS=Zea mays OX=4577 PE=2 SV=1	1	1	0.0145	60153.1	6.51
1591	tr|B6TWU1|B6TWU1_MAIZE Uncharacterized protein OS=Zea mays OX=4577 PE=2 SV=1	1	1	0.0828	16189.4	9.79
1592	tr|B6TXM9|B6TXM9_MAIZE Uncharacterized protein OS=Zea mays OX=4577 PE=2 SV=1	1	1	0.0224	54643	6.21
1593	tr|B6TYV7|B6TYV7_MAIZE H/ACA ribonucleoprotein complex subunit OS=Zea mays OX=4577 PE=2 SV=1	1	1	0.0314	19809	11.26
1594	tr|B6U026|B6U026_MAIZE Uncharacterized protein OS=Zea mays OX=4577 GN=100277794 PE=2 SV=1	1	1	0.0263	19970.5	8.66
1595	tr|B6U0D4|B6U0D4_MAIZE Peroxidase OS=Zea mays OX=4577 PE=2 SV=1	1	1	0.0225	37650.1	5.45
1596	tr|B6U0T2|B6U0T2_MAIZE Uncharacterized protein OS=Zea mays OX=4577 PE=2 SV=1	1	1	0.0579	26412.7	6.38
1597	tr|B6U0X3|B6U0X3_MAIZE Glycosyltransferase OS=Zea mays OX=4577 PE=2 SV=1	1	1	0.0229	51209.8	5.69
1598	tr|B6U1J2|B6U1J2_MAIZE 50S ribosomal protein L11 chloroplastic OS=Zea mays OX=4577 GN=100285173 PE=2 SV=1	1	1	0.0323	22691.6	10.11
1599	tr|B6U1P3|B6U1P3_MAIZE Protein CLP1 homolog OS=Zea mays OX=4577 PE=2 SV=1	1	1	0.0355	45911.4	8.23
1600	tr|B6U275|B6U275_MAIZE Heterogeneous nuclear ribonucleoprotein 27C OS=Zea mays OX=4577 PE=2 SV=1	1	1	0.0238	51669.6	8.92
1601	tr|B6U4D3|B6U4D3_MAIZE Mitochondrial Rho GTPase OS=Zea mays OX=4577 PE=2 SV=1	1	1	0.0155	71825.5	5.46
1602	tr|B6U649|B6U649_MAIZE Uncharacterized protein OS=Zea mays OX=4577 PE=2 SV=1	1	1	0.055	12394.3	11.96
1603	tr|B6U6A9|B6U6A9_MAIZE Caleosin OS=Zea mays OX=4577 PE=2 SV=1	1	1	0.0412	27285.3	5.98
1604	tr|B6U7P5|B6U7P5_MAIZE Syntaxin 132 OS=Zea mays OX=4577 PE=2 SV=1	1	1	0.0428	34494	6.99
1605	tr|B6U851|B6U851_MAIZE Appr-1-p processing enzyme family protein OS=Zea mays OX=4577 GN=100285683 PE=2 SV=1	1	1	0.0138	63953.3	6.77
1606	tr|B6U8M0|B6U8M0_MAIZE Early nodulin 93 OS=Zea mays OX=4577 PE=2 SV=1	1	1	0.1466	12133	10.7
1607	tr|B6U8P6|B6U8P6_MAIZE ABA-responsive protein OS=Zea mays OX=4577 PE=2 SV=1	1	1	0.0331	29154.6	6.13
1608	tr|B6UAG9|B6UAG9_MAIZE Glycosyltransferase OS=Zea mays OX=4577 PE=2 SV=1	1	1	0.014	53096.3	5.98
1609	tr|B6UC80|B6UC80_MAIZE Mps one binder kinase activator-like 1A OS=Zea mays OX=4577 PE=2 SV=1	1	1	0.0419	24633	7.01
1610	tr|B6UCR8|B6UCR8_MAIZE Proteasome subunit alpha type OS=Zea mays OX=4577 PE=2 SV=1	1	1	0.0361	27306.8	5.92
1611	tr|B6UDC2|B6UDC2_MAIZE Actin-interacting protein 1-2 OS=Zea mays OX=4577 GN=100192950 PE=2 SV=1	1	1	0.018	66286.1	6.38
1612	tr|B6UEC0|B6UEC0_MAIZE Uncharacterized protein OS=Zea mays OX=4577 PE=2 SV=1	1	1	0.0375	25678.5	5.89
1613	tr|B6UGS3|B6UGS3_MAIZE Oleosin OS=Zea mays OX=4577 PE=2 SV=1	1	1	0.0601	23371.3	9.56
1614	tr|B7ZWV6|B7ZWV6_MAIZE Uncharacterized protein OS=Zea mays OX=4577 PE=2 SV=1	1	1	0.0278	42415.2	6.15
1615	tr|B7ZWW3|B7ZWW3_MAIZE Uncharacterized protein OS=Zea mays OX=4577 PE=2 SV=1	1	1	0.0173	44270.4	8.88
1616	tr|B7ZXF8|B7ZXF8_MAIZE Uncharacterized protein OS=Zea mays OX=4577 PE=2 SV=1	1	1	0.0091	73740.7	5.9
1617	tr|B7ZXR9|B7ZXR9_MAIZE Uncharacterized protein OS=Zea mays OX=4577 PE=2 SV=1	1	1	0.0588	24703.8	6.14
1618	tr|B7ZYU5|B7ZYU5_MAIZE Zinc finger C2H2 type family protein expressed OS=Zea mays OX=4577 GN=100279576 PE=2 SV=1	1	1	0.0149	52118.8	6.56
1619	tr|B7ZZ23|B7ZZ23_MAIZE Carbohydrate-binding-like fold OS=Zea mays OX=4577 GN=100279613 PE=2 SV=1	1	1	0.0139	39029.1	4.82
1620	tr|B7ZZ56|B7ZZ56_MAIZE Glycosyltransferase OS=Zea mays OX=4577 GN=ZEAMMB73_Zm00001d011649 PE=2 SV=1	1	1	0.025	52067.6	5.59
1621	tr|B7ZZJ0|B7ZZJ0_MAIZE 3-oxoacyl-[acyl-carrier-protein] synthase OS=Zea mays OX=4577 PE=2 SV=1	1	1	0.0297	46352.2	6.33
1622	tr|B8A054|B8A054_MAIZE Mevalonate kinase OS=Zea mays OX=4577 PE=2 SV=1	1	1	0.0226	41718.7	5.73
1623	tr|B8A065|B8A065_MAIZE Uncharacterized protein OS=Zea mays OX=4577 PE=2 SV=1	1	1	0.0289	42460.2	8.02
1624	tr|B8A0D7|B8A0D7_MAIZE Uncharacterized protein OS=Zea mays OX=4577 PE=2 SV=1	1	1	0.024	46844.2	5.61
1625	tr|B8A0Q9|B8A0Q9_MAIZE AKINbetagamma-1 protein kinase OS=Zea mays OX=4577 GN=541867 PE=2 SV=1	1	1	0.0221	55027	6.1
1626	tr|B8A0U2|B8A0U2_MAIZE Zinc ion binding OS=Zea mays OX=4577 GN=100279945 PE=2 SV=1	1	1	0.0313	39503.1	5.34
1627	tr|B8A2C6|B8A2C6_MAIZE Uncharacterized protein OS=Zea mays OX=4577 PE=2 SV=1	1	1	0.0533	33461.3	6.11
1628	tr|C0HDV6|C0HDV6_MAIZE BHLH transcription factor OS=Zea mays OX=4577 GN=bHLH36 PE=2 SV=1	1	1	0.0232	36388.8	8.59
1629	tr|C0HGG2|C0HGG2_MAIZE Uncharacterized protein OS=Zea mays OX=4577 PE=2 SV=1	1	1	0.06	10856.3	8.82
1630	tr|C0HGK3|C0HGK3_MAIZE Basic leucine-zipper 52 OS=Zea mays OX=4577 GN=ZEAMMB73_Zm00001d029064 PE=2 SV=1	1	1	0.026	37378.2	6.43
1631	tr|C0HH85|C0HH85_MAIZE Uncharacterized protein OS=Zea mays OX=4577 PE=2 SV=1	1	1	0.027	28635.8	5.28
1632	tr|C0HHA1|C0HHA1_MAIZE Uncharacterized protein OS=Zea mays OX=4577 PE=2 SV=1	1	1	0.0409	30506.6	12.02
1633	tr|C0HHH9|C0HHH9_MAIZE Stress-response A/B barrel domain-containing protein UP3 OS=Zea mays OX=4577 GN=100276755 PE=2 SV=1	1	1	0.0469	26407.1	6.05
1634	tr|C0HIF8|C0HIF8_MAIZE Uncharacterized protein OS=Zea mays OX=4577 PE=2 SV=1	1	1	0.0476	13478.7	9.19
1635	tr|C0P2R3|C0P2R3_MAIZE Uncharacterized protein OS=Zea mays OX=4577 PE=2 SV=1	1	1	0.0466	29968.9	5.92
1636	tr|C0P3T5|C0P3T5_MAIZE Beta-galactosidase OS=Zea mays OX=4577 GN=100382034 PE=2 SV=1	1	1	0.0146	91140.2	7.97
1637	tr|C0P419|C0P419_MAIZE Uncharacterized protein OS=Zea mays OX=4577 PE=2 SV=1	1	1	0.0293	32552.2	10.06
1638	tr|C0P432|C0P432_MAIZE SEC1 family transport protein SLY1 OS=Zea mays OX=4577 GN=100382068 PE=2 SV=1	1	1	0.0129	67277	5.66
1639	tr|C0P489|C0P489_MAIZE Putative clathrin assembly protein OS=Zea mays OX=4577 GN=100382088 PE=2 SV=1	1	1	0.0126	70152.8	5.47
1640	tr|C0P4L3|C0P4L3_MAIZE Uncharacterized protein OS=Zea mays OX=4577 PE=2 SV=1	1	1	0.0286	49271.1	5.62
1641	tr|C0P559|C0P559_MAIZE Aspartyl protease AED1 OS=Zea mays OX=4577 GN=100382179 PE=2 SV=1	1	1	0.0215	48324	7.03
1642	tr|C0P7L7|C0P7L7_MAIZE Uncharacterized protein OS=Zea mays OX=4577 PE=2 SV=1	1	1	0.019	38454	4.68
1643	tr|C0PA90|C0PA90_MAIZE Cysteine-rich repeat secretory protein 15 OS=Zea mays OX=4577 GN=100382742 PE=2 SV=1	1	1	0.0221	30902.6	7.86
1644	tr|C0PB60|C0PB60_MAIZE Gamma carbonic anhydrase 2 mitochondrial OS=Zea mays OX=4577 GN=100382844 PE=2 SV=1	1	1	0.0476	29643.6	6.6
1645	tr|C0PBE2|C0PBE2_MAIZE Uncharacterized protein OS=Zea mays OX=4577 PE=2 SV=1	1	1	0.0409	44067.3	8.53
1646	tr|C0PBF4|C0PBF4_MAIZE Serine/threonine protein phosphatase 2A regulatory subunit OS=Zea mays OX=4577 GN=100382877 PE=2 SV=1	1	1	0.0186	62038.8	8.61
1647	tr|C0PBL6|C0PBL6_MAIZE Uncharacterized protein OS=Zea mays OX=4577 PE=2 SV=1	1	1	0.0464	15926.8	11.15
1648	tr|C0PEI9|C0PEI9_MAIZE Uncharacterized protein OS=Zea mays OX=4577 PE=2 SV=1	1	1	0.0341	39464.6	6.35
1649	tr|C0PEM4|C0PEM4_MAIZE Uncharacterized protein OS=Zea mays OX=4577 PE=2 SV=1	1	1	0.0221	61301.9	12.5
1650	tr|C0PF49|C0PF49_MAIZE ARM repeat superfamily protein OS=Zea mays OX=4577 GN=100383326 PE=2 SV=1	1	1	0.0083	89389.3	7.25
1651	tr|C0PF60|C0PF60_MAIZE Uncharacterized protein OS=Zea mays OX=4577 PE=2 SV=1	1	1	0.0199	51970.8	6.18
1652	tr|C0PFD5|C0PFD5_MAIZE Uncharacterized protein OS=Zea mays OX=4577 PE=2 SV=1	1	1	0.0388	27633.8	12.33
1653	tr|C0PFY3|C0PFY3_MAIZE AP-1 complex subunit mu-2 OS=Zea mays OX=4577 GN=103651285 PE=2 SV=1	1	1	0.0233	49000.8	6.18
1654	tr|C0PFY6|C0PFY6_MAIZE Uncharacterized protein OS=Zea mays OX=4577 PE=2 SV=1	1	1	0.0234	70275.2	7.67
1655	tr|C0PG05|C0PG05_MAIZE Amine oxidase OS=Zea mays OX=4577 GN=100383438 PE=2 SV=1	1	1	0.0199	40081.3	6.35
1656	tr|C0PGI7|C0PGI7_MAIZE Uncharacterized protein OS=Zea mays OX=4577 PE=2 SV=1	1	1	0.0137	47563.3	5.68
1657	tr|C0PGS9|C0PGS9_MAIZE Uncharacterized protein OS=Zea mays OX=4577 PE=2 SV=1	1	1	0.0494	17957.5	11.1
1658	tr|C0PGU0|C0PGU0_MAIZE Benzoxazinone synthesis2 OS=Zea mays OX=4577 GN=100192631 PE=2 SV=1	1	1	0.0111	60316.2	7.32
1659	tr|C0PH05|C0PH05_MAIZE Uncharacterized protein OS=Zea mays OX=4577 GN=100383554 PE=2 SV=1	1	1	0.0132	50625.3	5.47
1660	tr|C0PHL8|C0PHL8_MAIZE Uncharacterized protein OS=Zea mays OX=4577 PE=2 SV=1	1	1	0.0576	20682.7	4.45
1661	tr|C0PJX3|C0PJX3_MAIZE Uncharacterized protein family (UPF0114) OS=Zea mays OX=4577 GN=100192831 PE=2 SV=1	1	1	0.0645	15857.3	8.86
1662	tr|C0PKH8|C0PKH8_MAIZE Uncharacterized protein OS=Zea mays OX=4577 PE=2 SV=1	1	1	0.0278	41306.2	5.16
1663	tr|C0PL68|C0PL68_MAIZE Uncharacterized protein OS=Zea mays OX=4577 PE=2 SV=1	1	1	0.0244	44965.8	6.19
1664	tr|C0PLG1|C0PLG1_MAIZE Uncharacterized protein OS=Zea mays OX=4577 PE=2 SV=1	1	1	0.0092	70766.6	5.45
1665	tr|C0PMB9|C0PMB9_MAIZE Uncharacterized protein OS=Zea mays OX=4577 PE=2 SV=1	1	1	0.0327	33354.5	5.28
1666	tr|C0PN04|C0PN04_MAIZE Uncharacterized protein OS=Zea mays OX=4577 PE=2 SV=1	1	1	0.0213	42536.2	5.81
1667	tr|C4IZ68|C4IZ68_MAIZE Uncharacterized protein OS=Zea mays OX=4577 PE=2 SV=1	1	1	0.0106	61283.8	7.55
1668	tr|C4IZH1|C4IZH1_MAIZE Uncharacterized protein OS=Zea mays OX=4577 PE=2 SV=1	1	1	0.0309	54633	4.78
1669	tr|C4J073|C4J073_MAIZE Uncharacterized protein OS=Zea mays OX=4577 PE=2 SV=1	1	1	0.0094	68794.8	6.27
1670	tr|C4J0H7|C4J0H7_MAIZE Protein POLLENLESS 3-LIKE 2 OS=Zea mays OX=4577 GN=100384832 PE=2 SV=1	1	1	0.0118	56191.6	9.35
1671	tr|C4J1B5|C4J1B5_MAIZE Uncharacterized protein OS=Zea mays OX=4577 PE=2 SV=1	1	1	0.0144	58782.1	9.58
1672	tr|C4J220|C4J220_MAIZE TUB transcription factor OS=Zea mays OX=4577 GN=TUB8 PE=2 SV=1	1	1	0.0149	43828.7	10.15
1673	tr|C4J416|C4J416_MAIZE Uncharacterized protein OS=Zea mays OX=4577 PE=2 SV=1	1	1	0.1711	7794.93	10.86
1674	tr|C4J494|C4J494_MAIZE 17.8 kDa class II heat shock protein OS=Zea mays OX=4577 GN=ZEAMMB73_Zm00001d008841 PE=2 SV=1	1	1	0.0427	17799.2	5.33
1675	tr|C4J4T0|C4J4T0_MAIZE Serine/threonine protein phosphatase 2A regulatory subunit OS=Zea mays OX=4577 GN=100501635 PE=2 SV=1	1	1	0.0216	58196.3	8.03
1676	tr|C4J6T3|C4J6T3_MAIZE p-loop containing nucleoside triphosphate hydrolase superfamily protein OS=Zea mays OX=4577 GN=100501892 PE=2 SV=1	1	1	0.0169	60471.2	9.42
1677	tr|C4J890|C4J890_MAIZE Uncharacterized protein OS=Zea mays OX=4577 PE=2 SV=1	1	1	0.0794	7074.11	9.51
1678	tr|C4JBE5|C4JBE5_MAIZE Uncharacterized protein OS=Zea mays OX=4577 PE=2 SV=1	1	1	0.0667	17796.3	7.81
1679	tr|C4JBG2|C4JBG2_MAIZE Uncharacterized protein OS=Zea mays OX=4577 PE=2 SV=1	1	1	0.0172	43488.3	6.29
1680	tr|C4JBH6|C4JBH6_MAIZE Uncharacterized protein OS=Zea mays OX=4577 PE=2 SV=1	1	1	0.0798	18253.9	8.34
1681	tr|D0EYF3|D0EYF3_MAIZE Protein argonaute 7 OS=Zea mays OX=4577 GN=RGD2 PE=3 SV=1	1	1	0.0068	115298	9.41
1682	tr|E3T1X0|E3T1X0_MAIZE Cytokinin dehydrogenase 5 OS=Zea mays OX=4577 GN=CKX5 PE=2 SV=1	1	1	0.0172	61428.2	5.51
1683	tr|G4XT52|G4XT52_MAIZE Prolyl 4-hydroxylase 6-3 OS=Zea mays OX=4577 GN=P4H6-3 PE=2 SV=1	1	1	0.0913	22760.3	5.79
1684	tr|I6M4S8|I6M4S8_ZEAMM Ribosomal protein L35A OS=Zea mays subsp. mexicana OX=4579 GN=rpl35A PE=3 SV=1	1	1	0.1607	12885.8	10.55
1685	tr|K0DCM5|K0DCM5_MAIZE C3H49 C3H type transcription factor (Fragment) OS=Zea mays subsp. mays OX=381124 PE=2 SV=1	1	1	0.0187	46347.8	8.68
1686	tr|K4JFK6|K4JFK6_MAIZE GeBP-type transcription factor (Fragment) OS=Zea mays subsp. mays OX=381124 PE=2 SV=1	1	1	0.0162	60297.5	8.64
1687	tr|K7TK29|K7TK29_MAIZE Uncharacterized protein OS=Zea mays OX=4577 GN=ZEAMMB73_Zm00001d025308 PE=4 SV=1	1	1	0.1032	16748	5.85
1688	tr|K7TKL2|K7TKL2_MAIZE Chloride channel protein CLC-c OS=Zea mays OX=4577 GN=ZEAMMB73_Zm00001d025474 PE=3 SV=1	1	1	0.0063	86291.4	6.48
1689	tr|K7TLH4|K7TLH4_MAIZE Uncharacterized protein OS=Zea mays OX=4577 GN=ZEAMMB73_653125 PE=4 SV=1	1	1	0.012	54798.9	9.39
1690	tr|K7TSD8|K7TSD8_MAIZE Orphans transcription factor OS=Zea mays OX=4577 GN=Orphan301 PE=4 SV=1	1	1	0.0176	43149.6	5.15
1691	tr|K7TYA9|K7TYA9_MAIZE Pentatricopeptide repeat-containing protein OS=Zea mays OX=4577 GN=103652712 PE=4 SV=1	1	1	0.0174	56713.3	8.41
1692	tr|K7U2Z2|K7U2Z2_MAIZE Putative apyrase family protein OS=Zea mays OX=4577 GN=103654305 PE=3 SV=1	1	1	0.017	50672.5	5.29
1693	tr|K7U7J5|K7U7J5_MAIZE Uncharacterized protein OS=Zea mays OX=4577 GN=ZEAMMB73_Zm00001d052740 PE=4 SV=1	1	1	0.0321	16408.7	12.23
1694	tr|K7UD52|K7UD52_MAIZE Cofactor-independent phosphoglycerate mutase OS=Zea mays OX=4577 GN=103640966 PE=4 SV=1	1	1	0.0302	53146	5.78
1695	tr|K7UR36|K7UR36_MAIZE Alba DNA/RNA-binding protein OS=Zea mays OX=4577 GN=ZEAMMB73_Zm00001d049333 PE=4 SV=1	1	1	0.042	29579.3	9.31
1696	tr|K7UU15|K7UU15_MAIZE Uncharacterized protein OS=Zea mays OX=4577 GN=ZEAMMB73_Zm00001d050120 PE=4 SV=1	1	1	0.0245	31825.4	12.04
1697	tr|K7UV57|K7UV57_MAIZE UPF0503 protein chloroplastic OS=Zea mays OX=4577 GN=103635597 PE=4 SV=1	1	1	0.0346	71523.7	9.61
1698	tr|K7UYM2|K7UYM2_MAIZE Putative XH domain family protein OS=Zea mays OX=4577 GN=103634825 PE=4 SV=1	1	1	0.0203	78761.9	5.09
1699	tr|K7V1J2|K7V1J2_MAIZE Putative leucine-rich repeat receptor-like protein kinase family protein OS=Zea mays OX=4577 GN=100384143 PE=4 SV=1	1	1	0.0076	110159	6.47
1700	tr|K7V1U2|K7V1U2_MAIZE Eukaryotic translation initiation factor 2 (eIF-2) family protein OS=Zea mays OX=4577 GN=100384185 PE=4 SV=1	1	1	0.0085	143602	5.13
1701	tr|K7V3H2|K7V3H2_MAIZE Uncharacterized protein OS=Zea mays OX=4577 GN=ZEAMMB73_Zm00001d012376 PE=4 SV=1	1	1	0.0197	29051.2	11.35
1702	tr|K7V5A8|K7V5A8_MAIZE UDP-D-apiose/UDP-D-xylose synthase 2 OS=Zea mays OX=4577 GN=100282841 PE=4 SV=1	1	1	0.0526	19038.3	4.85
1703	tr|K7V5M7|K7V5M7_MAIZE Putative RNA polymerase II subunit B1 CTD phosphatase RPAP2-like protein OS=Zea mays OX=4577 GN=100217208 PE=4 SV=1	1	1	0.0166	77637.2	4.92
1704	tr|K7V740|K7V740_MAIZE Pentatricopeptide repeat-containing protein OS=Zea mays OX=4577 GN=103636058 PE=4 SV=1	1	1	0.0115	65553.8	6.41
1705	tr|K7V902|K7V902_MAIZE Histidine biosynthesis protein hisIE OS=Zea mays OX=4577 GN=ZEAMMB73_Zm00001d008238 PE=4 SV=1	1	1	0.0301	32663.5	6.61
1706	tr|K7VFH6|K7VFH6_MAIZE Peroxidase OS=Zea mays OX=4577 GN=103635633 PE=3 SV=1	1	1	0.0212	35667.8	4.98
1707	tr|K7VI04|K7VI04_MAIZE Glutamate--cysteine ligase chloroplastic OS=Zea mays OX=4577 GN=100381846 PE=4 SV=1	1	1	0.016	56939.7	7.65
1708	tr|K7VIL9|K7VIL9_MAIZE Ankyrin-1 OS=Zea mays OX=4577 GN=100280256 PE=4 SV=1	1	1	0.0175	48494.8	5.04
1709	tr|K7VKS0|K7VKS0_MAIZE Phosphoethanolamine N-methyltransferase 3 OS=Zea mays OX=4577 GN=ZEAMMB73_Zm00001d011642 PE=4 SV=1	1	1	0.0159	56718.5	5.54
1710	tr|K7VP89|K7VP89_MAIZE Tetratricopeptide repeat (TPR)-like superfamily protein OS=Zea mays OX=4577 GN=100304428 PE=4 SV=1	1	1	0.0092	85227.1	4.78
1711	tr|K7VWA7|K7VWA7_MAIZE Proteasome subunit beta type OS=Zea mays OX=4577 GN=ZEAMMB73_Zm00001d046600 PE=3 SV=1	1	1	0.0686	22839	5.29
1712	tr|K7VZS5|K7VZS5_MAIZE Nardilysin-like OS=Zea mays OX=4577 GN=103639163 PE=3 SV=1	1	1	0.0048	118809	4.76
1713	tr|K7W532|K7W532_MAIZE Kinesin-like protein KCA2 OS=Zea mays OX=4577 GN=100384406 PE=4 SV=1	1	1	0.016	82045.2	7.31
1714	tr|O24566|O24566_MAIZE 3-phosphoshikimate 1-carboxyvinyltransferase (Fragment) OS=Zea mays OX=4577 GN=epsp-s PE=2 SV=1	1	1	0.0338	47282	5.31
1715	tr|Q1PBI2|Q1PBI2_MAIZE L-galactose dehydrogenase OS=Zea mays OX=4577 GN=GalDH PE=2 SV=1	1	1	0.0631	34396.8	5.25
1716	tr|Q41793|Q41793_MAIZE Calcium-dependent protein kinase (Fragment) OS=Zea mays OX=4577 GN=CDPK PE=3 SV=1	1	1	0.0151	52313.1	5.48
1717	tr|Q41886|Q41886_MAIZE 27kDa storage protein, zein (Fragment) OS=Zea mays OX=4577 PE=4 SV=1	1	1	0.0442	19488.7	8.48
1718	tr|Q42361|Q42361_MAIZE Transcribed sequence 1087 protein (Fragment) OS=Zea mays OX=4577 GN=transcribed sequence 1087 PE=2 SV=1	1	1	0.0526	24495.2	7.17
1719	tr|Q53CF4|Q53CF4_MAIZE Betaine aldehyde dehydrogenase OS=Zea mays OX=4577 PE=2 SV=1	1	1	0.0238	54975.5	5.34
1720	tr|Q5EEQ2|Q5EEQ2_MAIZE Potassium outward rectifying channel (Fragment) OS=Zea mays OX=4577 GN=ZORK PE=2 SV=1	1	1	0.0077	88128.4	5.99
1721	tr|Q5NKQ2|Q5NKQ2_MAIZE Uncharacterized protein 9C20.3a OS=Zea mays OX=4577 GN=9C20.3a PE=4 SV=1	1	1	0.0089	101579	6.15
1722	tr|Q5YFA2|Q5YFA2_MAIZE Brassinosteroid biosynthesis-like protein OS=Zea mays OX=4577 GN=DWF1 PE=2 SV=1	1	1	0.0178	65006.2	8.23
1723	tr|Q6JBP8|Q6JBP8_ZEAMP Chitinase OS=Zea mays subsp. parviglumis OX=76912 GN=chiB PE=4 SV=1	1	1	0.043	28925.2	8.92
1724	tr|Q6QP57|Q6QP57_MAIZE Putative zinc finger protein OS=Zea mays OX=4577 GN=Z438D03.1 PE=4 SV=1	1	1	0.0231	31737.4	8.69
1725	tr|Q6R9G7|Q6R9G7_MAIZE uncharacterized protein orf302 OS=Zea mays OX=4577 GN=orf302 PE=4 SV=1	1	1	0.0364	35238.6	5.12
1726	tr|Q6R9L5|Q6R9L5_MAIZE Uncharacterized protein orf121-a-ct OS=Zea mays OX=4577 GN=orf121-a-ct PE=4 SV=1	1	1	0.0909	13781.3	6.84
1727	tr|Q7Y037|Q7Y037_MAIZE Calcium dependent protein kinase11 OS=Zea mays OX=4577 GN=606407 PE=2 SV=2	1	1	0.0373	56559.8	5.38
1728	tr|Q7Y0M0|Q7Y0M0_MAIZE Starch branching enzyme IIb (Fragment) OS=Zea mays OX=4577 GN=ae1 PE=4 SV=1	1	1	0.0957	13166.4	5.43
1729	tr|Q8S2Y1|Q8S2Y1_MAIZE Glycine-rich RNA binding protein (Fragment) OS=Zea mays OX=4577 PE=4 SV=1	1	1	0.0645	15950.8	5.21
1730	tr|Q8W523|Q8W523_MAIZE Glycine cleavage complex P-protein (Fragment) OS=Zea mays OX=4577 PE=2 SV=1	1	1	0.0434	40080.2	5.91
1731	tr|Q9FQ75|Q9FQ75_MAIZE Putative tryptophan synthase alpha OS=Zea mays OX=4577 GN=TSAlike PE=2 SV=1	1	1	0.0401	29026.3	5.88
1732	tr|Q9SBF1|Q9SBF1_MAIZE Globulin-1 (Fragment) OS=Zea mays OX=4577 PE=4 SV=1	1	1	0.0251	27278.3	8.88
1733	tr|Q9ZRF5|Q9ZRF5_MAIZE Acidic ribosomal protein P2a-4 (Fragment) OS=Zea mays OX=4577 GN=rpp2a-4 PE=2 SV=1	1	1	0.1053	9617.52	4.16

## Sheet: pepitides information
Supplementary table 1. Pepitides of maize 20DAP endosperm which enriched by phos-tagTM
FileScan	Peptide	MH+	Diff(MH+)	Charge	Score	ExpectValue	Reference	PI	Modification
R16164_20DAP,6241	K.CCVSGCSGIR.V	1155.47	-0.0039	2	37.07	0.0232	sp|Q42368|PPDK2_MAIZE/sp|P11155|PPDK1_MAIZE/tr|C5IHD5|C5IHD5_MAIZE/tr|C5IHE2|C5IHE2_MAIZE/tr|C5IHD6|C5IHD6_MAIZE/tr|C5IHD9|C5IHD9_MAIZE/tr|C5IHD1|C5IHD1_MAIZE/tr|C5IHF1|C5IHF1_MAIZE/tr|C5IHE9|C5IHE9_MAIZE/tr|C5IHE1|C5IHE1_MAIZE/tr|C5IHD3|C5IHD3_MAIZE/tr|C5IHC4|C5IHC4_MAIZE/tr|C5IHF0|C5IHF0_MAIZE/tr|C5IHE6|C5IHE6_MAIZE/tr|C5IHE4|C5IHE4_MAIZE/tr|C5IHE8|C5IHE8_MAIZE/tr|C5IHC6|C5IHC6_MAIZE/tr|C5IHC9|…	7.97
R16164_20DAP,26878	K.DQVIATGLPASPGAAVGQVVFTAEDAETWHSQGK.S	3437.7	-0.01341	3	67.77	3.96e-05	sp|Q42368|PPDK2_MAIZE/tr|A0A1D6FQE6|A0A1D6FQE6_MAIZE/tr|A0A1D6FQE8|A0A1D6FQE8_MAIZE/tr|A0A1D6FQF1|A0A1D6FQF1_MAIZE/tr|A0A1D6FQE7|A0A1D6FQE7_MAIZE/tr|A0A1D6FQF7|A0A1D6FQF7_MAIZE/tr|A0A1D6FQF5|A0A1D6FQF5_MAIZE/tr|A0A1D6FQF4|A0A1D6FQF4_MAIZE/tr|A0A1D6FQF0|A0A1D6FQF0_MAIZE/tr|A0A1D6FQF2|A0A1D6FQF2_MAIZE/tr|A0A1D6FQG9|A0A1D6FQG9_MAIZE/tr|A0A1D6FQG2|A0A1D6FQG2_MAIZE/tr|A0A1D6FQF8|A0A1D6FQF8_MAIZE/tr|A0…	4.31
R16164_20DAP,28676	K.DQVIATGLPASPGAAVGQVVFTAEDAETWHSQGK.S	3437.7	0.00267	3	37.82	0.114	sp|Q42368|PPDK2_MAIZE/tr|A0A1D6FQE6|A0A1D6FQE6_MAIZE/tr|A0A1D6FQE8|A0A1D6FQE8_MAIZE/tr|A0A1D6FQF1|A0A1D6FQF1_MAIZE/tr|A0A1D6FQE7|A0A1D6FQE7_MAIZE/tr|A0A1D6FQF7|A0A1D6FQF7_MAIZE/tr|A0A1D6FQF5|A0A1D6FQF5_MAIZE/tr|A0A1D6FQF4|A0A1D6FQF4_MAIZE/tr|A0A1D6FQF0|A0A1D6FQF0_MAIZE/tr|A0A1D6FQF2|A0A1D6FQF2_MAIZE/tr|A0A1D6FQG9|A0A1D6FQG9_MAIZE/tr|A0A1D6FQG2|A0A1D6FQG2_MAIZE/tr|A0A1D6FQF8|A0A1D6FQF8_MAIZE/tr|A0…	4.31
R16164_20DAP,6212	K.DVM*PQAYK.E	967.455	-0.00539	2	28	0.977	sp|Q42368|PPDK2_MAIZE/tr|A0A1D6FQE6|A0A1D6FQE6_MAIZE/tr|A0A1D6FQE8|A0A1D6FQE8_MAIZE/tr|A0A1D6FQF1|A0A1D6FQF1_MAIZE/tr|A0A1D6FQE7|A0A1D6FQE7_MAIZE/tr|A0A1D6FQG3|A0A1D6FQG3_MAIZE/tr|A0A1D6FQF7|A0A1D6FQF7_MAIZE/tr|A0A1D6FQF5|A0A1D6FQF5_MAIZE/tr|A0A1D6FQF4|A0A1D6FQF4_MAIZE/tr|A0A1D6FQF0|A0A1D6FQF0_MAIZE/tr|A0A1D6FQF2|A0A1D6FQF2_MAIZE/tr|A0A1D6FQG9|A0A1D6FQG9_MAIZE/tr|A0A1D6FQG2|A0A1D6FQG2_MAIZE/tr|A0…	5.84	15.994919 Oxidation (M)
R16164_20DAP,9780	K.DVMPQAYK.E	951.46	-0.00395	2	22.39	0.739	sp|Q42368|PPDK2_MAIZE/tr|A0A1D6FQE6|A0A1D6FQE6_MAIZE/tr|A0A1D6FQE8|A0A1D6FQE8_MAIZE/tr|A0A1D6FQF1|A0A1D6FQF1_MAIZE/tr|A0A1D6FQE7|A0A1D6FQE7_MAIZE/tr|A0A1D6FQG3|A0A1D6FQG3_MAIZE/tr|A0A1D6FQF7|A0A1D6FQF7_MAIZE/tr|A0A1D6FQF5|A0A1D6FQF5_MAIZE/tr|A0A1D6FQF4|A0A1D6FQF4_MAIZE/tr|A0A1D6FQF0|A0A1D6FQF0_MAIZE/tr|A0A1D6FQF2|A0A1D6FQF2_MAIZE/tr|A0A1D6FQG9|A0A1D6FQG9_MAIZE/tr|A0A1D6FQG2|A0A1D6FQG2_MAIZE/tr|A0…	5.84
R16164_20DAP,5983	K.ELLGGK.G ! K.ELLGGK.A	616.366	-0.00169	2	29.99	0.29	sp|Q42368|PPDK2_MAIZE/sp|P11155|PPDK1_MAIZE/tr|C5IHD5|C5IHD5_MAIZE/tr|C5IHD6|C5IHD6_MAIZE/tr|C5IHE3|C5IHE3_MAIZE/tr|C5IHD9|C5IHD9_MAIZE/tr|C5IHD1|C5IHD1_MAIZE/tr|C5IHF1|C5IHF1_MAIZE/tr|C5IHE9|C5IHE9_MAIZE/tr|C5IHC5|C5IHC5_MAIZE/tr|C5IHE1|C5IHE1_MAIZE/tr|C5IHD3|C5IHD3_MAIZE/tr|C5IHC4|C5IHC4_MAIZE/tr|C5IHF0|C5IHF0_MAIZE/tr|C5IHE6|C5IHE6_MAIZE/tr|C5IHE4|C5IHE4_MAIZE/tr|C5IHE8|C5IHE8_MAIZE/tr|C5IHC6|…	6.1
R16164_20DAP,6123	K.ELLGGK.G ! K.ELLGGK.A	616.366	-0.00216	1	42.72	0.0191	sp|Q42368|PPDK2_MAIZE/sp|P11155|PPDK1_MAIZE/tr|C5IHD5|C5IHD5_MAIZE/tr|C5IHD6|C5IHD6_MAIZE/tr|C5IHE3|C5IHE3_MAIZE/tr|C5IHD9|C5IHD9_MAIZE/tr|C5IHD1|C5IHD1_MAIZE/tr|C5IHF1|C5IHF1_MAIZE/tr|C5IHE9|C5IHE9_MAIZE/tr|C5IHC5|C5IHC5_MAIZE/tr|C5IHE1|C5IHE1_MAIZE/tr|C5IHD3|C5IHD3_MAIZE/tr|C5IHC4|C5IHC4_MAIZE/tr|C5IHF0|C5IHF0_MAIZE/tr|C5IHE6|C5IHE6_MAIZE/tr|C5IHE4|C5IHE4_MAIZE/tr|C5IHE8|C5IHE8_MAIZE/tr|C5IHC6|…	6.1
R16164_20DAP,5343	K.ELVENCR.I	919.43	0.00223	2	32.79	0.0561	sp|Q42368|PPDK2_MAIZE/tr|A0A1D6FQE6|A0A1D6FQE6_MAIZE/tr|A0A1D6FQE8|A0A1D6FQE8_MAIZE/tr|A0A1D6FQF1|A0A1D6FQF1_MAIZE/tr|A0A1D6FQE7|A0A1D6FQE7_MAIZE/tr|A0A1D6FQG3|A0A1D6FQG3_MAIZE/tr|A0A1D6FQF7|A0A1D6FQF7_MAIZE/tr|A0A1D6FQF5|A0A1D6FQF5_MAIZE/tr|A0A1D6FQF4|A0A1D6FQF4_MAIZE/tr|A0A1D6FQF0|A0A1D6FQF0_MAIZE/tr|A0A1D6FQF2|A0A1D6FQF2_MAIZE/tr|A0A1D6FQG9|A0A1D6FQG9_MAIZE/tr|A0A1D6FQG2|A0A1D6FQG2_MAIZE/tr|A0…	4.53
R16164_20DAP,7627	K.ELVSQYK.N	866.462	-0.00277	2	38.68	0.0186	sp|Q42368|PPDK2_MAIZE/tr|A0A1D6FQE6|A0A1D6FQE6_MAIZE/tr|A0A1D6FQF1|A0A1D6FQF1_MAIZE/tr|A0A1D6FQE7|A0A1D6FQE7_MAIZE/tr|A0A1D6FQG3|A0A1D6FQG3_MAIZE/tr|A0A1D6FQF7|A0A1D6FQF7_MAIZE/tr|A0A1D6FQF5|A0A1D6FQF5_MAIZE/tr|A0A1D6FQF0|A0A1D6FQF0_MAIZE/tr|A0A1D6FQF2|A0A1D6FQF2_MAIZE/tr|A0A1D6FQG9|A0A1D6FQG9_MAIZE/tr|A0A1D6FQG2|A0A1D6FQG2_MAIZE/tr|A0A1D6FQF8|A0A1D6FQF8_MAIZE/tr|A0A1D6FQG6|A0A1D6FQG6_MAIZE/tr|A0…	6.1
R16164_20DAP,16167	K.EM*QDIEFTVQESR.L	1627.73	-0.01031	2	63.94	0.00026	sp|Q42368|PPDK2_MAIZE/tr|A0A1D6FQE6|A0A1D6FQE6_MAIZE/tr|A0A1D6FQE8|A0A1D6FQE8_MAIZE/tr|A0A1D6FQF1|A0A1D6FQF1_MAIZE/tr|A0A1D6FQE7|A0A1D6FQE7_MAIZE/tr|A0A1D6FQG3|A0A1D6FQG3_MAIZE/tr|A0A1D6FQF7|A0A1D6FQF7_MAIZE/tr|A0A1D6FQF5|A0A1D6FQF5_MAIZE/tr|A0A1D6FQF4|A0A1D6FQF4_MAIZE/tr|A0A1D6FQF0|A0A1D6FQF0_MAIZE/tr|A0A1D6FQF2|A0A1D6FQF2_MAIZE/tr|A0A1D6FQG9|A0A1D6FQG9_MAIZE/tr|A0A1D6FQF8|A0A1D6FQF8_MAIZE/tr|A0…	4	15.994919 Oxidation (M)
R16164_20DAP,28572	K.FIPIYLAQGILQHDPFEVLDQR.G	2612.39	-0.00598	3	37.93	0.0159	sp|Q42368|PPDK2_MAIZE/tr|A0A1D6FQH4|A0A1D6FQH4_MAIZE/tr|A0A1D6FQE6|A0A1D6FQE6_MAIZE/tr|A0A1D6FQE8|A0A1D6FQE8_MAIZE/tr|A0A1D6FQF6|A0A1D6FQF6_MAIZE/tr|A0A1D6FQE9|A0A1D6FQE9_MAIZE/tr|A0A1D6FQF1|A0A1D6FQF1_MAIZE/tr|A0A1D6FQH6|A0A1D6FQH6_MAIZE/tr|A0A1D6FQE7|A0A1D6FQE7_MAIZE/tr|A0A1D6FQG3|A0A1D6FQG3_MAIZE/tr|A0A1D6FQG1|A0A1D6FQG1_MAIZE/tr|A0A1D6FQH5|A0A1D6FQH5_MAIZE/tr|A0A1D6FQF7|A0A1D6FQF7_MAIZE/tr|A0…	4.54
R16164_20DAP,28575	K.FIPIYLAQGILQHDPFEVLDQR.G	2612.39	-0.00778	2	69.46	1.09e-05	sp|Q42368|PPDK2_MAIZE/tr|A0A1D6FQH4|A0A1D6FQH4_MAIZE/tr|A0A1D6FQE6|A0A1D6FQE6_MAIZE/tr|A0A1D6FQE8|A0A1D6FQE8_MAIZE/tr|A0A1D6FQF6|A0A1D6FQF6_MAIZE/tr|A0A1D6FQE9|A0A1D6FQE9_MAIZE/tr|A0A1D6FQF1|A0A1D6FQF1_MAIZE/tr|A0A1D6FQH6|A0A1D6FQH6_MAIZE/tr|A0A1D6FQE7|A0A1D6FQE7_MAIZE/tr|A0A1D6FQG3|A0A1D6FQG3_MAIZE/tr|A0A1D6FQG1|A0A1D6FQG1_MAIZE/tr|A0A1D6FQH5|A0A1D6FQH5_MAIZE/tr|A0A1D6FQF7|A0A1D6FQF7_MAIZE/tr|A0…	4.54
R16164_20DAP,9123	K.GEPFPSDPK.R ! K.GEPFPSDPK.K	973.463	-0.00353	2	37.8	0.0226	sp|Q42368|PPDK2_MAIZE/tr|A0A1D6FQE6|A0A1D6FQE6_MAIZE/tr|A0A1D6FQF1|A0A1D6FQF1_MAIZE/tr|A0A1D6FQE7|A0A1D6FQE7_MAIZE/tr|A0A1D6FQG3|A0A1D6FQG3_MAIZE/tr|A0A1D6FQF7|A0A1D6FQF7_MAIZE/tr|A0A1D6FQF5|A0A1D6FQF5_MAIZE/tr|A0A1D6FQF4|A0A1D6FQF4_MAIZE/tr|A0A1D6FQF0|A0A1D6FQF0_MAIZE/tr|A0A1D6FQF2|A0A1D6FQF2_MAIZE/tr|A0A1D6FQG9|A0A1D6FQG9_MAIZE/tr|A0A1D6FQG2|A0A1D6FQG2_MAIZE/tr|A0A1D6FQF8|A0A1D6FQF8_MAIZE/tr|A0…	4.37
R16164_20DAP,9424	K.GEPFPSDPK.R ! K.GEPFPSDPK.K	973.463	-0.00367	2	28.27	0.203	sp|Q42368|PPDK2_MAIZE/tr|A0A1D6FQE6|A0A1D6FQE6_MAIZE/tr|A0A1D6FQF1|A0A1D6FQF1_MAIZE/tr|A0A1D6FQE7|A0A1D6FQE7_MAIZE/tr|A0A1D6FQG3|A0A1D6FQG3_MAIZE/tr|A0A1D6FQF7|A0A1D6FQF7_MAIZE/tr|A0A1D6FQF5|A0A1D6FQF5_MAIZE/tr|A0A1D6FQF4|A0A1D6FQF4_MAIZE/tr|A0A1D6FQF0|A0A1D6FQF0_MAIZE/tr|A0A1D6FQF2|A0A1D6FQF2_MAIZE/tr|A0A1D6FQG9|A0A1D6FQG9_MAIZE/tr|A0A1D6FQG2|A0A1D6FQG2_MAIZE/tr|A0A1D6FQF8|A0A1D6FQF8_MAIZE/tr|A0…	4.37
R16164_20DAP,15480	K.IAVDM*VNEGLVER.R	1460.74	-0.00686	2	83.28	8.75e-07	sp|Q42368|PPDK2_MAIZE/tr|A0A1D6FQE6|A0A1D6FQE6_MAIZE/tr|A0A1D6FQE8|A0A1D6FQE8_MAIZE/tr|A0A1D6FQF1|A0A1D6FQF1_MAIZE/tr|A0A1D6FQE7|A0A1D6FQE7_MAIZE/tr|A0A1D6FQG3|A0A1D6FQG3_MAIZE/tr|A0A1D6FQF7|A0A1D6FQF7_MAIZE/tr|A0A1D6FQF5|A0A1D6FQF5_MAIZE/tr|A0A1D6FQF4|A0A1D6FQF4_MAIZE/tr|A0A1D6FQF0|A0A1D6FQF0_MAIZE/tr|A0A1D6FQF2|A0A1D6FQF2_MAIZE/tr|A0A1D6FQG9|A0A1D6FQG9_MAIZE/tr|A0A1D6FQG2|A0A1D6FQG2_MAIZE/tr|A0…	4.14	15.994919 Oxidation (M)
R16164_20DAP,18716	K.IAVDMVNEGLVER.R	1444.75	-0.00546	2	77.96	2.9e-06	sp|Q42368|PPDK2_MAIZE/tr|A0A1D6FQE6|A0A1D6FQE6_MAIZE/tr|A0A1D6FQE8|A0A1D6FQE8_MAIZE/tr|A0A1D6FQF1|A0A1D6FQF1_MAIZE/tr|A0A1D6FQE7|A0A1D6FQE7_MAIZE/tr|A0A1D6FQG3|A0A1D6FQG3_MAIZE/tr|A0A1D6FQF7|A0A1D6FQF7_MAIZE/tr|A0A1D6FQF5|A0A1D6FQF5_MAIZE/tr|A0A1D6FQF4|A0A1D6FQF4_MAIZE/tr|A0A1D6FQF0|A0A1D6FQF0_MAIZE/tr|A0A1D6FQF2|A0A1D6FQF2_MAIZE/tr|A0A1D6FQG9|A0A1D6FQG9_MAIZE/tr|A0A1D6FQG2|A0A1D6FQG2_MAIZE/tr|A0…	4.14
R16164_20DAP,19134	K.IAVDMVNEGLVER.R	1444.75	-0.00504	2	85.13	5.58e-07	sp|Q42368|PPDK2_MAIZE/tr|A0A1D6FQE6|A0A1D6FQE6_MAIZE/tr|A0A1D6FQE8|A0A1D6FQE8_MAIZE/tr|A0A1D6FQF1|A0A1D6FQF1_MAIZE/tr|A0A1D6FQE7|A0A1D6FQE7_MAIZE/tr|A0A1D6FQG3|A0A1D6FQG3_MAIZE/tr|A0A1D6FQF7|A0A1D6FQF7_MAIZE/tr|A0A1D6FQF5|A0A1D6FQF5_MAIZE/tr|A0A1D6FQF4|A0A1D6FQF4_MAIZE/tr|A0A1D6FQF0|A0A1D6FQF0_MAIZE/tr|A0A1D6FQF2|A0A1D6FQF2_MAIZE/tr|A0A1D6FQG9|A0A1D6FQG9_MAIZE/tr|A0A1D6FQG2|A0A1D6FQG2_MAIZE/tr|A0…	4.14
R16164_20DAP,20980	K.IAVDMVNEGLVER.R	1444.75	-0.0175	2	50.67	0.00166	sp|Q42368|PPDK2_MAIZE/tr|A0A1D6FQE6|A0A1D6FQE6_MAIZE/tr|A0A1D6FQE8|A0A1D6FQE8_MAIZE/tr|A0A1D6FQF1|A0A1D6FQF1_MAIZE/tr|A0A1D6FQE7|A0A1D6FQE7_MAIZE/tr|A0A1D6FQG3|A0A1D6FQG3_MAIZE/tr|A0A1D6FQF7|A0A1D6FQF7_MAIZE/tr|A0A1D6FQF5|A0A1D6FQF5_MAIZE/tr|A0A1D6FQF4|A0A1D6FQF4_MAIZE/tr|A0A1D6FQF0|A0A1D6FQF0_MAIZE/tr|A0A1D6FQF2|A0A1D6FQF2_MAIZE/tr|A0A1D6FQG9|A0A1D6FQG9_MAIZE/tr|A0A1D6FQG2|A0A1D6FQG2_MAIZE/tr|A0…	4.14
R16164_20DAP,28215	K.IAVDMVNEGLVER.R	1444.75	-0.00724	2	89.85	1.87e-07	sp|Q42368|PPDK2_MAIZE/tr|A0A1D6FQE6|A0A1D6FQE6_MAIZE/tr|A0A1D6FQE8|A0A1D6FQE8_MAIZE/tr|A0A1D6FQF1|A0A1D6FQF1_MAIZE/tr|A0A1D6FQE7|A0A1D6FQE7_MAIZE/tr|A0A1D6FQG3|A0A1D6FQG3_MAIZE/tr|A0A1D6FQF7|A0A1D6FQF7_MAIZE/tr|A0A1D6FQF5|A0A1D6FQF5_MAIZE/tr|A0A1D6FQF4|A0A1D6FQF4_MAIZE/tr|A0A1D6FQF0|A0A1D6FQF0_MAIZE/tr|A0A1D6FQF2|A0A1D6FQF2_MAIZE/tr|A0A1D6FQG9|A0A1D6FQG9_MAIZE/tr|A0A1D6FQG2|A0A1D6FQG2_MAIZE/tr|A0…	4.14
R16164_20DAP,7892	K.IGGNVLR.E	728.441	-0.00252	2	44.88	0.00207	sp|Q42368|PPDK2_MAIZE/tr|A0A1D6FQH4|A0A1D6FQH4_MAIZE/tr|A0A1D6FQE6|A0A1D6FQE6_MAIZE/tr|A0A1D6FQE8|A0A1D6FQE8_MAIZE/tr|A0A1D6FQF1|A0A1D6FQF1_MAIZE/tr|A0A1D6FQE7|A0A1D6FQE7_MAIZE/tr|A0A1D6FQG3|A0A1D6FQG3_MAIZE/tr|A0A1D6FQG1|A0A1D6FQG1_MAIZE/tr|A0A1D6FQH5|A0A1D6FQH5_MAIZE/tr|A0A1D6FQF7|A0A1D6FQF7_MAIZE/tr|A0A1D6FQF5|A0A1D6FQF5_MAIZE/tr|A0A1D6FQF4|A0A1D6FQF4_MAIZE/tr|A0A1D6FQF0|A0A1D6FQF0_MAIZE/tr|A0…	9.75
R16164_20DAP,15298	K.IGTM*IEIPR.A	1045.57	-0.0046	2	56.78	0.000333	sp|Q42368|PPDK2_MAIZE/tr|A0A1D6FQH4|A0A1D6FQH4_MAIZE/tr|A0A1D6FQE6|A0A1D6FQE6_MAIZE/tr|A0A1D6FQE8|A0A1D6FQE8_MAIZE/tr|A0A1D6FQF6|A0A1D6FQF6_MAIZE/tr|A0A1D6FQE9|A0A1D6FQE9_MAIZE/tr|A0A1D6FQF1|A0A1D6FQF1_MAIZE/tr|A0A1D6FQH6|A0A1D6FQH6_MAIZE/tr|A0A1D6FQE7|A0A1D6FQE7_MAIZE/tr|A0A1D6FQG3|A0A1D6FQG3_MAIZE/tr|A0A1D6FQG1|A0A1D6FQG1_MAIZE/tr|A0A1D6FQH5|A0A1D6FQH5_MAIZE/tr|A0A1D6FQF7|A0A1D6FQF7_MAIZE/tr|A0…	6	15.994919 Oxidation (M)
R16164_20DAP,18067	K.IGTMIEIPR.A	1029.58	-0.00382	2	77.82	4.01e-06	sp|Q42368|PPDK2_MAIZE/tr|A0A1D6FQH4|A0A1D6FQH4_MAIZE/tr|A0A1D6FQE6|A0A1D6FQE6_MAIZE/tr|A0A1D6FQE8|A0A1D6FQE8_MAIZE/tr|A0A1D6FQF6|A0A1D6FQF6_MAIZE/tr|A0A1D6FQE9|A0A1D6FQE9_MAIZE/tr|A0A1D6FQF1|A0A1D6FQF1_MAIZE/tr|A0A1D6FQH6|A0A1D6FQH6_MAIZE/tr|A0A1D6FQE7|A0A1D6FQE7_MAIZE/tr|A0A1D6FQG3|A0A1D6FQG3_MAIZE/tr|A0A1D6FQG1|A0A1D6FQG1_MAIZE/tr|A0A1D6FQH5|A0A1D6FQH5_MAIZE/tr|A0A1D6FQF7|A0A1D6FQF7_MAIZE/tr|A0…	6
R16164_20DAP,28141	K.KLYGEFLVNAQGEDVVAGIR.T	2178.16	-0.01142	3	41.92	0.00986	sp|Q42368|PPDK2_MAIZE/sp|P11155|PPDK1_MAIZE/tr|C5IHD5|C5IHD5_MAIZE/tr|C5IHE2|C5IHE2_MAIZE/tr|C5IHD6|C5IHD6_MAIZE/tr|C5IHE3|C5IHE3_MAIZE/tr|C5IHD9|C5IHD9_MAIZE/tr|C5IHD1|C5IHD1_MAIZE/tr|C5IHF1|C5IHF1_MAIZE/tr|C5IHE9|C5IHE9_MAIZE/tr|C5IHC5|C5IHC5_MAIZE/tr|C5IHE1|C5IHE1_MAIZE/tr|C5IHD3|C5IHD3_MAIZE/tr|C5IHC4|C5IHC4_MAIZE/tr|C5IHF0|C5IHF0_MAIZE/tr|C5IHE6|C5IHE6_MAIZE/tr|C5IHE4|C5IHE4_MAIZE/tr|C5IHE8|…	4.68
R16164_20DAP,17205	K.LSEVNPM*LGFR.G	1278.65	-0.00661	2	36.16	0.0444	sp|Q42368|PPDK2_MAIZE/sp|P11155|PPDK1_MAIZE/tr|C5IHD5|C5IHD5_MAIZE/tr|C5IHD6|C5IHD6_MAIZE/tr|C5IHD9|C5IHD9_MAIZE/tr|C5IHD1|C5IHD1_MAIZE/tr|C5IHF1|C5IHF1_MAIZE/tr|C5IHE1|C5IHE1_MAIZE/tr|C5IHD3|C5IHD3_MAIZE/tr|C5IHC4|C5IHC4_MAIZE/tr|C5IHE4|C5IHE4_MAIZE/tr|C5IHC6|C5IHC6_MAIZE/tr|C5IHD0|C5IHD0_MAIZE/tr|C5IHD4|C5IHD4_MAIZE/tr|A0A1D6FQH4|A0A1D6FQH4_MAIZE/tr|A0A1D6M438|A0A1D6M438_MAIZE/tr|A0A1D6M432|A0A…	6	15.994919 Oxidation (M)
R16164_20DAP,20723	K.LSEVNPMLGFR.G	1262.66	-0.00139	2	66.7	3.51e-05	sp|Q42368|PPDK2_MAIZE/sp|P11155|PPDK1_MAIZE/tr|C5IHD5|C5IHD5_MAIZE/tr|C5IHD6|C5IHD6_MAIZE/tr|C5IHD9|C5IHD9_MAIZE/tr|C5IHD1|C5IHD1_MAIZE/tr|C5IHF1|C5IHF1_MAIZE/tr|C5IHE1|C5IHE1_MAIZE/tr|C5IHD3|C5IHD3_MAIZE/tr|C5IHC4|C5IHC4_MAIZE/tr|C5IHE4|C5IHE4_MAIZE/tr|C5IHC6|C5IHC6_MAIZE/tr|C5IHD0|C5IHD0_MAIZE/tr|C5IHD4|C5IHD4_MAIZE/tr|A0A1D6FQH4|A0A1D6FQH4_MAIZE/tr|A0A1D6M438|A0A1D6M438_MAIZE/tr|A0A1D6M432|A0A…	6
R16164_20DAP,24284	K.LYGEFLVNAQGEDVVAGIR.T	2050.06	-0.00275	2	110.61	3.79e-09	sp|Q42368|PPDK2_MAIZE/sp|P11155|PPDK1_MAIZE/tr|C5IHD5|C5IHD5_MAIZE/tr|C5IHE2|C5IHE2_MAIZE/tr|C5IHD6|C5IHD6_MAIZE/tr|C5IHE3|C5IHE3_MAIZE/tr|C5IHD9|C5IHD9_MAIZE/tr|C5IHD1|C5IHD1_MAIZE/tr|C5IHF1|C5IHF1_MAIZE/tr|C5IHE9|C5IHE9_MAIZE/tr|C5IHC5|C5IHC5_MAIZE/tr|C5IHE1|C5IHE1_MAIZE/tr|C5IHD3|C5IHD3_MAIZE/tr|C5IHC4|C5IHC4_MAIZE/tr|C5IHF0|C5IHF0_MAIZE/tr|C5IHE6|C5IHE6_MAIZE/tr|C5IHE4|C5IHE4_MAIZE/tr|C5IHE8|…	4.14
R16164_20DAP,24519	K.LYGEFLVNAQGEDVVAGIR.T	2050.06	-0.00905	2	115.87	4.51e-10	sp|Q42368|PPDK2_MAIZE/sp|P11155|PPDK1_MAIZE/tr|C5IHD5|C5IHD5_MAIZE/tr|C5IHE2|C5IHE2_MAIZE/tr|C5IHD6|C5IHD6_MAIZE/tr|C5IHE3|C5IHE3_MAIZE/tr|C5IHD9|C5IHD9_MAIZE/tr|C5IHD1|C5IHD1_MAIZE/tr|C5IHF1|C5IHF1_MAIZE/tr|C5IHE9|C5IHE9_MAIZE/tr|C5IHC5|C5IHC5_MAIZE/tr|C5IHE1|C5IHE1_MAIZE/tr|C5IHD3|C5IHD3_MAIZE/tr|C5IHC4|C5IHC4_MAIZE/tr|C5IHF0|C5IHF0_MAIZE/tr|C5IHE6|C5IHE6_MAIZE/tr|C5IHE4|C5IHE4_MAIZE/tr|C5IHE8|…	4.14
R16164_20DAP,24756	K.LYGEFLVNAQGEDVVAGIR.T	2050.06	-0.01003	2	97.83	2.77e-08	sp|Q42368|PPDK2_MAIZE/sp|P11155|PPDK1_MAIZE/tr|C5IHD5|C5IHD5_MAIZE/tr|C5IHE2|C5IHE2_MAIZE/tr|C5IHD6|C5IHD6_MAIZE/tr|C5IHE3|C5IHE3_MAIZE/tr|C5IHD9|C5IHD9_MAIZE/tr|C5IHD1|C5IHD1_MAIZE/tr|C5IHF1|C5IHF1_MAIZE/tr|C5IHE9|C5IHE9_MAIZE/tr|C5IHC5|C5IHC5_MAIZE/tr|C5IHE1|C5IHE1_MAIZE/tr|C5IHD3|C5IHD3_MAIZE/tr|C5IHC4|C5IHC4_MAIZE/tr|C5IHF0|C5IHF0_MAIZE/tr|C5IHE6|C5IHE6_MAIZE/tr|C5IHE4|C5IHE4_MAIZE/tr|C5IHE8|…	4.14
R16164_20DAP,24821	K.LYGEFLVNAQGEDVVAGIR.T	2050.06	-0.00787	3	69.05	2.21e-05	sp|Q42368|PPDK2_MAIZE/sp|P11155|PPDK1_MAIZE/tr|C5IHD5|C5IHD5_MAIZE/tr|C5IHE2|C5IHE2_MAIZE/tr|C5IHD6|C5IHD6_MAIZE/tr|C5IHE3|C5IHE3_MAIZE/tr|C5IHD9|C5IHD9_MAIZE/tr|C5IHD1|C5IHD1_MAIZE/tr|C5IHF1|C5IHF1_MAIZE/tr|C5IHE9|C5IHE9_MAIZE/tr|C5IHC5|C5IHC5_MAIZE/tr|C5IHE1|C5IHE1_MAIZE/tr|C5IHD3|C5IHD3_MAIZE/tr|C5IHC4|C5IHC4_MAIZE/tr|C5IHF0|C5IHF0_MAIZE/tr|C5IHE6|C5IHE6_MAIZE/tr|C5IHE4|C5IHE4_MAIZE/tr|C5IHE8|…	4.14
R16164_20DAP,24980	K.LYGEFLVNAQGEDVVAGIR.T	2050.06	-0.00967	2	98.26	2.49e-08	sp|Q42368|PPDK2_MAIZE/sp|P11155|PPDK1_MAIZE/tr|C5IHD5|C5IHD5_MAIZE/tr|C5IHE2|C5IHE2_MAIZE/tr|C5IHD6|C5IHD6_MAIZE/tr|C5IHE3|C5IHE3_MAIZE/tr|C5IHD9|C5IHD9_MAIZE/tr|C5IHD1|C5IHD1_MAIZE/tr|C5IHF1|C5IHF1_MAIZE/tr|C5IHE9|C5IHE9_MAIZE/tr|C5IHC5|C5IHC5_MAIZE/tr|C5IHE1|C5IHE1_MAIZE/tr|C5IHD3|C5IHD3_MAIZE/tr|C5IHC4|C5IHC4_MAIZE/tr|C5IHF0|C5IHF0_MAIZE/tr|C5IHE6|C5IHE6_MAIZE/tr|C5IHE4|C5IHE4_MAIZE/tr|C5IHE8|…	4.14
R16164_20DAP,25434	K.LYGEFLVNAQGEDVVAGIR.T	2050.06	-0.00807	2	115.83	4.54e-10	sp|Q42368|PPDK2_MAIZE/sp|P11155|PPDK1_MAIZE/tr|C5IHD5|C5IHD5_MAIZE/tr|C5IHE2|C5IHE2_MAIZE/tr|C5IHD6|C5IHD6_MAIZE/tr|C5IHE3|C5IHE3_MAIZE/tr|C5IHD9|C5IHD9_MAIZE/tr|C5IHD1|C5IHD1_MAIZE/tr|C5IHF1|C5IHF1_MAIZE/tr|C5IHE9|C5IHE9_MAIZE/tr|C5IHC5|C5IHC5_MAIZE/tr|C5IHE1|C5IHE1_MAIZE/tr|C5IHD3|C5IHD3_MAIZE/tr|C5IHC4|C5IHC4_MAIZE/tr|C5IHF0|C5IHF0_MAIZE/tr|C5IHE6|C5IHE6_MAIZE/tr|C5IHE4|C5IHE4_MAIZE/tr|C5IHE8|…	4.14
R16164_20DAP,25675	K.LYGEFLVNAQGEDVVAGIR.T	2050.06	-0.00645	2	115.86	4.62e-10	sp|Q42368|PPDK2_MAIZE/sp|P11155|PPDK1_MAIZE/tr|C5IHD5|C5IHD5_MAIZE/tr|C5IHE2|C5IHE2_MAIZE/tr|C5IHD6|C5IHD6_MAIZE/tr|C5IHE3|C5IHE3_MAIZE/tr|C5IHD9|C5IHD9_MAIZE/tr|C5IHD1|C5IHD1_MAIZE/tr|C5IHF1|C5IHF1_MAIZE/tr|C5IHE9|C5IHE9_MAIZE/tr|C5IHC5|C5IHC5_MAIZE/tr|C5IHE1|C5IHE1_MAIZE/tr|C5IHD3|C5IHD3_MAIZE/tr|C5IHC4|C5IHC4_MAIZE/tr|C5IHF0|C5IHF0_MAIZE/tr|C5IHE6|C5IHE6_MAIZE/tr|C5IHE4|C5IHE4_MAIZE/tr|C5IHE8|…	4.14
R16164_20DAP,25922	K.LYGEFLVNAQGEDVVAGIR.T	2050.06	-0.00975	2	105.36	1.18e-08	sp|Q42368|PPDK2_MAIZE/sp|P11155|PPDK1_MAIZE/tr|C5IHD5|C5IHD5_MAIZE/tr|C5IHE2|C5IHE2_MAIZE/tr|C5IHD6|C5IHD6_MAIZE/tr|C5IHE3|C5IHE3_MAIZE/tr|C5IHD9|C5IHD9_MAIZE/tr|C5IHD1|C5IHD1_MAIZE/tr|C5IHF1|C5IHF1_MAIZE/tr|C5IHE9|C5IHE9_MAIZE/tr|C5IHC5|C5IHC5_MAIZE/tr|C5IHE1|C5IHE1_MAIZE/tr|C5IHD3|C5IHD3_MAIZE/tr|C5IHC4|C5IHC4_MAIZE/tr|C5IHF0|C5IHF0_MAIZE/tr|C5IHE6|C5IHE6_MAIZE/tr|C5IHE4|C5IHE4_MAIZE/tr|C5IHE8|…	4.14
R16164_20DAP,26151	K.LYGEFLVNAQGEDVVAGIR.T	2050.06	-0.01775	2	99.67	4.06e-08	sp|Q42368|PPDK2_MAIZE/sp|P11155|PPDK1_MAIZE/tr|C5IHD5|C5IHD5_MAIZE/tr|C5IHE2|C5IHE2_MAIZE/tr|C5IHD6|C5IHD6_MAIZE/tr|C5IHE3|C5IHE3_MAIZE/tr|C5IHD9|C5IHD9_MAIZE/tr|C5IHD1|C5IHD1_MAIZE/tr|C5IHF1|C5IHF1_MAIZE/tr|C5IHE9|C5IHE9_MAIZE/tr|C5IHC5|C5IHC5_MAIZE/tr|C5IHE1|C5IHE1_MAIZE/tr|C5IHD3|C5IHD3_MAIZE/tr|C5IHC4|C5IHC4_MAIZE/tr|C5IHF0|C5IHF0_MAIZE/tr|C5IHE6|C5IHE6_MAIZE/tr|C5IHE4|C5IHE4_MAIZE/tr|C5IHE8|…	4.14
R16164_20DAP,27039	K.LYGEFLVNAQGEDVVAGIR.T	2050.06	-0.00215	2	95.35	1.28e-07	sp|Q42368|PPDK2_MAIZE/sp|P11155|PPDK1_MAIZE/tr|C5IHD5|C5IHD5_MAIZE/tr|C5IHE2|C5IHE2_MAIZE/tr|C5IHD6|C5IHD6_MAIZE/tr|C5IHE3|C5IHE3_MAIZE/tr|C5IHD9|C5IHD9_MAIZE/tr|C5IHD1|C5IHD1_MAIZE/tr|C5IHF1|C5IHF1_MAIZE/tr|C5IHE9|C5IHE9_MAIZE/tr|C5IHC5|C5IHC5_MAIZE/tr|C5IHE1|C5IHE1_MAIZE/tr|C5IHD3|C5IHD3_MAIZE/tr|C5IHC4|C5IHC4_MAIZE/tr|C5IHF0|C5IHF0_MAIZE/tr|C5IHE6|C5IHE6_MAIZE/tr|C5IHE4|C5IHE4_MAIZE/tr|C5IHE8|…	4.14
R16164_20DAP,27603	K.LYGEFLVNAQGEDVVAGIR.T	2050.06	-0.02095	2	97.98	5.83e-08	sp|Q42368|PPDK2_MAIZE/sp|P11155|PPDK1_MAIZE/tr|C5IHD5|C5IHD5_MAIZE/tr|C5IHE2|C5IHE2_MAIZE/tr|C5IHD6|C5IHD6_MAIZE/tr|C5IHE3|C5IHE3_MAIZE/tr|C5IHD9|C5IHD9_MAIZE/tr|C5IHD1|C5IHD1_MAIZE/tr|C5IHF1|C5IHF1_MAIZE/tr|C5IHE9|C5IHE9_MAIZE/tr|C5IHC5|C5IHC5_MAIZE/tr|C5IHE1|C5IHE1_MAIZE/tr|C5IHD3|C5IHD3_MAIZE/tr|C5IHC4|C5IHC4_MAIZE/tr|C5IHF0|C5IHF0_MAIZE/tr|C5IHE6|C5IHE6_MAIZE/tr|C5IHE4|C5IHE4_MAIZE/tr|C5IHE8|…	4.14
R16164_20DAP,28360	K.LYGEFLVNAQGEDVVAGIR.T	2050.06	-0.00907	3	95.03	5.47e-08	sp|Q42368|PPDK2_MAIZE/sp|P11155|PPDK1_MAIZE/tr|C5IHD5|C5IHD5_MAIZE/tr|C5IHE2|C5IHE2_MAIZE/tr|C5IHD6|C5IHD6_MAIZE/tr|C5IHE3|C5IHE3_MAIZE/tr|C5IHD9|C5IHD9_MAIZE/tr|C5IHD1|C5IHD1_MAIZE/tr|C5IHF1|C5IHF1_MAIZE/tr|C5IHE9|C5IHE9_MAIZE/tr|C5IHC5|C5IHC5_MAIZE/tr|C5IHE1|C5IHE1_MAIZE/tr|C5IHD3|C5IHD3_MAIZE/tr|C5IHC4|C5IHC4_MAIZE/tr|C5IHF0|C5IHF0_MAIZE/tr|C5IHE6|C5IHE6_MAIZE/tr|C5IHE4|C5IHE4_MAIZE/tr|C5IHE8|…	4.14
R16164_20DAP,28444	K.LYGEFLVNAQGEDVVAGIR.T	2050.06	-0.01703	2	115.37	4.51e-10	sp|Q42368|PPDK2_MAIZE/sp|P11155|PPDK1_MAIZE/tr|C5IHD5|C5IHD5_MAIZE/tr|C5IHE2|C5IHE2_MAIZE/tr|C5IHD6|C5IHD6_MAIZE/tr|C5IHE3|C5IHE3_MAIZE/tr|C5IHD9|C5IHD9_MAIZE/tr|C5IHD1|C5IHD1_MAIZE/tr|C5IHF1|C5IHF1_MAIZE/tr|C5IHE9|C5IHE9_MAIZE/tr|C5IHC5|C5IHC5_MAIZE/tr|C5IHE1|C5IHE1_MAIZE/tr|C5IHD3|C5IHD3_MAIZE/tr|C5IHC4|C5IHC4_MAIZE/tr|C5IHF0|C5IHF0_MAIZE/tr|C5IHE6|C5IHE6_MAIZE/tr|C5IHE4|C5IHE4_MAIZE/tr|C5IHE8|…	4.14
R16164_20DAP,28695	K.LYGEFLVNAQGEDVVAGIR.T	2050.06	-0.01115	2	122.01	2.55e-10	sp|Q42368|PPDK2_MAIZE/sp|P11155|PPDK1_MAIZE/tr|C5IHD5|C5IHD5_MAIZE/tr|C5IHE2|C5IHE2_MAIZE/tr|C5IHD6|C5IHD6_MAIZE/tr|C5IHE3|C5IHE3_MAIZE/tr|C5IHD9|C5IHD9_MAIZE/tr|C5IHD1|C5IHD1_MAIZE/tr|C5IHF1|C5IHF1_MAIZE/tr|C5IHE9|C5IHE9_MAIZE/tr|C5IHC5|C5IHC5_MAIZE/tr|C5IHE1|C5IHE1_MAIZE/tr|C5IHD3|C5IHD3_MAIZE/tr|C5IHC4|C5IHC4_MAIZE/tr|C5IHF0|C5IHF0_MAIZE/tr|C5IHE6|C5IHE6_MAIZE/tr|C5IHE4|C5IHE4_MAIZE/tr|C5IHE8|…	4.14
R16164_20DAP,21609	K.MVEPGHLDQLLHPQFENPSAYK.D	2550.24	-0.00563	3	26.11	0.635	sp|Q42368|PPDK2_MAIZE/sp|P11155|PPDK1_MAIZE/tr|C5IHD5|C5IHD5_MAIZE/tr|C5IHD6|C5IHD6_MAIZE/tr|C5IHD9|C5IHD9_MAIZE/tr|C5IHD1|C5IHD1_MAIZE/tr|C5IHF1|C5IHF1_MAIZE/tr|C5IHC5|C5IHC5_MAIZE/tr|C5IHF0|C5IHF0_MAIZE/tr|C5IHE6|C5IHE6_MAIZE/tr|C5IHE4|C5IHE4_MAIZE/tr|C5IHE8|C5IHE8_MAIZE/tr|C5IHC6|C5IHC6_MAIZE/tr|C5IHC9|C5IHC9_MAIZE/tr|C5IHE7|C5IHE7_MAIZE/tr|C5IHD0|C5IHD0_MAIZE/tr|C5IHD4|C5IHD4_MAIZE/tr|C5IHE5|…	5.27
R16164_20DAP,10685	K.NDTDLTATDLK.E	1206.58	-0.00137	2	89.82	1.54e-07	sp|Q42368|PPDK2_MAIZE/tr|A0A1D6FQE6|A0A1D6FQE6_MAIZE/tr|A0A1D6FQF1|A0A1D6FQF1_MAIZE/tr|A0A1D6FQE7|A0A1D6FQE7_MAIZE/tr|A0A1D6FQG3|A0A1D6FQG3_MAIZE/tr|A0A1D6FQF7|A0A1D6FQF7_MAIZE/tr|A0A1D6FQF5|A0A1D6FQF5_MAIZE/tr|A0A1D6FQF0|A0A1D6FQF0_MAIZE/tr|A0A1D6FQF2|A0A1D6FQF2_MAIZE/tr|A0A1D6FQG9|A0A1D6FQG9_MAIZE/tr|A0A1D6FQG2|A0A1D6FQG2_MAIZE/tr|A0A1D6FQF8|A0A1D6FQF8_MAIZE/tr|A0A1D6FQG6|A0A1D6FQG6_MAIZE/tr|A0…	3.93
R16164_20DAP,11130	K.NDTDLTATDLK.E	1206.58	-0.00339	2	112.55	8.5e-10	sp|Q42368|PPDK2_MAIZE/tr|A0A1D6FQE6|A0A1D6FQE6_MAIZE/tr|A0A1D6FQF1|A0A1D6FQF1_MAIZE/tr|A0A1D6FQE7|A0A1D6FQE7_MAIZE/tr|A0A1D6FQG3|A0A1D6FQG3_MAIZE/tr|A0A1D6FQF7|A0A1D6FQF7_MAIZE/tr|A0A1D6FQF5|A0A1D6FQF5_MAIZE/tr|A0A1D6FQF0|A0A1D6FQF0_MAIZE/tr|A0A1D6FQF2|A0A1D6FQF2_MAIZE/tr|A0A1D6FQG9|A0A1D6FQG9_MAIZE/tr|A0A1D6FQG2|A0A1D6FQG2_MAIZE/tr|A0A1D6FQF8|A0A1D6FQF8_MAIZE/tr|A0A1D6FQG6|A0A1D6FQG6_MAIZE/tr|A0…	3.93
R16164_20DAP,11454	K.NDTDLTATDLK.E	1206.58	-0.00557	2	63.14	7.53e-05	sp|Q42368|PPDK2_MAIZE/tr|A0A1D6FQE6|A0A1D6FQE6_MAIZE/tr|A0A1D6FQF1|A0A1D6FQF1_MAIZE/tr|A0A1D6FQE7|A0A1D6FQE7_MAIZE/tr|A0A1D6FQG3|A0A1D6FQG3_MAIZE/tr|A0A1D6FQF7|A0A1D6FQF7_MAIZE/tr|A0A1D6FQF5|A0A1D6FQF5_MAIZE/tr|A0A1D6FQF0|A0A1D6FQF0_MAIZE/tr|A0A1D6FQF2|A0A1D6FQF2_MAIZE/tr|A0A1D6FQG9|A0A1D6FQG9_MAIZE/tr|A0A1D6FQG2|A0A1D6FQG2_MAIZE/tr|A0A1D6FQF8|A0A1D6FQF8_MAIZE/tr|A0A1D6FQG6|A0A1D6FQG6_MAIZE/tr|A0…	3.93
R16164_20DAP,28234	K.QPLSPPALSGDLGTFM*SWVDDVRK.L	2632.31	-0.01437	3	21.38	1.57	sp|Q42368|PPDK2_MAIZE/tr|A0A1D6FQH4|A0A1D6FQH4_MAIZE/tr|A0A1D6FQE6|A0A1D6FQE6_MAIZE/tr|A0A1D6FQE8|A0A1D6FQE8_MAIZE/tr|A0A1D6FQF1|A0A1D6FQF1_MAIZE/tr|A0A1D6FQE7|A0A1D6FQE7_MAIZE/tr|A0A1D6FQG3|A0A1D6FQG3_MAIZE/tr|A0A1D6FQG1|A0A1D6FQG1_MAIZE/tr|A0A1D6FQH5|A0A1D6FQH5_MAIZE/tr|A0A1D6FQF7|A0A1D6FQF7_MAIZE/tr|A0A1D6FQF5|A0A1D6FQF5_MAIZE/tr|A0A1D6FQF4|A0A1D6FQF4_MAIZE/tr|A0A1D6FQF0|A0A1D6FQF0_MAIZE/tr|A0…	4.43	15.994919 Oxidation (M)
R16164_20DAP,10112	K.SVILVR.A	686.456	-0.00199	2	32.8	0.0197	sp|Q42368|PPDK2_MAIZE/tr|A0A1D6FQE6|A0A1D6FQE6_MAIZE/tr|A0A1D6FQE8|A0A1D6FQE8_MAIZE/tr|A0A1D6FQF1|A0A1D6FQF1_MAIZE/tr|A0A1D6FQE7|A0A1D6FQE7_MAIZE/tr|A0A1D6FQG1|A0A1D6FQG1_MAIZE/tr|A0A1D6FQF7|A0A1D6FQF7_MAIZE/tr|A0A1D6FQF5|A0A1D6FQF5_MAIZE/tr|A0A1D6FQF4|A0A1D6FQF4_MAIZE/tr|A0A1D6FQF0|A0A1D6FQF0_MAIZE/tr|A0A1D6FQF2|A0A1D6FQF2_MAIZE/tr|A0A1D6FQG9|A0A1D6FQG9_MAIZE/tr|A0A1D6FQG2|A0A1D6FQG2_MAIZE/tr|A0…	9.47
R16164_20DAP,10425	K.SVILVR.A	686.456	-0.00279	2	21.4	0.194	sp|Q42368|PPDK2_MAIZE/tr|A0A1D6FQE6|A0A1D6FQE6_MAIZE/tr|A0A1D6FQE8|A0A1D6FQE8_MAIZE/tr|A0A1D6FQF1|A0A1D6FQF1_MAIZE/tr|A0A1D6FQE7|A0A1D6FQE7_MAIZE/tr|A0A1D6FQG1|A0A1D6FQG1_MAIZE/tr|A0A1D6FQF7|A0A1D6FQF7_MAIZE/tr|A0A1D6FQF5|A0A1D6FQF5_MAIZE/tr|A0A1D6FQF4|A0A1D6FQF4_MAIZE/tr|A0A1D6FQF0|A0A1D6FQF0_MAIZE/tr|A0A1D6FQF2|A0A1D6FQF2_MAIZE/tr|A0A1D6FQG9|A0A1D6FQG9_MAIZE/tr|A0A1D6FQG2|A0A1D6FQG2_MAIZE/tr|A0…	9.47
R16164_20DAP,18357	K.TGLDYVSCSPFR.V ! K.TGLDYVSCSPFR.L	1401.65	-0.00288	2	55.61	0.000623	sp|Q42368|PPDK2_MAIZE/tr|A0A1D6FQH4|A0A1D6FQH4_MAIZE/tr|A0A1D6FQE6|A0A1D6FQE6_MAIZE/tr|A0A1D6FQE8|A0A1D6FQE8_MAIZE/tr|A0A1D6FQF6|A0A1D6FQF6_MAIZE/tr|A0A1D6FQE9|A0A1D6FQE9_MAIZE/tr|A0A1D6FQF1|A0A1D6FQF1_MAIZE/tr|A0A1D6FQH6|A0A1D6FQH6_MAIZE/tr|A0A1D6FQE7|A0A1D6FQE7_MAIZE/tr|A0A1D6FQG3|A0A1D6FQG3_MAIZE/tr|A0A1D6FQG1|A0A1D6FQG1_MAIZE/tr|A0A1D6FQH5|A0A1D6FQH5_MAIZE/tr|A0A1D6FQF5|A0A1D6FQF5_MAIZE/tr|A0…	5.5
R16164_20DAP,19223	K.TGLDYVSCSPFR.V ! K.TGLDYVSCSPFR.L	1401.65	-0.00458	2	70.12	2.22e-05	sp|Q42368|PPDK2_MAIZE/tr|A0A1D6FQH4|A0A1D6FQH4_MAIZE/tr|A0A1D6FQE6|A0A1D6FQE6_MAIZE/tr|A0A1D6FQE8|A0A1D6FQE8_MAIZE/tr|A0A1D6FQF6|A0A1D6FQF6_MAIZE/tr|A0A1D6FQE9|A0A1D6FQE9_MAIZE/tr|A0A1D6FQF1|A0A1D6FQF1_MAIZE/tr|A0A1D6FQH6|A0A1D6FQH6_MAIZE/tr|A0A1D6FQE7|A0A1D6FQE7_MAIZE/tr|A0A1D6FQG3|A0A1D6FQG3_MAIZE/tr|A0A1D6FQG1|A0A1D6FQG1_MAIZE/tr|A0A1D6FQH5|A0A1D6FQH5_MAIZE/tr|A0A1D6FQF5|A0A1D6FQF5_MAIZE/tr|A0…	5.5
R16164_20DAP,19503	K.TGLDYVSCSPFR.V ! K.TGLDYVSCSPFR.L	1401.65	-0.00438	2	68.15	9.09e-05	sp|Q42368|PPDK2_MAIZE/tr|A0A1D6FQH4|A0A1D6FQH4_MAIZE/tr|A0A1D6FQE6|A0A1D6FQE6_MAIZE/tr|A0A1D6FQE8|A0A1D6FQE8_MAIZE/tr|A0A1D6FQF6|A0A1D6FQF6_MAIZE/tr|A0A1D6FQE9|A0A1D6FQE9_MAIZE/tr|A0A1D6FQF1|A0A1D6FQF1_MAIZE/tr|A0A1D6FQH6|A0A1D6FQH6_MAIZE/tr|A0A1D6FQE7|A0A1D6FQE7_MAIZE/tr|A0A1D6FQG3|A0A1D6FQG3_MAIZE/tr|A0A1D6FQG1|A0A1D6FQG1_MAIZE/tr|A0A1D6FQH5|A0A1D6FQH5_MAIZE/tr|A0A1D6FQF5|A0A1D6FQF5_MAIZE/tr|A0…	5.5
R16164_20DAP,4155	K.VFTSM*GK.T	785.386	-0.00371	2	43.08	0.0224	sp|Q42368|PPDK2_MAIZE/tr|A0A1D6FQH4|A0A1D6FQH4_MAIZE/tr|A0A1D6FQE6|A0A1D6FQE6_MAIZE/tr|A0A1D6FQE8|A0A1D6FQE8_MAIZE/tr|A0A1D6FQF6|A0A1D6FQF6_MAIZE/tr|A0A1D6FQE9|A0A1D6FQE9_MAIZE/tr|A0A1D6FQF1|A0A1D6FQF1_MAIZE/tr|A0A1D6FQH6|A0A1D6FQH6_MAIZE/tr|A0A1D6FQE7|A0A1D6FQE7_MAIZE/tr|A0A1D6FQG3|A0A1D6FQG3_MAIZE/tr|A0A1D6FQG1|A0A1D6FQG1_MAIZE/tr|A0A1D6FQH5|A0A1D6FQH5_MAIZE/tr|A0A1D6FQF7|A0A1D6FQF7_MAIZE/tr|A0…	8.72	15.994919 Oxidation (M)
R16164_20DAP,7553	K.VFTSMGK.T	769.391	-0.00173	2	47.92	0.00142	sp|Q42368|PPDK2_MAIZE/tr|A0A1D6FQH4|A0A1D6FQH4_MAIZE/tr|A0A1D6FQE6|A0A1D6FQE6_MAIZE/tr|A0A1D6FQE8|A0A1D6FQE8_MAIZE/tr|A0A1D6FQF6|A0A1D6FQF6_MAIZE/tr|A0A1D6FQE9|A0A1D6FQE9_MAIZE/tr|A0A1D6FQF1|A0A1D6FQF1_MAIZE/tr|A0A1D6FQH6|A0A1D6FQH6_MAIZE/tr|A0A1D6FQE7|A0A1D6FQE7_MAIZE/tr|A0A1D6FQG3|A0A1D6FQG3_MAIZE/tr|A0A1D6FQG1|A0A1D6FQG1_MAIZE/tr|A0A1D6FQH5|A0A1D6FQH5_MAIZE/tr|A0A1D6FQF7|A0A1D6FQF7_MAIZE/tr|A0…	8.72
R16164_20DAP,17950	K.VGICGEHGGEPSSVAFFAK.T ! K.VGICGEHGGEPSSVAFFAK.A	1948.92	-0.00251	2	59.41	0.000325	sp|Q42368|PPDK2_MAIZE/tr|A0A1D6FQH4|A0A1D6FQH4_MAIZE/tr|A0A1D6FQE6|A0A1D6FQE6_MAIZE/tr|A0A1D6FQE8|A0A1D6FQE8_MAIZE/tr|A0A1D6FQF6|A0A1D6FQF6_MAIZE/tr|A0A1D6FQE9|A0A1D6FQE9_MAIZE/tr|A0A1D6FQF1|A0A1D6FQF1_MAIZE/tr|A0A1D6FQH6|A0A1D6FQH6_MAIZE/tr|A0A1D6FQE7|A0A1D6FQE7_MAIZE/tr|A0A1D6FQG3|A0A1D6FQG3_MAIZE/tr|A0A1D6FQG1|A0A1D6FQG1_MAIZE/tr|A0A1D6FQH5|A0A1D6FQH5_MAIZE/tr|A0A1D6FQF7|A0A1D6FQF7_MAIZE/tr|A0…	5.4
R16164_20DAP,17969	K.VGICGEHGGEPSSVAFFAK.T ! K.VGICGEHGGEPSSVAFFAK.A	1948.92	-0.00519	3	53.28	0.00134	sp|Q42368|PPDK2_MAIZE/tr|A0A1D6FQH4|A0A1D6FQH4_MAIZE/tr|A0A1D6FQE6|A0A1D6FQE6_MAIZE/tr|A0A1D6FQE8|A0A1D6FQE8_MAIZE/tr|A0A1D6FQF6|A0A1D6FQF6_MAIZE/tr|A0A1D6FQE9|A0A1D6FQE9_MAIZE/tr|A0A1D6FQF1|A0A1D6FQF1_MAIZE/tr|A0A1D6FQH6|A0A1D6FQH6_MAIZE/tr|A0A1D6FQE7|A0A1D6FQE7_MAIZE/tr|A0A1D6FQG3|A0A1D6FQG3_MAIZE/tr|A0A1D6FQG1|A0A1D6FQG1_MAIZE/tr|A0A1D6FQH5|A0A1D6FQH5_MAIZE/tr|A0A1D6FQF7|A0A1D6FQF7_MAIZE/tr|A0…	5.4
R16164_20DAP,11742	K.VLANADTPEDALAAR.N	1526.78	-0.00844	2	79.47	2.22e-06	sp|Q42368|PPDK2_MAIZE/tr|A0A1D6FQH4|A0A1D6FQH4_MAIZE/tr|A0A1D6FQE6|A0A1D6FQE6_MAIZE/tr|A0A1D6FQE8|A0A1D6FQE8_MAIZE/tr|A0A1D6FQE9|A0A1D6FQE9_MAIZE/tr|A0A1D6FQF1|A0A1D6FQF1_MAIZE/tr|A0A1D6FQH6|A0A1D6FQH6_MAIZE/tr|A0A1D6FQE7|A0A1D6FQE7_MAIZE/tr|A0A1D6FQG3|A0A1D6FQG3_MAIZE/tr|A0A1D6FQG1|A0A1D6FQG1_MAIZE/tr|A0A1D6FQH5|A0A1D6FQH5_MAIZE/tr|A0A1D6FQF7|A0A1D6FQF7_MAIZE/tr|A0A1D6FQF5|A0A1D6FQF5_MAIZE/tr|A0…	4.03
R16164_20DAP,12133	K.VLANADTPEDALAAR.N	1526.78	-0.00248	2	86.4	4.11e-07	sp|Q42368|PPDK2_MAIZE/tr|A0A1D6FQH4|A0A1D6FQH4_MAIZE/tr|A0A1D6FQE6|A0A1D6FQE6_MAIZE/tr|A0A1D6FQE8|A0A1D6FQE8_MAIZE/tr|A0A1D6FQE9|A0A1D6FQE9_MAIZE/tr|A0A1D6FQF1|A0A1D6FQF1_MAIZE/tr|A0A1D6FQH6|A0A1D6FQH6_MAIZE/tr|A0A1D6FQE7|A0A1D6FQE7_MAIZE/tr|A0A1D6FQG3|A0A1D6FQG3_MAIZE/tr|A0A1D6FQG1|A0A1D6FQG1_MAIZE/tr|A0A1D6FQH5|A0A1D6FQH5_MAIZE/tr|A0A1D6FQF7|A0A1D6FQF7_MAIZE/tr|A0A1D6FQF5|A0A1D6FQF5_MAIZE/tr|A0…	4.03
R16164_20DAP,14303	K.VLANADTPEDALAAR.N	1526.78	-0.0069	2	52.15	0.00106	sp|Q42368|PPDK2_MAIZE/tr|A0A1D6FQH4|A0A1D6FQH4_MAIZE/tr|A0A1D6FQE6|A0A1D6FQE6_MAIZE/tr|A0A1D6FQE8|A0A1D6FQE8_MAIZE/tr|A0A1D6FQE9|A0A1D6FQE9_MAIZE/tr|A0A1D6FQF1|A0A1D6FQF1_MAIZE/tr|A0A1D6FQH6|A0A1D6FQH6_MAIZE/tr|A0A1D6FQE7|A0A1D6FQE7_MAIZE/tr|A0A1D6FQG3|A0A1D6FQG3_MAIZE/tr|A0A1D6FQG1|A0A1D6FQG1_MAIZE/tr|A0A1D6FQH5|A0A1D6FQH5_MAIZE/tr|A0A1D6FQF7|A0A1D6FQF7_MAIZE/tr|A0A1D6FQF5|A0A1D6FQF5_MAIZE/tr|A0…	4.03
R16164_20DAP,14682	K.VLANADTPEDALAAR.N	1526.78	-0.00644	2	79.25	2.34e-06	sp|Q42368|PPDK2_MAIZE/tr|A0A1D6FQH4|A0A1D6FQH4_MAIZE/tr|A0A1D6FQE6|A0A1D6FQE6_MAIZE/tr|A0A1D6FQE8|A0A1D6FQE8_MAIZE/tr|A0A1D6FQE9|A0A1D6FQE9_MAIZE/tr|A0A1D6FQF1|A0A1D6FQF1_MAIZE/tr|A0A1D6FQH6|A0A1D6FQH6_MAIZE/tr|A0A1D6FQE7|A0A1D6FQE7_MAIZE/tr|A0A1D6FQG3|A0A1D6FQG3_MAIZE/tr|A0A1D6FQG1|A0A1D6FQG1_MAIZE/tr|A0A1D6FQH5|A0A1D6FQH5_MAIZE/tr|A0A1D6FQF7|A0A1D6FQF7_MAIZE/tr|A0A1D6FQF5|A0A1D6FQF5_MAIZE/tr|A0…	4.03
R16164_20DAP,14971	K.VLANADTPEDALAAR.N	1526.78	-0.00376	2	97.62	3.08e-08	sp|Q42368|PPDK2_MAIZE/tr|A0A1D6FQH4|A0A1D6FQH4_MAIZE/tr|A0A1D6FQE6|A0A1D6FQE6_MAIZE/tr|A0A1D6FQE8|A0A1D6FQE8_MAIZE/tr|A0A1D6FQE9|A0A1D6FQE9_MAIZE/tr|A0A1D6FQF1|A0A1D6FQF1_MAIZE/tr|A0A1D6FQH6|A0A1D6FQH6_MAIZE/tr|A0A1D6FQE7|A0A1D6FQE7_MAIZE/tr|A0A1D6FQG3|A0A1D6FQG3_MAIZE/tr|A0A1D6FQG1|A0A1D6FQG1_MAIZE/tr|A0A1D6FQH5|A0A1D6FQH5_MAIZE/tr|A0A1D6FQF7|A0A1D6FQF7_MAIZE/tr|A0A1D6FQF5|A0A1D6FQF5_MAIZE/tr|A0…	4.03
R16164_20DAP,15254	K.VLANADTPEDALAAR.N	1526.78	-0.00516	2	83.6	7.63e-07	sp|Q42368|PPDK2_MAIZE/tr|A0A1D6FQH4|A0A1D6FQH4_MAIZE/tr|A0A1D6FQE6|A0A1D6FQE6_MAIZE/tr|A0A1D6FQE8|A0A1D6FQE8_MAIZE/tr|A0A1D6FQE9|A0A1D6FQE9_MAIZE/tr|A0A1D6FQF1|A0A1D6FQF1_MAIZE/tr|A0A1D6FQH6|A0A1D6FQH6_MAIZE/tr|A0A1D6FQE7|A0A1D6FQE7_MAIZE/tr|A0A1D6FQG3|A0A1D6FQG3_MAIZE/tr|A0A1D6FQG1|A0A1D6FQG1_MAIZE/tr|A0A1D6FQH5|A0A1D6FQH5_MAIZE/tr|A0A1D6FQF7|A0A1D6FQF7_MAIZE/tr|A0A1D6FQF5|A0A1D6FQF5_MAIZE/tr|A0…	4.03
R16164_20DAP,15564	K.VLANADTPEDALAAR.N	1526.78	-0.00544	2	77.71	3.32e-06	sp|Q42368|PPDK2_MAIZE/tr|A0A1D6FQH4|A0A1D6FQH4_MAIZE/tr|A0A1D6FQE6|A0A1D6FQE6_MAIZE/tr|A0A1D6FQE8|A0A1D6FQE8_MAIZE/tr|A0A1D6FQE9|A0A1D6FQE9_MAIZE/tr|A0A1D6FQF1|A0A1D6FQF1_MAIZE/tr|A0A1D6FQH6|A0A1D6FQH6_MAIZE/tr|A0A1D6FQE7|A0A1D6FQE7_MAIZE/tr|A0A1D6FQG3|A0A1D6FQG3_MAIZE/tr|A0A1D6FQG1|A0A1D6FQG1_MAIZE/tr|A0A1D6FQH5|A0A1D6FQH5_MAIZE/tr|A0A1D6FQF7|A0A1D6FQF7_MAIZE/tr|A0A1D6FQF5|A0A1D6FQF5_MAIZE/tr|A0…	4.03
R16164_20DAP,16356	K.VLANADTPEDALAAR.N	1526.78	0.00836	2	22.34	1.22	sp|Q42368|PPDK2_MAIZE/tr|A0A1D6FQH4|A0A1D6FQH4_MAIZE/tr|A0A1D6FQE6|A0A1D6FQE6_MAIZE/tr|A0A1D6FQE8|A0A1D6FQE8_MAIZE/tr|A0A1D6FQE9|A0A1D6FQE9_MAIZE/tr|A0A1D6FQF1|A0A1D6FQF1_MAIZE/tr|A0A1D6FQH6|A0A1D6FQH6_MAIZE/tr|A0A1D6FQE7|A0A1D6FQE7_MAIZE/tr|A0A1D6FQG3|A0A1D6FQG3_MAIZE/tr|A0A1D6FQG1|A0A1D6FQG1_MAIZE/tr|A0A1D6FQH5|A0A1D6FQH5_MAIZE/tr|A0A1D6FQF7|A0A1D6FQF7_MAIZE/tr|A0A1D6FQF5|A0A1D6FQF5_MAIZE/tr|A0…	4.03
R16164_20DAP,14203	R.AETSPEDVGGM*HAAAGILTER.G	2128	-0.01074	3	65.87	6.96e-05	sp|Q42368|PPDK2_MAIZE/tr|A0A1D6FQE6|A0A1D6FQE6_MAIZE/tr|A0A1D6FQE8|A0A1D6FQE8_MAIZE/tr|A0A1D6FQF1|A0A1D6FQF1_MAIZE/tr|A0A1D6FQE7|A0A1D6FQE7_MAIZE/tr|A0A1D6FQG1|A0A1D6FQG1_MAIZE/tr|A0A1D6FQH5|A0A1D6FQH5_MAIZE/tr|A0A1D6FQF7|A0A1D6FQF7_MAIZE/tr|A0A1D6FQF5|A0A1D6FQF5_MAIZE/tr|A0A1D6FQF4|A0A1D6FQF4_MAIZE/tr|A0A1D6FQF0|A0A1D6FQF0_MAIZE/tr|A0A1D6FQF2|A0A1D6FQF2_MAIZE/tr|A0A1D6FQG9|A0A1D6FQG9_MAIZE/tr|A0…	4.4	15.994919 Oxidation (M)
R16164_20DAP,14205	R.AETSPEDVGGM*HAAAGILTER.G	2128	-0.00721	2	100.83	5.82e-08	sp|Q42368|PPDK2_MAIZE/tr|A0A1D6FQE6|A0A1D6FQE6_MAIZE/tr|A0A1D6FQE8|A0A1D6FQE8_MAIZE/tr|A0A1D6FQF1|A0A1D6FQF1_MAIZE/tr|A0A1D6FQE7|A0A1D6FQE7_MAIZE/tr|A0A1D6FQG1|A0A1D6FQG1_MAIZE/tr|A0A1D6FQH5|A0A1D6FQH5_MAIZE/tr|A0A1D6FQF7|A0A1D6FQF7_MAIZE/tr|A0A1D6FQF5|A0A1D6FQF5_MAIZE/tr|A0A1D6FQF4|A0A1D6FQF4_MAIZE/tr|A0A1D6FQF0|A0A1D6FQF0_MAIZE/tr|A0A1D6FQF2|A0A1D6FQF2_MAIZE/tr|A0A1D6FQG9|A0A1D6FQG9_MAIZE/tr|A0…	4.4	15.994919 Oxidation (M)
R16164_20DAP,17922	R.AETSPEDVGGMHAAAGILTER.G	2112	-0.01093	2	145.23	2.15e-12	sp|Q42368|PPDK2_MAIZE/tr|A0A1D6FQE6|A0A1D6FQE6_MAIZE/tr|A0A1D6FQE8|A0A1D6FQE8_MAIZE/tr|A0A1D6FQF1|A0A1D6FQF1_MAIZE/tr|A0A1D6FQE7|A0A1D6FQE7_MAIZE/tr|A0A1D6FQG1|A0A1D6FQG1_MAIZE/tr|A0A1D6FQH5|A0A1D6FQH5_MAIZE/tr|A0A1D6FQF7|A0A1D6FQF7_MAIZE/tr|A0A1D6FQF5|A0A1D6FQF5_MAIZE/tr|A0A1D6FQF4|A0A1D6FQF4_MAIZE/tr|A0A1D6FQF0|A0A1D6FQF0_MAIZE/tr|A0A1D6FQF2|A0A1D6FQF2_MAIZE/tr|A0A1D6FQG9|A0A1D6FQG9_MAIZE/tr|A0…	4.4
R16164_20DAP,17946	R.AETSPEDVGGMHAAAGILTER.G	2112	-0.00756	3	70.11	2.55e-05	sp|Q42368|PPDK2_MAIZE/tr|A0A1D6FQE6|A0A1D6FQE6_MAIZE/tr|A0A1D6FQE8|A0A1D6FQE8_MAIZE/tr|A0A1D6FQF1|A0A1D6FQF1_MAIZE/tr|A0A1D6FQE7|A0A1D6FQE7_MAIZE/tr|A0A1D6FQG1|A0A1D6FQG1_MAIZE/tr|A0A1D6FQH5|A0A1D6FQH5_MAIZE/tr|A0A1D6FQF7|A0A1D6FQF7_MAIZE/tr|A0A1D6FQF5|A0A1D6FQF5_MAIZE/tr|A0A1D6FQF4|A0A1D6FQF4_MAIZE/tr|A0A1D6FQF0|A0A1D6FQF0_MAIZE/tr|A0A1D6FQF2|A0A1D6FQF2_MAIZE/tr|A0A1D6FQG9|A0A1D6FQG9_MAIZE/tr|A0…	4.4
R16164_20DAP,27675	R.ALPPGLWAEVLDGLR.W	1606.9	-0.00681	3	49.91	0.00233	sp|Q42368|PPDK2_MAIZE/tr|A0A1D6FQE9|A0A1D6FQE9_MAIZE/tr|A0A1D6FQG3|A0A1D6FQG3_MAIZE/tr|A0A1D6FQF7|A0A1D6FQF7_MAIZE/tr|A0A1D6FQF4|A0A1D6FQF4_MAIZE/tr|A0A1D6FQF2|A0A1D6FQF2_MAIZE/tr|A0A1D6FQG2|A0A1D6FQG2_MAIZE/tr|A0A1D6FQE4|A0A1D6FQE4_MAIZE/tr|A0A1Q1BYA0|A0A1Q1BYA0_MAIZE	4.37
R16164_20DAP,27731	R.ALPPGLWAEVLDGLR.W	1606.9	-0.00485	2	92.27	5.23e-08	sp|Q42368|PPDK2_MAIZE/tr|A0A1D6FQE9|A0A1D6FQE9_MAIZE/tr|A0A1D6FQG3|A0A1D6FQG3_MAIZE/tr|A0A1D6FQF7|A0A1D6FQF7_MAIZE/tr|A0A1D6FQF4|A0A1D6FQF4_MAIZE/tr|A0A1D6FQF2|A0A1D6FQF2_MAIZE/tr|A0A1D6FQG2|A0A1D6FQG2_MAIZE/tr|A0A1D6FQE4|A0A1D6FQE4_MAIZE/tr|A0A1Q1BYA0|A0A1Q1BYA0_MAIZE	4.37
R16164_20DAP,27961	R.ALPPGLWAEVLDGLR.W	1606.9	-0.00649	2	75.17	2.6e-06	sp|Q42368|PPDK2_MAIZE/tr|A0A1D6FQE9|A0A1D6FQE9_MAIZE/tr|A0A1D6FQG3|A0A1D6FQG3_MAIZE/tr|A0A1D6FQF7|A0A1D6FQF7_MAIZE/tr|A0A1D6FQF4|A0A1D6FQF4_MAIZE/tr|A0A1D6FQF2|A0A1D6FQF2_MAIZE/tr|A0A1D6FQG2|A0A1D6FQG2_MAIZE/tr|A0A1D6FQE4|A0A1D6FQE4_MAIZE/tr|A0A1Q1BYA0|A0A1Q1BYA0_MAIZE	4.37
R16164_20DAP,27977	R.ALPPGLWAEVLDGLR.W	1606.9	-0.00411	3	48.91	0.00309	sp|Q42368|PPDK2_MAIZE/tr|A0A1D6FQE9|A0A1D6FQE9_MAIZE/tr|A0A1D6FQG3|A0A1D6FQG3_MAIZE/tr|A0A1D6FQF7|A0A1D6FQF7_MAIZE/tr|A0A1D6FQF4|A0A1D6FQF4_MAIZE/tr|A0A1D6FQF2|A0A1D6FQF2_MAIZE/tr|A0A1D6FQG2|A0A1D6FQG2_MAIZE/tr|A0A1D6FQE4|A0A1D6FQE4_MAIZE/tr|A0A1Q1BYA0|A0A1Q1BYA0_MAIZE	4.37
R16164_20DAP,28567	R.ALPPGLWAEVLDGLR.W	1606.9	-0.00345	2	66.33	2.19e-05	sp|Q42368|PPDK2_MAIZE/tr|A0A1D6FQE9|A0A1D6FQE9_MAIZE/tr|A0A1D6FQG3|A0A1D6FQG3_MAIZE/tr|A0A1D6FQF7|A0A1D6FQF7_MAIZE/tr|A0A1D6FQF4|A0A1D6FQF4_MAIZE/tr|A0A1D6FQF2|A0A1D6FQF2_MAIZE/tr|A0A1D6FQG2|A0A1D6FQG2_MAIZE/tr|A0A1D6FQE4|A0A1D6FQE4_MAIZE/tr|A0A1Q1BYA0|A0A1Q1BYA0_MAIZE	4.37
R16164_20DAP,28977	R.ALPPGLWAEVLDGLR.W	1606.9	0.00061	2	63.32	8.63e-05	sp|Q42368|PPDK2_MAIZE/tr|A0A1D6FQE9|A0A1D6FQE9_MAIZE/tr|A0A1D6FQG3|A0A1D6FQG3_MAIZE/tr|A0A1D6FQF7|A0A1D6FQF7_MAIZE/tr|A0A1D6FQF4|A0A1D6FQF4_MAIZE/tr|A0A1D6FQF2|A0A1D6FQF2_MAIZE/tr|A0A1D6FQG2|A0A1D6FQG2_MAIZE/tr|A0A1D6FQE4|A0A1D6FQE4_MAIZE/tr|A0A1Q1BYA0|A0A1Q1BYA0_MAIZE	4.37
R16164_20DAP,13200	R.AM*DGLSVTIR.L	1078.56	-0.005	2	30.35	0.126	sp|Q42368|PPDK2_MAIZE/tr|A0A1D6FQH4|A0A1D6FQH4_MAIZE/tr|A0A1D6FQE6|A0A1D6FQE6_MAIZE/tr|A0A1D6FQE8|A0A1D6FQE8_MAIZE/tr|A0A1D6FQF6|A0A1D6FQF6_MAIZE/tr|A0A1D6FQE9|A0A1D6FQE9_MAIZE/tr|A0A1D6FQF1|A0A1D6FQF1_MAIZE/tr|A0A1D6FQH6|A0A1D6FQH6_MAIZE/tr|A0A1D6FQE7|A0A1D6FQE7_MAIZE/tr|A0A1D6FQG3|A0A1D6FQG3_MAIZE/tr|A0A1D6FQG1|A0A1D6FQG1_MAIZE/tr|A0A1D6FQH5|A0A1D6FQH5_MAIZE/tr|A0A1D6FQF7|A0A1D6FQF7_MAIZE/tr|A0…	5.88	15.994919 Oxidation (M)
R16164_20DAP,13757	R.AM*DGLSVTIR.L	1078.56	-0.00374	2	43.6	0.00607	sp|Q42368|PPDK2_MAIZE/tr|A0A1D6FQH4|A0A1D6FQH4_MAIZE/tr|A0A1D6FQE6|A0A1D6FQE6_MAIZE/tr|A0A1D6FQE8|A0A1D6FQE8_MAIZE/tr|A0A1D6FQF6|A0A1D6FQF6_MAIZE/tr|A0A1D6FQE9|A0A1D6FQE9_MAIZE/tr|A0A1D6FQF1|A0A1D6FQF1_MAIZE/tr|A0A1D6FQH6|A0A1D6FQH6_MAIZE/tr|A0A1D6FQE7|A0A1D6FQE7_MAIZE/tr|A0A1D6FQG3|A0A1D6FQG3_MAIZE/tr|A0A1D6FQG1|A0A1D6FQG1_MAIZE/tr|A0A1D6FQH5|A0A1D6FQH5_MAIZE/tr|A0A1D6FQF7|A0A1D6FQF7_MAIZE/tr|A0…	5.88	15.994919 Oxidation (M)
R16164_20DAP,15964	R.AMDGLSVTIR.L	1062.56	-0.00296	2	58.82	0.000203	sp|Q42368|PPDK2_MAIZE/tr|A0A1D6FQH4|A0A1D6FQH4_MAIZE/tr|A0A1D6FQE6|A0A1D6FQE6_MAIZE/tr|A0A1D6FQE8|A0A1D6FQE8_MAIZE/tr|A0A1D6FQF6|A0A1D6FQF6_MAIZE/tr|A0A1D6FQE9|A0A1D6FQE9_MAIZE/tr|A0A1D6FQF1|A0A1D6FQF1_MAIZE/tr|A0A1D6FQH6|A0A1D6FQH6_MAIZE/tr|A0A1D6FQE7|A0A1D6FQE7_MAIZE/tr|A0A1D6FQG3|A0A1D6FQG3_MAIZE/tr|A0A1D6FQG1|A0A1D6FQG1_MAIZE/tr|A0A1D6FQH5|A0A1D6FQH5_MAIZE/tr|A0A1D6FQF7|A0A1D6FQF7_MAIZE/tr|A0…	5.88
R16164_20DAP,16905	R.AMDGLSVTIR.L	1062.56	-0.00348	2	70.58	1.34e-05	sp|Q42368|PPDK2_MAIZE/tr|A0A1D6FQH4|A0A1D6FQH4_MAIZE/tr|A0A1D6FQE6|A0A1D6FQE6_MAIZE/tr|A0A1D6FQE8|A0A1D6FQE8_MAIZE/tr|A0A1D6FQF6|A0A1D6FQF6_MAIZE/tr|A0A1D6FQE9|A0A1D6FQE9_MAIZE/tr|A0A1D6FQF1|A0A1D6FQF1_MAIZE/tr|A0A1D6FQH6|A0A1D6FQH6_MAIZE/tr|A0A1D6FQE7|A0A1D6FQE7_MAIZE/tr|A0A1D6FQG3|A0A1D6FQG3_MAIZE/tr|A0A1D6FQG1|A0A1D6FQG1_MAIZE/tr|A0A1D6FQH5|A0A1D6FQH5_MAIZE/tr|A0A1D6FQF7|A0A1D6FQF7_MAIZE/tr|A0…	5.88
R16164_20DAP,17238	R.AMDGLSVTIR.L	1062.56	-0.00466	2	54.09	0.000593	sp|Q42368|PPDK2_MAIZE/tr|A0A1D6FQH4|A0A1D6FQH4_MAIZE/tr|A0A1D6FQE6|A0A1D6FQE6_MAIZE/tr|A0A1D6FQE8|A0A1D6FQE8_MAIZE/tr|A0A1D6FQF6|A0A1D6FQF6_MAIZE/tr|A0A1D6FQE9|A0A1D6FQE9_MAIZE/tr|A0A1D6FQF1|A0A1D6FQF1_MAIZE/tr|A0A1D6FQH6|A0A1D6FQH6_MAIZE/tr|A0A1D6FQE7|A0A1D6FQE7_MAIZE/tr|A0A1D6FQG3|A0A1D6FQG3_MAIZE/tr|A0A1D6FQG1|A0A1D6FQG1_MAIZE/tr|A0A1D6FQH5|A0A1D6FQH5_MAIZE/tr|A0A1D6FQF7|A0A1D6FQF7_MAIZE/tr|A0…	5.88
R16164_20DAP,24174	R.EGEWLSLNGSTGEVILGK.Q	1888.97	-0.00365	2	109.3	3.18e-09	sp|Q42368|PPDK2_MAIZE/sp|P11155|PPDK1_MAIZE/tr|C5IHD5|C5IHD5_MAIZE/tr|C5IHE2|C5IHE2_MAIZE/tr|C5IHD6|C5IHD6_MAIZE/tr|C5IHD9|C5IHD9_MAIZE/tr|C5IHD1|C5IHD1_MAIZE/tr|C5IHF1|C5IHF1_MAIZE/tr|C5IHE9|C5IHE9_MAIZE/tr|C5IHE1|C5IHE1_MAIZE/tr|C5IHD3|C5IHD3_MAIZE/tr|C5IHC4|C5IHC4_MAIZE/tr|C5IHF0|C5IHF0_MAIZE/tr|C5IHE6|C5IHE6_MAIZE/tr|C5IHE4|C5IHE4_MAIZE/tr|C5IHE8|C5IHE8_MAIZE/tr|C5IHC6|C5IHC6_MAIZE/tr|C5IHC9|…	4.25
R16164_20DAP,24404	R.EGEWLSLNGSTGEVILGK.Q	1888.97	-0.00775	2	78.47	2.62e-06	sp|Q42368|PPDK2_MAIZE/sp|P11155|PPDK1_MAIZE/tr|C5IHD5|C5IHD5_MAIZE/tr|C5IHE2|C5IHE2_MAIZE/tr|C5IHD6|C5IHD6_MAIZE/tr|C5IHD9|C5IHD9_MAIZE/tr|C5IHD1|C5IHD1_MAIZE/tr|C5IHF1|C5IHF1_MAIZE/tr|C5IHE9|C5IHE9_MAIZE/tr|C5IHE1|C5IHE1_MAIZE/tr|C5IHD3|C5IHD3_MAIZE/tr|C5IHC4|C5IHC4_MAIZE/tr|C5IHF0|C5IHF0_MAIZE/tr|C5IHE6|C5IHE6_MAIZE/tr|C5IHE4|C5IHE4_MAIZE/tr|C5IHE8|C5IHE8_MAIZE/tr|C5IHC6|C5IHC6_MAIZE/tr|C5IHC9|…	4.25
R16164_20DAP,10163	R.ELCSETGANQEDALAR.I	1763.79	-0.00689	2	109.16	8.35e-09	sp|Q42368|PPDK2_MAIZE/tr|A0A1D6FQH4|A0A1D6FQH4_MAIZE/tr|A0A1D6FQE6|A0A1D6FQE6_MAIZE/tr|A0A1D6FQE8|A0A1D6FQE8_MAIZE/tr|A0A1D6FQF6|A0A1D6FQF6_MAIZE/tr|A0A1D6FQE9|A0A1D6FQE9_MAIZE/tr|A0A1D6FQF1|A0A1D6FQF1_MAIZE/tr|A0A1D6FQH6|A0A1D6FQH6_MAIZE/tr|A0A1D6FQE7|A0A1D6FQE7_MAIZE/tr|A0A1D6FQG3|A0A1D6FQG3_MAIZE/tr|A0A1D6FQG1|A0A1D6FQG1_MAIZE/tr|A0A1D6FQH5|A0A1D6FQH5_MAIZE/tr|A0A1D6FQF7|A0A1D6FQF7_MAIZE/tr|A0…	4
R16164_20DAP,10863	R.ELCSETGANQEDALAR.I	1763.79	-0.00129	2	76.14	1.67e-05	sp|Q42368|PPDK2_MAIZE/tr|A0A1D6FQH4|A0A1D6FQH4_MAIZE/tr|A0A1D6FQE6|A0A1D6FQE6_MAIZE/tr|A0A1D6FQE8|A0A1D6FQE8_MAIZE/tr|A0A1D6FQF6|A0A1D6FQF6_MAIZE/tr|A0A1D6FQE9|A0A1D6FQE9_MAIZE/tr|A0A1D6FQF1|A0A1D6FQF1_MAIZE/tr|A0A1D6FQH6|A0A1D6FQH6_MAIZE/tr|A0A1D6FQE7|A0A1D6FQE7_MAIZE/tr|A0A1D6FQG3|A0A1D6FQG3_MAIZE/tr|A0A1D6FQG1|A0A1D6FQG1_MAIZE/tr|A0A1D6FQH5|A0A1D6FQH5_MAIZE/tr|A0A1D6FQF7|A0A1D6FQF7_MAIZE/tr|A0…	4
R16164_20DAP,11193	R.ELCSETGANQEDALAR.I	1763.79	-0.00625	2	103.07	1.21e-08	sp|Q42368|PPDK2_MAIZE/tr|A0A1D6FQH4|A0A1D6FQH4_MAIZE/tr|A0A1D6FQE6|A0A1D6FQE6_MAIZE/tr|A0A1D6FQE8|A0A1D6FQE8_MAIZE/tr|A0A1D6FQF6|A0A1D6FQF6_MAIZE/tr|A0A1D6FQE9|A0A1D6FQE9_MAIZE/tr|A0A1D6FQF1|A0A1D6FQF1_MAIZE/tr|A0A1D6FQH6|A0A1D6FQH6_MAIZE/tr|A0A1D6FQE7|A0A1D6FQE7_MAIZE/tr|A0A1D6FQG3|A0A1D6FQG3_MAIZE/tr|A0A1D6FQG1|A0A1D6FQG1_MAIZE/tr|A0A1D6FQH5|A0A1D6FQH5_MAIZE/tr|A0A1D6FQF7|A0A1D6FQF7_MAIZE/tr|A0…	4
R16164_20DAP,14870	R.FAYDSFR.R	905.415	-0.00243	2	33.29	0.06	sp|Q42368|PPDK2_MAIZE/sp|P11155|PPDK1_MAIZE/tr|C5IHD5|C5IHD5_MAIZE/tr|C5IHE2|C5IHE2_MAIZE/tr|C5IHD6|C5IHD6_MAIZE/tr|C5IHE3|C5IHE3_MAIZE/tr|C5IHD9|C5IHD9_MAIZE/tr|C5IHD1|C5IHD1_MAIZE/tr|C5IHF1|C5IHF1_MAIZE/tr|C5IHE9|C5IHE9_MAIZE/tr|C5IHC5|C5IHC5_MAIZE/tr|C5IHE1|C5IHE1_MAIZE/tr|C5IHD3|C5IHD3_MAIZE/tr|C5IHC4|C5IHC4_MAIZE/tr|C5IHF0|C5IHF0_MAIZE/tr|C5IHE4|C5IHE4_MAIZE/tr|C5IHE8|C5IHE8_MAIZE/tr|C5IHC6|…	5.84
R16164_20DAP,15147	R.FAYDSFR.R	905.415	-0.00338	2	32.68	0.0708	sp|Q42368|PPDK2_MAIZE/sp|P11155|PPDK1_MAIZE/tr|C5IHD5|C5IHD5_MAIZE/tr|C5IHE2|C5IHE2_MAIZE/tr|C5IHD6|C5IHD6_MAIZE/tr|C5IHE3|C5IHE3_MAIZE/tr|C5IHD9|C5IHD9_MAIZE/tr|C5IHD1|C5IHD1_MAIZE/tr|C5IHF1|C5IHF1_MAIZE/tr|C5IHE9|C5IHE9_MAIZE/tr|C5IHC5|C5IHC5_MAIZE/tr|C5IHE1|C5IHE1_MAIZE/tr|C5IHD3|C5IHD3_MAIZE/tr|C5IHC4|C5IHC4_MAIZE/tr|C5IHF0|C5IHF0_MAIZE/tr|C5IHE4|C5IHE4_MAIZE/tr|C5IHE8|C5IHE8_MAIZE/tr|C5IHC6|…	5.84
R16164_20DAP,15436	R.FAYDSFR.R	905.415	-0.00401	2	23.65	0.533	sp|Q42368|PPDK2_MAIZE/sp|P11155|PPDK1_MAIZE/tr|C5IHD5|C5IHD5_MAIZE/tr|C5IHE2|C5IHE2_MAIZE/tr|C5IHD6|C5IHD6_MAIZE/tr|C5IHE3|C5IHE3_MAIZE/tr|C5IHD9|C5IHD9_MAIZE/tr|C5IHD1|C5IHD1_MAIZE/tr|C5IHF1|C5IHF1_MAIZE/tr|C5IHE9|C5IHE9_MAIZE/tr|C5IHC5|C5IHC5_MAIZE/tr|C5IHE1|C5IHE1_MAIZE/tr|C5IHD3|C5IHD3_MAIZE/tr|C5IHC4|C5IHC4_MAIZE/tr|C5IHF0|C5IHF0_MAIZE/tr|C5IHE4|C5IHE4_MAIZE/tr|C5IHE8|C5IHE8_MAIZE/tr|C5IHC6|…	5.84
R16164_20DAP,26387	R.GTAVNVQCMVFGNMGNTSGTGVLFTR.N	2718.28	-0.00082	2	170.32	8.39e-15	sp|Q42368|PPDK2_MAIZE/sp|P11155|PPDK1_MAIZE/tr|C5IHD5|C5IHD5_MAIZE/tr|C5IHE2|C5IHE2_MAIZE/tr|C5IHD6|C5IHD6_MAIZE/tr|C5IHE3|C5IHE3_MAIZE/tr|C5IHD9|C5IHD9_MAIZE/tr|C5IHD1|C5IHD1_MAIZE/tr|C5IHF1|C5IHF1_MAIZE/tr|C5IHE9|C5IHE9_MAIZE/tr|C5IHC5|C5IHC5_MAIZE/tr|C5IHE1|C5IHE1_MAIZE/tr|C5IHD3|C5IHD3_MAIZE/tr|C5IHC4|C5IHC4_MAIZE/tr|C5IHE6|C5IHE6_MAIZE/tr|C5IHE4|C5IHE4_MAIZE/tr|C5IHE8|C5IHE8_MAIZE/tr|C5IHC6|…	8.25
R16164_20DAP,8586	R.GVGELVK.L ! R.GVGELVK.F	701.419	-0.00201	2	20.71	1.3	sp|Q42368|PPDK2_MAIZE/tr|C5IHD5|C5IHD5_MAIZE/tr|C5IHD9|C5IHD9_MAIZE/tr|C5IHD1|C5IHD1_MAIZE/tr|C5IHE1|C5IHE1_MAIZE/tr|C5IHD3|C5IHD3_MAIZE/tr|C5IHE4|C5IHE4_MAIZE/tr|C5IHC9|C5IHC9_MAIZE/tr|C5IHD0|C5IHD0_MAIZE/tr|A0A1D6FQH4|A0A1D6FQH4_MAIZE/tr|A0A1D6FQE6|A0A1D6FQE6_MAIZE/tr|A0A1D6FQE8|A0A1D6FQE8_MAIZE/tr|A0A1D6FQF6|A0A1D6FQF6_MAIZE/tr|A0A1D6FQE9|A0A1D6FQE9_MAIZE/tr|A0A1D6FQF1|A0A1D6FQF1_MAIZE/tr|A0A1…	6
R16164_20DAP,5033	R.ILESHYK.E	889.478	-0.00304	2	21.06	1.34	sp|Q42368|PPDK2_MAIZE/tr|A0A1D6FQE6|A0A1D6FQE6_MAIZE/tr|A0A1D6FQE8|A0A1D6FQE8_MAIZE/tr|A0A1D6FQF1|A0A1D6FQF1_MAIZE/tr|A0A1D6FQE7|A0A1D6FQE7_MAIZE/tr|A0A1D6FQG3|A0A1D6FQG3_MAIZE/tr|A0A1D6FQF7|A0A1D6FQF7_MAIZE/tr|A0A1D6FQF5|A0A1D6FQF5_MAIZE/tr|A0A1D6FQF4|A0A1D6FQF4_MAIZE/tr|A0A1D6FQF0|A0A1D6FQF0_MAIZE/tr|A0A1D6FQF2|A0A1D6FQF2_MAIZE/tr|A0A1D6FQG9|A0A1D6FQG9_MAIZE/tr|A0A1D6FQG2|A0A1D6FQG2_MAIZE/tr|A0…	6.75
R16164_20DAP,18444	R.LAAAQVLV.-	784.493	-0.00234	2	31.26	0.0269	sp|Q42368|PPDK2_MAIZE/sp|P11155|PPDK1_MAIZE/tr|C5IHD5|C5IHD5_MAIZE/tr|C5IHD6|C5IHD6_MAIZE/tr|C5IHD9|C5IHD9_MAIZE/tr|C5IHD1|C5IHD1_MAIZE/tr|C5IHF1|C5IHF1_MAIZE/tr|C5IHE1|C5IHE1_MAIZE/tr|C5IHD3|C5IHD3_MAIZE/tr|C5IHC4|C5IHC4_MAIZE/tr|C5IHE4|C5IHE4_MAIZE/tr|C5IHC6|C5IHC6_MAIZE/tr|C5IHC9|C5IHC9_MAIZE/tr|C5IHD0|C5IHD0_MAIZE/tr|C5IHD4|C5IHD4_MAIZE/tr|A0A1D6FQH4|A0A1D6FQH4_MAIZE/tr|A0A1D6M438|A0A1D6M438_…	5.53
R16164_20DAP,18630	R.LAAAQVLV.-	784.493	-0.0029	1	39.84	0.00374	sp|Q42368|PPDK2_MAIZE/sp|P11155|PPDK1_MAIZE/tr|C5IHD5|C5IHD5_MAIZE/tr|C5IHD6|C5IHD6_MAIZE/tr|C5IHD9|C5IHD9_MAIZE/tr|C5IHD1|C5IHD1_MAIZE/tr|C5IHF1|C5IHF1_MAIZE/tr|C5IHE1|C5IHE1_MAIZE/tr|C5IHD3|C5IHD3_MAIZE/tr|C5IHC4|C5IHC4_MAIZE/tr|C5IHE4|C5IHE4_MAIZE/tr|C5IHC6|C5IHC6_MAIZE/tr|C5IHC9|C5IHC9_MAIZE/tr|C5IHD0|C5IHD0_MAIZE/tr|C5IHD4|C5IHD4_MAIZE/tr|A0A1D6FQH4|A0A1D6FQH4_MAIZE/tr|A0A1D6M438|A0A1D6M438_…	5.53
R16164_20DAP,19047	R.LGISYPELTEM*QAR.A	1623.8	-0.00295	2	29.04	0.262	sp|Q42368|PPDK2_MAIZE/sp|P11155|PPDK1_MAIZE/tr|C5IHD5|C5IHD5_MAIZE/tr|C5IHD6|C5IHD6_MAIZE/tr|C5IHD9|C5IHD9_MAIZE/tr|C5IHD1|C5IHD1_MAIZE/tr|C5IHF1|C5IHF1_MAIZE/tr|C5IHE1|C5IHE1_MAIZE/tr|C5IHD3|C5IHD3_MAIZE/tr|C5IHC4|C5IHC4_MAIZE/tr|C5IHE4|C5IHE4_MAIZE/tr|C5IHC6|C5IHC6_MAIZE/tr|C5IHD0|C5IHD0_MAIZE/tr|C5IHD4|C5IHD4_MAIZE/tr|A0A1D6FQH4|A0A1D6FQH4_MAIZE/tr|A0A1D6M438|A0A1D6M438_MAIZE/tr|A0A1D6M432|A0A…	4.53	15.994919 Oxidation (M)
R16164_20DAP,20967	R.LGISYPELTEMQAR.A	1607.81	-0.00239	2	27.67	0.922	sp|Q42368|PPDK2_MAIZE/sp|P11155|PPDK1_MAIZE/tr|C5IHD5|C5IHD5_MAIZE/tr|C5IHD6|C5IHD6_MAIZE/tr|C5IHD9|C5IHD9_MAIZE/tr|C5IHD1|C5IHD1_MAIZE/tr|C5IHF1|C5IHF1_MAIZE/tr|C5IHE1|C5IHE1_MAIZE/tr|C5IHD3|C5IHD3_MAIZE/tr|C5IHC4|C5IHC4_MAIZE/tr|C5IHE4|C5IHE4_MAIZE/tr|C5IHC6|C5IHC6_MAIZE/tr|C5IHD0|C5IHD0_MAIZE/tr|C5IHD4|C5IHD4_MAIZE/tr|A0A1D6FQH4|A0A1D6FQH4_MAIZE/tr|A0A1D6M438|A0A1D6M438_MAIZE/tr|A0A1D6M432|A0A…	4.53
R16164_20DAP,21347	R.LGISYPELTEMQAR.A	1607.81	-0.00365	2	55.58	0.000559	sp|Q42368|PPDK2_MAIZE/sp|P11155|PPDK1_MAIZE/tr|C5IHD5|C5IHD5_MAIZE/tr|C5IHD6|C5IHD6_MAIZE/tr|C5IHD9|C5IHD9_MAIZE/tr|C5IHD1|C5IHD1_MAIZE/tr|C5IHF1|C5IHF1_MAIZE/tr|C5IHE1|C5IHE1_MAIZE/tr|C5IHD3|C5IHD3_MAIZE/tr|C5IHC4|C5IHC4_MAIZE/tr|C5IHE4|C5IHE4_MAIZE/tr|C5IHC6|C5IHC6_MAIZE/tr|C5IHD0|C5IHD0_MAIZE/tr|C5IHD4|C5IHD4_MAIZE/tr|A0A1D6FQH4|A0A1D6FQH4_MAIZE/tr|A0A1D6M438|A0A1D6M438_MAIZE/tr|A0A1D6M432|A0A…	4.53
R16164_20DAP,21608	R.LGISYPELTEMQAR.A	1607.81	-0.00493	2	62.54	0.000113	sp|Q42368|PPDK2_MAIZE/sp|P11155|PPDK1_MAIZE/tr|C5IHD5|C5IHD5_MAIZE/tr|C5IHD6|C5IHD6_MAIZE/tr|C5IHD9|C5IHD9_MAIZE/tr|C5IHD1|C5IHD1_MAIZE/tr|C5IHF1|C5IHF1_MAIZE/tr|C5IHE1|C5IHE1_MAIZE/tr|C5IHD3|C5IHD3_MAIZE/tr|C5IHC4|C5IHC4_MAIZE/tr|C5IHE4|C5IHE4_MAIZE/tr|C5IHC6|C5IHC6_MAIZE/tr|C5IHD0|C5IHD0_MAIZE/tr|C5IHD4|C5IHD4_MAIZE/tr|A0A1D6FQH4|A0A1D6FQH4_MAIZE/tr|A0A1D6M438|A0A1D6M438_MAIZE/tr|A0A1D6M432|A0A…	4.53
R16164_20DAP,25184	R.LLDPPLHEFLPEGNVEEIVR.E	2316.22	-0.0086	3	80.87	1e-06	sp|Q42368|PPDK2_MAIZE/tr|A0A1D6FQH4|A0A1D6FQH4_MAIZE/tr|A0A1D6FQE6|A0A1D6FQE6_MAIZE/tr|A0A1D6FQE8|A0A1D6FQE8_MAIZE/tr|A0A1D6FQF6|A0A1D6FQF6_MAIZE/tr|A0A1D6FQE9|A0A1D6FQE9_MAIZE/tr|A0A1D6FQF1|A0A1D6FQF1_MAIZE/tr|A0A1D6FQH6|A0A1D6FQH6_MAIZE/tr|A0A1D6FQE7|A0A1D6FQE7_MAIZE/tr|A0A1D6FQG3|A0A1D6FQG3_MAIZE/tr|A0A1D6FQG1|A0A1D6FQG1_MAIZE/tr|A0A1D6FQH5|A0A1D6FQH5_MAIZE/tr|A0A1D6FQF7|A0A1D6FQF7_MAIZE/tr|A0…	4.25
R16164_20DAP,25277	R.LLDPPLHEFLPEGNVEEIVR.E	2316.22	-0.01146	2	64.83	3.89e-05	sp|Q42368|PPDK2_MAIZE/tr|A0A1D6FQH4|A0A1D6FQH4_MAIZE/tr|A0A1D6FQE6|A0A1D6FQE6_MAIZE/tr|A0A1D6FQE8|A0A1D6FQE8_MAIZE/tr|A0A1D6FQF6|A0A1D6FQF6_MAIZE/tr|A0A1D6FQE9|A0A1D6FQE9_MAIZE/tr|A0A1D6FQF1|A0A1D6FQF1_MAIZE/tr|A0A1D6FQH6|A0A1D6FQH6_MAIZE/tr|A0A1D6FQE7|A0A1D6FQE7_MAIZE/tr|A0A1D6FQG3|A0A1D6FQG3_MAIZE/tr|A0A1D6FQG1|A0A1D6FQG1_MAIZE/tr|A0A1D6FQH5|A0A1D6FQH5_MAIZE/tr|A0A1D6FQF7|A0A1D6FQF7_MAIZE/tr|A0…	4.25
R16164_20DAP,25411	R.LLDPPLHEFLPEGNVEEIVR.E	2316.22	-0.00707	3	87.22	2.36e-07	sp|Q42368|PPDK2_MAIZE/tr|A0A1D6FQH4|A0A1D6FQH4_MAIZE/tr|A0A1D6FQE6|A0A1D6FQE6_MAIZE/tr|A0A1D6FQE8|A0A1D6FQE8_MAIZE/tr|A0A1D6FQF6|A0A1D6FQF6_MAIZE/tr|A0A1D6FQE9|A0A1D6FQE9_MAIZE/tr|A0A1D6FQF1|A0A1D6FQF1_MAIZE/tr|A0A1D6FQH6|A0A1D6FQH6_MAIZE/tr|A0A1D6FQE7|A0A1D6FQE7_MAIZE/tr|A0A1D6FQG3|A0A1D6FQG3_MAIZE/tr|A0A1D6FQG1|A0A1D6FQG1_MAIZE/tr|A0A1D6FQH5|A0A1D6FQH5_MAIZE/tr|A0A1D6FQF7|A0A1D6FQF7_MAIZE/tr|A0…	4.25
R16164_20DAP,25636	R.LLDPPLHEFLPEGNVEEIVR.E	2316.22	-0.00368	3	69.02	1.64e-05	sp|Q42368|PPDK2_MAIZE/tr|A0A1D6FQH4|A0A1D6FQH4_MAIZE/tr|A0A1D6FQE6|A0A1D6FQE6_MAIZE/tr|A0A1D6FQE8|A0A1D6FQE8_MAIZE/tr|A0A1D6FQF6|A0A1D6FQF6_MAIZE/tr|A0A1D6FQE9|A0A1D6FQE9_MAIZE/tr|A0A1D6FQF1|A0A1D6FQF1_MAIZE/tr|A0A1D6FQH6|A0A1D6FQH6_MAIZE/tr|A0A1D6FQE7|A0A1D6FQE7_MAIZE/tr|A0A1D6FQG3|A0A1D6FQG3_MAIZE/tr|A0A1D6FQG1|A0A1D6FQG1_MAIZE/tr|A0A1D6FQH5|A0A1D6FQH5_MAIZE/tr|A0A1D6FQF7|A0A1D6FQF7_MAIZE/tr|A0…	4.25
R16164_20DAP,9867	R.LLPYQR.S	789.462	-0.00264	2	31.83	0.054	sp|Q42368|PPDK2_MAIZE/tr|C5IHD5|C5IHD5_MAIZE/tr|C5IHD9|C5IHD9_MAIZE/tr|C5IHD1|C5IHD1_MAIZE/tr|C5IHF1|C5IHF1_MAIZE/tr|C5IHE1|C5IHE1_MAIZE/tr|C5IHD3|C5IHD3_MAIZE/tr|C5IHC4|C5IHC4_MAIZE/tr|C5IHE4|C5IHE4_MAIZE/tr|C5IHC6|C5IHC6_MAIZE/tr|C5IHC9|C5IHC9_MAIZE/tr|C5IHD4|C5IHD4_MAIZE/tr|A0A1D6FQH4|A0A1D6FQH4_MAIZE/tr|A0A1D6M438|A0A1D6M438_MAIZE/tr|A0A1D6M432|A0A1D6M432_MAIZE/tr|A0A1D6M444|A0A1D6M444_MAIZE/…	8.75
R16164_20DAP,15815	R.LWM*LQCR.T	1022.49	-0.00271	2	30.18	0.0997	sp|Q42368|PPDK2_MAIZE/sp|P11155|PPDK1_MAIZE/tr|C5IHD5|C5IHD5_MAIZE/tr|C5IHD6|C5IHD6_MAIZE/tr|C5IHD9|C5IHD9_MAIZE/tr|C5IHD1|C5IHD1_MAIZE/tr|C5IHF1|C5IHF1_MAIZE/tr|C5IHE9|C5IHE9_MAIZE/tr|C5IHC5|C5IHC5_MAIZE/tr|C5IHD3|C5IHD3_MAIZE/tr|C5IHF0|C5IHF0_MAIZE/tr|C5IHE6|C5IHE6_MAIZE/tr|C5IHE4|C5IHE4_MAIZE/tr|C5IHE8|C5IHE8_MAIZE/tr|C5IHC6|C5IHC6_MAIZE/tr|C5IHC9|C5IHC9_MAIZE/tr|C5IHE7|C5IHE7_MAIZE/tr|C5IHD0|…	8.25	15.994919 Oxidation (M)
R16164_20DAP,19493	R.LWMLQCR.T	1006.5	-0.00323	2	24.4	0.489	sp|Q42368|PPDK2_MAIZE/sp|P11155|PPDK1_MAIZE/tr|C5IHD5|C5IHD5_MAIZE/tr|C5IHD6|C5IHD6_MAIZE/tr|C5IHD9|C5IHD9_MAIZE/tr|C5IHD1|C5IHD1_MAIZE/tr|C5IHF1|C5IHF1_MAIZE/tr|C5IHE9|C5IHE9_MAIZE/tr|C5IHC5|C5IHC5_MAIZE/tr|C5IHD3|C5IHD3_MAIZE/tr|C5IHF0|C5IHF0_MAIZE/tr|C5IHE6|C5IHE6_MAIZE/tr|C5IHE4|C5IHE4_MAIZE/tr|C5IHE8|C5IHE8_MAIZE/tr|C5IHC6|C5IHC6_MAIZE/tr|C5IHC9|C5IHC9_MAIZE/tr|C5IHE7|C5IHE7_MAIZE/tr|C5IHD0|…	8.25
R16164_20DAP,9708	R.NNGAEGIGLCR.T	1160.55	-0.00506	2	55.19	0.000493	sp|Q42368|PPDK2_MAIZE/tr|A0A1D6FQH4|A0A1D6FQH4_MAIZE/tr|A0A1D6FQE6|A0A1D6FQE6_MAIZE/tr|A0A1D6FQE8|A0A1D6FQE8_MAIZE/tr|A0A1D6FQE9|A0A1D6FQE9_MAIZE/tr|A0A1D6FQF1|A0A1D6FQF1_MAIZE/tr|A0A1D6FQH6|A0A1D6FQH6_MAIZE/tr|A0A1D6FQE7|A0A1D6FQE7_MAIZE/tr|A0A1D6FQG3|A0A1D6FQG3_MAIZE/tr|A0A1D6FQG1|A0A1D6FQG1_MAIZE/tr|A0A1D6FQH5|A0A1D6FQH5_MAIZE/tr|A0A1D6FQF7|A0A1D6FQF7_MAIZE/tr|A0A1D6FQF5|A0A1D6FQF5_MAIZE/tr|A0…	6
R16164_20DAP,10018	R.NNGAEGIGLCR.T	1160.55	-0.0031	2	70.07	1.65e-05	sp|Q42368|PPDK2_MAIZE/tr|A0A1D6FQH4|A0A1D6FQH4_MAIZE/tr|A0A1D6FQE6|A0A1D6FQE6_MAIZE/tr|A0A1D6FQE8|A0A1D6FQE8_MAIZE/tr|A0A1D6FQE9|A0A1D6FQE9_MAIZE/tr|A0A1D6FQF1|A0A1D6FQF1_MAIZE/tr|A0A1D6FQH6|A0A1D6FQH6_MAIZE/tr|A0A1D6FQE7|A0A1D6FQE7_MAIZE/tr|A0A1D6FQG3|A0A1D6FQG3_MAIZE/tr|A0A1D6FQG1|A0A1D6FQG1_MAIZE/tr|A0A1D6FQH5|A0A1D6FQH5_MAIZE/tr|A0A1D6FQF7|A0A1D6FQF7_MAIZE/tr|A0A1D6FQF5|A0A1D6FQF5_MAIZE/tr|A0…	6
R16164_20DAP,10298	R.NNGAEGIGLCR.T	1160.55	-0.00642	2	41.09	0.0128	sp|Q42368|PPDK2_MAIZE/tr|A0A1D6FQH4|A0A1D6FQH4_MAIZE/tr|A0A1D6FQE6|A0A1D6FQE6_MAIZE/tr|A0A1D6FQE8|A0A1D6FQE8_MAIZE/tr|A0A1D6FQE9|A0A1D6FQE9_MAIZE/tr|A0A1D6FQF1|A0A1D6FQF1_MAIZE/tr|A0A1D6FQH6|A0A1D6FQH6_MAIZE/tr|A0A1D6FQE7|A0A1D6FQE7_MAIZE/tr|A0A1D6FQG3|A0A1D6FQG3_MAIZE/tr|A0A1D6FQG1|A0A1D6FQG1_MAIZE/tr|A0A1D6FQH5|A0A1D6FQH5_MAIZE/tr|A0A1D6FQF7|A0A1D6FQF7_MAIZE/tr|A0A1D6FQF5|A0A1D6FQF5_MAIZE/tr|A0…	6
R16164_20DAP,28597	R.QLELAVLAVFDSWESPR.A	1960.02	-0.00963	2	61.86	9.95e-05	sp|Q42368|PPDK2_MAIZE/tr|A0A1D6FQE6|A0A1D6FQE6_MAIZE/tr|A0A1D6FQF1|A0A1D6FQF1_MAIZE/tr|A0A1D6FQE7|A0A1D6FQE7_MAIZE/tr|A0A1D6FQG3|A0A1D6FQG3_MAIZE/tr|A0A1D6FQF7|A0A1D6FQF7_MAIZE/tr|A0A1D6FQF5|A0A1D6FQF5_MAIZE/tr|A0A1D6FQF4|A0A1D6FQF4_MAIZE/tr|A0A1D6FQF0|A0A1D6FQF0_MAIZE/tr|A0A1D6FQF2|A0A1D6FQF2_MAIZE/tr|A0A1D6FQG9|A0A1D6FQG9_MAIZE/tr|A0A1D6FQG2|A0A1D6FQG2_MAIZE/tr|A0A1D6FQF8|A0A1D6FQF8_MAIZE/tr|A0…	4.14
R16164_20DAP,16915	R.QM*IMAPTVELR.Q	1304.67	-0.00624	2	32.33	0.102	sp|Q42368|PPDK2_MAIZE/tr|A0A1D6FQH4|A0A1D6FQH4_MAIZE/tr|A0A1D6FQE6|A0A1D6FQE6_MAIZE/tr|A0A1D6FQE8|A0A1D6FQE8_MAIZE/tr|A0A1D6FQF6|A0A1D6FQF6_MAIZE/tr|A0A1D6FQE9|A0A1D6FQE9_MAIZE/tr|A0A1D6FQF1|A0A1D6FQF1_MAIZE/tr|A0A1D6FQH6|A0A1D6FQH6_MAIZE/tr|A0A1D6FQE7|A0A1D6FQE7_MAIZE/tr|A0A1D6FQG3|A0A1D6FQG3_MAIZE/tr|A0A1D6FQG1|A0A1D6FQG1_MAIZE/tr|A0A1D6FQH5|A0A1D6FQH5_MAIZE/tr|A0A1D6FQF7|A0A1D6FQF7_MAIZE/tr|A0…	6	15.994919 Oxidation (M)
R16164_20DAP,17808	R.QMIM*APTVELR.Q	1304.67	-0.00496	2	20.52	1.51	sp|Q42368|PPDK2_MAIZE/tr|A0A1D6FQH4|A0A1D6FQH4_MAIZE/tr|A0A1D6FQE6|A0A1D6FQE6_MAIZE/tr|A0A1D6FQE8|A0A1D6FQE8_MAIZE/tr|A0A1D6FQF6|A0A1D6FQF6_MAIZE/tr|A0A1D6FQE9|A0A1D6FQE9_MAIZE/tr|A0A1D6FQF1|A0A1D6FQF1_MAIZE/tr|A0A1D6FQH6|A0A1D6FQH6_MAIZE/tr|A0A1D6FQE7|A0A1D6FQE7_MAIZE/tr|A0A1D6FQG3|A0A1D6FQG3_MAIZE/tr|A0A1D6FQG1|A0A1D6FQG1_MAIZE/tr|A0A1D6FQH5|A0A1D6FQH5_MAIZE/tr|A0A1D6FQF7|A0A1D6FQF7_MAIZE/tr|A0…	6	15.994919 Oxidation (M)
R16164_20DAP,19329	R.QMIMAPTVELR.Q	1288.68	-0.0041	2	42.76	0.00897	sp|Q42368|PPDK2_MAIZE/tr|A0A1D6FQH4|A0A1D6FQH4_MAIZE/tr|A0A1D6FQE6|A0A1D6FQE6_MAIZE/tr|A0A1D6FQE8|A0A1D6FQE8_MAIZE/tr|A0A1D6FQF6|A0A1D6FQF6_MAIZE/tr|A0A1D6FQE9|A0A1D6FQE9_MAIZE/tr|A0A1D6FQF1|A0A1D6FQF1_MAIZE/tr|A0A1D6FQH6|A0A1D6FQH6_MAIZE/tr|A0A1D6FQE7|A0A1D6FQE7_MAIZE/tr|A0A1D6FQG3|A0A1D6FQG3_MAIZE/tr|A0A1D6FQG1|A0A1D6FQG1_MAIZE/tr|A0A1D6FQH5|A0A1D6FQH5_MAIZE/tr|A0A1D6FQF7|A0A1D6FQF7_MAIZE/tr|A0…	6
R16164_20DAP,12737	R.RPLLLSVR.S	953.625	-0.00334	2	44.39	0.000375	sp|Q42368|PPDK2_MAIZE/tr|A0A1D6FQE9|A0A1D6FQE9_MAIZE/tr|A0A1D6FQF1|A0A1D6FQF1_MAIZE/tr|A0A1D6FQE7|A0A1D6FQE7_MAIZE/tr|A0A1D6FQG3|A0A1D6FQG3_MAIZE/tr|A0A1D6FQF7|A0A1D6FQF7_MAIZE/tr|A0A1D6FQF4|A0A1D6FQF4_MAIZE/tr|A0A1D6FQF2|A0A1D6FQF2_MAIZE/tr|A0A1D6FQG2|A0A1D6FQG2_MAIZE/tr|A0A1D6FQE4|A0A1D6FQE4_MAIZE/tr|A0A1D6FQG4|A0A1D6FQG4_MAIZE/tr|A0A1Q1BYA0|A0A1Q1BYA0_MAIZE	12
R16164_20DAP,12743	R.RPLLLSVR.S	953.625	-0.00329	3	35.16	0.00314	sp|Q42368|PPDK2_MAIZE/tr|A0A1D6FQE9|A0A1D6FQE9_MAIZE/tr|A0A1D6FQF1|A0A1D6FQF1_MAIZE/tr|A0A1D6FQE7|A0A1D6FQE7_MAIZE/tr|A0A1D6FQG3|A0A1D6FQG3_MAIZE/tr|A0A1D6FQF7|A0A1D6FQF7_MAIZE/tr|A0A1D6FQF4|A0A1D6FQF4_MAIZE/tr|A0A1D6FQF2|A0A1D6FQF2_MAIZE/tr|A0A1D6FQG2|A0A1D6FQG2_MAIZE/tr|A0A1D6FQE4|A0A1D6FQE4_MAIZE/tr|A0A1D6FQG4|A0A1D6FQG4_MAIZE/tr|A0A1Q1BYA0|A0A1Q1BYA0_MAIZE	12
R16164_20DAP,12808	R.RPLLLSVR.S	953.625	-0.00316	1	21.05	0.346	sp|Q42368|PPDK2_MAIZE/tr|A0A1D6FQE9|A0A1D6FQE9_MAIZE/tr|A0A1D6FQF1|A0A1D6FQF1_MAIZE/tr|A0A1D6FQE7|A0A1D6FQE7_MAIZE/tr|A0A1D6FQG3|A0A1D6FQG3_MAIZE/tr|A0A1D6FQF7|A0A1D6FQF7_MAIZE/tr|A0A1D6FQF4|A0A1D6FQF4_MAIZE/tr|A0A1D6FQF2|A0A1D6FQF2_MAIZE/tr|A0A1D6FQG2|A0A1D6FQG2_MAIZE/tr|A0A1D6FQE4|A0A1D6FQE4_MAIZE/tr|A0A1D6FQG4|A0A1D6FQG4_MAIZE/tr|A0A1Q1BYA0|A0A1Q1BYA0_MAIZE	12
R16164_20DAP,13029	R.RPLLLSVR.S	953.625	-0.0036	2	37.2	0.00196	sp|Q42368|PPDK2_MAIZE/tr|A0A1D6FQE9|A0A1D6FQE9_MAIZE/tr|A0A1D6FQF1|A0A1D6FQF1_MAIZE/tr|A0A1D6FQE7|A0A1D6FQE7_MAIZE/tr|A0A1D6FQG3|A0A1D6FQG3_MAIZE/tr|A0A1D6FQF7|A0A1D6FQF7_MAIZE/tr|A0A1D6FQF4|A0A1D6FQF4_MAIZE/tr|A0A1D6FQF2|A0A1D6FQF2_MAIZE/tr|A0A1D6FQG2|A0A1D6FQG2_MAIZE/tr|A0A1D6FQE4|A0A1D6FQE4_MAIZE/tr|A0A1D6FQG4|A0A1D6FQG4_MAIZE/tr|A0A1Q1BYA0|A0A1Q1BYA0_MAIZE	12
R16164_20DAP,13036	R.RPLLLSVR.S	953.625	-0.00383	3	50.04	0.000102	sp|Q42368|PPDK2_MAIZE/tr|A0A1D6FQE9|A0A1D6FQE9_MAIZE/tr|A0A1D6FQF1|A0A1D6FQF1_MAIZE/tr|A0A1D6FQE7|A0A1D6FQE7_MAIZE/tr|A0A1D6FQG3|A0A1D6FQG3_MAIZE/tr|A0A1D6FQF7|A0A1D6FQF7_MAIZE/tr|A0A1D6FQF4|A0A1D6FQF4_MAIZE/tr|A0A1D6FQF2|A0A1D6FQF2_MAIZE/tr|A0A1D6FQG2|A0A1D6FQG2_MAIZE/tr|A0A1D6FQE4|A0A1D6FQE4_MAIZE/tr|A0A1D6FQG4|A0A1D6FQG4_MAIZE/tr|A0A1Q1BYA0|A0A1Q1BYA0_MAIZE	12
R16164_20DAP,13533	R.RPLLLSVR.S	953.625	-0.00228	2	22.66	0.0648	sp|Q42368|PPDK2_MAIZE/tr|A0A1D6FQE9|A0A1D6FQE9_MAIZE/tr|A0A1D6FQF1|A0A1D6FQF1_MAIZE/tr|A0A1D6FQE7|A0A1D6FQE7_MAIZE/tr|A0A1D6FQG3|A0A1D6FQG3_MAIZE/tr|A0A1D6FQF7|A0A1D6FQF7_MAIZE/tr|A0A1D6FQF4|A0A1D6FQF4_MAIZE/tr|A0A1D6FQF2|A0A1D6FQF2_MAIZE/tr|A0A1D6FQG2|A0A1D6FQG2_MAIZE/tr|A0A1D6FQE4|A0A1D6FQE4_MAIZE/tr|A0A1D6FQG4|A0A1D6FQG4_MAIZE/tr|A0A1Q1BYA0|A0A1Q1BYA0_MAIZE	12
R16164_20DAP,17745	R.SDFEGIFR.A	970.463	-0.00367	2	40.46	0.0108	sp|Q42368|PPDK2_MAIZE/sp|P11155|PPDK1_MAIZE/tr|C5IHD5|C5IHD5_MAIZE/tr|C5IHD9|C5IHD9_MAIZE/tr|C5IHD1|C5IHD1_MAIZE/tr|C5IHF1|C5IHF1_MAIZE/tr|C5IHE1|C5IHE1_MAIZE/tr|C5IHD3|C5IHD3_MAIZE/tr|C5IHC4|C5IHC4_MAIZE/tr|C5IHE4|C5IHE4_MAIZE/tr|C5IHC6|C5IHC6_MAIZE/tr|C5IHC9|C5IHC9_MAIZE/tr|C5IHD4|C5IHD4_MAIZE/tr|A0A1D6FQH4|A0A1D6FQH4_MAIZE/tr|A0A1D6M438|A0A1D6M438_MAIZE/tr|A0A1D6M432|A0A1D6M432_MAIZE/tr|A0A1D6…	4.37
R16164_20DAP,19546	R.SDFEGIFR.A	970.463	-0.00385	2	30.35	0.111	sp|Q42368|PPDK2_MAIZE/sp|P11155|PPDK1_MAIZE/tr|C5IHD5|C5IHD5_MAIZE/tr|C5IHD9|C5IHD9_MAIZE/tr|C5IHD1|C5IHD1_MAIZE/tr|C5IHF1|C5IHF1_MAIZE/tr|C5IHE1|C5IHE1_MAIZE/tr|C5IHD3|C5IHD3_MAIZE/tr|C5IHC4|C5IHC4_MAIZE/tr|C5IHE4|C5IHE4_MAIZE/tr|C5IHC6|C5IHC6_MAIZE/tr|C5IHC9|C5IHC9_MAIZE/tr|C5IHD4|C5IHD4_MAIZE/tr|A0A1D6FQH4|A0A1D6FQH4_MAIZE/tr|A0A1D6M438|A0A1D6M438_MAIZE/tr|A0A1D6M432|A0A1D6M432_MAIZE/tr|A0A1D6…	4.37
R16164_20DAP,19814	R.SDFEGIFR.A	970.463	-0.00337	2	47.99	0.0019	sp|Q42368|PPDK2_MAIZE/sp|P11155|PPDK1_MAIZE/tr|C5IHD5|C5IHD5_MAIZE/tr|C5IHD9|C5IHD9_MAIZE/tr|C5IHD1|C5IHD1_MAIZE/tr|C5IHF1|C5IHF1_MAIZE/tr|C5IHE1|C5IHE1_MAIZE/tr|C5IHD3|C5IHD3_MAIZE/tr|C5IHC4|C5IHC4_MAIZE/tr|C5IHE4|C5IHE4_MAIZE/tr|C5IHC6|C5IHC6_MAIZE/tr|C5IHC9|C5IHC9_MAIZE/tr|C5IHD4|C5IHD4_MAIZE/tr|A0A1D6FQH4|A0A1D6FQH4_MAIZE/tr|A0A1D6M438|A0A1D6M438_MAIZE/tr|A0A1D6M432|A0A1D6M432_MAIZE/tr|A0A1D6…	4.37
R16164_20DAP,20095	R.SDFEGIFR.A	970.463	-0.00405	2	39.02	0.0151	sp|Q42368|PPDK2_MAIZE/sp|P11155|PPDK1_MAIZE/tr|C5IHD5|C5IHD5_MAIZE/tr|C5IHD9|C5IHD9_MAIZE/tr|C5IHD1|C5IHD1_MAIZE/tr|C5IHF1|C5IHF1_MAIZE/tr|C5IHE1|C5IHE1_MAIZE/tr|C5IHD3|C5IHD3_MAIZE/tr|C5IHC4|C5IHC4_MAIZE/tr|C5IHE4|C5IHE4_MAIZE/tr|C5IHC6|C5IHC6_MAIZE/tr|C5IHC9|C5IHC9_MAIZE/tr|C5IHD4|C5IHD4_MAIZE/tr|A0A1D6FQH4|A0A1D6FQH4_MAIZE/tr|A0A1D6M438|A0A1D6M438_MAIZE/tr|A0A1D6M432|A0A1D6M432_MAIZE/tr|A0A1D6…	4.37
R16164_20DAP,21546	R.SDFEGIFR.A	970.463	-0.00377	2	30.15	0.116	sp|Q42368|PPDK2_MAIZE/sp|P11155|PPDK1_MAIZE/tr|C5IHD5|C5IHD5_MAIZE/tr|C5IHD9|C5IHD9_MAIZE/tr|C5IHD1|C5IHD1_MAIZE/tr|C5IHF1|C5IHF1_MAIZE/tr|C5IHE1|C5IHE1_MAIZE/tr|C5IHD3|C5IHD3_MAIZE/tr|C5IHC4|C5IHC4_MAIZE/tr|C5IHE4|C5IHE4_MAIZE/tr|C5IHC6|C5IHC6_MAIZE/tr|C5IHC9|C5IHC9_MAIZE/tr|C5IHD4|C5IHD4_MAIZE/tr|A0A1D6FQH4|A0A1D6FQH4_MAIZE/tr|A0A1D6M438|A0A1D6M438_MAIZE/tr|A0A1D6M432|A0A1D6M432_MAIZE/tr|A0A1D6…	4.37
R16164_20DAP,13292	R.SINQITGLR.G	1001.57	-0.00366	2	41.95	0.0074	sp|Q42368|PPDK2_MAIZE/sp|P11155|PPDK1_MAIZE/tr|C5IHD5|C5IHD5_MAIZE/tr|C5IHE2|C5IHE2_MAIZE/tr|C5IHD6|C5IHD6_MAIZE/tr|C5IHE3|C5IHE3_MAIZE/tr|C5IHD9|C5IHD9_MAIZE/tr|C5IHD1|C5IHD1_MAIZE/tr|C5IHF1|C5IHF1_MAIZE/tr|C5IHE9|C5IHE9_MAIZE/tr|C5IHC5|C5IHC5_MAIZE/tr|C5IHE1|C5IHE1_MAIZE/tr|C5IHD3|C5IHD3_MAIZE/tr|C5IHF0|C5IHF0_MAIZE/tr|C5IHE6|C5IHE6_MAIZE/tr|C5IHE4|C5IHE4_MAIZE/tr|C5IHE8|C5IHE8_MAIZE/tr|C5IHC6|…	9.47
R16164_20DAP,13576	R.SINQITGLR.G	1001.57	-0.0034	2	42.26	0.00689	sp|Q42368|PPDK2_MAIZE/sp|P11155|PPDK1_MAIZE/tr|C5IHD5|C5IHD5_MAIZE/tr|C5IHE2|C5IHE2_MAIZE/tr|C5IHD6|C5IHD6_MAIZE/tr|C5IHE3|C5IHE3_MAIZE/tr|C5IHD9|C5IHD9_MAIZE/tr|C5IHD1|C5IHD1_MAIZE/tr|C5IHF1|C5IHF1_MAIZE/tr|C5IHE9|C5IHE9_MAIZE/tr|C5IHC5|C5IHC5_MAIZE/tr|C5IHE1|C5IHE1_MAIZE/tr|C5IHD3|C5IHD3_MAIZE/tr|C5IHF0|C5IHF0_MAIZE/tr|C5IHE6|C5IHE6_MAIZE/tr|C5IHE4|C5IHE4_MAIZE/tr|C5IHE8|C5IHE8_MAIZE/tr|C5IHC6|…	9.47
R16164_20DAP,9606	R.TEHM*FFASDER.I	1385.58	-0.00391	3	35.63	0.0443	sp|Q42368|PPDK2_MAIZE/sp|P11155|PPDK1_MAIZE/tr|C5IHD5|C5IHD5_MAIZE/tr|C5IHD6|C5IHD6_MAIZE/tr|C5IHD9|C5IHD9_MAIZE/tr|C5IHD1|C5IHD1_MAIZE/tr|C5IHF1|C5IHF1_MAIZE/tr|C5IHE1|C5IHE1_MAIZE/tr|C5IHD3|C5IHD3_MAIZE/tr|C5IHC4|C5IHC4_MAIZE/tr|C5IHE4|C5IHE4_MAIZE/tr|C5IHC6|C5IHC6_MAIZE/tr|C5IHC9|C5IHC9_MAIZE/tr|C5IHD0|C5IHD0_MAIZE/tr|C5IHD4|C5IHD4_MAIZE/tr|A0A1D6FQH4|A0A1D6FQH4_MAIZE/tr|A0A1D6M438|A0A1D6M438_…	4.65	15.994919 Oxidation (M)
R16164_20DAP,9672	R.TEHM*FFASDER.I	1385.58	-0.00455	2	42	0.0101	sp|Q42368|PPDK2_MAIZE/sp|P11155|PPDK1_MAIZE/tr|C5IHD5|C5IHD5_MAIZE/tr|C5IHD6|C5IHD6_MAIZE/tr|C5IHD9|C5IHD9_MAIZE/tr|C5IHD1|C5IHD1_MAIZE/tr|C5IHF1|C5IHF1_MAIZE/tr|C5IHE1|C5IHE1_MAIZE/tr|C5IHD3|C5IHD3_MAIZE/tr|C5IHC4|C5IHC4_MAIZE/tr|C5IHE4|C5IHE4_MAIZE/tr|C5IHC6|C5IHC6_MAIZE/tr|C5IHC9|C5IHC9_MAIZE/tr|C5IHD0|C5IHD0_MAIZE/tr|C5IHD4|C5IHD4_MAIZE/tr|A0A1D6FQH4|A0A1D6FQH4_MAIZE/tr|A0A1D6M438|A0A1D6M438_…	4.65	15.994919 Oxidation (M)
R16164_20DAP,13106	R.TEHMFFASDER.I	1369.58	-0.00481	3	59.59	0.000161	sp|Q42368|PPDK2_MAIZE/sp|P11155|PPDK1_MAIZE/tr|C5IHD5|C5IHD5_MAIZE/tr|C5IHD6|C5IHD6_MAIZE/tr|C5IHD9|C5IHD9_MAIZE/tr|C5IHD1|C5IHD1_MAIZE/tr|C5IHF1|C5IHF1_MAIZE/tr|C5IHE1|C5IHE1_MAIZE/tr|C5IHD3|C5IHD3_MAIZE/tr|C5IHC4|C5IHC4_MAIZE/tr|C5IHE4|C5IHE4_MAIZE/tr|C5IHC6|C5IHC6_MAIZE/tr|C5IHC9|C5IHC9_MAIZE/tr|C5IHD0|C5IHD0_MAIZE/tr|C5IHD4|C5IHD4_MAIZE/tr|A0A1D6FQH4|A0A1D6FQH4_MAIZE/tr|A0A1D6M438|A0A1D6M438_…	4.65
R16164_20DAP,13400	R.TEHMFFASDER.I	1369.58	-0.00381	2	24.7	1.78	sp|Q42368|PPDK2_MAIZE/sp|P11155|PPDK1_MAIZE/tr|C5IHD5|C5IHD5_MAIZE/tr|C5IHD6|C5IHD6_MAIZE/tr|C5IHD9|C5IHD9_MAIZE/tr|C5IHD1|C5IHD1_MAIZE/tr|C5IHF1|C5IHF1_MAIZE/tr|C5IHE1|C5IHE1_MAIZE/tr|C5IHD3|C5IHD3_MAIZE/tr|C5IHC4|C5IHC4_MAIZE/tr|C5IHE4|C5IHE4_MAIZE/tr|C5IHC6|C5IHC6_MAIZE/tr|C5IHC9|C5IHC9_MAIZE/tr|C5IHD0|C5IHD0_MAIZE/tr|C5IHD4|C5IHD4_MAIZE/tr|A0A1D6FQH4|A0A1D6FQH4_MAIZE/tr|A0A1D6M438|A0A1D6M438_…	4.65
R16164_20DAP,14034	R.TEHMFFASDER.I	1369.58	-0.00574	3	34.6	0.0518	sp|Q42368|PPDK2_MAIZE/sp|P11155|PPDK1_MAIZE/tr|C5IHD5|C5IHD5_MAIZE/tr|C5IHD6|C5IHD6_MAIZE/tr|C5IHD9|C5IHD9_MAIZE/tr|C5IHD1|C5IHD1_MAIZE/tr|C5IHF1|C5IHF1_MAIZE/tr|C5IHE1|C5IHE1_MAIZE/tr|C5IHD3|C5IHD3_MAIZE/tr|C5IHC4|C5IHC4_MAIZE/tr|C5IHE4|C5IHE4_MAIZE/tr|C5IHC6|C5IHC6_MAIZE/tr|C5IHC9|C5IHC9_MAIZE/tr|C5IHD0|C5IHD0_MAIZE/tr|C5IHD4|C5IHD4_MAIZE/tr|A0A1D6FQH4|A0A1D6FQH4_MAIZE/tr|A0A1D6M438|A0A1D6M438_…	4.65
R16164_20DAP,5448	R.TPEDLDAM*K.D ! R.TPEDLDAM*K.N	1035.47	-0.00499	2	38.75	0.02	sp|Q42368|PPDK2_MAIZE/tr|A0A1D6FQE6|A0A1D6FQE6_MAIZE/tr|A0A1D6FQF1|A0A1D6FQF1_MAIZE/tr|A0A1D6FQE7|A0A1D6FQE7_MAIZE/tr|A0A1D6FQG3|A0A1D6FQG3_MAIZE/tr|A0A1D6FQF7|A0A1D6FQF7_MAIZE/tr|A0A1D6FQF5|A0A1D6FQF5_MAIZE/tr|A0A1D6FQF4|A0A1D6FQF4_MAIZE/tr|A0A1D6FQF0|A0A1D6FQF0_MAIZE/tr|A0A1D6FQF2|A0A1D6FQF2_MAIZE/tr|A0A1D6FQG9|A0A1D6FQG9_MAIZE/tr|A0A1D6FQG2|A0A1D6FQG2_MAIZE/tr|A0A1D6FQF8|A0A1D6FQF8_MAIZE/tr|A0…	4.03	15.994919 Oxidation (M)
R16164_20DAP,5989	R.TPEDLDAM*K.D ! R.TPEDLDAM*K.N	1035.47	-0.00371	2	36.28	0.0351	sp|Q42368|PPDK2_MAIZE/tr|A0A1D6FQE6|A0A1D6FQE6_MAIZE/tr|A0A1D6FQF1|A0A1D6FQF1_MAIZE/tr|A0A1D6FQE7|A0A1D6FQE7_MAIZE/tr|A0A1D6FQG3|A0A1D6FQG3_MAIZE/tr|A0A1D6FQF7|A0A1D6FQF7_MAIZE/tr|A0A1D6FQF5|A0A1D6FQF5_MAIZE/tr|A0A1D6FQF4|A0A1D6FQF4_MAIZE/tr|A0A1D6FQF0|A0A1D6FQF0_MAIZE/tr|A0A1D6FQF2|A0A1D6FQF2_MAIZE/tr|A0A1D6FQG9|A0A1D6FQG9_MAIZE/tr|A0A1D6FQG2|A0A1D6FQG2_MAIZE/tr|A0A1D6FQF8|A0A1D6FQF8_MAIZE/tr|A0…	4.03	15.994919 Oxidation (M)
R16164_20DAP,8170	R.TPEDLDAMK.D ! R.TPEDLDAMK.N	1019.47	-0.00315	2	39.31	0.0488	sp|Q42368|PPDK2_MAIZE/tr|A0A1D6FQE6|A0A1D6FQE6_MAIZE/tr|A0A1D6FQF1|A0A1D6FQF1_MAIZE/tr|A0A1D6FQE7|A0A1D6FQE7_MAIZE/tr|A0A1D6FQG3|A0A1D6FQG3_MAIZE/tr|A0A1D6FQF7|A0A1D6FQF7_MAIZE/tr|A0A1D6FQF5|A0A1D6FQF5_MAIZE/tr|A0A1D6FQF4|A0A1D6FQF4_MAIZE/tr|A0A1D6FQF0|A0A1D6FQF0_MAIZE/tr|A0A1D6FQF2|A0A1D6FQF2_MAIZE/tr|A0A1D6FQG9|A0A1D6FQG9_MAIZE/tr|A0A1D6FQG2|A0A1D6FQG2_MAIZE/tr|A0A1D6FQF8|A0A1D6FQF8_MAIZE/tr|A0…	4.03
R16164_20DAP,10003	R.TPEDLDAMK.D ! R.TPEDLDAMK.N	1019.47	-0.00257	2	31.03	0.133	sp|Q42368|PPDK2_MAIZE/tr|A0A1D6FQE6|A0A1D6FQE6_MAIZE/tr|A0A1D6FQF1|A0A1D6FQF1_MAIZE/tr|A0A1D6FQE7|A0A1D6FQE7_MAIZE/tr|A0A1D6FQG3|A0A1D6FQG3_MAIZE/tr|A0A1D6FQF7|A0A1D6FQF7_MAIZE/tr|A0A1D6FQF5|A0A1D6FQF5_MAIZE/tr|A0A1D6FQF4|A0A1D6FQF4_MAIZE/tr|A0A1D6FQF0|A0A1D6FQF0_MAIZE/tr|A0A1D6FQF2|A0A1D6FQF2_MAIZE/tr|A0A1D6FQG9|A0A1D6FQG9_MAIZE/tr|A0A1D6FQG2|A0A1D6FQG2_MAIZE/tr|A0A1D6FQF8|A0A1D6FQF8_MAIZE/tr|A0…	4.03
R16164_20DAP,9444	R.VFHFGK.G	734.398	-0.00247	2	21.19	0.881	sp|Q42368|PPDK2_MAIZE/sp|P11155|PPDK1_MAIZE/tr|C5IHD5|C5IHD5_MAIZE/tr|C5IHE2|C5IHE2_MAIZE/tr|C5IHD6|C5IHD6_MAIZE/tr|C5IHE3|C5IHE3_MAIZE/tr|C5IHD9|C5IHD9_MAIZE/tr|C5IHD1|C5IHD1_MAIZE/tr|C5IHF1|C5IHF1_MAIZE/tr|C5IHE9|C5IHE9_MAIZE/tr|C5IHC5|C5IHC5_MAIZE/tr|C5IHE1|C5IHE1_MAIZE/tr|C5IHD3|C5IHD3_MAIZE/tr|C5IHC4|C5IHC4_MAIZE/tr|C5IHF0|C5IHF0_MAIZE/tr|C5IHE6|C5IHE6_MAIZE/tr|C5IHE4|C5IHE4_MAIZE/tr|C5IHE8|…	8.73
R16164_20DAP,16865	R.WVEEYM*GAALGDPR.R	1609.73	-0.00054	2	87.15	4.55e-07	sp|Q42368|PPDK2_MAIZE/tr|A0A1D6FQE9|A0A1D6FQE9_MAIZE/tr|A0A1D6FQE7|A0A1D6FQE7_MAIZE/tr|A0A1D6FQG3|A0A1D6FQG3_MAIZE/tr|A0A1D6FQF7|A0A1D6FQF7_MAIZE/tr|A0A1D6FQF4|A0A1D6FQF4_MAIZE/tr|A0A1D6FQF2|A0A1D6FQF2_MAIZE/tr|A0A1D6FQG2|A0A1D6FQG2_MAIZE/tr|A0A1D6FQE4|A0A1D6FQE4_MAIZE/tr|A0A1D6FQG4|A0A1D6FQG4_MAIZE/tr|A0A1Q1BYA0|A0A1Q1BYA0_MAIZE	4.14	15.994919 Oxidation (M)
R16164_20DAP,21703	R.WVEEYMGAALGDPR.R	1593.74	-0.00534	2	58.53	0.000948	sp|Q42368|PPDK2_MAIZE/tr|A0A1D6FQE9|A0A1D6FQE9_MAIZE/tr|A0A1D6FQE7|A0A1D6FQE7_MAIZE/tr|A0A1D6FQG3|A0A1D6FQG3_MAIZE/tr|A0A1D6FQF7|A0A1D6FQF7_MAIZE/tr|A0A1D6FQF4|A0A1D6FQF4_MAIZE/tr|A0A1D6FQF2|A0A1D6FQF2_MAIZE/tr|A0A1D6FQG2|A0A1D6FQG2_MAIZE/tr|A0A1D6FQE4|A0A1D6FQE4_MAIZE/tr|A0A1D6FQG4|A0A1D6FQG4_MAIZE/tr|A0A1Q1BYA0|A0A1Q1BYA0_MAIZE	4.14
R16164_20DAP,6241	K.CCVSGCSGIR.V	1155.47	-0.0039	2	37.07	0.0232	sp|Q42368|PPDK2_MAIZE/sp|P11155|PPDK1_MAIZE/tr|C5IHD5|C5IHD5_MAIZE/tr|C5IHE2|C5IHE2_MAIZE/tr|C5IHD6|C5IHD6_MAIZE/tr|C5IHD9|C5IHD9_MAIZE/tr|C5IHD1|C5IHD1_MAIZE/tr|C5IHF1|C5IHF1_MAIZE/tr|C5IHE9|C5IHE9_MAIZE/tr|C5IHE1|C5IHE1_MAIZE/tr|C5IHD3|C5IHD3_MAIZE/tr|C5IHC4|C5IHC4_MAIZE/tr|C5IHF0|C5IHF0_MAIZE/tr|C5IHE6|C5IHE6_MAIZE/tr|C5IHE4|C5IHE4_MAIZE/tr|C5IHE8|C5IHE8_MAIZE/tr|C5IHC6|C5IHC6_MAIZE/tr|C5IHC9|…	7.97
R16164_20DAP,26878	K.DQVIATGLPASPGAAVGQVVFTAEDAETWHSQGK.S	3437.7	-0.01341	3	67.77	3.96e-05	sp|Q42368|PPDK2_MAIZE/tr|A0A1D6FQE6|A0A1D6FQE6_MAIZE/tr|A0A1D6FQE8|A0A1D6FQE8_MAIZE/tr|A0A1D6FQF1|A0A1D6FQF1_MAIZE/tr|A0A1D6FQE7|A0A1D6FQE7_MAIZE/tr|A0A1D6FQF7|A0A1D6FQF7_MAIZE/tr|A0A1D6FQF5|A0A1D6FQF5_MAIZE/tr|A0A1D6FQF4|A0A1D6FQF4_MAIZE/tr|A0A1D6FQF0|A0A1D6FQF0_MAIZE/tr|A0A1D6FQF2|A0A1D6FQF2_MAIZE/tr|A0A1D6FQG9|A0A1D6FQG9_MAIZE/tr|A0A1D6FQG2|A0A1D6FQG2_MAIZE/tr|A0A1D6FQF8|A0A1D6FQF8_MAIZE/tr|A0…	4.31
R16164_20DAP,28676	K.DQVIATGLPASPGAAVGQVVFTAEDAETWHSQGK.S	3437.7	0.00267	3	37.82	0.114	sp|Q42368|PPDK2_MAIZE/tr|A0A1D6FQE6|A0A1D6FQE6_MAIZE/tr|A0A1D6FQE8|A0A1D6FQE8_MAIZE/tr|A0A1D6FQF1|A0A1D6FQF1_MAIZE/tr|A0A1D6FQE7|A0A1D6FQE7_MAIZE/tr|A0A1D6FQF7|A0A1D6FQF7_MAIZE/tr|A0A1D6FQF5|A0A1D6FQF5_MAIZE/tr|A0A1D6FQF4|A0A1D6FQF4_MAIZE/tr|A0A1D6FQF0|A0A1D6FQF0_MAIZE/tr|A0A1D6FQF2|A0A1D6FQF2_MAIZE/tr|A0A1D6FQG9|A0A1D6FQG9_MAIZE/tr|A0A1D6FQG2|A0A1D6FQG2_MAIZE/tr|A0A1D6FQF8|A0A1D6FQF8_MAIZE/tr|A0…	4.31
R16164_20DAP,6212	K.DVM*PQAYK.E	967.455	-0.00539	2	28	0.977	sp|Q42368|PPDK2_MAIZE/tr|A0A1D6FQE6|A0A1D6FQE6_MAIZE/tr|A0A1D6FQE8|A0A1D6FQE8_MAIZE/tr|A0A1D6FQF1|A0A1D6FQF1_MAIZE/tr|A0A1D6FQE7|A0A1D6FQE7_MAIZE/tr|A0A1D6FQG3|A0A1D6FQG3_MAIZE/tr|A0A1D6FQF7|A0A1D6FQF7_MAIZE/tr|A0A1D6FQF5|A0A1D6FQF5_MAIZE/tr|A0A1D6FQF4|A0A1D6FQF4_MAIZE/tr|A0A1D6FQF0|A0A1D6FQF0_MAIZE/tr|A0A1D6FQF2|A0A1D6FQF2_MAIZE/tr|A0A1D6FQG9|A0A1D6FQG9_MAIZE/tr|A0A1D6FQG2|A0A1D6FQG2_MAIZE/tr|A0…	5.84	15.994919 Oxidation (M)
R16164_20DAP,9780	K.DVMPQAYK.E	951.46	-0.00395	2	22.39	0.739	sp|Q42368|PPDK2_MAIZE/tr|A0A1D6FQE6|A0A1D6FQE6_MAIZE/tr|A0A1D6FQE8|A0A1D6FQE8_MAIZE/tr|A0A1D6FQF1|A0A1D6FQF1_MAIZE/tr|A0A1D6FQE7|A0A1D6FQE7_MAIZE/tr|A0A1D6FQG3|A0A1D6FQG3_MAIZE/tr|A0A1D6FQF7|A0A1D6FQF7_MAIZE/tr|A0A1D6FQF5|A0A1D6FQF5_MAIZE/tr|A0A1D6FQF4|A0A1D6FQF4_MAIZE/tr|A0A1D6FQF0|A0A1D6FQF0_MAIZE/tr|A0A1D6FQF2|A0A1D6FQF2_MAIZE/tr|A0A1D6FQG9|A0A1D6FQG9_MAIZE/tr|A0A1D6FQG2|A0A1D6FQG2_MAIZE/tr|A0…	5.84
R16164_20DAP,5343	K.ELVENCR.I	919.43	0.00223	2	32.79	0.0561	sp|Q42368|PPDK2_MAIZE/tr|A0A1D6FQE6|A0A1D6FQE6_MAIZE/tr|A0A1D6FQE8|A0A1D6FQE8_MAIZE/tr|A0A1D6FQF1|A0A1D6FQF1_MAIZE/tr|A0A1D6FQE7|A0A1D6FQE7_MAIZE/tr|A0A1D6FQG3|A0A1D6FQG3_MAIZE/tr|A0A1D6FQF7|A0A1D6FQF7_MAIZE/tr|A0A1D6FQF5|A0A1D6FQF5_MAIZE/tr|A0A1D6FQF4|A0A1D6FQF4_MAIZE/tr|A0A1D6FQF0|A0A1D6FQF0_MAIZE/tr|A0A1D6FQF2|A0A1D6FQF2_MAIZE/tr|A0A1D6FQG9|A0A1D6FQG9_MAIZE/tr|A0A1D6FQG2|A0A1D6FQG2_MAIZE/tr|A0…	4.53
R16164_20DAP,7627	K.ELVSQYK.N	866.462	-0.00277	2	38.68	0.0186	sp|Q42368|PPDK2_MAIZE/tr|A0A1D6FQE6|A0A1D6FQE6_MAIZE/tr|A0A1D6FQF1|A0A1D6FQF1_MAIZE/tr|A0A1D6FQE7|A0A1D6FQE7_MAIZE/tr|A0A1D6FQG3|A0A1D6FQG3_MAIZE/tr|A0A1D6FQF7|A0A1D6FQF7_MAIZE/tr|A0A1D6FQF5|A0A1D6FQF5_MAIZE/tr|A0A1D6FQF0|A0A1D6FQF0_MAIZE/tr|A0A1D6FQF2|A0A1D6FQF2_MAIZE/tr|A0A1D6FQG9|A0A1D6FQG9_MAIZE/tr|A0A1D6FQG2|A0A1D6FQG2_MAIZE/tr|A0A1D6FQF8|A0A1D6FQF8_MAIZE/tr|A0A1D6FQG6|A0A1D6FQG6_MAIZE/tr|A0…	6.1
R16164_20DAP,16167	K.EM*QDIEFTVQESR.L	1627.73	-0.01031	2	63.94	0.00026	sp|Q42368|PPDK2_MAIZE/tr|A0A1D6FQE6|A0A1D6FQE6_MAIZE/tr|A0A1D6FQE8|A0A1D6FQE8_MAIZE/tr|A0A1D6FQF1|A0A1D6FQF1_MAIZE/tr|A0A1D6FQE7|A0A1D6FQE7_MAIZE/tr|A0A1D6FQG3|A0A1D6FQG3_MAIZE/tr|A0A1D6FQF7|A0A1D6FQF7_MAIZE/tr|A0A1D6FQF5|A0A1D6FQF5_MAIZE/tr|A0A1D6FQF4|A0A1D6FQF4_MAIZE/tr|A0A1D6FQF0|A0A1D6FQF0_MAIZE/tr|A0A1D6FQF2|A0A1D6FQF2_MAIZE/tr|A0A1D6FQG9|A0A1D6FQG9_MAIZE/tr|A0A1D6FQF8|A0A1D6FQF8_MAIZE/tr|A0…	4	15.994919 Oxidation (M)
R16164_20DAP,28572	K.FIPIYLAQGILQHDPFEVLDQR.G	2612.39	-0.00598	3	37.93	0.0159	sp|Q42368|PPDK2_MAIZE/tr|A0A1D6FQH4|A0A1D6FQH4_MAIZE/tr|A0A1D6FQE6|A0A1D6FQE6_MAIZE/tr|A0A1D6FQE8|A0A1D6FQE8_MAIZE/tr|A0A1D6FQF6|A0A1D6FQF6_MAIZE/tr|A0A1D6FQE9|A0A1D6FQE9_MAIZE/tr|A0A1D6FQF1|A0A1D6FQF1_MAIZE/tr|A0A1D6FQH6|A0A1D6FQH6_MAIZE/tr|A0A1D6FQE7|A0A1D6FQE7_MAIZE/tr|A0A1D6FQG3|A0A1D6FQG3_MAIZE/tr|A0A1D6FQG1|A0A1D6FQG1_MAIZE/tr|A0A1D6FQH5|A0A1D6FQH5_MAIZE/tr|A0A1D6FQF7|A0A1D6FQF7_MAIZE/tr|A0…	4.54
R16164_20DAP,28575	K.FIPIYLAQGILQHDPFEVLDQR.G	2612.39	-0.00778	2	69.46	1.09e-05	sp|Q42368|PPDK2_MAIZE/tr|A0A1D6FQH4|A0A1D6FQH4_MAIZE/tr|A0A1D6FQE6|A0A1D6FQE6_MAIZE/tr|A0A1D6FQE8|A0A1D6FQE8_MAIZE/tr|A0A1D6FQF6|A0A1D6FQF6_MAIZE/tr|A0A1D6FQE9|A0A1D6FQE9_MAIZE/tr|A0A1D6FQF1|A0A1D6FQF1_MAIZE/tr|A0A1D6FQH6|A0A1D6FQH6_MAIZE/tr|A0A1D6FQE7|A0A1D6FQE7_MAIZE/tr|A0A1D6FQG3|A0A1D6FQG3_MAIZE/tr|A0A1D6FQG1|A0A1D6FQG1_MAIZE/tr|A0A1D6FQH5|A0A1D6FQH5_MAIZE/tr|A0A1D6FQF7|A0A1D6FQF7_MAIZE/tr|A0…	4.54
R16164_20DAP,9123	K.GEPFPSDPK.R ! K.GEPFPSDPK.K	973.463	-0.00353	2	37.8	0.0226	sp|Q42368|PPDK2_MAIZE/tr|A0A1D6FQE6|A0A1D6FQE6_MAIZE/tr|A0A1D6FQF1|A0A1D6FQF1_MAIZE/tr|A0A1D6FQE7|A0A1D6FQE7_MAIZE/tr|A0A1D6FQG3|A0A1D6FQG3_MAIZE/tr|A0A1D6FQF7|A0A1D6FQF7_MAIZE/tr|A0A1D6FQF5|A0A1D6FQF5_MAIZE/tr|A0A1D6FQF4|A0A1D6FQF4_MAIZE/tr|A0A1D6FQF0|A0A1D6FQF0_MAIZE/tr|A0A1D6FQF2|A0A1D6FQF2_MAIZE/tr|A0A1D6FQG9|A0A1D6FQG9_MAIZE/tr|A0A1D6FQG2|A0A1D6FQG2_MAIZE/tr|A0A1D6FQF8|A0A1D6FQF8_MAIZE/tr|A0…	4.37
R16164_20DAP,9424	K.GEPFPSDPK.R ! K.GEPFPSDPK.K	973.463	-0.00367	2	28.27	0.203	sp|Q42368|PPDK2_MAIZE/tr|A0A1D6FQE6|A0A1D6FQE6_MAIZE/tr|A0A1D6FQF1|A0A1D6FQF1_MAIZE/tr|A0A1D6FQE7|A0A1D6FQE7_MAIZE/tr|A0A1D6FQG3|A0A1D6FQG3_MAIZE/tr|A0A1D6FQF7|A0A1D6FQF7_MAIZE/tr|A0A1D6FQF5|A0A1D6FQF5_MAIZE/tr|A0A1D6FQF4|A0A1D6FQF4_MAIZE/tr|A0A1D6FQF0|A0A1D6FQF0_MAIZE/tr|A0A1D6FQF2|A0A1D6FQF2_MAIZE/tr|A0A1D6FQG9|A0A1D6FQG9_MAIZE/tr|A0A1D6FQG2|A0A1D6FQG2_MAIZE/tr|A0A1D6FQF8|A0A1D6FQF8_MAIZE/tr|A0…	4.37
R16164_20DAP,15480	K.IAVDM*VNEGLVER.R	1460.74	-0.00686	2	83.28	8.75e-07	sp|Q42368|PPDK2_MAIZE/tr|A0A1D6FQE6|A0A1D6FQE6_MAIZE/tr|A0A1D6FQE8|A0A1D6FQE8_MAIZE/tr|A0A1D6FQF1|A0A1D6FQF1_MAIZE/tr|A0A1D6FQE7|A0A1D6FQE7_MAIZE/tr|A0A1D6FQG3|A0A1D6FQG3_MAIZE/tr|A0A1D6FQF7|A0A1D6FQF7_MAIZE/tr|A0A1D6FQF5|A0A1D6FQF5_MAIZE/tr|A0A1D6FQF4|A0A1D6FQF4_MAIZE/tr|A0A1D6FQF0|A0A1D6FQF0_MAIZE/tr|A0A1D6FQF2|A0A1D6FQF2_MAIZE/tr|A0A1D6FQG9|A0A1D6FQG9_MAIZE/tr|A0A1D6FQG2|A0A1D6FQG2_MAIZE/tr|A0…	4.14	15.994919 Oxidation (M)
R16164_20DAP,18716	K.IAVDMVNEGLVER.R	1444.75	-0.00546	2	77.96	2.9e-06	sp|Q42368|PPDK2_MAIZE/tr|A0A1D6FQE6|A0A1D6FQE6_MAIZE/tr|A0A1D6FQE8|A0A1D6FQE8_MAIZE/tr|A0A1D6FQF1|A0A1D6FQF1_MAIZE/tr|A0A1D6FQE7|A0A1D6FQE7_MAIZE/tr|A0A1D6FQG3|A0A1D6FQG3_MAIZE/tr|A0A1D6FQF7|A0A1D6FQF7_MAIZE/tr|A0A1D6FQF5|A0A1D6FQF5_MAIZE/tr|A0A1D6FQF4|A0A1D6FQF4_MAIZE/tr|A0A1D6FQF0|A0A1D6FQF0_MAIZE/tr|A0A1D6FQF2|A0A1D6FQF2_MAIZE/tr|A0A1D6FQG9|A0A1D6FQG9_MAIZE/tr|A0A1D6FQG2|A0A1D6FQG2_MAIZE/tr|A0…	4.14
R16164_20DAP,19134	K.IAVDMVNEGLVER.R	1444.75	-0.00504	2	85.13	5.58e-07	sp|Q42368|PPDK2_MAIZE/tr|A0A1D6FQE6|A0A1D6FQE6_MAIZE/tr|A0A1D6FQE8|A0A1D6FQE8_MAIZE/tr|A0A1D6FQF1|A0A1D6FQF1_MAIZE/tr|A0A1D6FQE7|A0A1D6FQE7_MAIZE/tr|A0A1D6FQG3|A0A1D6FQG3_MAIZE/tr|A0A1D6FQF7|A0A1D6FQF7_MAIZE/tr|A0A1D6FQF5|A0A1D6FQF5_MAIZE/tr|A0A1D6FQF4|A0A1D6FQF4_MAIZE/tr|A0A1D6FQF0|A0A1D6FQF0_MAIZE/tr|A0A1D6FQF2|A0A1D6FQF2_MAIZE/tr|A0A1D6FQG9|A0A1D6FQG9_MAIZE/tr|A0A1D6FQG2|A0A1D6FQG2_MAIZE/tr|A0…	4.14
R16164_20DAP,20980	K.IAVDMVNEGLVER.R	1444.75	-0.0175	2	50.67	0.00166	sp|Q42368|PPDK2_MAIZE/tr|A0A1D6FQE6|A0A1D6FQE6_MAIZE/tr|A0A1D6FQE8|A0A1D6FQE8_MAIZE/tr|A0A1D6FQF1|A0A1D6FQF1_MAIZE/tr|A0A1D6FQE7|A0A1D6FQE7_MAIZE/tr|A0A1D6FQG3|A0A1D6FQG3_MAIZE/tr|A0A1D6FQF7|A0A1D6FQF7_MAIZE/tr|A0A1D6FQF5|A0A1D6FQF5_MAIZE/tr|A0A1D6FQF4|A0A1D6FQF4_MAIZE/tr|A0A1D6FQF0|A0A1D6FQF0_MAIZE/tr|A0A1D6FQF2|A0A1D6FQF2_MAIZE/tr|A0A1D6FQG9|A0A1D6FQG9_MAIZE/tr|A0A1D6FQG2|A0A1D6FQG2_MAIZE/tr|A0…	4.14
R16164_20DAP,28215	K.IAVDMVNEGLVER.R	1444.75	-0.00724	2	89.85	1.87e-07	sp|Q42368|PPDK2_MAIZE/tr|A0A1D6FQE6|A0A1D6FQE6_MAIZE/tr|A0A1D6FQE8|A0A1D6FQE8_MAIZE/tr|A0A1D6FQF1|A0A1D6FQF1_MAIZE/tr|A0A1D6FQE7|A0A1D6FQE7_MAIZE/tr|A0A1D6FQG3|A0A1D6FQG3_MAIZE/tr|A0A1D6FQF7|A0A1D6FQF7_MAIZE/tr|A0A1D6FQF5|A0A1D6FQF5_MAIZE/tr|A0A1D6FQF4|A0A1D6FQF4_MAIZE/tr|A0A1D6FQF0|A0A1D6FQF0_MAIZE/tr|A0A1D6FQF2|A0A1D6FQF2_MAIZE/tr|A0A1D6FQG9|A0A1D6FQG9_MAIZE/tr|A0A1D6FQG2|A0A1D6FQG2_MAIZE/tr|A0…	4.14
R16164_20DAP,7892	K.IGGNVLR.E	728.441	-0.00252	2	44.88	0.00207	sp|Q42368|PPDK2_MAIZE/tr|A0A1D6FQH4|A0A1D6FQH4_MAIZE/tr|A0A1D6FQE6|A0A1D6FQE6_MAIZE/tr|A0A1D6FQE8|A0A1D6FQE8_MAIZE/tr|A0A1D6FQF1|A0A1D6FQF1_MAIZE/tr|A0A1D6FQE7|A0A1D6FQE7_MAIZE/tr|A0A1D6FQG3|A0A1D6FQG3_MAIZE/tr|A0A1D6FQG1|A0A1D6FQG1_MAIZE/tr|A0A1D6FQH5|A0A1D6FQH5_MAIZE/tr|A0A1D6FQF7|A0A1D6FQF7_MAIZE/tr|A0A1D6FQF5|A0A1D6FQF5_MAIZE/tr|A0A1D6FQF4|A0A1D6FQF4_MAIZE/tr|A0A1D6FQF0|A0A1D6FQF0_MAIZE/tr|A0…	9.75
R16164_20DAP,15298	K.IGTM*IEIPR.A	1045.57	-0.0046	2	56.78	0.000333	sp|Q42368|PPDK2_MAIZE/tr|A0A1D6FQH4|A0A1D6FQH4_MAIZE/tr|A0A1D6FQE6|A0A1D6FQE6_MAIZE/tr|A0A1D6FQE8|A0A1D6FQE8_MAIZE/tr|A0A1D6FQF6|A0A1D6FQF6_MAIZE/tr|A0A1D6FQE9|A0A1D6FQE9_MAIZE/tr|A0A1D6FQF1|A0A1D6FQF1_MAIZE/tr|A0A1D6FQH6|A0A1D6FQH6_MAIZE/tr|A0A1D6FQE7|A0A1D6FQE7_MAIZE/tr|A0A1D6FQG3|A0A1D6FQG3_MAIZE/tr|A0A1D6FQG1|A0A1D6FQG1_MAIZE/tr|A0A1D6FQH5|A0A1D6FQH5_MAIZE/tr|A0A1D6FQF7|A0A1D6FQF7_MAIZE/tr|A0…	6	15.994919 Oxidation (M)
R16164_20DAP,18067	K.IGTMIEIPR.A	1029.58	-0.00382	2	77.82	4.01e-06	sp|Q42368|PPDK2_MAIZE/tr|A0A1D6FQH4|A0A1D6FQH4_MAIZE/tr|A0A1D6FQE6|A0A1D6FQE6_MAIZE/tr|A0A1D6FQE8|A0A1D6FQE8_MAIZE/tr|A0A1D6FQF6|A0A1D6FQF6_MAIZE/tr|A0A1D6FQE9|A0A1D6FQE9_MAIZE/tr|A0A1D6FQF1|A0A1D6FQF1_MAIZE/tr|A0A1D6FQH6|A0A1D6FQH6_MAIZE/tr|A0A1D6FQE7|A0A1D6FQE7_MAIZE/tr|A0A1D6FQG3|A0A1D6FQG3_MAIZE/tr|A0A1D6FQG1|A0A1D6FQG1_MAIZE/tr|A0A1D6FQH5|A0A1D6FQH5_MAIZE/tr|A0A1D6FQF7|A0A1D6FQF7_MAIZE/tr|A0…	6
R16164_20DAP,28141	K.KLYGEFLVNAQGEDVVAGIR.T	2178.16	-0.01142	3	41.92	0.00986	sp|Q42368|PPDK2_MAIZE/sp|P11155|PPDK1_MAIZE/tr|C5IHD5|C5IHD5_MAIZE/tr|C5IHE2|C5IHE2_MAIZE/tr|C5IHD6|C5IHD6_MAIZE/tr|C5IHE3|C5IHE3_MAIZE/tr|C5IHD9|C5IHD9_MAIZE/tr|C5IHD1|C5IHD1_MAIZE/tr|C5IHF1|C5IHF1_MAIZE/tr|C5IHE9|C5IHE9_MAIZE/tr|C5IHC5|C5IHC5_MAIZE/tr|C5IHE1|C5IHE1_MAIZE/tr|C5IHD3|C5IHD3_MAIZE/tr|C5IHC4|C5IHC4_MAIZE/tr|C5IHF0|C5IHF0_MAIZE/tr|C5IHE6|C5IHE6_MAIZE/tr|C5IHE4|C5IHE4_MAIZE/tr|C5IHE8|…	4.68
R16164_20DAP,17205	K.LSEVNPM*LGFR.G	1278.65	-0.00661	2	36.16	0.0444	sp|Q42368|PPDK2_MAIZE/sp|P11155|PPDK1_MAIZE/tr|C5IHD5|C5IHD5_MAIZE/tr|C5IHD6|C5IHD6_MAIZE/tr|C5IHD9|C5IHD9_MAIZE/tr|C5IHD1|C5IHD1_MAIZE/tr|C5IHF1|C5IHF1_MAIZE/tr|C5IHE1|C5IHE1_MAIZE/tr|C5IHD3|C5IHD3_MAIZE/tr|C5IHC4|C5IHC4_MAIZE/tr|C5IHE4|C5IHE4_MAIZE/tr|C5IHC6|C5IHC6_MAIZE/tr|C5IHD0|C5IHD0_MAIZE/tr|C5IHD4|C5IHD4_MAIZE/tr|A0A1D6FQH4|A0A1D6FQH4_MAIZE/tr|A0A1D6M438|A0A1D6M438_MAIZE/tr|A0A1D6M432|A0A…	6	15.994919 Oxidation (M)
R16164_20DAP,20723	K.LSEVNPMLGFR.G	1262.66	-0.00139	2	66.7	3.51e-05	sp|Q42368|PPDK2_MAIZE/sp|P11155|PPDK1_MAIZE/tr|C5IHD5|C5IHD5_MAIZE/tr|C5IHD6|C5IHD6_MAIZE/tr|C5IHD9|C5IHD9_MAIZE/tr|C5IHD1|C5IHD1_MAIZE/tr|C5IHF1|C5IHF1_MAIZE/tr|C5IHE1|C5IHE1_MAIZE/tr|C5IHD3|C5IHD3_MAIZE/tr|C5IHC4|C5IHC4_MAIZE/tr|C5IHE4|C5IHE4_MAIZE/tr|C5IHC6|C5IHC6_MAIZE/tr|C5IHD0|C5IHD0_MAIZE/tr|C5IHD4|C5IHD4_MAIZE/tr|A0A1D6FQH4|A0A1D6FQH4_MAIZE/tr|A0A1D6M438|A0A1D6M438_MAIZE/tr|A0A1D6M432|A0A…	6
R16164_20DAP,24284	K.LYGEFLVNAQGEDVVAGIR.T	2050.06	-0.00275	2	110.61	3.79e-09	sp|Q42368|PPDK2_MAIZE/sp|P11155|PPDK1_MAIZE/tr|C5IHD5|C5IHD5_MAIZE/tr|C5IHE2|C5IHE2_MAIZE/tr|C5IHD6|C5IHD6_MAIZE/tr|C5IHE3|C5IHE3_MAIZE/tr|C5IHD9|C5IHD9_MAIZE/tr|C5IHD1|C5IHD1_MAIZE/tr|C5IHF1|C5IHF1_MAIZE/tr|C5IHE9|C5IHE9_MAIZE/tr|C5IHC5|C5IHC5_MAIZE/tr|C5IHE1|C5IHE1_MAIZE/tr|C5IHD3|C5IHD3_MAIZE/tr|C5IHC4|C5IHC4_MAIZE/tr|C5IHF0|C5IHF0_MAIZE/tr|C5IHE6|C5IHE6_MAIZE/tr|C5IHE4|C5IHE4_MAIZE/tr|C5IHE8|…	4.14
R16164_20DAP,24519	K.LYGEFLVNAQGEDVVAGIR.T	2050.06	-0.00905	2	115.87	4.51e-10	sp|Q42368|PPDK2_MAIZE/sp|P11155|PPDK1_MAIZE/tr|C5IHD5|C5IHD5_MAIZE/tr|C5IHE2|C5IHE2_MAIZE/tr|C5IHD6|C5IHD6_MAIZE/tr|C5IHE3|C5IHE3_MAIZE/tr|C5IHD9|C5IHD9_MAIZE/tr|C5IHD1|C5IHD1_MAIZE/tr|C5IHF1|C5IHF1_MAIZE/tr|C5IHE9|C5IHE9_MAIZE/tr|C5IHC5|C5IHC5_MAIZE/tr|C5IHE1|C5IHE1_MAIZE/tr|C5IHD3|C5IHD3_MAIZE/tr|C5IHC4|C5IHC4_MAIZE/tr|C5IHF0|C5IHF0_MAIZE/tr|C5IHE6|C5IHE6_MAIZE/tr|C5IHE4|C5IHE4_MAIZE/tr|C5IHE8|…	4.14
R16164_20DAP,24756	K.LYGEFLVNAQGEDVVAGIR.T	2050.06	-0.01003	2	97.83	2.77e-08	sp|Q42368|PPDK2_MAIZE/sp|P11155|PPDK1_MAIZE/tr|C5IHD5|C5IHD5_MAIZE/tr|C5IHE2|C5IHE2_MAIZE/tr|C5IHD6|C5IHD6_MAIZE/tr|C5IHE3|C5IHE3_MAIZE/tr|C5IHD9|C5IHD9_MAIZE/tr|C5IHD1|C5IHD1_MAIZE/tr|C5IHF1|C5IHF1_MAIZE/tr|C5IHE9|C5IHE9_MAIZE/tr|C5IHC5|C5IHC5_MAIZE/tr|C5IHE1|C5IHE1_MAIZE/tr|C5IHD3|C5IHD3_MAIZE/tr|C5IHC4|C5IHC4_MAIZE/tr|C5IHF0|C5IHF0_MAIZE/tr|C5IHE6|C5IHE6_MAIZE/tr|C5IHE4|C5IHE4_MAIZE/tr|C5IHE8|…	4.14
R16164_20DAP,24821	K.LYGEFLVNAQGEDVVAGIR.T	2050.06	-0.00787	3	69.05	2.21e-05	sp|Q42368|PPDK2_MAIZE/sp|P11155|PPDK1_MAIZE/tr|C5IHD5|C5IHD5_MAIZE/tr|C5IHE2|C5IHE2_MAIZE/tr|C5IHD6|C5IHD6_MAIZE/tr|C5IHE3|C5IHE3_MAIZE/tr|C5IHD9|C5IHD9_MAIZE/tr|C5IHD1|C5IHD1_MAIZE/tr|C5IHF1|C5IHF1_MAIZE/tr|C5IHE9|C5IHE9_MAIZE/tr|C5IHC5|C5IHC5_MAIZE/tr|C5IHE1|C5IHE1_MAIZE/tr|C5IHD3|C5IHD3_MAIZE/tr|C5IHC4|C5IHC4_MAIZE/tr|C5IHF0|C5IHF0_MAIZE/tr|C5IHE6|C5IHE6_MAIZE/tr|C5IHE4|C5IHE4_MAIZE/tr|C5IHE8|…	4.14
R16164_20DAP,24980	K.LYGEFLVNAQGEDVVAGIR.T	2050.06	-0.00967	2	98.26	2.49e-08	sp|Q42368|PPDK2_MAIZE/sp|P11155|PPDK1_MAIZE/tr|C5IHD5|C5IHD5_MAIZE/tr|C5IHE2|C5IHE2_MAIZE/tr|C5IHD6|C5IHD6_MAIZE/tr|C5IHE3|C5IHE3_MAIZE/tr|C5IHD9|C5IHD9_MAIZE/tr|C5IHD1|C5IHD1_MAIZE/tr|C5IHF1|C5IHF1_MAIZE/tr|C5IHE9|C5IHE9_MAIZE/tr|C5IHC5|C5IHC5_MAIZE/tr|C5IHE1|C5IHE1_MAIZE/tr|C5IHD3|C5IHD3_MAIZE/tr|C5IHC4|C5IHC4_MAIZE/tr|C5IHF0|C5IHF0_MAIZE/tr|C5IHE6|C5IHE6_MAIZE/tr|C5IHE4|C5IHE4_MAIZE/tr|C5IHE8|…	4.14
R16164_20DAP,25434	K.LYGEFLVNAQGEDVVAGIR.T	2050.06	-0.00807	2	115.83	4.54e-10	sp|Q42368|PPDK2_MAIZE/sp|P11155|PPDK1_MAIZE/tr|C5IHD5|C5IHD5_MAIZE/tr|C5IHE2|C5IHE2_MAIZE/tr|C5IHD6|C5IHD6_MAIZE/tr|C5IHE3|C5IHE3_MAIZE/tr|C5IHD9|C5IHD9_MAIZE/tr|C5IHD1|C5IHD1_MAIZE/tr|C5IHF1|C5IHF1_MAIZE/tr|C5IHE9|C5IHE9_MAIZE/tr|C5IHC5|C5IHC5_MAIZE/tr|C5IHE1|C5IHE1_MAIZE/tr|C5IHD3|C5IHD3_MAIZE/tr|C5IHC4|C5IHC4_MAIZE/tr|C5IHF0|C5IHF0_MAIZE/tr|C5IHE6|C5IHE6_MAIZE/tr|C5IHE4|C5IHE4_MAIZE/tr|C5IHE8|…	4.14
R16164_20DAP,25675	K.LYGEFLVNAQGEDVVAGIR.T	2050.06	-0.00645	2	115.86	4.62e-10	sp|Q42368|PPDK2_MAIZE/sp|P11155|PPDK1_MAIZE/tr|C5IHD5|C5IHD5_MAIZE/tr|C5IHE2|C5IHE2_MAIZE/tr|C5IHD6|C5IHD6_MAIZE/tr|C5IHE3|C5IHE3_MAIZE/tr|C5IHD9|C5IHD9_MAIZE/tr|C5IHD1|C5IHD1_MAIZE/tr|C5IHF1|C5IHF1_MAIZE/tr|C5IHE9|C5IHE9_MAIZE/tr|C5IHC5|C5IHC5_MAIZE/tr|C5IHE1|C5IHE1_MAIZE/tr|C5IHD3|C5IHD3_MAIZE/tr|C5IHC4|C5IHC4_MAIZE/tr|C5IHF0|C5IHF0_MAIZE/tr|C5IHE6|C5IHE6_MAIZE/tr|C5IHE4|C5IHE4_MAIZE/tr|C5IHE8|…	4.14
R16164_20DAP,25922	K.LYGEFLVNAQGEDVVAGIR.T	2050.06	-0.00975	2	105.36	1.18e-08	sp|Q42368|PPDK2_MAIZE/sp|P11155|PPDK1_MAIZE/tr|C5IHD5|C5IHD5_MAIZE/tr|C5IHE2|C5IHE2_MAIZE/tr|C5IHD6|C5IHD6_MAIZE/tr|C5IHE3|C5IHE3_MAIZE/tr|C5IHD9|C5IHD9_MAIZE/tr|C5IHD1|C5IHD1_MAIZE/tr|C5IHF1|C5IHF1_MAIZE/tr|C5IHE9|C5IHE9_MAIZE/tr|C5IHC5|C5IHC5_MAIZE/tr|C5IHE1|C5IHE1_MAIZE/tr|C5IHD3|C5IHD3_MAIZE/tr|C5IHC4|C5IHC4_MAIZE/tr|C5IHF0|C5IHF0_MAIZE/tr|C5IHE6|C5IHE6_MAIZE/tr|C5IHE4|C5IHE4_MAIZE/tr|C5IHE8|…	4.14
R16164_20DAP,26151	K.LYGEFLVNAQGEDVVAGIR.T	2050.06	-0.01775	2	99.67	4.06e-08	sp|Q42368|PPDK2_MAIZE/sp|P11155|PPDK1_MAIZE/tr|C5IHD5|C5IHD5_MAIZE/tr|C5IHE2|C5IHE2_MAIZE/tr|C5IHD6|C5IHD6_MAIZE/tr|C5IHE3|C5IHE3_MAIZE/tr|C5IHD9|C5IHD9_MAIZE/tr|C5IHD1|C5IHD1_MAIZE/tr|C5IHF1|C5IHF1_MAIZE/tr|C5IHE9|C5IHE9_MAIZE/tr|C5IHC5|C5IHC5_MAIZE/tr|C5IHE1|C5IHE1_MAIZE/tr|C5IHD3|C5IHD3_MAIZE/tr|C5IHC4|C5IHC4_MAIZE/tr|C5IHF0|C5IHF0_MAIZE/tr|C5IHE6|C5IHE6_MAIZE/tr|C5IHE4|C5IHE4_MAIZE/tr|C5IHE8|…	4.14
R16164_20DAP,27039	K.LYGEFLVNAQGEDVVAGIR.T	2050.06	-0.00215	2	95.35	1.28e-07	sp|Q42368|PPDK2_MAIZE/sp|P11155|PPDK1_MAIZE/tr|C5IHD5|C5IHD5_MAIZE/tr|C5IHE2|C5IHE2_MAIZE/tr|C5IHD6|C5IHD6_MAIZE/tr|C5IHE3|C5IHE3_MAIZE/tr|C5IHD9|C5IHD9_MAIZE/tr|C5IHD1|C5IHD1_MAIZE/tr|C5IHF1|C5IHF1_MAIZE/tr|C5IHE9|C5IHE9_MAIZE/tr|C5IHC5|C5IHC5_MAIZE/tr|C5IHE1|C5IHE1_MAIZE/tr|C5IHD3|C5IHD3_MAIZE/tr|C5IHC4|C5IHC4_MAIZE/tr|C5IHF0|C5IHF0_MAIZE/tr|C5IHE6|C5IHE6_MAIZE/tr|C5IHE4|C5IHE4_MAIZE/tr|C5IHE8|…	4.14
R16164_20DAP,27603	K.LYGEFLVNAQGEDVVAGIR.T	2050.06	-0.02095	2	97.98	5.83e-08	sp|Q42368|PPDK2_MAIZE/sp|P11155|PPDK1_MAIZE/tr|C5IHD5|C5IHD5_MAIZE/tr|C5IHE2|C5IHE2_MAIZE/tr|C5IHD6|C5IHD6_MAIZE/tr|C5IHE3|C5IHE3_MAIZE/tr|C5IHD9|C5IHD9_MAIZE/tr|C5IHD1|C5IHD1_MAIZE/tr|C5IHF1|C5IHF1_MAIZE/tr|C5IHE9|C5IHE9_MAIZE/tr|C5IHC5|C5IHC5_MAIZE/tr|C5IHE1|C5IHE1_MAIZE/tr|C5IHD3|C5IHD3_MAIZE/tr|C5IHC4|C5IHC4_MAIZE/tr|C5IHF0|C5IHF0_MAIZE/tr|C5IHE6|C5IHE6_MAIZE/tr|C5IHE4|C5IHE4_MAIZE/tr|C5IHE8|…	4.14
R16164_20DAP,28360	K.LYGEFLVNAQGEDVVAGIR.T	2050.06	-0.00907	3	95.03	5.47e-08	sp|Q42368|PPDK2_MAIZE/sp|P11155|PPDK1_MAIZE/tr|C5IHD5|C5IHD5_MAIZE/tr|C5IHE2|C5IHE2_MAIZE/tr|C5IHD6|C5IHD6_MAIZE/tr|C5IHE3|C5IHE3_MAIZE/tr|C5IHD9|C5IHD9_MAIZE/tr|C5IHD1|C5IHD1_MAIZE/tr|C5IHF1|C5IHF1_MAIZE/tr|C5IHE9|C5IHE9_MAIZE/tr|C5IHC5|C5IHC5_MAIZE/tr|C5IHE1|C5IHE1_MAIZE/tr|C5IHD3|C5IHD3_MAIZE/tr|C5IHC4|C5IHC4_MAIZE/tr|C5IHF0|C5IHF0_MAIZE/tr|C5IHE6|C5IHE6_MAIZE/tr|C5IHE4|C5IHE4_MAIZE/tr|C5IHE8|…	4.14
R16164_20DAP,28444	K.LYGEFLVNAQGEDVVAGIR.T	2050.06	-0.01703	2	115.37	4.51e-10	sp|Q42368|PPDK2_MAIZE/sp|P11155|PPDK1_MAIZE/tr|C5IHD5|C5IHD5_MAIZE/tr|C5IHE2|C5IHE2_MAIZE/tr|C5IHD6|C5IHD6_MAIZE/tr|C5IHE3|C5IHE3_MAIZE/tr|C5IHD9|C5IHD9_MAIZE/tr|C5IHD1|C5IHD1_MAIZE/tr|C5IHF1|C5IHF1_MAIZE/tr|C5IHE9|C5IHE9_MAIZE/tr|C5IHC5|C5IHC5_MAIZE/tr|C5IHE1|C5IHE1_MAIZE/tr|C5IHD3|C5IHD3_MAIZE/tr|C5IHC4|C5IHC4_MAIZE/tr|C5IHF0|C5IHF0_MAIZE/tr|C5IHE6|C5IHE6_MAIZE/tr|C5IHE4|C5IHE4_MAIZE/tr|C5IHE8|…	4.14
R16164_20DAP,28695	K.LYGEFLVNAQGEDVVAGIR.T	2050.06	-0.01115	2	122.01	2.55e-10	sp|Q42368|PPDK2_MAIZE/sp|P11155|PPDK1_MAIZE/tr|C5IHD5|C5IHD5_MAIZE/tr|C5IHE2|C5IHE2_MAIZE/tr|C5IHD6|C5IHD6_MAIZE/tr|C5IHE3|C5IHE3_MAIZE/tr|C5IHD9|C5IHD9_MAIZE/tr|C5IHD1|C5IHD1_MAIZE/tr|C5IHF1|C5IHF1_MAIZE/tr|C5IHE9|C5IHE9_MAIZE/tr|C5IHC5|C5IHC5_MAIZE/tr|C5IHE1|C5IHE1_MAIZE/tr|C5IHD3|C5IHD3_MAIZE/tr|C5IHC4|C5IHC4_MAIZE/tr|C5IHF0|C5IHF0_MAIZE/tr|C5IHE6|C5IHE6_MAIZE/tr|C5IHE4|C5IHE4_MAIZE/tr|C5IHE8|…	4.14
R16164_20DAP,21609	K.MVEPGHLDQLLHPQFENPSAYK.D	2550.24	-0.00563	3	26.11	0.635	sp|Q42368|PPDK2_MAIZE/sp|P11155|PPDK1_MAIZE/tr|C5IHD5|C5IHD5_MAIZE/tr|C5IHD6|C5IHD6_MAIZE/tr|C5IHD9|C5IHD9_MAIZE/tr|C5IHD1|C5IHD1_MAIZE/tr|C5IHF1|C5IHF1_MAIZE/tr|C5IHC5|C5IHC5_MAIZE/tr|C5IHF0|C5IHF0_MAIZE/tr|C5IHE6|C5IHE6_MAIZE/tr|C5IHE4|C5IHE4_MAIZE/tr|C5IHE8|C5IHE8_MAIZE/tr|C5IHC6|C5IHC6_MAIZE/tr|C5IHC9|C5IHC9_MAIZE/tr|C5IHE7|C5IHE7_MAIZE/tr|C5IHD0|C5IHD0_MAIZE/tr|C5IHD4|C5IHD4_MAIZE/tr|C5IHE5|…	5.27
R16164_20DAP,10685	K.NDTDLTATDLK.E	1206.58	-0.00137	2	89.82	1.54e-07	sp|Q42368|PPDK2_MAIZE/tr|A0A1D6FQE6|A0A1D6FQE6_MAIZE/tr|A0A1D6FQF1|A0A1D6FQF1_MAIZE/tr|A0A1D6FQE7|A0A1D6FQE7_MAIZE/tr|A0A1D6FQG3|A0A1D6FQG3_MAIZE/tr|A0A1D6FQF7|A0A1D6FQF7_MAIZE/tr|A0A1D6FQF5|A0A1D6FQF5_MAIZE/tr|A0A1D6FQF0|A0A1D6FQF0_MAIZE/tr|A0A1D6FQF2|A0A1D6FQF2_MAIZE/tr|A0A1D6FQG9|A0A1D6FQG9_MAIZE/tr|A0A1D6FQG2|A0A1D6FQG2_MAIZE/tr|A0A1D6FQF8|A0A1D6FQF8_MAIZE/tr|A0A1D6FQG6|A0A1D6FQG6_MAIZE/tr|A0…	3.93
R16164_20DAP,11130	K.NDTDLTATDLK.E	1206.58	-0.00339	2	112.55	8.5e-10	sp|Q42368|PPDK2_MAIZE/tr|A0A1D6FQE6|A0A1D6FQE6_MAIZE/tr|A0A1D6FQF1|A0A1D6FQF1_MAIZE/tr|A0A1D6FQE7|A0A1D6FQE7_MAIZE/tr|A0A1D6FQG3|A0A1D6FQG3_MAIZE/tr|A0A1D6FQF7|A0A1D6FQF7_MAIZE/tr|A0A1D6FQF5|A0A1D6FQF5_MAIZE/tr|A0A1D6FQF0|A0A1D6FQF0_MAIZE/tr|A0A1D6FQF2|A0A1D6FQF2_MAIZE/tr|A0A1D6FQG9|A0A1D6FQG9_MAIZE/tr|A0A1D6FQG2|A0A1D6FQG2_MAIZE/tr|A0A1D6FQF8|A0A1D6FQF8_MAIZE/tr|A0A1D6FQG6|A0A1D6FQG6_MAIZE/tr|A0…	3.93
R16164_20DAP,11454	K.NDTDLTATDLK.E	1206.58	-0.00557	2	63.14	7.53e-05	sp|Q42368|PPDK2_MAIZE/tr|A0A1D6FQE6|A0A1D6FQE6_MAIZE/tr|A0A1D6FQF1|A0A1D6FQF1_MAIZE/tr|A0A1D6FQE7|A0A1D6FQE7_MAIZE/tr|A0A1D6FQG3|A0A1D6FQG3_MAIZE/tr|A0A1D6FQF7|A0A1D6FQF7_MAIZE/tr|A0A1D6FQF5|A0A1D6FQF5_MAIZE/tr|A0A1D6FQF0|A0A1D6FQF0_MAIZE/tr|A0A1D6FQF2|A0A1D6FQF2_MAIZE/tr|A0A1D6FQG9|A0A1D6FQG9_MAIZE/tr|A0A1D6FQG2|A0A1D6FQG2_MAIZE/tr|A0A1D6FQF8|A0A1D6FQF8_MAIZE/tr|A0A1D6FQG6|A0A1D6FQG6_MAIZE/tr|A0…	3.93
R16164_20DAP,28234	K.QPLSPPALSGDLGTFM*SWVDDVRK.L	2632.31	-0.01437	3	21.38	1.57	sp|Q42368|PPDK2_MAIZE/tr|A0A1D6FQH4|A0A1D6FQH4_MAIZE/tr|A0A1D6FQE6|A0A1D6FQE6_MAIZE/tr|A0A1D6FQE8|A0A1D6FQE8_MAIZE/tr|A0A1D6FQF1|A0A1D6FQF1_MAIZE/tr|A0A1D6FQE7|A0A1D6FQE7_MAIZE/tr|A0A1D6FQG3|A0A1D6FQG3_MAIZE/tr|A0A1D6FQG1|A0A1D6FQG1_MAIZE/tr|A0A1D6FQH5|A0A1D6FQH5_MAIZE/tr|A0A1D6FQF7|A0A1D6FQF7_MAIZE/tr|A0A1D6FQF5|A0A1D6FQF5_MAIZE/tr|A0A1D6FQF4|A0A1D6FQF4_MAIZE/tr|A0A1D6FQF0|A0A1D6FQF0_MAIZE/tr|A0…	4.43	15.994919 Oxidation (M)
R16164_20DAP,10112	K.SVILVR.A	686.456	-0.00199	2	32.8	0.0197	sp|Q42368|PPDK2_MAIZE/tr|A0A1D6FQE6|A0A1D6FQE6_MAIZE/tr|A0A1D6FQE8|A0A1D6FQE8_MAIZE/tr|A0A1D6FQF1|A0A1D6FQF1_MAIZE/tr|A0A1D6FQE7|A0A1D6FQE7_MAIZE/tr|A0A1D6FQG1|A0A1D6FQG1_MAIZE/tr|A0A1D6FQF7|A0A1D6FQF7_MAIZE/tr|A0A1D6FQF5|A0A1D6FQF5_MAIZE/tr|A0A1D6FQF4|A0A1D6FQF4_MAIZE/tr|A0A1D6FQF0|A0A1D6FQF0_MAIZE/tr|A0A1D6FQF2|A0A1D6FQF2_MAIZE/tr|A0A1D6FQG9|A0A1D6FQG9_MAIZE/tr|A0A1D6FQG2|A0A1D6FQG2_MAIZE/tr|A0…	9.47
R16164_20DAP,10425	K.SVILVR.A	686.456	-0.00279	2	21.4	0.194	sp|Q42368|PPDK2_MAIZE/tr|A0A1D6FQE6|A0A1D6FQE6_MAIZE/tr|A0A1D6FQE8|A0A1D6FQE8_MAIZE/tr|A0A1D6FQF1|A0A1D6FQF1_MAIZE/tr|A0A1D6FQE7|A0A1D6FQE7_MAIZE/tr|A0A1D6FQG1|A0A1D6FQG1_MAIZE/tr|A0A1D6FQF7|A0A1D6FQF7_MAIZE/tr|A0A1D6FQF5|A0A1D6FQF5_MAIZE/tr|A0A1D6FQF4|A0A1D6FQF4_MAIZE/tr|A0A1D6FQF0|A0A1D6FQF0_MAIZE/tr|A0A1D6FQF2|A0A1D6FQF2_MAIZE/tr|A0A1D6FQG9|A0A1D6FQG9_MAIZE/tr|A0A1D6FQG2|A0A1D6FQG2_MAIZE/tr|A0…	9.47
R16164_20DAP,18357	K.TGLDYVSCSPFR.V ! K.TGLDYVSCSPFR.L	1401.65	-0.00288	2	55.61	0.000623	sp|Q42368|PPDK2_MAIZE/tr|A0A1D6FQH4|A0A1D6FQH4_MAIZE/tr|A0A1D6FQE6|A0A1D6FQE6_MAIZE/tr|A0A1D6FQE8|A0A1D6FQE8_MAIZE/tr|A0A1D6FQF6|A0A1D6FQF6_MAIZE/tr|A0A1D6FQE9|A0A1D6FQE9_MAIZE/tr|A0A1D6FQF1|A0A1D6FQF1_MAIZE/tr|A0A1D6FQH6|A0A1D6FQH6_MAIZE/tr|A0A1D6FQE7|A0A1D6FQE7_MAIZE/tr|A0A1D6FQG3|A0A1D6FQG3_MAIZE/tr|A0A1D6FQG1|A0A1D6FQG1_MAIZE/tr|A0A1D6FQH5|A0A1D6FQH5_MAIZE/tr|A0A1D6FQF5|A0A1D6FQF5_MAIZE/tr|A0…	5.5
R16164_20DAP,19223	K.TGLDYVSCSPFR.V ! K.TGLDYVSCSPFR.L	1401.65	-0.00458	2	70.12	2.22e-05	sp|Q42368|PPDK2_MAIZE/tr|A0A1D6FQH4|A0A1D6FQH4_MAIZE/tr|A0A1D6FQE6|A0A1D6FQE6_MAIZE/tr|A0A1D6FQE8|A0A1D6FQE8_MAIZE/tr|A0A1D6FQF6|A0A1D6FQF6_MAIZE/tr|A0A1D6FQE9|A0A1D6FQE9_MAIZE/tr|A0A1D6FQF1|A0A1D6FQF1_MAIZE/tr|A0A1D6FQH6|A0A1D6FQH6_MAIZE/tr|A0A1D6FQE7|A0A1D6FQE7_MAIZE/tr|A0A1D6FQG3|A0A1D6FQG3_MAIZE/tr|A0A1D6FQG1|A0A1D6FQG1_MAIZE/tr|A0A1D6FQH5|A0A1D6FQH5_MAIZE/tr|A0A1D6FQF5|A0A1D6FQF5_MAIZE/tr|A0…	5.5
R16164_20DAP,19503	K.TGLDYVSCSPFR.V ! K.TGLDYVSCSPFR.L	1401.65	-0.00438	2	68.15	9.09e-05	sp|Q42368|PPDK2_MAIZE/tr|A0A1D6FQH4|A0A1D6FQH4_MAIZE/tr|A0A1D6FQE6|A0A1D6FQE6_MAIZE/tr|A0A1D6FQE8|A0A1D6FQE8_MAIZE/tr|A0A1D6FQF6|A0A1D6FQF6_MAIZE/tr|A0A1D6FQE9|A0A1D6FQE9_MAIZE/tr|A0A1D6FQF1|A0A1D6FQF1_MAIZE/tr|A0A1D6FQH6|A0A1D6FQH6_MAIZE/tr|A0A1D6FQE7|A0A1D6FQE7_MAIZE/tr|A0A1D6FQG3|A0A1D6FQG3_MAIZE/tr|A0A1D6FQG1|A0A1D6FQG1_MAIZE/tr|A0A1D6FQH5|A0A1D6FQH5_MAIZE/tr|A0A1D6FQF5|A0A1D6FQF5_MAIZE/tr|A0…	5.5
R16164_20DAP,4155	K.VFTSM*GK.T	785.386	-0.00371	2	43.08	0.0224	sp|Q42368|PPDK2_MAIZE/tr|A0A1D6FQH4|A0A1D6FQH4_MAIZE/tr|A0A1D6FQE6|A0A1D6FQE6_MAIZE/tr|A0A1D6FQE8|A0A1D6FQE8_MAIZE/tr|A0A1D6FQF6|A0A1D6FQF6_MAIZE/tr|A0A1D6FQE9|A0A1D6FQE9_MAIZE/tr|A0A1D6FQF1|A0A1D6FQF1_MAIZE/tr|A0A1D6FQH6|A0A1D6FQH6_MAIZE/tr|A0A1D6FQE7|A0A1D6FQE7_MAIZE/tr|A0A1D6FQG3|A0A1D6FQG3_MAIZE/tr|A0A1D6FQG1|A0A1D6FQG1_MAIZE/tr|A0A1D6FQH5|A0A1D6FQH5_MAIZE/tr|A0A1D6FQF7|A0A1D6FQF7_MAIZE/tr|A0…	8.72	15.994919 Oxidation (M)
R16164_20DAP,7553	K.VFTSMGK.T	769.391	-0.00173	2	47.92	0.00142	sp|Q42368|PPDK2_MAIZE/tr|A0A1D6FQH4|A0A1D6FQH4_MAIZE/tr|A0A1D6FQE6|A0A1D6FQE6_MAIZE/tr|A0A1D6FQE8|A0A1D6FQE8_MAIZE/tr|A0A1D6FQF6|A0A1D6FQF6_MAIZE/tr|A0A1D6FQE9|A0A1D6FQE9_MAIZE/tr|A0A1D6FQF1|A0A1D6FQF1_MAIZE/tr|A0A1D6FQH6|A0A1D6FQH6_MAIZE/tr|A0A1D6FQE7|A0A1D6FQE7_MAIZE/tr|A0A1D6FQG3|A0A1D6FQG3_MAIZE/tr|A0A1D6FQG1|A0A1D6FQG1_MAIZE/tr|A0A1D6FQH5|A0A1D6FQH5_MAIZE/tr|A0A1D6FQF7|A0A1D6FQF7_MAIZE/tr|A0…	8.72
R16164_20DAP,17950	K.VGICGEHGGEPSSVAFFAK.T ! K.VGICGEHGGEPSSVAFFAK.A	1948.92	-0.00251	2	59.41	0.000325	sp|Q42368|PPDK2_MAIZE/tr|A0A1D6FQH4|A0A1D6FQH4_MAIZE/tr|A0A1D6FQE6|A0A1D6FQE6_MAIZE/tr|A0A1D6FQE8|A0A1D6FQE8_MAIZE/tr|A0A1D6FQF6|A0A1D6FQF6_MAIZE/tr|A0A1D6FQE9|A0A1D6FQE9_MAIZE/tr|A0A1D6FQF1|A0A1D6FQF1_MAIZE/tr|A0A1D6FQH6|A0A1D6FQH6_MAIZE/tr|A0A1D6FQE7|A0A1D6FQE7_MAIZE/tr|A0A1D6FQG3|A0A1D6FQG3_MAIZE/tr|A0A1D6FQG1|A0A1D6FQG1_MAIZE/tr|A0A1D6FQH5|A0A1D6FQH5_MAIZE/tr|A0A1D6FQF7|A0A1D6FQF7_MAIZE/tr|A0…	5.4
R16164_20DAP,17969	K.VGICGEHGGEPSSVAFFAK.T ! K.VGICGEHGGEPSSVAFFAK.A	1948.92	-0.00519	3	53.28	0.00134	sp|Q42368|PPDK2_MAIZE/tr|A0A1D6FQH4|A0A1D6FQH4_MAIZE/tr|A0A1D6FQE6|A0A1D6FQE6_MAIZE/tr|A0A1D6FQE8|A0A1D6FQE8_MAIZE/tr|A0A1D6FQF6|A0A1D6FQF6_MAIZE/tr|A0A1D6FQE9|A0A1D6FQE9_MAIZE/tr|A0A1D6FQF1|A0A1D6FQF1_MAIZE/tr|A0A1D6FQH6|A0A1D6FQH6_MAIZE/tr|A0A1D6FQE7|A0A1D6FQE7_MAIZE/tr|A0A1D6FQG3|A0A1D6FQG3_MAIZE/tr|A0A1D6FQG1|A0A1D6FQG1_MAIZE/tr|A0A1D6FQH5|A0A1D6FQH5_MAIZE/tr|A0A1D6FQF7|A0A1D6FQF7_MAIZE/tr|A0…	5.4
R16164_20DAP,11742	K.VLANADTPEDALAAR.N	1526.78	-0.00844	2	79.47	2.22e-06	sp|Q42368|PPDK2_MAIZE/tr|A0A1D6FQH4|A0A1D6FQH4_MAIZE/tr|A0A1D6FQE6|A0A1D6FQE6_MAIZE/tr|A0A1D6FQE8|A0A1D6FQE8_MAIZE/tr|A0A1D6FQE9|A0A1D6FQE9_MAIZE/tr|A0A1D6FQF1|A0A1D6FQF1_MAIZE/tr|A0A1D6FQH6|A0A1D6FQH6_MAIZE/tr|A0A1D6FQE7|A0A1D6FQE7_MAIZE/tr|A0A1D6FQG3|A0A1D6FQG3_MAIZE/tr|A0A1D6FQG1|A0A1D6FQG1_MAIZE/tr|A0A1D6FQH5|A0A1D6FQH5_MAIZE/tr|A0A1D6FQF7|A0A1D6FQF7_MAIZE/tr|A0A1D6FQF5|A0A1D6FQF5_MAIZE/tr|A0…	4.03
R16164_20DAP,12133	K.VLANADTPEDALAAR.N	1526.78	-0.00248	2	86.4	4.11e-07	sp|Q42368|PPDK2_MAIZE/tr|A0A1D6FQH4|A0A1D6FQH4_MAIZE/tr|A0A1D6FQE6|A0A1D6FQE6_MAIZE/tr|A0A1D6FQE8|A0A1D6FQE8_MAIZE/tr|A0A1D6FQE9|A0A1D6FQE9_MAIZE/tr|A0A1D6FQF1|A0A1D6FQF1_MAIZE/tr|A0A1D6FQH6|A0A1D6FQH6_MAIZE/tr|A0A1D6FQE7|A0A1D6FQE7_MAIZE/tr|A0A1D6FQG3|A0A1D6FQG3_MAIZE/tr|A0A1D6FQG1|A0A1D6FQG1_MAIZE/tr|A0A1D6FQH5|A0A1D6FQH5_MAIZE/tr|A0A1D6FQF7|A0A1D6FQF7_MAIZE/tr|A0A1D6FQF5|A0A1D6FQF5_MAIZE/tr|A0…	4.03
R16164_20DAP,14303	K.VLANADTPEDALAAR.N	1526.78	-0.0069	2	52.15	0.00106	sp|Q42368|PPDK2_MAIZE/tr|A0A1D6FQH4|A0A1D6FQH4_MAIZE/tr|A0A1D6FQE6|A0A1D6FQE6_MAIZE/tr|A0A1D6FQE8|A0A1D6FQE8_MAIZE/tr|A0A1D6FQE9|A0A1D6FQE9_MAIZE/tr|A0A1D6FQF1|A0A1D6FQF1_MAIZE/tr|A0A1D6FQH6|A0A1D6FQH6_MAIZE/tr|A0A1D6FQE7|A0A1D6FQE7_MAIZE/tr|A0A1D6FQG3|A0A1D6FQG3_MAIZE/tr|A0A1D6FQG1|A0A1D6FQG1_MAIZE/tr|A0A1D6FQH5|A0A1D6FQH5_MAIZE/tr|A0A1D6FQF7|A0A1D6FQF7_MAIZE/tr|A0A1D6FQF5|A0A1D6FQF5_MAIZE/tr|A0…	4.03
R16164_20DAP,14682	K.VLANADTPEDALAAR.N	1526.78	-0.00644	2	79.25	2.34e-06	sp|Q42368|PPDK2_MAIZE/tr|A0A1D6FQH4|A0A1D6FQH4_MAIZE/tr|A0A1D6FQE6|A0A1D6FQE6_MAIZE/tr|A0A1D6FQE8|A0A1D6FQE8_MAIZE/tr|A0A1D6FQE9|A0A1D6FQE9_MAIZE/tr|A0A1D6FQF1|A0A1D6FQF1_MAIZE/tr|A0A1D6FQH6|A0A1D6FQH6_MAIZE/tr|A0A1D6FQE7|A0A1D6FQE7_MAIZE/tr|A0A1D6FQG3|A0A1D6FQG3_MAIZE/tr|A0A1D6FQG1|A0A1D6FQG1_MAIZE/tr|A0A1D6FQH5|A0A1D6FQH5_MAIZE/tr|A0A1D6FQF7|A0A1D6FQF7_MAIZE/tr|A0A1D6FQF5|A0A1D6FQF5_MAIZE/tr|A0…	4.03
R16164_20DAP,14971	K.VLANADTPEDALAAR.N	1526.78	-0.00376	2	97.62	3.08e-08	sp|Q42368|PPDK2_MAIZE/tr|A0A1D6FQH4|A0A1D6FQH4_MAIZE/tr|A0A1D6FQE6|A0A1D6FQE6_MAIZE/tr|A0A1D6FQE8|A0A1D6FQE8_MAIZE/tr|A0A1D6FQE9|A0A1D6FQE9_MAIZE/tr|A0A1D6FQF1|A0A1D6FQF1_MAIZE/tr|A0A1D6FQH6|A0A1D6FQH6_MAIZE/tr|A0A1D6FQE7|A0A1D6FQE7_MAIZE/tr|A0A1D6FQG3|A0A1D6FQG3_MAIZE/tr|A0A1D6FQG1|A0A1D6FQG1_MAIZE/tr|A0A1D6FQH5|A0A1D6FQH5_MAIZE/tr|A0A1D6FQF7|A0A1D6FQF7_MAIZE/tr|A0A1D6FQF5|A0A1D6FQF5_MAIZE/tr|A0…	4.03
R16164_20DAP,15254	K.VLANADTPEDALAAR.N	1526.78	-0.00516	2	83.6	7.63e-07	sp|Q42368|PPDK2_MAIZE/tr|A0A1D6FQH4|A0A1D6FQH4_MAIZE/tr|A0A1D6FQE6|A0A1D6FQE6_MAIZE/tr|A0A1D6FQE8|A0A1D6FQE8_MAIZE/tr|A0A1D6FQE9|A0A1D6FQE9_MAIZE/tr|A0A1D6FQF1|A0A1D6FQF1_MAIZE/tr|A0A1D6FQH6|A0A1D6FQH6_MAIZE/tr|A0A1D6FQE7|A0A1D6FQE7_MAIZE/tr|A0A1D6FQG3|A0A1D6FQG3_MAIZE/tr|A0A1D6FQG1|A0A1D6FQG1_MAIZE/tr|A0A1D6FQH5|A0A1D6FQH5_MAIZE/tr|A0A1D6FQF7|A0A1D6FQF7_MAIZE/tr|A0A1D6FQF5|A0A1D6FQF5_MAIZE/tr|A0…	4.03
R16164_20DAP,15564	K.VLANADTPEDALAAR.N	1526.78	-0.00544	2	77.71	3.32e-06	sp|Q42368|PPDK2_MAIZE/tr|A0A1D6FQH4|A0A1D6FQH4_MAIZE/tr|A0A1D6FQE6|A0A1D6FQE6_MAIZE/tr|A0A1D6FQE8|A0A1D6FQE8_MAIZE/tr|A0A1D6FQE9|A0A1D6FQE9_MAIZE/tr|A0A1D6FQF1|A0A1D6FQF1_MAIZE/tr|A0A1D6FQH6|A0A1D6FQH6_MAIZE/tr|A0A1D6FQE7|A0A1D6FQE7_MAIZE/tr|A0A1D6FQG3|A0A1D6FQG3_MAIZE/tr|A0A1D6FQG1|A0A1D6FQG1_MAIZE/tr|A0A1D6FQH5|A0A1D6FQH5_MAIZE/tr|A0A1D6FQF7|A0A1D6FQF7_MAIZE/tr|A0A1D6FQF5|A0A1D6FQF5_MAIZE/tr|A0…	4.03
R16164_20DAP,16356	K.VLANADTPEDALAAR.N	1526.78	0.00836	2	22.34	1.22	sp|Q42368|PPDK2_MAIZE/tr|A0A1D6FQH4|A0A1D6FQH4_MAIZE/tr|A0A1D6FQE6|A0A1D6FQE6_MAIZE/tr|A0A1D6FQE8|A0A1D6FQE8_MAIZE/tr|A0A1D6FQE9|A0A1D6FQE9_MAIZE/tr|A0A1D6FQF1|A0A1D6FQF1_MAIZE/tr|A0A1D6FQH6|A0A1D6FQH6_MAIZE/tr|A0A1D6FQE7|A0A1D6FQE7_MAIZE/tr|A0A1D6FQG3|A0A1D6FQG3_MAIZE/tr|A0A1D6FQG1|A0A1D6FQG1_MAIZE/tr|A0A1D6FQH5|A0A1D6FQH5_MAIZE/tr|A0A1D6FQF7|A0A1D6FQF7_MAIZE/tr|A0A1D6FQF5|A0A1D6FQF5_MAIZE/tr|A0…	4.03
R16164_20DAP,14203	R.AETSPEDVGGM*HAAAGILTER.G	2128	-0.01074	3	65.87	6.96e-05	sp|Q42368|PPDK2_MAIZE/tr|A0A1D6FQE6|A0A1D6FQE6_MAIZE/tr|A0A1D6FQE8|A0A1D6FQE8_MAIZE/tr|A0A1D6FQF1|A0A1D6FQF1_MAIZE/tr|A0A1D6FQE7|A0A1D6FQE7_MAIZE/tr|A0A1D6FQG1|A0A1D6FQG1_MAIZE/tr|A0A1D6FQH5|A0A1D6FQH5_MAIZE/tr|A0A1D6FQF7|A0A1D6FQF7_MAIZE/tr|A0A1D6FQF5|A0A1D6FQF5_MAIZE/tr|A0A1D6FQF4|A0A1D6FQF4_MAIZE/tr|A0A1D6FQF0|A0A1D6FQF0_MAIZE/tr|A0A1D6FQF2|A0A1D6FQF2_MAIZE/tr|A0A1D6FQG9|A0A1D6FQG9_MAIZE/tr|A0…	4.4	15.994919 Oxidation (M)
R16164_20DAP,14205	R.AETSPEDVGGM*HAAAGILTER.G	2128	-0.00721	2	100.83	5.82e-08	sp|Q42368|PPDK2_MAIZE/tr|A0A1D6FQE6|A0A1D6FQE6_MAIZE/tr|A0A1D6FQE8|A0A1D6FQE8_MAIZE/tr|A0A1D6FQF1|A0A1D6FQF1_MAIZE/tr|A0A1D6FQE7|A0A1D6FQE7_MAIZE/tr|A0A1D6FQG1|A0A1D6FQG1_MAIZE/tr|A0A1D6FQH5|A0A1D6FQH5_MAIZE/tr|A0A1D6FQF7|A0A1D6FQF7_MAIZE/tr|A0A1D6FQF5|A0A1D6FQF5_MAIZE/tr|A0A1D6FQF4|A0A1D6FQF4_MAIZE/tr|A0A1D6FQF0|A0A1D6FQF0_MAIZE/tr|A0A1D6FQF2|A0A1D6FQF2_MAIZE/tr|A0A1D6FQG9|A0A1D6FQG9_MAIZE/tr|A0…	4.4	15.994919 Oxidation (M)
R16164_20DAP,17922	R.AETSPEDVGGMHAAAGILTER.G	2112	-0.01093	2	145.23	2.15e-12	sp|Q42368|PPDK2_MAIZE/tr|A0A1D6FQE6|A0A1D6FQE6_MAIZE/tr|A0A1D6FQE8|A0A1D6FQE8_MAIZE/tr|A0A1D6FQF1|A0A1D6FQF1_MAIZE/tr|A0A1D6FQE7|A0A1D6FQE7_MAIZE/tr|A0A1D6FQG1|A0A1D6FQG1_MAIZE/tr|A0A1D6FQH5|A0A1D6FQH5_MAIZE/tr|A0A1D6FQF7|A0A1D6FQF7_MAIZE/tr|A0A1D6FQF5|A0A1D6FQF5_MAIZE/tr|A0A1D6FQF4|A0A1D6FQF4_MAIZE/tr|A0A1D6FQF0|A0A1D6FQF0_MAIZE/tr|A0A1D6FQF2|A0A1D6FQF2_MAIZE/tr|A0A1D6FQG9|A0A1D6FQG9_MAIZE/tr|A0…	4.4
R16164_20DAP,17946	R.AETSPEDVGGMHAAAGILTER.G	2112	-0.00756	3	70.11	2.55e-05	sp|Q42368|PPDK2_MAIZE/tr|A0A1D6FQE6|A0A1D6FQE6_MAIZE/tr|A0A1D6FQE8|A0A1D6FQE8_MAIZE/tr|A0A1D6FQF1|A0A1D6FQF1_MAIZE/tr|A0A1D6FQE7|A0A1D6FQE7_MAIZE/tr|A0A1D6FQG1|A0A1D6FQG1_MAIZE/tr|A0A1D6FQH5|A0A1D6FQH5_MAIZE/tr|A0A1D6FQF7|A0A1D6FQF7_MAIZE/tr|A0A1D6FQF5|A0A1D6FQF5_MAIZE/tr|A0A1D6FQF4|A0A1D6FQF4_MAIZE/tr|A0A1D6FQF0|A0A1D6FQF0_MAIZE/tr|A0A1D6FQF2|A0A1D6FQF2_MAIZE/tr|A0A1D6FQG9|A0A1D6FQG9_MAIZE/tr|A0…	4.4
R16164_20DAP,13200	R.AM*DGLSVTIR.L	1078.56	-0.005	2	30.35	0.126	sp|Q42368|PPDK2_MAIZE/tr|A0A1D6FQH4|A0A1D6FQH4_MAIZE/tr|A0A1D6FQE6|A0A1D6FQE6_MAIZE/tr|A0A1D6FQE8|A0A1D6FQE8_MAIZE/tr|A0A1D6FQF6|A0A1D6FQF6_MAIZE/tr|A0A1D6FQE9|A0A1D6FQE9_MAIZE/tr|A0A1D6FQF1|A0A1D6FQF1_MAIZE/tr|A0A1D6FQH6|A0A1D6FQH6_MAIZE/tr|A0A1D6FQE7|A0A1D6FQE7_MAIZE/tr|A0A1D6FQG3|A0A1D6FQG3_MAIZE/tr|A0A1D6FQG1|A0A1D6FQG1_MAIZE/tr|A0A1D6FQH5|A0A1D6FQH5_MAIZE/tr|A0A1D6FQF7|A0A1D6FQF7_MAIZE/tr|A0…	5.88	15.994919 Oxidation (M)
R16164_20DAP,13757	R.AM*DGLSVTIR.L	1078.56	-0.00374	2	43.6	0.00607	sp|Q42368|PPDK2_MAIZE/tr|A0A1D6FQH4|A0A1D6FQH4_MAIZE/tr|A0A1D6FQE6|A0A1D6FQE6_MAIZE/tr|A0A1D6FQE8|A0A1D6FQE8_MAIZE/tr|A0A1D6FQF6|A0A1D6FQF6_MAIZE/tr|A0A1D6FQE9|A0A1D6FQE9_MAIZE/tr|A0A1D6FQF1|A0A1D6FQF1_MAIZE/tr|A0A1D6FQH6|A0A1D6FQH6_MAIZE/tr|A0A1D6FQE7|A0A1D6FQE7_MAIZE/tr|A0A1D6FQG3|A0A1D6FQG3_MAIZE/tr|A0A1D6FQG1|A0A1D6FQG1_MAIZE/tr|A0A1D6FQH5|A0A1D6FQH5_MAIZE/tr|A0A1D6FQF7|A0A1D6FQF7_MAIZE/tr|A0…	5.88	15.994919 Oxidation (M)
R16164_20DAP,15964	R.AMDGLSVTIR.L	1062.56	-0.00296	2	58.82	0.000203	sp|Q42368|PPDK2_MAIZE/tr|A0A1D6FQH4|A0A1D6FQH4_MAIZE/tr|A0A1D6FQE6|A0A1D6FQE6_MAIZE/tr|A0A1D6FQE8|A0A1D6FQE8_MAIZE/tr|A0A1D6FQF6|A0A1D6FQF6_MAIZE/tr|A0A1D6FQE9|A0A1D6FQE9_MAIZE/tr|A0A1D6FQF1|A0A1D6FQF1_MAIZE/tr|A0A1D6FQH6|A0A1D6FQH6_MAIZE/tr|A0A1D6FQE7|A0A1D6FQE7_MAIZE/tr|A0A1D6FQG3|A0A1D6FQG3_MAIZE/tr|A0A1D6FQG1|A0A1D6FQG1_MAIZE/tr|A0A1D6FQH5|A0A1D6FQH5_MAIZE/tr|A0A1D6FQF7|A0A1D6FQF7_MAIZE/tr|A0…	5.88
R16164_20DAP,16905	R.AMDGLSVTIR.L	1062.56	-0.00348	2	70.58	1.34e-05	sp|Q42368|PPDK2_MAIZE/tr|A0A1D6FQH4|A0A1D6FQH4_MAIZE/tr|A0A1D6FQE6|A0A1D6FQE6_MAIZE/tr|A0A1D6FQE8|A0A1D6FQE8_MAIZE/tr|A0A1D6FQF6|A0A1D6FQF6_MAIZE/tr|A0A1D6FQE9|A0A1D6FQE9_MAIZE/tr|A0A1D6FQF1|A0A1D6FQF1_MAIZE/tr|A0A1D6FQH6|A0A1D6FQH6_MAIZE/tr|A0A1D6FQE7|A0A1D6FQE7_MAIZE/tr|A0A1D6FQG3|A0A1D6FQG3_MAIZE/tr|A0A1D6FQG1|A0A1D6FQG1_MAIZE/tr|A0A1D6FQH5|A0A1D6FQH5_MAIZE/tr|A0A1D6FQF7|A0A1D6FQF7_MAIZE/tr|A0…	5.88
R16164_20DAP,17238	R.AMDGLSVTIR.L	1062.56	-0.00466	2	54.09	0.000593	sp|Q42368|PPDK2_MAIZE/tr|A0A1D6FQH4|A0A1D6FQH4_MAIZE/tr|A0A1D6FQE6|A0A1D6FQE6_MAIZE/tr|A0A1D6FQE8|A0A1D6FQE8_MAIZE/tr|A0A1D6FQF6|A0A1D6FQF6_MAIZE/tr|A0A1D6FQE9|A0A1D6FQE9_MAIZE/tr|A0A1D6FQF1|A0A1D6FQF1_MAIZE/tr|A0A1D6FQH6|A0A1D6FQH6_MAIZE/tr|A0A1D6FQE7|A0A1D6FQE7_MAIZE/tr|A0A1D6FQG3|A0A1D6FQG3_MAIZE/tr|A0A1D6FQG1|A0A1D6FQG1_MAIZE/tr|A0A1D6FQH5|A0A1D6FQH5_MAIZE/tr|A0A1D6FQF7|A0A1D6FQF7_MAIZE/tr|A0…	5.88
R16164_20DAP,24174	R.EGEWLSLNGSTGEVILGK.Q	1888.97	-0.00365	2	109.3	3.18e-09	sp|Q42368|PPDK2_MAIZE/sp|P11155|PPDK1_MAIZE/tr|C5IHD5|C5IHD5_MAIZE/tr|C5IHE2|C5IHE2_MAIZE/tr|C5IHD6|C5IHD6_MAIZE/tr|C5IHD9|C5IHD9_MAIZE/tr|C5IHD1|C5IHD1_MAIZE/tr|C5IHF1|C5IHF1_MAIZE/tr|C5IHE9|C5IHE9_MAIZE/tr|C5IHE1|C5IHE1_MAIZE/tr|C5IHD3|C5IHD3_MAIZE/tr|C5IHC4|C5IHC4_MAIZE/tr|C5IHF0|C5IHF0_MAIZE/tr|C5IHE6|C5IHE6_MAIZE/tr|C5IHE4|C5IHE4_MAIZE/tr|C5IHE8|C5IHE8_MAIZE/tr|C5IHC6|C5IHC6_MAIZE/tr|C5IHC9|…	4.25
R16164_20DAP,24404	R.EGEWLSLNGSTGEVILGK.Q	1888.97	-0.00775	2	78.47	2.62e-06	sp|Q42368|PPDK2_MAIZE/sp|P11155|PPDK1_MAIZE/tr|C5IHD5|C5IHD5_MAIZE/tr|C5IHE2|C5IHE2_MAIZE/tr|C5IHD6|C5IHD6_MAIZE/tr|C5IHD9|C5IHD9_MAIZE/tr|C5IHD1|C5IHD1_MAIZE/tr|C5IHF1|C5IHF1_MAIZE/tr|C5IHE9|C5IHE9_MAIZE/tr|C5IHE1|C5IHE1_MAIZE/tr|C5IHD3|C5IHD3_MAIZE/tr|C5IHC4|C5IHC4_MAIZE/tr|C5IHF0|C5IHF0_MAIZE/tr|C5IHE6|C5IHE6_MAIZE/tr|C5IHE4|C5IHE4_MAIZE/tr|C5IHE8|C5IHE8_MAIZE/tr|C5IHC6|C5IHC6_MAIZE/tr|C5IHC9|…	4.25
R16164_20DAP,10163	R.ELCSETGANQEDALAR.I	1763.79	-0.00689	2	109.16	8.35e-09	sp|Q42368|PPDK2_MAIZE/tr|A0A1D6FQH4|A0A1D6FQH4_MAIZE/tr|A0A1D6FQE6|A0A1D6FQE6_MAIZE/tr|A0A1D6FQE8|A0A1D6FQE8_MAIZE/tr|A0A1D6FQF6|A0A1D6FQF6_MAIZE/tr|A0A1D6FQE9|A0A1D6FQE9_MAIZE/tr|A0A1D6FQF1|A0A1D6FQF1_MAIZE/tr|A0A1D6FQH6|A0A1D6FQH6_MAIZE/tr|A0A1D6FQE7|A0A1D6FQE7_MAIZE/tr|A0A1D6FQG3|A0A1D6FQG3_MAIZE/tr|A0A1D6FQG1|A0A1D6FQG1_MAIZE/tr|A0A1D6FQH5|A0A1D6FQH5_MAIZE/tr|A0A1D6FQF7|A0A1D6FQF7_MAIZE/tr|A0…	4
R16164_20DAP,10863	R.ELCSETGANQEDALAR.I	1763.79	-0.00129	2	76.14	1.67e-05	sp|Q42368|PPDK2_MAIZE/tr|A0A1D6FQH4|A0A1D6FQH4_MAIZE/tr|A0A1D6FQE6|A0A1D6FQE6_MAIZE/tr|A0A1D6FQE8|A0A1D6FQE8_MAIZE/tr|A0A1D6FQF6|A0A1D6FQF6_MAIZE/tr|A0A1D6FQE9|A0A1D6FQE9_MAIZE/tr|A0A1D6FQF1|A0A1D6FQF1_MAIZE/tr|A0A1D6FQH6|A0A1D6FQH6_MAIZE/tr|A0A1D6FQE7|A0A1D6FQE7_MAIZE/tr|A0A1D6FQG3|A0A1D6FQG3_MAIZE/tr|A0A1D6FQG1|A0A1D6FQG1_MAIZE/tr|A0A1D6FQH5|A0A1D6FQH5_MAIZE/tr|A0A1D6FQF7|A0A1D6FQF7_MAIZE/tr|A0…	4
R16164_20DAP,11193	R.ELCSETGANQEDALAR.I	1763.79	-0.00625	2	103.07	1.21e-08	sp|Q42368|PPDK2_MAIZE/tr|A0A1D6FQH4|A0A1D6FQH4_MAIZE/tr|A0A1D6FQE6|A0A1D6FQE6_MAIZE/tr|A0A1D6FQE8|A0A1D6FQE8_MAIZE/tr|A0A1D6FQF6|A0A1D6FQF6_MAIZE/tr|A0A1D6FQE9|A0A1D6FQE9_MAIZE/tr|A0A1D6FQF1|A0A1D6FQF1_MAIZE/tr|A0A1D6FQH6|A0A1D6FQH6_MAIZE/tr|A0A1D6FQE7|A0A1D6FQE7_MAIZE/tr|A0A1D6FQG3|A0A1D6FQG3_MAIZE/tr|A0A1D6FQG1|A0A1D6FQG1_MAIZE/tr|A0A1D6FQH5|A0A1D6FQH5_MAIZE/tr|A0A1D6FQF7|A0A1D6FQF7_MAIZE/tr|A0…	4
R16164_20DAP,14870	R.FAYDSFR.R	905.415	-0.00243	2	33.29	0.06	sp|Q42368|PPDK2_MAIZE/sp|P11155|PPDK1_MAIZE/tr|C5IHD5|C5IHD5_MAIZE/tr|C5IHE2|C5IHE2_MAIZE/tr|C5IHD6|C5IHD6_MAIZE/tr|C5IHE3|C5IHE3_MAIZE/tr|C5IHD9|C5IHD9_MAIZE/tr|C5IHD1|C5IHD1_MAIZE/tr|C5IHF1|C5IHF1_MAIZE/tr|C5IHE9|C5IHE9_MAIZE/tr|C5IHC5|C5IHC5_MAIZE/tr|C5IHE1|C5IHE1_MAIZE/tr|C5IHD3|C5IHD3_MAIZE/tr|C5IHC4|C5IHC4_MAIZE/tr|C5IHF0|C5IHF0_MAIZE/tr|C5IHE4|C5IHE4_MAIZE/tr|C5IHE8|C5IHE8_MAIZE/tr|C5IHC6|…	5.84
R16164_20DAP,15147	R.FAYDSFR.R	905.415	-0.00338	2	32.68	0.0708	sp|Q42368|PPDK2_MAIZE/sp|P11155|PPDK1_MAIZE/tr|C5IHD5|C5IHD5_MAIZE/tr|C5IHE2|C5IHE2_MAIZE/tr|C5IHD6|C5IHD6_MAIZE/tr|C5IHE3|C5IHE3_MAIZE/tr|C5IHD9|C5IHD9_MAIZE/tr|C5IHD1|C5IHD1_MAIZE/tr|C5IHF1|C5IHF1_MAIZE/tr|C5IHE9|C5IHE9_MAIZE/tr|C5IHC5|C5IHC5_MAIZE/tr|C5IHE1|C5IHE1_MAIZE/tr|C5IHD3|C5IHD3_MAIZE/tr|C5IHC4|C5IHC4_MAIZE/tr|C5IHF0|C5IHF0_MAIZE/tr|C5IHE4|C5IHE4_MAIZE/tr|C5IHE8|C5IHE8_MAIZE/tr|C5IHC6|…	5.84
R16164_20DAP,15436	R.FAYDSFR.R	905.415	-0.00401	2	23.65	0.533	sp|Q42368|PPDK2_MAIZE/sp|P11155|PPDK1_MAIZE/tr|C5IHD5|C5IHD5_MAIZE/tr|C5IHE2|C5IHE2_MAIZE/tr|C5IHD6|C5IHD6_MAIZE/tr|C5IHE3|C5IHE3_MAIZE/tr|C5IHD9|C5IHD9_MAIZE/tr|C5IHD1|C5IHD1_MAIZE/tr|C5IHF1|C5IHF1_MAIZE/tr|C5IHE9|C5IHE9_MAIZE/tr|C5IHC5|C5IHC5_MAIZE/tr|C5IHE1|C5IHE1_MAIZE/tr|C5IHD3|C5IHD3_MAIZE/tr|C5IHC4|C5IHC4_MAIZE/tr|C5IHF0|C5IHF0_MAIZE/tr|C5IHE4|C5IHE4_MAIZE/tr|C5IHE8|C5IHE8_MAIZE/tr|C5IHC6|…	5.84
R16164_20DAP,26387	R.GTAVNVQCMVFGNMGNTSGTGVLFTR.N	2718.28	-0.00082	2	170.32	8.39e-15	sp|Q42368|PPDK2_MAIZE/sp|P11155|PPDK1_MAIZE/tr|C5IHD5|C5IHD5_MAIZE/tr|C5IHE2|C5IHE2_MAIZE/tr|C5IHD6|C5IHD6_MAIZE/tr|C5IHE3|C5IHE3_MAIZE/tr|C5IHD9|C5IHD9_MAIZE/tr|C5IHD1|C5IHD1_MAIZE/tr|C5IHF1|C5IHF1_MAIZE/tr|C5IHE9|C5IHE9_MAIZE/tr|C5IHC5|C5IHC5_MAIZE/tr|C5IHE1|C5IHE1_MAIZE/tr|C5IHD3|C5IHD3_MAIZE/tr|C5IHC4|C5IHC4_MAIZE/tr|C5IHE6|C5IHE6_MAIZE/tr|C5IHE4|C5IHE4_MAIZE/tr|C5IHE8|C5IHE8_MAIZE/tr|C5IHC6|…	8.25
R16164_20DAP,8586	R.GVGELVK.L ! R.GVGELVK.F	701.419	-0.00201	2	20.71	1.3	sp|Q42368|PPDK2_MAIZE/tr|C5IHD5|C5IHD5_MAIZE/tr|C5IHD9|C5IHD9_MAIZE/tr|C5IHD1|C5IHD1_MAIZE/tr|C5IHE1|C5IHE1_MAIZE/tr|C5IHD3|C5IHD3_MAIZE/tr|C5IHE4|C5IHE4_MAIZE/tr|C5IHC9|C5IHC9_MAIZE/tr|C5IHD0|C5IHD0_MAIZE/tr|A0A1D6FQH4|A0A1D6FQH4_MAIZE/tr|A0A1D6FQE6|A0A1D6FQE6_MAIZE/tr|A0A1D6FQE8|A0A1D6FQE8_MAIZE/tr|A0A1D6FQF6|A0A1D6FQF6_MAIZE/tr|A0A1D6FQE9|A0A1D6FQE9_MAIZE/tr|A0A1D6FQF1|A0A1D6FQF1_MAIZE/tr|A0A1…	6
R16164_20DAP,5033	R.ILESHYK.E	889.478	-0.00304	2	21.06	1.34	sp|Q42368|PPDK2_MAIZE/tr|A0A1D6FQE6|A0A1D6FQE6_MAIZE/tr|A0A1D6FQE8|A0A1D6FQE8_MAIZE/tr|A0A1D6FQF1|A0A1D6FQF1_MAIZE/tr|A0A1D6FQE7|A0A1D6FQE7_MAIZE/tr|A0A1D6FQG3|A0A1D6FQG3_MAIZE/tr|A0A1D6FQF7|A0A1D6FQF7_MAIZE/tr|A0A1D6FQF5|A0A1D6FQF5_MAIZE/tr|A0A1D6FQF4|A0A1D6FQF4_MAIZE/tr|A0A1D6FQF0|A0A1D6FQF0_MAIZE/tr|A0A1D6FQF2|A0A1D6FQF2_MAIZE/tr|A0A1D6FQG9|A0A1D6FQG9_MAIZE/tr|A0A1D6FQG2|A0A1D6FQG2_MAIZE/tr|A0…	6.75
R16164_20DAP,18444	R.LAAAQVLV.-	784.493	-0.00234	2	31.26	0.0269	sp|Q42368|PPDK2_MAIZE/sp|P11155|PPDK1_MAIZE/tr|C5IHD5|C5IHD5_MAIZE/tr|C5IHD6|C5IHD6_MAIZE/tr|C5IHD9|C5IHD9_MAIZE/tr|C5IHD1|C5IHD1_MAIZE/tr|C5IHF1|C5IHF1_MAIZE/tr|C5IHE1|C5IHE1_MAIZE/tr|C5IHD3|C5IHD3_MAIZE/tr|C5IHC4|C5IHC4_MAIZE/tr|C5IHE4|C5IHE4_MAIZE/tr|C5IHC6|C5IHC6_MAIZE/tr|C5IHC9|C5IHC9_MAIZE/tr|C5IHD0|C5IHD0_MAIZE/tr|C5IHD4|C5IHD4_MAIZE/tr|A0A1D6FQH4|A0A1D6FQH4_MAIZE/tr|A0A1D6M438|A0A1D6M438_…	5.53
R16164_20DAP,18630	R.LAAAQVLV.-	784.493	-0.0029	1	39.84	0.00374	sp|Q42368|PPDK2_MAIZE/sp|P11155|PPDK1_MAIZE/tr|C5IHD5|C5IHD5_MAIZE/tr|C5IHD6|C5IHD6_MAIZE/tr|C5IHD9|C5IHD9_MAIZE/tr|C5IHD1|C5IHD1_MAIZE/tr|C5IHF1|C5IHF1_MAIZE/tr|C5IHE1|C5IHE1_MAIZE/tr|C5IHD3|C5IHD3_MAIZE/tr|C5IHC4|C5IHC4_MAIZE/tr|C5IHE4|C5IHE4_MAIZE/tr|C5IHC6|C5IHC6_MAIZE/tr|C5IHC9|C5IHC9_MAIZE/tr|C5IHD0|C5IHD0_MAIZE/tr|C5IHD4|C5IHD4_MAIZE/tr|A0A1D6FQH4|A0A1D6FQH4_MAIZE/tr|A0A1D6M438|A0A1D6M438_…	5.53
R16164_20DAP,19047	R.LGISYPELTEM*QAR.A	1623.8	-0.00295	2	29.04	0.262	sp|Q42368|PPDK2_MAIZE/sp|P11155|PPDK1_MAIZE/tr|C5IHD5|C5IHD5_MAIZE/tr|C5IHD6|C5IHD6_MAIZE/tr|C5IHD9|C5IHD9_MAIZE/tr|C5IHD1|C5IHD1_MAIZE/tr|C5IHF1|C5IHF1_MAIZE/tr|C5IHE1|C5IHE1_MAIZE/tr|C5IHD3|C5IHD3_MAIZE/tr|C5IHC4|C5IHC4_MAIZE/tr|C5IHE4|C5IHE4_MAIZE/tr|C5IHC6|C5IHC6_MAIZE/tr|C5IHD0|C5IHD0_MAIZE/tr|C5IHD4|C5IHD4_MAIZE/tr|A0A1D6FQH4|A0A1D6FQH4_MAIZE/tr|A0A1D6M438|A0A1D6M438_MAIZE/tr|A0A1D6M432|A0A…	4.53	15.994919 Oxidation (M)
R16164_20DAP,20967	R.LGISYPELTEMQAR.A	1607.81	-0.00239	2	27.67	0.922	sp|Q42368|PPDK2_MAIZE/sp|P11155|PPDK1_MAIZE/tr|C5IHD5|C5IHD5_MAIZE/tr|C5IHD6|C5IHD6_MAIZE/tr|C5IHD9|C5IHD9_MAIZE/tr|C5IHD1|C5IHD1_MAIZE/tr|C5IHF1|C5IHF1_MAIZE/tr|C5IHE1|C5IHE1_MAIZE/tr|C5IHD3|C5IHD3_MAIZE/tr|C5IHC4|C5IHC4_MAIZE/tr|C5IHE4|C5IHE4_MAIZE/tr|C5IHC6|C5IHC6_MAIZE/tr|C5IHD0|C5IHD0_MAIZE/tr|C5IHD4|C5IHD4_MAIZE/tr|A0A1D6FQH4|A0A1D6FQH4_MAIZE/tr|A0A1D6M438|A0A1D6M438_MAIZE/tr|A0A1D6M432|A0A…	4.53
R16164_20DAP,21347	R.LGISYPELTEMQAR.A	1607.81	-0.00365	2	55.58	0.000559	sp|Q42368|PPDK2_MAIZE/sp|P11155|PPDK1_MAIZE/tr|C5IHD5|C5IHD5_MAIZE/tr|C5IHD6|C5IHD6_MAIZE/tr|C5IHD9|C5IHD9_MAIZE/tr|C5IHD1|C5IHD1_MAIZE/tr|C5IHF1|C5IHF1_MAIZE/tr|C5IHE1|C5IHE1_MAIZE/tr|C5IHD3|C5IHD3_MAIZE/tr|C5IHC4|C5IHC4_MAIZE/tr|C5IHE4|C5IHE4_MAIZE/tr|C5IHC6|C5IHC6_MAIZE/tr|C5IHD0|C5IHD0_MAIZE/tr|C5IHD4|C5IHD4_MAIZE/tr|A0A1D6FQH4|A0A1D6FQH4_MAIZE/tr|A0A1D6M438|A0A1D6M438_MAIZE/tr|A0A1D6M432|A0A…	4.53
R16164_20DAP,21608	R.LGISYPELTEMQAR.A	1607.81	-0.00493	2	62.54	0.000113	sp|Q42368|PPDK2_MAIZE/sp|P11155|PPDK1_MAIZE/tr|C5IHD5|C5IHD5_MAIZE/tr|C5IHD6|C5IHD6_MAIZE/tr|C5IHD9|C5IHD9_MAIZE/tr|C5IHD1|C5IHD1_MAIZE/tr|C5IHF1|C5IHF1_MAIZE/tr|C5IHE1|C5IHE1_MAIZE/tr|C5IHD3|C5IHD3_MAIZE/tr|C5IHC4|C5IHC4_MAIZE/tr|C5IHE4|C5IHE4_MAIZE/tr|C5IHC6|C5IHC6_MAIZE/tr|C5IHD0|C5IHD0_MAIZE/tr|C5IHD4|C5IHD4_MAIZE/tr|A0A1D6FQH4|A0A1D6FQH4_MAIZE/tr|A0A1D6M438|A0A1D6M438_MAIZE/tr|A0A1D6M432|A0A…	4.53
R16164_20DAP,25184	R.LLDPPLHEFLPEGNVEEIVR.E	2316.22	-0.0086	3	80.87	1e-06	sp|Q42368|PPDK2_MAIZE/tr|A0A1D6FQH4|A0A1D6FQH4_MAIZE/tr|A0A1D6FQE6|A0A1D6FQE6_MAIZE/tr|A0A1D6FQE8|A0A1D6FQE8_MAIZE/tr|A0A1D6FQF6|A0A1D6FQF6_MAIZE/tr|A0A1D6FQE9|A0A1D6FQE9_MAIZE/tr|A0A1D6FQF1|A0A1D6FQF1_MAIZE/tr|A0A1D6FQH6|A0A1D6FQH6_MAIZE/tr|A0A1D6FQE7|A0A1D6FQE7_MAIZE/tr|A0A1D6FQG3|A0A1D6FQG3_MAIZE/tr|A0A1D6FQG1|A0A1D6FQG1_MAIZE/tr|A0A1D6FQH5|A0A1D6FQH5_MAIZE/tr|A0A1D6FQF7|A0A1D6FQF7_MAIZE/tr|A0…	4.25
R16164_20DAP,25277	R.LLDPPLHEFLPEGNVEEIVR.E	2316.22	-0.01146	2	64.83	3.89e-05	sp|Q42368|PPDK2_MAIZE/tr|A0A1D6FQH4|A0A1D6FQH4_MAIZE/tr|A0A1D6FQE6|A0A1D6FQE6_MAIZE/tr|A0A1D6FQE8|A0A1D6FQE8_MAIZE/tr|A0A1D6FQF6|A0A1D6FQF6_MAIZE/tr|A0A1D6FQE9|A0A1D6FQE9_MAIZE/tr|A0A1D6FQF1|A0A1D6FQF1_MAIZE/tr|A0A1D6FQH6|A0A1D6FQH6_MAIZE/tr|A0A1D6FQE7|A0A1D6FQE7_MAIZE/tr|A0A1D6FQG3|A0A1D6FQG3_MAIZE/tr|A0A1D6FQG1|A0A1D6FQG1_MAIZE/tr|A0A1D6FQH5|A0A1D6FQH5_MAIZE/tr|A0A1D6FQF7|A0A1D6FQF7_MAIZE/tr|A0…	4.25
R16164_20DAP,25411	R.LLDPPLHEFLPEGNVEEIVR.E	2316.22	-0.00707	3	87.22	2.36e-07	sp|Q42368|PPDK2_MAIZE/tr|A0A1D6FQH4|A0A1D6FQH4_MAIZE/tr|A0A1D6FQE6|A0A1D6FQE6_MAIZE/tr|A0A1D6FQE8|A0A1D6FQE8_MAIZE/tr|A0A1D6FQF6|A0A1D6FQF6_MAIZE/tr|A0A1D6FQE9|A0A1D6FQE9_MAIZE/tr|A0A1D6FQF1|A0A1D6FQF1_MAIZE/tr|A0A1D6FQH6|A0A1D6FQH6_MAIZE/tr|A0A1D6FQE7|A0A1D6FQE7_MAIZE/tr|A0A1D6FQG3|A0A1D6FQG3_MAIZE/tr|A0A1D6FQG1|A0A1D6FQG1_MAIZE/tr|A0A1D6FQH5|A0A1D6FQH5_MAIZE/tr|A0A1D6FQF7|A0A1D6FQF7_MAIZE/tr|A0…	4.25
R16164_20DAP,25636	R.LLDPPLHEFLPEGNVEEIVR.E	2316.22	-0.00368	3	69.02	1.64e-05	sp|Q42368|PPDK2_MAIZE/tr|A0A1D6FQH4|A0A1D6FQH4_MAIZE/tr|A0A1D6FQE6|A0A1D6FQE6_MAIZE/tr|A0A1D6FQE8|A0A1D6FQE8_MAIZE/tr|A0A1D6FQF6|A0A1D6FQF6_MAIZE/tr|A0A1D6FQE9|A0A1D6FQE9_MAIZE/tr|A0A1D6FQF1|A0A1D6FQF1_MAIZE/tr|A0A1D6FQH6|A0A1D6FQH6_MAIZE/tr|A0A1D6FQE7|A0A1D6FQE7_MAIZE/tr|A0A1D6FQG3|A0A1D6FQG3_MAIZE/tr|A0A1D6FQG1|A0A1D6FQG1_MAIZE/tr|A0A1D6FQH5|A0A1D6FQH5_MAIZE/tr|A0A1D6FQF7|A0A1D6FQF7_MAIZE/tr|A0…	4.25
R16164_20DAP,9867	R.LLPYQR.S	789.462	-0.00264	2	31.83	0.054	sp|Q42368|PPDK2_MAIZE/tr|C5IHD5|C5IHD5_MAIZE/tr|C5IHD9|C5IHD9_MAIZE/tr|C5IHD1|C5IHD1_MAIZE/tr|C5IHF1|C5IHF1_MAIZE/tr|C5IHE1|C5IHE1_MAIZE/tr|C5IHD3|C5IHD3_MAIZE/tr|C5IHC4|C5IHC4_MAIZE/tr|C5IHE4|C5IHE4_MAIZE/tr|C5IHC6|C5IHC6_MAIZE/tr|C5IHC9|C5IHC9_MAIZE/tr|C5IHD4|C5IHD4_MAIZE/tr|A0A1D6FQH4|A0A1D6FQH4_MAIZE/tr|A0A1D6M438|A0A1D6M438_MAIZE/tr|A0A1D6M432|A0A1D6M432_MAIZE/tr|A0A1D6M444|A0A1D6M444_MAIZE/…	8.75
R16164_20DAP,15815	R.LWM*LQCR.T	1022.49	-0.00271	2	30.18	0.0997	sp|Q42368|PPDK2_MAIZE/sp|P11155|PPDK1_MAIZE/tr|C5IHD5|C5IHD5_MAIZE/tr|C5IHD6|C5IHD6_MAIZE/tr|C5IHD9|C5IHD9_MAIZE/tr|C5IHD1|C5IHD1_MAIZE/tr|C5IHF1|C5IHF1_MAIZE/tr|C5IHE9|C5IHE9_MAIZE/tr|C5IHC5|C5IHC5_MAIZE/tr|C5IHD3|C5IHD3_MAIZE/tr|C5IHF0|C5IHF0_MAIZE/tr|C5IHE6|C5IHE6_MAIZE/tr|C5IHE4|C5IHE4_MAIZE/tr|C5IHE8|C5IHE8_MAIZE/tr|C5IHC6|C5IHC6_MAIZE/tr|C5IHC9|C5IHC9_MAIZE/tr|C5IHE7|C5IHE7_MAIZE/tr|C5IHD0|…	8.25	15.994919 Oxidation (M)
R16164_20DAP,19493	R.LWMLQCR.T	1006.5	-0.00323	2	24.4	0.489	sp|Q42368|PPDK2_MAIZE/sp|P11155|PPDK1_MAIZE/tr|C5IHD5|C5IHD5_MAIZE/tr|C5IHD6|C5IHD6_MAIZE/tr|C5IHD9|C5IHD9_MAIZE/tr|C5IHD1|C5IHD1_MAIZE/tr|C5IHF1|C5IHF1_MAIZE/tr|C5IHE9|C5IHE9_MAIZE/tr|C5IHC5|C5IHC5_MAIZE/tr|C5IHD3|C5IHD3_MAIZE/tr|C5IHF0|C5IHF0_MAIZE/tr|C5IHE6|C5IHE6_MAIZE/tr|C5IHE4|C5IHE4_MAIZE/tr|C5IHE8|C5IHE8_MAIZE/tr|C5IHC6|C5IHC6_MAIZE/tr|C5IHC9|C5IHC9_MAIZE/tr|C5IHE7|C5IHE7_MAIZE/tr|C5IHD0|…	8.25
R16164_20DAP,9708	R.NNGAEGIGLCR.T	1160.55	-0.00506	2	55.19	0.000493	sp|Q42368|PPDK2_MAIZE/tr|A0A1D6FQH4|A0A1D6FQH4_MAIZE/tr|A0A1D6FQE6|A0A1D6FQE6_MAIZE/tr|A0A1D6FQE8|A0A1D6FQE8_MAIZE/tr|A0A1D6FQE9|A0A1D6FQE9_MAIZE/tr|A0A1D6FQF1|A0A1D6FQF1_MAIZE/tr|A0A1D6FQH6|A0A1D6FQH6_MAIZE/tr|A0A1D6FQE7|A0A1D6FQE7_MAIZE/tr|A0A1D6FQG3|A0A1D6FQG3_MAIZE/tr|A0A1D6FQG1|A0A1D6FQG1_MAIZE/tr|A0A1D6FQH5|A0A1D6FQH5_MAIZE/tr|A0A1D6FQF7|A0A1D6FQF7_MAIZE/tr|A0A1D6FQF5|A0A1D6FQF5_MAIZE/tr|A0…	6
R16164_20DAP,10018	R.NNGAEGIGLCR.T	1160.55	-0.0031	2	70.07	1.65e-05	sp|Q42368|PPDK2_MAIZE/tr|A0A1D6FQH4|A0A1D6FQH4_MAIZE/tr|A0A1D6FQE6|A0A1D6FQE6_MAIZE/tr|A0A1D6FQE8|A0A1D6FQE8_MAIZE/tr|A0A1D6FQE9|A0A1D6FQE9_MAIZE/tr|A0A1D6FQF1|A0A1D6FQF1_MAIZE/tr|A0A1D6FQH6|A0A1D6FQH6_MAIZE/tr|A0A1D6FQE7|A0A1D6FQE7_MAIZE/tr|A0A1D6FQG3|A0A1D6FQG3_MAIZE/tr|A0A1D6FQG1|A0A1D6FQG1_MAIZE/tr|A0A1D6FQH5|A0A1D6FQH5_MAIZE/tr|A0A1D6FQF7|A0A1D6FQF7_MAIZE/tr|A0A1D6FQF5|A0A1D6FQF5_MAIZE/tr|A0…	6
R16164_20DAP,10298	R.NNGAEGIGLCR.T	1160.55	-0.00642	2	41.09	0.0128	sp|Q42368|PPDK2_MAIZE/tr|A0A1D6FQH4|A0A1D6FQH4_MAIZE/tr|A0A1D6FQE6|A0A1D6FQE6_MAIZE/tr|A0A1D6FQE8|A0A1D6FQE8_MAIZE/tr|A0A1D6FQE9|A0A1D6FQE9_MAIZE/tr|A0A1D6FQF1|A0A1D6FQF1_MAIZE/tr|A0A1D6FQH6|A0A1D6FQH6_MAIZE/tr|A0A1D6FQE7|A0A1D6FQE7_MAIZE/tr|A0A1D6FQG3|A0A1D6FQG3_MAIZE/tr|A0A1D6FQG1|A0A1D6FQG1_MAIZE/tr|A0A1D6FQH5|A0A1D6FQH5_MAIZE/tr|A0A1D6FQF7|A0A1D6FQF7_MAIZE/tr|A0A1D6FQF5|A0A1D6FQF5_MAIZE/tr|A0…	6
R16164_20DAP,28597	R.QLELAVLAVFDSWESPR.A	1960.02	-0.00963	2	61.86	9.95e-05	sp|Q42368|PPDK2_MAIZE/tr|A0A1D6FQE6|A0A1D6FQE6_MAIZE/tr|A0A1D6FQF1|A0A1D6FQF1_MAIZE/tr|A0A1D6FQE7|A0A1D6FQE7_MAIZE/tr|A0A1D6FQG3|A0A1D6FQG3_MAIZE/tr|A0A1D6FQF7|A0A1D6FQF7_MAIZE/tr|A0A1D6FQF5|A0A1D6FQF5_MAIZE/tr|A0A1D6FQF4|A0A1D6FQF4_MAIZE/tr|A0A1D6FQF0|A0A1D6FQF0_MAIZE/tr|A0A1D6FQF2|A0A1D6FQF2_MAIZE/tr|A0A1D6FQG9|A0A1D6FQG9_MAIZE/tr|A0A1D6FQG2|A0A1D6FQG2_MAIZE/tr|A0A1D6FQF8|A0A1D6FQF8_MAIZE/tr|A0…	4.14
R16164_20DAP,16915	R.QM*IMAPTVELR.Q	1304.67	-0.00624	2	32.33	0.102	sp|Q42368|PPDK2_MAIZE/tr|A0A1D6FQH4|A0A1D6FQH4_MAIZE/tr|A0A1D6FQE6|A0A1D6FQE6_MAIZE/tr|A0A1D6FQE8|A0A1D6FQE8_MAIZE/tr|A0A1D6FQF6|A0A1D6FQF6_MAIZE/tr|A0A1D6FQE9|A0A1D6FQE9_MAIZE/tr|A0A1D6FQF1|A0A1D6FQF1_MAIZE/tr|A0A1D6FQH6|A0A1D6FQH6_MAIZE/tr|A0A1D6FQE7|A0A1D6FQE7_MAIZE/tr|A0A1D6FQG3|A0A1D6FQG3_MAIZE/tr|A0A1D6FQG1|A0A1D6FQG1_MAIZE/tr|A0A1D6FQH5|A0A1D6FQH5_MAIZE/tr|A0A1D6FQF7|A0A1D6FQF7_MAIZE/tr|A0…	6	15.994919 Oxidation (M)
R16164_20DAP,17808	R.QMIM*APTVELR.Q	1304.67	-0.00496	2	20.52	1.51	sp|Q42368|PPDK2_MAIZE/tr|A0A1D6FQH4|A0A1D6FQH4_MAIZE/tr|A0A1D6FQE6|A0A1D6FQE6_MAIZE/tr|A0A1D6FQE8|A0A1D6FQE8_MAIZE/tr|A0A1D6FQF6|A0A1D6FQF6_MAIZE/tr|A0A1D6FQE9|A0A1D6FQE9_MAIZE/tr|A0A1D6FQF1|A0A1D6FQF1_MAIZE/tr|A0A1D6FQH6|A0A1D6FQH6_MAIZE/tr|A0A1D6FQE7|A0A1D6FQE7_MAIZE/tr|A0A1D6FQG3|A0A1D6FQG3_MAIZE/tr|A0A1D6FQG1|A0A1D6FQG1_MAIZE/tr|A0A1D6FQH5|A0A1D6FQH5_MAIZE/tr|A0A1D6FQF7|A0A1D6FQF7_MAIZE/tr|A0…	6	15.994919 Oxidation (M)
R16164_20DAP,19329	R.QMIMAPTVELR.Q	1288.68	-0.0041	2	42.76	0.00897	sp|Q42368|PPDK2_MAIZE/tr|A0A1D6FQH4|A0A1D6FQH4_MAIZE/tr|A0A1D6FQE6|A0A1D6FQE6_MAIZE/tr|A0A1D6FQE8|A0A1D6FQE8_MAIZE/tr|A0A1D6FQF6|A0A1D6FQF6_MAIZE/tr|A0A1D6FQE9|A0A1D6FQE9_MAIZE/tr|A0A1D6FQF1|A0A1D6FQF1_MAIZE/tr|A0A1D6FQH6|A0A1D6FQH6_MAIZE/tr|A0A1D6FQE7|A0A1D6FQE7_MAIZE/tr|A0A1D6FQG3|A0A1D6FQG3_MAIZE/tr|A0A1D6FQG1|A0A1D6FQG1_MAIZE/tr|A0A1D6FQH5|A0A1D6FQH5_MAIZE/tr|A0A1D6FQF7|A0A1D6FQF7_MAIZE/tr|A0…	6
R16164_20DAP,21256	R.RPAVS#MPGMMDTVLNLGLNDQVAAGLAAK.S	3020.48	0.00083	3	20.73	5.67	tr|A0A1D6FQF0|A0A1D6FQF0_MAIZE	5.96	79.966324 Phospho (ST)
R16164_20DAP,17745	R.SDFEGIFR.A	970.463	-0.00367	2	40.46	0.0108	sp|Q42368|PPDK2_MAIZE/sp|P11155|PPDK1_MAIZE/tr|C5IHD5|C5IHD5_MAIZE/tr|C5IHD9|C5IHD9_MAIZE/tr|C5IHD1|C5IHD1_MAIZE/tr|C5IHF1|C5IHF1_MAIZE/tr|C5IHE1|C5IHE1_MAIZE/tr|C5IHD3|C5IHD3_MAIZE/tr|C5IHC4|C5IHC4_MAIZE/tr|C5IHE4|C5IHE4_MAIZE/tr|C5IHC6|C5IHC6_MAIZE/tr|C5IHC9|C5IHC9_MAIZE/tr|C5IHD4|C5IHD4_MAIZE/tr|A0A1D6FQH4|A0A1D6FQH4_MAIZE/tr|A0A1D6M438|A0A1D6M438_MAIZE/tr|A0A1D6M432|A0A1D6M432_MAIZE/tr|A0A1D6…	4.37
R16164_20DAP,19546	R.SDFEGIFR.A	970.463	-0.00385	2	30.35	0.111	sp|Q42368|PPDK2_MAIZE/sp|P11155|PPDK1_MAIZE/tr|C5IHD5|C5IHD5_MAIZE/tr|C5IHD9|C5IHD9_MAIZE/tr|C5IHD1|C5IHD1_MAIZE/tr|C5IHF1|C5IHF1_MAIZE/tr|C5IHE1|C5IHE1_MAIZE/tr|C5IHD3|C5IHD3_MAIZE/tr|C5IHC4|C5IHC4_MAIZE/tr|C5IHE4|C5IHE4_MAIZE/tr|C5IHC6|C5IHC6_MAIZE/tr|C5IHC9|C5IHC9_MAIZE/tr|C5IHD4|C5IHD4_MAIZE/tr|A0A1D6FQH4|A0A1D6FQH4_MAIZE/tr|A0A1D6M438|A0A1D6M438_MAIZE/tr|A0A1D6M432|A0A1D6M432_MAIZE/tr|A0A1D6…	4.37
R16164_20DAP,19814	R.SDFEGIFR.A	970.463	-0.00337	2	47.99	0.0019	sp|Q42368|PPDK2_MAIZE/sp|P11155|PPDK1_MAIZE/tr|C5IHD5|C5IHD5_MAIZE/tr|C5IHD9|C5IHD9_MAIZE/tr|C5IHD1|C5IHD1_MAIZE/tr|C5IHF1|C5IHF1_MAIZE/tr|C5IHE1|C5IHE1_MAIZE/tr|C5IHD3|C5IHD3_MAIZE/tr|C5IHC4|C5IHC4_MAIZE/tr|C5IHE4|C5IHE4_MAIZE/tr|C5IHC6|C5IHC6_MAIZE/tr|C5IHC9|C5IHC9_MAIZE/tr|C5IHD4|C5IHD4_MAIZE/tr|A0A1D6FQH4|A0A1D6FQH4_MAIZE/tr|A0A1D6M438|A0A1D6M438_MAIZE/tr|A0A1D6M432|A0A1D6M432_MAIZE/tr|A0A1D6…	4.37
R16164_20DAP,20095	R.SDFEGIFR.A	970.463	-0.00405	2	39.02	0.0151	sp|Q42368|PPDK2_MAIZE/sp|P11155|PPDK1_MAIZE/tr|C5IHD5|C5IHD5_MAIZE/tr|C5IHD9|C5IHD9_MAIZE/tr|C5IHD1|C5IHD1_MAIZE/tr|C5IHF1|C5IHF1_MAIZE/tr|C5IHE1|C5IHE1_MAIZE/tr|C5IHD3|C5IHD3_MAIZE/tr|C5IHC4|C5IHC4_MAIZE/tr|C5IHE4|C5IHE4_MAIZE/tr|C5IHC6|C5IHC6_MAIZE/tr|C5IHC9|C5IHC9_MAIZE/tr|C5IHD4|C5IHD4_MAIZE/tr|A0A1D6FQH4|A0A1D6FQH4_MAIZE/tr|A0A1D6M438|A0A1D6M438_MAIZE/tr|A0A1D6M432|A0A1D6M432_MAIZE/tr|A0A1D6…	4.37
R16164_20DAP,21546	R.SDFEGIFR.A	970.463	-0.00377	2	30.15	0.116	sp|Q42368|PPDK2_MAIZE/sp|P11155|PPDK1_MAIZE/tr|C5IHD5|C5IHD5_MAIZE/tr|C5IHD9|C5IHD9_MAIZE/tr|C5IHD1|C5IHD1_MAIZE/tr|C5IHF1|C5IHF1_MAIZE/tr|C5IHE1|C5IHE1_MAIZE/tr|C5IHD3|C5IHD3_MAIZE/tr|C5IHC4|C5IHC4_MAIZE/tr|C5IHE4|C5IHE4_MAIZE/tr|C5IHC6|C5IHC6_MAIZE/tr|C5IHC9|C5IHC9_MAIZE/tr|C5IHD4|C5IHD4_MAIZE/tr|A0A1D6FQH4|A0A1D6FQH4_MAIZE/tr|A0A1D6M438|A0A1D6M438_MAIZE/tr|A0A1D6M432|A0A1D6M432_MAIZE/tr|A0A1D6…	4.37
R16164_20DAP,13292	R.SINQITGLR.G	1001.57	-0.00366	2	41.95	0.0074	sp|Q42368|PPDK2_MAIZE/sp|P11155|PPDK1_MAIZE/tr|C5IHD5|C5IHD5_MAIZE/tr|C5IHE2|C5IHE2_MAIZE/tr|C5IHD6|C5IHD6_MAIZE/tr|C5IHE3|C5IHE3_MAIZE/tr|C5IHD9|C5IHD9_MAIZE/tr|C5IHD1|C5IHD1_MAIZE/tr|C5IHF1|C5IHF1_MAIZE/tr|C5IHE9|C5IHE9_MAIZE/tr|C5IHC5|C5IHC5_MAIZE/tr|C5IHE1|C5IHE1_MAIZE/tr|C5IHD3|C5IHD3_MAIZE/tr|C5IHF0|C5IHF0_MAIZE/tr|C5IHE6|C5IHE6_MAIZE/tr|C5IHE4|C5IHE4_MAIZE/tr|C5IHE8|C5IHE8_MAIZE/tr|C5IHC6|…	9.47
R16164_20DAP,13576	R.SINQITGLR.G	1001.57	-0.0034	2	42.26	0.00689	sp|Q42368|PPDK2_MAIZE/sp|P11155|PPDK1_MAIZE/tr|C5IHD5|C5IHD5_MAIZE/tr|C5IHE2|C5IHE2_MAIZE/tr|C5IHD6|C5IHD6_MAIZE/tr|C5IHE3|C5IHE3_MAIZE/tr|C5IHD9|C5IHD9_MAIZE/tr|C5IHD1|C5IHD1_MAIZE/tr|C5IHF1|C5IHF1_MAIZE/tr|C5IHE9|C5IHE9_MAIZE/tr|C5IHC5|C5IHC5_MAIZE/tr|C5IHE1|C5IHE1_MAIZE/tr|C5IHD3|C5IHD3_MAIZE/tr|C5IHF0|C5IHF0_MAIZE/tr|C5IHE6|C5IHE6_MAIZE/tr|C5IHE4|C5IHE4_MAIZE/tr|C5IHE8|C5IHE8_MAIZE/tr|C5IHC6|…	9.47
R16164_20DAP,9606	R.TEHM*FFASDER.I	1385.58	-0.00391	3	35.63	0.0443	sp|Q42368|PPDK2_MAIZE/sp|P11155|PPDK1_MAIZE/tr|C5IHD5|C5IHD5_MAIZE/tr|C5IHD6|C5IHD6_MAIZE/tr|C5IHD9|C5IHD9_MAIZE/tr|C5IHD1|C5IHD1_MAIZE/tr|C5IHF1|C5IHF1_MAIZE/tr|C5IHE1|C5IHE1_MAIZE/tr|C5IHD3|C5IHD3_MAIZE/tr|C5IHC4|C5IHC4_MAIZE/tr|C5IHE4|C5IHE4_MAIZE/tr|C5IHC6|C5IHC6_MAIZE/tr|C5IHC9|C5IHC9_MAIZE/tr|C5IHD0|C5IHD0_MAIZE/tr|C5IHD4|C5IHD4_MAIZE/tr|A0A1D6FQH4|A0A1D6FQH4_MAIZE/tr|A0A1D6M438|A0A1D6M438_…	4.65	15.994919 Oxidation (M)
R16164_20DAP,9672	R.TEHM*FFASDER.I	1385.58	-0.00455	2	42	0.0101	sp|Q42368|PPDK2_MAIZE/sp|P11155|PPDK1_MAIZE/tr|C5IHD5|C5IHD5_MAIZE/tr|C5IHD6|C5IHD6_MAIZE/tr|C5IHD9|C5IHD9_MAIZE/tr|C5IHD1|C5IHD1_MAIZE/tr|C5IHF1|C5IHF1_MAIZE/tr|C5IHE1|C5IHE1_MAIZE/tr|C5IHD3|C5IHD3_MAIZE/tr|C5IHC4|C5IHC4_MAIZE/tr|C5IHE4|C5IHE4_MAIZE/tr|C5IHC6|C5IHC6_MAIZE/tr|C5IHC9|C5IHC9_MAIZE/tr|C5IHD0|C5IHD0_MAIZE/tr|C5IHD4|C5IHD4_MAIZE/tr|A0A1D6FQH4|A0A1D6FQH4_MAIZE/tr|A0A1D6M438|A0A1D6M438_…	4.65	15.994919 Oxidation (M)
R16164_20DAP,13106	R.TEHMFFASDER.I	1369.58	-0.00481	3	59.59	0.000161	sp|Q42368|PPDK2_MAIZE/sp|P11155|PPDK1_MAIZE/tr|C5IHD5|C5IHD5_MAIZE/tr|C5IHD6|C5IHD6_MAIZE/tr|C5IHD9|C5IHD9_MAIZE/tr|C5IHD1|C5IHD1_MAIZE/tr|C5IHF1|C5IHF1_MAIZE/tr|C5IHE1|C5IHE1_MAIZE/tr|C5IHD3|C5IHD3_MAIZE/tr|C5IHC4|C5IHC4_MAIZE/tr|C5IHE4|C5IHE4_MAIZE/tr|C5IHC6|C5IHC6_MAIZE/tr|C5IHC9|C5IHC9_MAIZE/tr|C5IHD0|C5IHD0_MAIZE/tr|C5IHD4|C5IHD4_MAIZE/tr|A0A1D6FQH4|A0A1D6FQH4_MAIZE/tr|A0A1D6M438|A0A1D6M438_…	4.65
R16164_20DAP,13400	R.TEHMFFASDER.I	1369.58	-0.00381	2	24.7	1.78	sp|Q42368|PPDK2_MAIZE/sp|P11155|PPDK1_MAIZE/tr|C5IHD5|C5IHD5_MAIZE/tr|C5IHD6|C5IHD6_MAIZE/tr|C5IHD9|C5IHD9_MAIZE/tr|C5IHD1|C5IHD1_MAIZE/tr|C5IHF1|C5IHF1_MAIZE/tr|C5IHE1|C5IHE1_MAIZE/tr|C5IHD3|C5IHD3_MAIZE/tr|C5IHC4|C5IHC4_MAIZE/tr|C5IHE4|C5IHE4_MAIZE/tr|C5IHC6|C5IHC6_MAIZE/tr|C5IHC9|C5IHC9_MAIZE/tr|C5IHD0|C5IHD0_MAIZE/tr|C5IHD4|C5IHD4_MAIZE/tr|A0A1D6FQH4|A0A1D6FQH4_MAIZE/tr|A0A1D6M438|A0A1D6M438_…	4.65
R16164_20DAP,14034	R.TEHMFFASDER.I	1369.58	-0.00574	3	34.6	0.0518	sp|Q42368|PPDK2_MAIZE/sp|P11155|PPDK1_MAIZE/tr|C5IHD5|C5IHD5_MAIZE/tr|C5IHD6|C5IHD6_MAIZE/tr|C5IHD9|C5IHD9_MAIZE/tr|C5IHD1|C5IHD1_MAIZE/tr|C5IHF1|C5IHF1_MAIZE/tr|C5IHE1|C5IHE1_MAIZE/tr|C5IHD3|C5IHD3_MAIZE/tr|C5IHC4|C5IHC4_MAIZE/tr|C5IHE4|C5IHE4_MAIZE/tr|C5IHC6|C5IHC6_MAIZE/tr|C5IHC9|C5IHC9_MAIZE/tr|C5IHD0|C5IHD0_MAIZE/tr|C5IHD4|C5IHD4_MAIZE/tr|A0A1D6FQH4|A0A1D6FQH4_MAIZE/tr|A0A1D6M438|A0A1D6M438_…	4.65
R16164_20DAP,5448	R.TPEDLDAM*K.D ! R.TPEDLDAM*K.N	1035.47	-0.00499	2	38.75	0.02	sp|Q42368|PPDK2_MAIZE/tr|A0A1D6FQE6|A0A1D6FQE6_MAIZE/tr|A0A1D6FQF1|A0A1D6FQF1_MAIZE/tr|A0A1D6FQE7|A0A1D6FQE7_MAIZE/tr|A0A1D6FQG3|A0A1D6FQG3_MAIZE/tr|A0A1D6FQF7|A0A1D6FQF7_MAIZE/tr|A0A1D6FQF5|A0A1D6FQF5_MAIZE/tr|A0A1D6FQF4|A0A1D6FQF4_MAIZE/tr|A0A1D6FQF0|A0A1D6FQF0_MAIZE/tr|A0A1D6FQF2|A0A1D6FQF2_MAIZE/tr|A0A1D6FQG9|A0A1D6FQG9_MAIZE/tr|A0A1D6FQG2|A0A1D6FQG2_MAIZE/tr|A0A1D6FQF8|A0A1D6FQF8_MAIZE/tr|A0…	4.03	15.994919 Oxidation (M)
R16164_20DAP,5989	R.TPEDLDAM*K.D ! R.TPEDLDAM*K.N	1035.47	-0.00371	2	36.28	0.0351	sp|Q42368|PPDK2_MAIZE/tr|A0A1D6FQE6|A0A1D6FQE6_MAIZE/tr|A0A1D6FQF1|A0A1D6FQF1_MAIZE/tr|A0A1D6FQE7|A0A1D6FQE7_MAIZE/tr|A0A1D6FQG3|A0A1D6FQG3_MAIZE/tr|A0A1D6FQF7|A0A1D6FQF7_MAIZE/tr|A0A1D6FQF5|A0A1D6FQF5_MAIZE/tr|A0A1D6FQF4|A0A1D6FQF4_MAIZE/tr|A0A1D6FQF0|A0A1D6FQF0_MAIZE/tr|A0A1D6FQF2|A0A1D6FQF2_MAIZE/tr|A0A1D6FQG9|A0A1D6FQG9_MAIZE/tr|A0A1D6FQG2|A0A1D6FQG2_MAIZE/tr|A0A1D6FQF8|A0A1D6FQF8_MAIZE/tr|A0…	4.03	15.994919 Oxidation (M)
R16164_20DAP,8170	R.TPEDLDAMK.D ! R.TPEDLDAMK.N	1019.47	-0.00315	2	39.31	0.0488	sp|Q42368|PPDK2_MAIZE/tr|A0A1D6FQE6|A0A1D6FQE6_MAIZE/tr|A0A1D6FQF1|A0A1D6FQF1_MAIZE/tr|A0A1D6FQE7|A0A1D6FQE7_MAIZE/tr|A0A1D6FQG3|A0A1D6FQG3_MAIZE/tr|A0A1D6FQF7|A0A1D6FQF7_MAIZE/tr|A0A1D6FQF5|A0A1D6FQF5_MAIZE/tr|A0A1D6FQF4|A0A1D6FQF4_MAIZE/tr|A0A1D6FQF0|A0A1D6FQF0_MAIZE/tr|A0A1D6FQF2|A0A1D6FQF2_MAIZE/tr|A0A1D6FQG9|A0A1D6FQG9_MAIZE/tr|A0A1D6FQG2|A0A1D6FQG2_MAIZE/tr|A0A1D6FQF8|A0A1D6FQF8_MAIZE/tr|A0…	4.03
R16164_20DAP,10003	R.TPEDLDAMK.D ! R.TPEDLDAMK.N	1019.47	-0.00257	2	31.03	0.133	sp|Q42368|PPDK2_MAIZE/tr|A0A1D6FQE6|A0A1D6FQE6_MAIZE/tr|A0A1D6FQF1|A0A1D6FQF1_MAIZE/tr|A0A1D6FQE7|A0A1D6FQE7_MAIZE/tr|A0A1D6FQG3|A0A1D6FQG3_MAIZE/tr|A0A1D6FQF7|A0A1D6FQF7_MAIZE/tr|A0A1D6FQF5|A0A1D6FQF5_MAIZE/tr|A0A1D6FQF4|A0A1D6FQF4_MAIZE/tr|A0A1D6FQF0|A0A1D6FQF0_MAIZE/tr|A0A1D6FQF2|A0A1D6FQF2_MAIZE/tr|A0A1D6FQG9|A0A1D6FQG9_MAIZE/tr|A0A1D6FQG2|A0A1D6FQG2_MAIZE/tr|A0A1D6FQF8|A0A1D6FQF8_MAIZE/tr|A0…	4.03
R16164_20DAP,25750	K.AADILVNFFDK.C	1252.66	-0.00568	2	52.04	0.00103	sp|P04712|SUS1_MAIZE/tr|K7VDR8|K7VDR8_MAIZE/tr|A0A1D6NT54|A0A1D6NT54_MAIZE/tr|A0A1D6NT62|A0A1D6NT62_MAIZE/tr|A0A1D6NT60|A0A1D6NT60_MAIZE/tr|A0A1D6NT44|A0A1D6NT44_MAIZE/tr|A0A1D6NT57|A0A1D6NT57_MAIZE/tr|A0A1D6NT59|A0A1D6NT59_MAIZE/tr|A0A1D6NT56|A0A1D6NT56_MAIZE/tr|A0A1D6NT50|A0A1D6NT50_MAIZE/tr|A0A1D6NT61|A0A1D6NT61_MAIZE/tr|B6U1D7|B6U1D7_MAIZE	4.21
R16164_20DAP,26416	K.AADILVNFFDK.C	1252.66	-0.00112	2	62.32	0.000114	sp|P04712|SUS1_MAIZE/tr|K7VDR8|K7VDR8_MAIZE/tr|A0A1D6NT54|A0A1D6NT54_MAIZE/tr|A0A1D6NT62|A0A1D6NT62_MAIZE/tr|A0A1D6NT60|A0A1D6NT60_MAIZE/tr|A0A1D6NT44|A0A1D6NT44_MAIZE/tr|A0A1D6NT57|A0A1D6NT57_MAIZE/tr|A0A1D6NT59|A0A1D6NT59_MAIZE/tr|A0A1D6NT56|A0A1D6NT56_MAIZE/tr|A0A1D6NT50|A0A1D6NT50_MAIZE/tr|A0A1D6NT61|A0A1D6NT61_MAIZE/tr|B6U1D7|B6U1D7_MAIZE	4.21
R16164_20DAP,26624	K.AADILVNFFDK.C	1252.66	-0.00452	2	58.93	0.000211	sp|P04712|SUS1_MAIZE/tr|K7VDR8|K7VDR8_MAIZE/tr|A0A1D6NT54|A0A1D6NT54_MAIZE/tr|A0A1D6NT62|A0A1D6NT62_MAIZE/tr|A0A1D6NT60|A0A1D6NT60_MAIZE/tr|A0A1D6NT44|A0A1D6NT44_MAIZE/tr|A0A1D6NT57|A0A1D6NT57_MAIZE/tr|A0A1D6NT59|A0A1D6NT59_MAIZE/tr|A0A1D6NT56|A0A1D6NT56_MAIZE/tr|A0A1D6NT50|A0A1D6NT50_MAIZE/tr|A0A1D6NT61|A0A1D6NT61_MAIZE/tr|B6U1D7|B6U1D7_MAIZE	4.21
R16164_20DAP,26842	K.AADILVNFFDK.C	1252.66	-0.00122	2	52.76	0.000963	sp|P04712|SUS1_MAIZE/tr|K7VDR8|K7VDR8_MAIZE/tr|A0A1D6NT54|A0A1D6NT54_MAIZE/tr|A0A1D6NT62|A0A1D6NT62_MAIZE/tr|A0A1D6NT60|A0A1D6NT60_MAIZE/tr|A0A1D6NT44|A0A1D6NT44_MAIZE/tr|A0A1D6NT57|A0A1D6NT57_MAIZE/tr|A0A1D6NT59|A0A1D6NT59_MAIZE/tr|A0A1D6NT56|A0A1D6NT56_MAIZE/tr|A0A1D6NT50|A0A1D6NT50_MAIZE/tr|A0A1D6NT61|A0A1D6NT61_MAIZE/tr|B6U1D7|B6U1D7_MAIZE	4.21
R16164_20DAP,27146	K.AADILVNFFDK.C	1252.66	-0.00392	2	29.86	0.182	sp|P04712|SUS1_MAIZE/tr|K7VDR8|K7VDR8_MAIZE/tr|A0A1D6NT54|A0A1D6NT54_MAIZE/tr|A0A1D6NT62|A0A1D6NT62_MAIZE/tr|A0A1D6NT60|A0A1D6NT60_MAIZE/tr|A0A1D6NT44|A0A1D6NT44_MAIZE/tr|A0A1D6NT57|A0A1D6NT57_MAIZE/tr|A0A1D6NT59|A0A1D6NT59_MAIZE/tr|A0A1D6NT56|A0A1D6NT56_MAIZE/tr|A0A1D6NT50|A0A1D6NT50_MAIZE/tr|A0A1D6NT61|A0A1D6NT61_MAIZE/tr|B6U1D7|B6U1D7_MAIZE	4.21
R16164_20DAP,10418	K.ADPSYWDK.I	981.431	-0.0048	2	24.79	0.306	tr|K7VDR8|K7VDR8_MAIZE/tr|A0A1D6NT54|A0A1D6NT54_MAIZE/tr|A0A1D6NT62|A0A1D6NT62_MAIZE/tr|A0A1D6NT60|A0A1D6NT60_MAIZE/tr|A0A1D6NT44|A0A1D6NT44_MAIZE/tr|A0A1D6NT57|A0A1D6NT57_MAIZE/tr|A0A1D6NT59|A0A1D6NT59_MAIZE/tr|A0A1D6NT56|A0A1D6NT56_MAIZE/tr|A0A1D6NT50|A0A1D6NT50_MAIZE/tr|A0A1D6NT61|A0A1D6NT61_MAIZE/tr|B6U1D7|B6U1D7_MAIZE	4.21
R16164_20DAP,22000	K.AEEYLLSVPQDTPYSEFNHR.F	2395.12	-0.01947	2	62.03	0.000232	sp|P04712|SUS1_MAIZE/tr|D2IQ95|D2IQ95_MAIZE/tr|D2IQA1|D2IQA1_MAIZE/tr|D2IQC0|D2IQC0_MAIZE/tr|D2IQ86|D2IQ86_MAIZE/tr|D2IQ85|D2IQ85_MAIZE/tr|D2IQA2|D2IQA2_MAIZE/tr|D2IQC1|D2IQC1_MAIZE/tr|D2IQ84|D2IQ84_MAIZE/tr|D2IQ83|D2IQ83_MAIZE/tr|D2IQ90|D2IQ90_MAIZE/tr|D2IQ79|D2IQ79_MAIZE/tr|K7VDR8|K7VDR8_MAIZE/tr|D2IQ88|D2IQ88_MAIZE/tr|A0A1D6NT60|A0A1D6NT60_MAIZE/tr|A0A1D6NT44|A0A1D6NT44_MAIZE/tr|D2IQ78|D2IQ78_…	4.4
R16164_20DAP,5154	K.DREEQAEFK.K	1151.53	-0.00347	2	32.75	0.0673	sp|P04712|SUS1_MAIZE/tr|K7VDR8|K7VDR8_MAIZE/tr|A0A1D6NT54|A0A1D6NT54_MAIZE/tr|A0A1D6NT62|A0A1D6NT62_MAIZE/tr|A0A1D6NT60|A0A1D6NT60_MAIZE/tr|A0A1D6NT44|A0A1D6NT44_MAIZE/tr|A0A1D6NT57|A0A1D6NT57_MAIZE/tr|A0A1D6NT59|A0A1D6NT59_MAIZE/tr|A0A1D6NT56|A0A1D6NT56_MAIZE/tr|A0A1D6NT50|A0A1D6NT50_MAIZE/tr|A0A1D6NT61|A0A1D6NT61_MAIZE/tr|B6U1D7|B6U1D7_MAIZE	4.41
R16164_20DAP,5876	K.DREEQAEFK.K	1151.53	-0.00521	2	23.36	0.581	sp|P04712|SUS1_MAIZE/tr|K7VDR8|K7VDR8_MAIZE/tr|A0A1D6NT54|A0A1D6NT54_MAIZE/tr|A0A1D6NT62|A0A1D6NT62_MAIZE/tr|A0A1D6NT60|A0A1D6NT60_MAIZE/tr|A0A1D6NT44|A0A1D6NT44_MAIZE/tr|A0A1D6NT57|A0A1D6NT57_MAIZE/tr|A0A1D6NT59|A0A1D6NT59_MAIZE/tr|A0A1D6NT56|A0A1D6NT56_MAIZE/tr|A0A1D6NT50|A0A1D6NT50_MAIZE/tr|A0A1D6NT61|A0A1D6NT61_MAIZE/tr|B6U1D7|B6U1D7_MAIZE	4.41
R16164_20DAP,25110	K.DTVGQYESHIAFTLPGLYR.V	2167.08	-0.00824	3	87.84	3.89e-07	sp|P04712|SUS1_MAIZE/tr|K7VDR8|K7VDR8_MAIZE/tr|A0A1D6NT54|A0A1D6NT54_MAIZE/tr|A0A1D6NT62|A0A1D6NT62_MAIZE/tr|A0A1D6NT60|A0A1D6NT60_MAIZE/tr|A0A1D6NT44|A0A1D6NT44_MAIZE/tr|A0A1D6NT57|A0A1D6NT57_MAIZE/tr|A0A1D6NT59|A0A1D6NT59_MAIZE/tr|A0A1D6NT56|A0A1D6NT56_MAIZE/tr|A0A1D6NT50|A0A1D6NT50_MAIZE/tr|A0A1D6NT61|A0A1D6NT61_MAIZE/tr|B6U1D7|B6U1D7_MAIZE	5.32
R16164_20DAP,25111	K.DTVGQYESHIAFTLPGLYR.V	2167.08	-0.00626	2	117.51	4.35e-10	sp|P04712|SUS1_MAIZE/tr|K7VDR8|K7VDR8_MAIZE/tr|A0A1D6NT54|A0A1D6NT54_MAIZE/tr|A0A1D6NT62|A0A1D6NT62_MAIZE/tr|A0A1D6NT60|A0A1D6NT60_MAIZE/tr|A0A1D6NT44|A0A1D6NT44_MAIZE/tr|A0A1D6NT57|A0A1D6NT57_MAIZE/tr|A0A1D6NT59|A0A1D6NT59_MAIZE/tr|A0A1D6NT56|A0A1D6NT56_MAIZE/tr|A0A1D6NT50|A0A1D6NT50_MAIZE/tr|A0A1D6NT61|A0A1D6NT61_MAIZE/tr|B6U1D7|B6U1D7_MAIZE	5.32
R16164_20DAP,25340	K.DTVGQYESHIAFTLPGLYR.V	2167.08	-0.0062	3	71.42	1.77e-05	sp|P04712|SUS1_MAIZE/tr|K7VDR8|K7VDR8_MAIZE/tr|A0A1D6NT54|A0A1D6NT54_MAIZE/tr|A0A1D6NT62|A0A1D6NT62_MAIZE/tr|A0A1D6NT60|A0A1D6NT60_MAIZE/tr|A0A1D6NT44|A0A1D6NT44_MAIZE/tr|A0A1D6NT57|A0A1D6NT57_MAIZE/tr|A0A1D6NT59|A0A1D6NT59_MAIZE/tr|A0A1D6NT56|A0A1D6NT56_MAIZE/tr|A0A1D6NT50|A0A1D6NT50_MAIZE/tr|A0A1D6NT61|A0A1D6NT61_MAIZE/tr|B6U1D7|B6U1D7_MAIZE	5.32
R16164_20DAP,25384	K.DTVGQYESHIAFTLPGLYR.V	2167.08	-0.01008	2	121.66	2.32e-10	sp|P04712|SUS1_MAIZE/tr|K7VDR8|K7VDR8_MAIZE/tr|A0A1D6NT54|A0A1D6NT54_MAIZE/tr|A0A1D6NT62|A0A1D6NT62_MAIZE/tr|A0A1D6NT60|A0A1D6NT60_MAIZE/tr|A0A1D6NT44|A0A1D6NT44_MAIZE/tr|A0A1D6NT57|A0A1D6NT57_MAIZE/tr|A0A1D6NT59|A0A1D6NT59_MAIZE/tr|A0A1D6NT56|A0A1D6NT56_MAIZE/tr|A0A1D6NT50|A0A1D6NT50_MAIZE/tr|A0A1D6NT61|A0A1D6NT61_MAIZE/tr|B6U1D7|B6U1D7_MAIZE	5.32
R16164_20DAP,26216	K.DTVGQYESHIAFTLPGLYR.V	2167.08	-0.01588	2	68.53	4.99e-05	sp|P04712|SUS1_MAIZE/tr|K7VDR8|K7VDR8_MAIZE/tr|A0A1D6NT54|A0A1D6NT54_MAIZE/tr|A0A1D6NT62|A0A1D6NT62_MAIZE/tr|A0A1D6NT60|A0A1D6NT60_MAIZE/tr|A0A1D6NT44|A0A1D6NT44_MAIZE/tr|A0A1D6NT57|A0A1D6NT57_MAIZE/tr|A0A1D6NT59|A0A1D6NT59_MAIZE/tr|A0A1D6NT56|A0A1D6NT56_MAIZE/tr|A0A1D6NT50|A0A1D6NT50_MAIZE/tr|A0A1D6NT61|A0A1D6NT61_MAIZE/tr|B6U1D7|B6U1D7_MAIZE	5.32
R16164_20DAP,28573	K.ESLYPLLNFLK.A	1336.75	-0.00292	2	34	0.0268	sp|P04712|SUS1_MAIZE/tr|D2IQ95|D2IQ95_MAIZE/tr|D2IQA1|D2IQA1_MAIZE/tr|D2IQC0|D2IQC0_MAIZE/tr|D2IQ86|D2IQ86_MAIZE/tr|D2IQ85|D2IQ85_MAIZE/tr|D2IQA2|D2IQA2_MAIZE/tr|D2IQC1|D2IQC1_MAIZE/tr|D2IQ84|D2IQ84_MAIZE/tr|D2IQ83|D2IQ83_MAIZE/tr|D2IQ90|D2IQ90_MAIZE/tr|D2IQ79|D2IQ79_MAIZE/tr|K7VDR8|K7VDR8_MAIZE/tr|D2IQ88|D2IQ88_MAIZE/tr|A0A1D6NT60|A0A1D6NT60_MAIZE/tr|A0A1D6NT44|A0A1D6NT44_MAIZE/tr|D2IQ78|D2IQ78_…	6.1
R16164_20DAP,20108	K.FNIVSPGADM*SVYYPYTETDKR.L	2569.19	-0.00683	3	41.1	0.0239	sp|P04712|SUS1_MAIZE/tr|K7VDR8|K7VDR8_MAIZE/tr|A0A1D6NT54|A0A1D6NT54_MAIZE/tr|A0A1D6NT62|A0A1D6NT62_MAIZE/tr|A0A1D6NT60|A0A1D6NT60_MAIZE/tr|A0A1D6NT44|A0A1D6NT44_MAIZE/tr|A0A1D6NT57|A0A1D6NT57_MAIZE/tr|A0A1D6NT59|A0A1D6NT59_MAIZE/tr|A0A1D6NT56|A0A1D6NT56_MAIZE/tr|A0A1D6NT50|A0A1D6NT50_MAIZE/tr|A0A1D6NT61|A0A1D6NT61_MAIZE/tr|B6U1D7|B6U1D7_MAIZE	4.56	15.994919 Oxidation (M)
R16164_20DAP,22586	K.FNIVSPGADMSVYYPYTETDKR.L	2553.2	-0.00554	3	45.33	0.0105	sp|P04712|SUS1_MAIZE/tr|K7VDR8|K7VDR8_MAIZE/tr|A0A1D6NT54|A0A1D6NT54_MAIZE/tr|A0A1D6NT62|A0A1D6NT62_MAIZE/tr|A0A1D6NT60|A0A1D6NT60_MAIZE/tr|A0A1D6NT44|A0A1D6NT44_MAIZE/tr|A0A1D6NT57|A0A1D6NT57_MAIZE/tr|A0A1D6NT59|A0A1D6NT59_MAIZE/tr|A0A1D6NT56|A0A1D6NT56_MAIZE/tr|A0A1D6NT50|A0A1D6NT50_MAIZE/tr|A0A1D6NT61|A0A1D6NT61_MAIZE/tr|B6U1D7|B6U1D7_MAIZE	4.56
R16164_20DAP,4370	K.GTTM*M*LNDR.I	1070.46	-0.00322	2	24.23	0.472	sp|P04712|SUS1_MAIZE/tr|D2IQ95|D2IQ95_MAIZE/tr|D2IQA1|D2IQA1_MAIZE/tr|D2IQC0|D2IQC0_MAIZE/tr|D2IQ86|D2IQ86_MAIZE/tr|D2IQ85|D2IQ85_MAIZE/tr|D2IQA2|D2IQA2_MAIZE/tr|D2IQC1|D2IQC1_MAIZE/tr|D2IQ84|D2IQ84_MAIZE/tr|D2IQ83|D2IQ83_MAIZE/tr|D2IQ90|D2IQ90_MAIZE/tr|D2IQ79|D2IQ79_MAIZE/tr|K7VDR8|K7VDR8_MAIZE/tr|D2IQ88|D2IQ88_MAIZE/tr|A0A1D6NT60|A0A1D6NT60_MAIZE/tr|A0A1D6NT44|A0A1D6NT44_MAIZE/tr|D2IQ78|D2IQ78_…	5.84	15.994919 Oxidation (M)
R16164_20DAP,5686	K.GWGDTAK.R	734.347	-0.00274	2	22.27	0.448	sp|P04712|SUS1_MAIZE/tr|D2IQ95|D2IQ95_MAIZE/tr|D2IQA1|D2IQA1_MAIZE/tr|D2IQC0|D2IQC0_MAIZE/tr|D2IQ86|D2IQ86_MAIZE/tr|D2IQ85|D2IQ85_MAIZE/tr|D2IQA2|D2IQA2_MAIZE/tr|D2IQC1|D2IQC1_MAIZE/tr|D2IQ84|D2IQ84_MAIZE/tr|D2IQ83|D2IQ83_MAIZE/tr|D2IQ90|D2IQ90_MAIZE/tr|D2IQ79|D2IQ79_MAIZE/tr|K7VDR8|K7VDR8_MAIZE/tr|D2IQ88|D2IQ88_MAIZE/tr|A0A1D6NT60|A0A1D6NT60_MAIZE/tr|A0A1D6NT44|A0A1D6NT44_MAIZE/tr|D2IQ78|D2IQ78_…	5.84
R16164_20DAP,10940	K.ILIVTR.L ! K.LLLVTR.R	714.487	-0.00224	2	24.68	0.125	sp|P04712|SUS1_MAIZE/sp|P49036|SUS2_MAIZE/tr|D2IQ95|D2IQ95_MAIZE/tr|D2IQA1|D2IQA1_MAIZE/tr|D2IQC0|D2IQC0_MAIZE/tr|D2IQA2|D2IQA2_MAIZE/tr|D2IQC1|D2IQC1_MAIZE/tr|D2IQ83|D2IQ83_MAIZE/tr|D2IQ90|D2IQ90_MAIZE/tr|D2IQ79|D2IQ79_MAIZE/tr|A0A1D6K2H0|A0A1D6K2H0_MAIZE/tr|A0A1D6K2D8|A0A1D6K2D8_MAIZE/tr|A0A1D6K2E8|A0A1D6K2E8_MAIZE/tr|A0A1D6K2E7|A0A1D6K2E7_MAIZE/tr|A0A1D6K2D7|A0A1D6K2D7_MAIZE/tr|A0A1D6K2H6|A0A1…	9.75
R16164_20DAP,4965	K.ISQGGLQR.I ! -.ISQGGLQR.I	858.479	-0.0021	2	70.65	1.23e-05	sp|P49036|SUS2_MAIZE/tr|A0A1D6P836|A0A1D6P836_MAIZE/tr|K7VDR8|K7VDR8_MAIZE/tr|A0A1D6NT54|A0A1D6NT54_MAIZE/tr|A0A1D6NT62|A0A1D6NT62_MAIZE/tr|C0P6F8|C0P6F8_MAIZE/tr|A0A1D6P846|A0A1D6P846_MAIZE/tr|A0A1D6P844|A0A1D6P844_MAIZE/tr|A0A1D6NT60|A0A1D6NT60_MAIZE/tr|A0A1D6NT44|A0A1D6NT44_MAIZE/tr|A0A1D6P848|A0A1D6P848_MAIZE/tr|A0A1D6P845|A0A1D6P845_MAIZE/tr|A0A1D6NT57|A0A1D6NT57_MAIZE/tr|A0A1D6NT59|A0A1D6NT…	9.75
R16164_20DAP,11699	K.KKPIIFSMAR.L	1190.71	-0.00357	3	28.79	0.0585	sp|P04712|SUS1_MAIZE/tr|K7VDR8|K7VDR8_MAIZE/tr|A0A1D6NT54|A0A1D6NT54_MAIZE/tr|A0A1D6NT62|A0A1D6NT62_MAIZE/tr|A0A1D6NT44|A0A1D6NT44_MAIZE/tr|A0A1D6NT57|A0A1D6NT57_MAIZE/tr|A0A1D6NT59|A0A1D6NT59_MAIZE/tr|A0A1D6NT56|A0A1D6NT56_MAIZE/tr|A0A1D6NT50|A0A1D6NT50_MAIZE/tr|A0A1D6NT61|A0A1D6NT61_MAIZE/tr|B6U1D7|B6U1D7_MAIZE	11.17
R16164_20DAP,15934	K.KMYSLIDEYK.L	1289.64	-0.00096	2	20.57	4.11	sp|P04712|SUS1_MAIZE/tr|K7VDR8|K7VDR8_MAIZE/tr|A0A1D6NT54|A0A1D6NT54_MAIZE/tr|A0A1D6NT62|A0A1D6NT62_MAIZE/tr|A0A1D6NT60|A0A1D6NT60_MAIZE/tr|A0A1D6NT44|A0A1D6NT44_MAIZE/tr|A0A1D6NT57|A0A1D6NT57_MAIZE/tr|A0A1D6NT59|A0A1D6NT59_MAIZE/tr|A0A1D6NT56|A0A1D6NT56_MAIZE/tr|A0A1D6NT50|A0A1D6NT50_MAIZE/tr|A0A1D6NT61|A0A1D6NT61_MAIZE/tr|B6U1D7|B6U1D7_MAIZE	6.07
R16164_20DAP,9805	K.KPIIFSM*AR.L	1078.61	-0.00422	2	33.34	0.0315	sp|P04712|SUS1_MAIZE/tr|K7VDR8|K7VDR8_MAIZE/tr|A0A1D6NT54|A0A1D6NT54_MAIZE/tr|A0A1D6NT62|A0A1D6NT62_MAIZE/tr|A0A1D6NT44|A0A1D6NT44_MAIZE/tr|A0A1D6NT57|A0A1D6NT57_MAIZE/tr|A0A1D6NT59|A0A1D6NT59_MAIZE/tr|A0A1D6NT56|A0A1D6NT56_MAIZE/tr|A0A1D6NT50|A0A1D6NT50_MAIZE/tr|A0A1D6NT61|A0A1D6NT61_MAIZE/tr|B6U1D7|B6U1D7_MAIZE	11	15.994919 Oxidation (M)
R16164_20DAP,15091	K.KPIIFSMAR.L	1062.61	-0.00316	2	33.06	0.0403	sp|P04712|SUS1_MAIZE/tr|K7VDR8|K7VDR8_MAIZE/tr|A0A1D6NT54|A0A1D6NT54_MAIZE/tr|A0A1D6NT62|A0A1D6NT62_MAIZE/tr|A0A1D6NT44|A0A1D6NT44_MAIZE/tr|A0A1D6NT57|A0A1D6NT57_MAIZE/tr|A0A1D6NT59|A0A1D6NT59_MAIZE/tr|A0A1D6NT56|A0A1D6NT56_MAIZE/tr|A0A1D6NT50|A0A1D6NT50_MAIZE/tr|A0A1D6NT61|A0A1D6NT61_MAIZE/tr|B6U1D7|B6U1D7_MAIZE	11
R16164_20DAP,5487	K.LFQDK.E ! K.LFQDK.S	650.351	-0.00197	2	21.93	0.824	sp|P04712|SUS1_MAIZE/tr|D2IQ95|D2IQ95_MAIZE/tr|D2IQA1|D2IQA1_MAIZE/tr|D2IQC0|D2IQC0_MAIZE/tr|D2IQ86|D2IQ86_MAIZE/tr|D2IQ85|D2IQ85_MAIZE/tr|D2IQA2|D2IQA2_MAIZE/tr|D2IQC1|D2IQC1_MAIZE/tr|D2IQ84|D2IQ84_MAIZE/tr|D2IQ83|D2IQ83_MAIZE/tr|D2IQ90|D2IQ90_MAIZE/tr|D2IQ79|D2IQ79_MAIZE/tr|K7VDR8|K7VDR8_MAIZE/tr|D2IQ88|D2IQ88_MAIZE/tr|A0A1D6NT60|A0A1D6NT60_MAIZE/tr|A0A1D6NT44|A0A1D6NT44_MAIZE/tr|D2IQ78|D2IQ78_…	5.84
R16164_20DAP,16549	K.LGVTQCTIAHALEK.T	1540.82	-0.00595	3	65.58	3.39e-05	sp|P04712|SUS1_MAIZE/tr|D2IQ95|D2IQ95_MAIZE/tr|D2IQC0|D2IQC0_MAIZE/tr|D2IQ86|D2IQ86_MAIZE/tr|D2IQ85|D2IQ85_MAIZE/tr|D2IQA2|D2IQA2_MAIZE/tr|D2IQC1|D2IQC1_MAIZE/tr|D2IQ84|D2IQ84_MAIZE/tr|D2IQ83|D2IQ83_MAIZE/tr|D2IQ90|D2IQ90_MAIZE/tr|D2IQ79|D2IQ79_MAIZE/tr|K7VDR8|K7VDR8_MAIZE/tr|A0A1D6NT54|A0A1D6NT54_MAIZE/tr|D2IQ88|D2IQ88_MAIZE/tr|A0A1D6NT62|A0A1D6NT62_MAIZE/tr|A0A1D6NT63|A0A1D6NT63_MAIZE/tr|A0A1D6…	6.74
R16164_20DAP,18723	K.MYSLIDEYK.L	1161.55	-0.00412	2	44.47	0.0184	sp|P04712|SUS1_MAIZE/tr|K7VDR8|K7VDR8_MAIZE/tr|A0A1D6NT54|A0A1D6NT54_MAIZE/tr|A0A1D6NT62|A0A1D6NT62_MAIZE/tr|A0A1D6NT60|A0A1D6NT60_MAIZE/tr|A0A1D6NT44|A0A1D6NT44_MAIZE/tr|A0A1D6NT57|A0A1D6NT57_MAIZE/tr|A0A1D6NT59|A0A1D6NT59_MAIZE/tr|A0A1D6NT56|A0A1D6NT56_MAIZE/tr|A0A1D6NT50|A0A1D6NT50_MAIZE/tr|A0A1D6NT61|A0A1D6NT61_MAIZE/tr|B6U1D7|B6U1D7_MAIZE	4.37
R16164_20DAP,18825	K.NMTGLVEMYGK.N	1242.59	-0.00571	2	33.62	0.0829	sp|P04712|SUS1_MAIZE/tr|K7VDR8|K7VDR8_MAIZE/tr|A0A1D6NT54|A0A1D6NT54_MAIZE/tr|A0A1D6NT62|A0A1D6NT62_MAIZE/tr|A0A1D6NT44|A0A1D6NT44_MAIZE/tr|A0A1D6NT57|A0A1D6NT57_MAIZE/tr|A0A1D6NT59|A0A1D6NT59_MAIZE/tr|A0A1D6NT56|A0A1D6NT56_MAIZE/tr|A0A1D6NT50|A0A1D6NT50_MAIZE/tr|A0A1D6NT61|A0A1D6NT61_MAIZE/tr|B6U1D7|B6U1D7_MAIZE	6
R16164_20DAP,10181	K.QQGLDITPK.I	999.547	-0.00339	2	60.72	6.76e-05	sp|P04712|SUS1_MAIZE/tr|D2IQ95|D2IQ95_MAIZE/tr|D2IQA1|D2IQA1_MAIZE/tr|D2IQC0|D2IQC0_MAIZE/tr|D2IQ86|D2IQ86_MAIZE/tr|D2IQ85|D2IQ85_MAIZE/tr|D2IQA2|D2IQA2_MAIZE/tr|D2IQC1|D2IQC1_MAIZE/tr|D2IQ84|D2IQ84_MAIZE/tr|D2IQ83|D2IQ83_MAIZE/tr|D2IQ90|D2IQ90_MAIZE/tr|D2IQ79|D2IQ79_MAIZE/tr|K7VDR8|K7VDR8_MAIZE/tr|D2IQ88|D2IQ88_MAIZE/tr|A0A1D6NT62|A0A1D6NT62_MAIZE/tr|A0A1D6NT63|A0A1D6NT63_MAIZE/tr|A0A1D6NT60|A0A…	5.84
R16164_20DAP,16695	K.SIGNGVQFLNR.H	1204.64	-0.00523	2	55.92	0.000363	sp|P04712|SUS1_MAIZE/sp|P49036|SUS2_MAIZE/tr|D2IQ95|D2IQ95_MAIZE/tr|D2IQA1|D2IQA1_MAIZE/tr|D2IQC0|D2IQC0_MAIZE/tr|D2IQ86|D2IQ86_MAIZE/tr|D2IQ85|D2IQ85_MAIZE/tr|D2IQA2|D2IQA2_MAIZE/tr|D2IQC1|D2IQC1_MAIZE/tr|D2IQ84|D2IQ84_MAIZE/tr|D2IQ83|D2IQ83_MAIZE/tr|D2IQ90|D2IQ90_MAIZE/tr|D2IQ79|D2IQ79_MAIZE/tr|K7VDR8|K7VDR8_MAIZE/tr|A0A1D6P851|A0A1D6P851_MAIZE/tr|D2IQ88|D2IQ88_MAIZE/tr|C0P6F8|C0P6F8_MAIZE/tr|A…	9.47
R16164_20DAP,11662	K.TKYPNSDIYLDK.F	1456.73	-0.00395	2	57.14	0.000351	sp|P04712|SUS1_MAIZE/tr|D2IQ95|D2IQ95_MAIZE/tr|D2IQA1|D2IQA1_MAIZE/tr|D2IQC0|D2IQC0_MAIZE/tr|D2IQ86|D2IQ86_MAIZE/tr|D2IQ85|D2IQ85_MAIZE/tr|D2IQA2|D2IQA2_MAIZE/tr|D2IQC1|D2IQC1_MAIZE/tr|D2IQ84|D2IQ84_MAIZE/tr|D2IQ83|D2IQ83_MAIZE/tr|D2IQ90|D2IQ90_MAIZE/tr|D2IQ79|D2IQ79_MAIZE/tr|K7VDR8|K7VDR8_MAIZE/tr|A0A1D6NT54|A0A1D6NT54_MAIZE/tr|D2IQ88|D2IQ88_MAIZE/tr|A0A1D6NT62|A0A1D6NT62_MAIZE/tr|A0A1D6NT60|A0A…	5.63
R16164_20DAP,11704	K.TKYPNSDIYLDK.F	1456.73	-0.00745	3	22.57	0.981	sp|P04712|SUS1_MAIZE/tr|D2IQ95|D2IQ95_MAIZE/tr|D2IQA1|D2IQA1_MAIZE/tr|D2IQC0|D2IQC0_MAIZE/tr|D2IQ86|D2IQ86_MAIZE/tr|D2IQ85|D2IQ85_MAIZE/tr|D2IQA2|D2IQA2_MAIZE/tr|D2IQC1|D2IQC1_MAIZE/tr|D2IQ84|D2IQ84_MAIZE/tr|D2IQ83|D2IQ83_MAIZE/tr|D2IQ90|D2IQ90_MAIZE/tr|D2IQ79|D2IQ79_MAIZE/tr|K7VDR8|K7VDR8_MAIZE/tr|A0A1D6NT54|A0A1D6NT54_MAIZE/tr|D2IQ88|D2IQ88_MAIZE/tr|A0A1D6NT62|A0A1D6NT62_MAIZE/tr|A0A1D6NT60|A0A…	5.63
R16164_20DAP,9983	K.VIGTEHTDIIR.V	1253.68	-0.00375	3	39.13	0.00984	sp|P04712|SUS1_MAIZE/tr|D2IQC0|D2IQC0_MAIZE/tr|D2IQ85|D2IQ85_MAIZE/tr|D2IQA2|D2IQA2_MAIZE/tr|D2IQC1|D2IQC1_MAIZE/tr|D2IQ84|D2IQ84_MAIZE/tr|D2IQ83|D2IQ83_MAIZE/tr|D2IQ90|D2IQ90_MAIZE/tr|D2IQ79|D2IQ79_MAIZE/tr|K7VDR8|K7VDR8_MAIZE/tr|D2IQ88|D2IQ88_MAIZE/tr|A0A1D6NT62|A0A1D6NT62_MAIZE/tr|A0A1D6NT63|A0A1D6NT63_MAIZE/tr|A0A1D6NT60|A0A1D6NT60_MAIZE/tr|A0A1D6NT44|A0A1D6NT44_MAIZE/tr|D2IQ78|D2IQ78_MAIZE/t…	5.32
R16164_20DAP,10000	K.VIGTEHTDIIR.V	1253.68	-0.0038	2	74.28	3.01e-06	sp|P04712|SUS1_MAIZE/tr|D2IQC0|D2IQC0_MAIZE/tr|D2IQ85|D2IQ85_MAIZE/tr|D2IQA2|D2IQA2_MAIZE/tr|D2IQC1|D2IQC1_MAIZE/tr|D2IQ84|D2IQ84_MAIZE/tr|D2IQ83|D2IQ83_MAIZE/tr|D2IQ90|D2IQ90_MAIZE/tr|D2IQ79|D2IQ79_MAIZE/tr|K7VDR8|K7VDR8_MAIZE/tr|D2IQ88|D2IQ88_MAIZE/tr|A0A1D6NT62|A0A1D6NT62_MAIZE/tr|A0A1D6NT63|A0A1D6NT63_MAIZE/tr|A0A1D6NT60|A0A1D6NT60_MAIZE/tr|A0A1D6NT44|A0A1D6NT44_MAIZE/tr|D2IQ78|D2IQ78_MAIZE/t…	5.32
R16164_20DAP,10708	K.VIGTEHTDIIR.V	1253.68	-0.00342	3	27.87	0.132	sp|P04712|SUS1_MAIZE/tr|D2IQC0|D2IQC0_MAIZE/tr|D2IQ85|D2IQ85_MAIZE/tr|D2IQA2|D2IQA2_MAIZE/tr|D2IQC1|D2IQC1_MAIZE/tr|D2IQ84|D2IQ84_MAIZE/tr|D2IQ83|D2IQ83_MAIZE/tr|D2IQ90|D2IQ90_MAIZE/tr|D2IQ79|D2IQ79_MAIZE/tr|K7VDR8|K7VDR8_MAIZE/tr|D2IQ88|D2IQ88_MAIZE/tr|A0A1D6NT62|A0A1D6NT62_MAIZE/tr|A0A1D6NT63|A0A1D6NT63_MAIZE/tr|A0A1D6NT60|A0A1D6NT60_MAIZE/tr|A0A1D6NT44|A0A1D6NT44_MAIZE/tr|D2IQ78|D2IQ78_MAIZE/t…	5.32
R16164_20DAP,20631	K.YAPFEDILR.A	1123.58	0.00029	2	29.41	0.488	sp|P04712|SUS1_MAIZE/tr|K7VDR8|K7VDR8_MAIZE/tr|A0A1D6NT60|A0A1D6NT60_MAIZE/tr|A0A1D6NT44|A0A1D6NT44_MAIZE/tr|A0A1D6NT57|A0A1D6NT57_MAIZE/tr|A0A1D6NT59|A0A1D6NT59_MAIZE/tr|A0A1D6NT56|A0A1D6NT56_MAIZE/tr|B6U1D7|B6U1D7_MAIZE	4.37
R16164_20DAP,22841	K.YAPFEDILR.A	1123.58	-0.00383	2	39.86	0.0163	sp|P04712|SUS1_MAIZE/tr|K7VDR8|K7VDR8_MAIZE/tr|A0A1D6NT60|A0A1D6NT60_MAIZE/tr|A0A1D6NT44|A0A1D6NT44_MAIZE/tr|A0A1D6NT57|A0A1D6NT57_MAIZE/tr|A0A1D6NT59|A0A1D6NT59_MAIZE/tr|A0A1D6NT56|A0A1D6NT56_MAIZE/tr|B6U1D7|B6U1D7_MAIZE	4.37
R16164_20DAP,23074	K.YAPFEDILR.A	1123.58	-0.00385	2	56.81	0.000329	sp|P04712|SUS1_MAIZE/tr|K7VDR8|K7VDR8_MAIZE/tr|A0A1D6NT60|A0A1D6NT60_MAIZE/tr|A0A1D6NT44|A0A1D6NT44_MAIZE/tr|A0A1D6NT57|A0A1D6NT57_MAIZE/tr|A0A1D6NT59|A0A1D6NT59_MAIZE/tr|A0A1D6NT56|A0A1D6NT56_MAIZE/tr|B6U1D7|B6U1D7_MAIZE	4.37
R16164_20DAP,13810	K.YPNSDIYLDK.F	1227.59	-0.00113	1	52.59	0.00455	sp|P04712|SUS1_MAIZE/tr|D2IQ95|D2IQ95_MAIZE/tr|D2IQA1|D2IQA1_MAIZE/tr|D2IQC0|D2IQC0_MAIZE/tr|D2IQ86|D2IQ86_MAIZE/tr|D2IQ85|D2IQ85_MAIZE/tr|D2IQA2|D2IQA2_MAIZE/tr|D2IQC1|D2IQC1_MAIZE/tr|D2IQ84|D2IQ84_MAIZE/tr|D2IQ83|D2IQ83_MAIZE/tr|D2IQ90|D2IQ90_MAIZE/tr|D2IQ79|D2IQ79_MAIZE/tr|K7VDR8|K7VDR8_MAIZE/tr|A0A1D6NT54|A0A1D6NT54_MAIZE/tr|D2IQ88|D2IQ88_MAIZE/tr|A0A1D6NT62|A0A1D6NT62_MAIZE/tr|A0A1D6NT60|A0A…	4.21
R16164_20DAP,17031	R.ALENEMLLR.I	1088.58	-0.00473	2	51	0.00115	sp|P04712|SUS1_MAIZE/tr|D2IQ95|D2IQ95_MAIZE/tr|D2IQA1|D2IQA1_MAIZE/tr|D2IQC0|D2IQC0_MAIZE/tr|D2IQ86|D2IQ86_MAIZE/tr|D2IQ85|D2IQ85_MAIZE/tr|D2IQA2|D2IQA2_MAIZE/tr|D2IQC1|D2IQC1_MAIZE/tr|D2IQ84|D2IQ84_MAIZE/tr|D2IQ83|D2IQ83_MAIZE/tr|D2IQ90|D2IQ90_MAIZE/tr|D2IQ79|D2IQ79_MAIZE/tr|K7VDR8|K7VDR8_MAIZE/tr|D2IQ88|D2IQ88_MAIZE/tr|A0A1D6NT62|A0A1D6NT62_MAIZE/tr|A0A1D6NT63|A0A1D6NT63_MAIZE/tr|A0A1D6NT60|A0A…	4.53
R16164_20DAP,5104	R.EEQAEFK.K ! K.EEQAEFK.K	880.405	-0.00364	2	27.61	0.166	sp|P04712|SUS1_MAIZE/tr|K7VDR8|K7VDR8_MAIZE/tr|A0A1D6NT54|A0A1D6NT54_MAIZE/tr|A0A1D6NT62|A0A1D6NT62_MAIZE/tr|A0A1D6NT60|A0A1D6NT60_MAIZE/tr|A0A1D6NT44|A0A1D6NT44_MAIZE/tr|A0A1D6NT57|A0A1D6NT57_MAIZE/tr|A0A1D6NT59|A0A1D6NT59_MAIZE/tr|A0A1D6NT56|A0A1D6NT56_MAIZE/tr|A0A1D6NT50|A0A1D6NT50_MAIZE/tr|A0A1D6NT61|A0A1D6NT61_MAIZE/tr|B6U1D7|B6U1D7_MAIZE ! sp|P49036|SUS2_MAIZE/tr|A0A1D6P836|A0A1D6P836_MAIZE…	4.25
R16164_20DAP,16997	R.ELANLVIVAGDHGK.E	1435.79	-0.00518	2	35.04	0.094	sp|P04712|SUS1_MAIZE/tr|K7VDR8|K7VDR8_MAIZE/tr|A0A1D6NT54|A0A1D6NT54_MAIZE/tr|A0A1D6NT62|A0A1D6NT62_MAIZE/tr|A0A1D6NT44|A0A1D6NT44_MAIZE/tr|A0A1D6NT57|A0A1D6NT57_MAIZE/tr|A0A1D6NT59|A0A1D6NT59_MAIZE/tr|A0A1D6NT56|A0A1D6NT56_MAIZE/tr|A0A1D6NT50|A0A1D6NT50_MAIZE/tr|A0A1D6NT61|A0A1D6NT61_MAIZE/tr|B6U1D7|B6U1D7_MAIZE	5.32
R16164_20DAP,17113	R.ELANLVIVAGDHGK.E	1435.79	-0.00544	3	47.56	0.00153	sp|P04712|SUS1_MAIZE/tr|K7VDR8|K7VDR8_MAIZE/tr|A0A1D6NT54|A0A1D6NT54_MAIZE/tr|A0A1D6NT62|A0A1D6NT62_MAIZE/tr|A0A1D6NT44|A0A1D6NT44_MAIZE/tr|A0A1D6NT57|A0A1D6NT57_MAIZE/tr|A0A1D6NT59|A0A1D6NT59_MAIZE/tr|A0A1D6NT56|A0A1D6NT56_MAIZE/tr|A0A1D6NT50|A0A1D6NT50_MAIZE/tr|A0A1D6NT61|A0A1D6NT61_MAIZE/tr|B6U1D7|B6U1D7_MAIZE	5.32
R16164_20DAP,7045	R.GLQSSLR.K	760.431	-0.00242	2	38.67	0.0236	sp|P04712|SUS1_MAIZE/tr|D2IQ95|D2IQ95_MAIZE/tr|D2IQA1|D2IQA1_MAIZE/tr|D2IQC0|D2IQC0_MAIZE/tr|D2IQ86|D2IQ86_MAIZE/tr|D2IQ85|D2IQ85_MAIZE/tr|D2IQA2|D2IQA2_MAIZE/tr|D2IQC1|D2IQC1_MAIZE/tr|D2IQ84|D2IQ84_MAIZE/tr|D2IQ83|D2IQ83_MAIZE/tr|D2IQ90|D2IQ90_MAIZE/tr|K7VDR8|K7VDR8_MAIZE/tr|D2IQ88|D2IQ88_MAIZE/tr|A0A1D6NT60|A0A1D6NT60_MAIZE/tr|A0A1D6NT44|A0A1D6NT44_MAIZE/tr|D2IQ78|D2IQ78_MAIZE/tr|A0A1D6NT57|A0A…	9.75
R16164_20DAP,26853	R.HQLLAEFDALFDSDK.E	1748.85	-0.00757	3	36.95	0.0427	sp|P04712|SUS1_MAIZE/tr|K7VDR8|K7VDR8_MAIZE/tr|A0A1D6NT60|A0A1D6NT60_MAIZE/tr|A0A1D6NT44|A0A1D6NT44_MAIZE/tr|A0A1D6NT57|A0A1D6NT57_MAIZE/tr|A0A1D6NT59|A0A1D6NT59_MAIZE/tr|A0A1D6NT56|A0A1D6NT56_MAIZE/tr|B6U1D7|B6U1D7_MAIZE	4.22
R16164_20DAP,27054	R.HQLLAEFDALFDSDK.E	1748.85	-0.00914	2	79.17	2.6e-06	sp|P04712|SUS1_MAIZE/tr|K7VDR8|K7VDR8_MAIZE/tr|A0A1D6NT60|A0A1D6NT60_MAIZE/tr|A0A1D6NT44|A0A1D6NT44_MAIZE/tr|A0A1D6NT57|A0A1D6NT57_MAIZE/tr|A0A1D6NT59|A0A1D6NT59_MAIZE/tr|A0A1D6NT56|A0A1D6NT56_MAIZE/tr|B6U1D7|B6U1D7_MAIZE	4.22
R16164_20DAP,27126	R.HQLLAEFDALFDSDK.E	1748.85	-0.00547	3	63.52	9.63e-05	sp|P04712|SUS1_MAIZE/tr|K7VDR8|K7VDR8_MAIZE/tr|A0A1D6NT60|A0A1D6NT60_MAIZE/tr|A0A1D6NT44|A0A1D6NT44_MAIZE/tr|A0A1D6NT57|A0A1D6NT57_MAIZE/tr|A0A1D6NT59|A0A1D6NT59_MAIZE/tr|A0A1D6NT56|A0A1D6NT56_MAIZE/tr|B6U1D7|B6U1D7_MAIZE	4.22
R16164_20DAP,27767	R.HQLLAEFDALFDSDK.E	1748.85	-0.01894	2	31.07	0.187	sp|P04712|SUS1_MAIZE/tr|K7VDR8|K7VDR8_MAIZE/tr|A0A1D6NT60|A0A1D6NT60_MAIZE/tr|A0A1D6NT44|A0A1D6NT44_MAIZE/tr|A0A1D6NT57|A0A1D6NT57_MAIZE/tr|A0A1D6NT59|A0A1D6NT59_MAIZE/tr|A0A1D6NT56|A0A1D6NT56_MAIZE/tr|B6U1D7|B6U1D7_MAIZE	4.22
R16164_20DAP,21164	R.HQLLAEFDALFDSDKEK.Y	2005.99	-0.00653	3	65.04	7.95e-05	sp|P04712|SUS1_MAIZE/tr|K7VDR8|K7VDR8_MAIZE/tr|A0A1D6NT60|A0A1D6NT60_MAIZE/tr|A0A1D6NT44|A0A1D6NT44_MAIZE/tr|A0A1D6NT57|A0A1D6NT57_MAIZE/tr|A0A1D6NT59|A0A1D6NT59_MAIZE/tr|A0A1D6NT56|A0A1D6NT56_MAIZE/tr|B6U1D7|B6U1D7_MAIZE	4.43
R16164_20DAP,25128	R.HQLLAEFDALFDSDKEK.Y	2005.99	-0.01214	3	54.75	0.000806	sp|P04712|SUS1_MAIZE/tr|K7VDR8|K7VDR8_MAIZE/tr|A0A1D6NT60|A0A1D6NT60_MAIZE/tr|A0A1D6NT44|A0A1D6NT44_MAIZE/tr|A0A1D6NT57|A0A1D6NT57_MAIZE/tr|A0A1D6NT59|A0A1D6NT59_MAIZE/tr|A0A1D6NT56|A0A1D6NT56_MAIZE/tr|B6U1D7|B6U1D7_MAIZE	4.43
R16164_20DAP,25374	R.HQLLAEFDALFDSDKEK.Y	2005.99	-0.00512	3	31.96	0.374	sp|P04712|SUS1_MAIZE/tr|K7VDR8|K7VDR8_MAIZE/tr|A0A1D6NT60|A0A1D6NT60_MAIZE/tr|A0A1D6NT44|A0A1D6NT44_MAIZE/tr|A0A1D6NT57|A0A1D6NT57_MAIZE/tr|A0A1D6NT59|A0A1D6NT59_MAIZE/tr|A0A1D6NT56|A0A1D6NT56_MAIZE/tr|B6U1D7|B6U1D7_MAIZE	4.43
R16164_20DAP,26361	R.HQLLAEFDALFDSDKEK.Y	2005.99	-0.00632	3	26.68	1.26	sp|P04712|SUS1_MAIZE/tr|K7VDR8|K7VDR8_MAIZE/tr|A0A1D6NT60|A0A1D6NT60_MAIZE/tr|A0A1D6NT44|A0A1D6NT44_MAIZE/tr|A0A1D6NT57|A0A1D6NT57_MAIZE/tr|A0A1D6NT59|A0A1D6NT59_MAIZE/tr|A0A1D6NT56|A0A1D6NT56_MAIZE/tr|B6U1D7|B6U1D7_MAIZE	4.43
R16164_20DAP,28303	R.HQLLAEFDALFDSDKEK.Y	2005.99	-0.00902	3	68.85	7.56e-05	sp|P04712|SUS1_MAIZE/tr|K7VDR8|K7VDR8_MAIZE/tr|A0A1D6NT60|A0A1D6NT60_MAIZE/tr|A0A1D6NT44|A0A1D6NT44_MAIZE/tr|A0A1D6NT57|A0A1D6NT57_MAIZE/tr|A0A1D6NT59|A0A1D6NT59_MAIZE/tr|A0A1D6NT56|A0A1D6NT56_MAIZE/tr|B6U1D7|B6U1D7_MAIZE	4.43
R16164_20DAP,20224	R.KAEEYLLSVPQDTPYSEFNHR.F	2523.22	-0.00936	4	42.06	0.0194	sp|P04712|SUS1_MAIZE/tr|D2IQ95|D2IQ95_MAIZE/tr|D2IQA1|D2IQA1_MAIZE/tr|D2IQC0|D2IQC0_MAIZE/tr|D2IQ86|D2IQ86_MAIZE/tr|D2IQ85|D2IQ85_MAIZE/tr|D2IQA2|D2IQA2_MAIZE/tr|D2IQC1|D2IQC1_MAIZE/tr|D2IQ84|D2IQ84_MAIZE/tr|D2IQ83|D2IQ83_MAIZE/tr|D2IQ90|D2IQ90_MAIZE/tr|K7VDR8|K7VDR8_MAIZE/tr|D2IQ88|D2IQ88_MAIZE/tr|A0A1D6NT60|A0A1D6NT60_MAIZE/tr|A0A1D6NT44|A0A1D6NT44_MAIZE/tr|D2IQ78|D2IQ78_MAIZE/tr|A0A1D6NT57|A0A…	4.83
R16164_20DAP,25755	R.LGATFSSHPNELIALFSR.Y	1960.03	0.00572	3	30.02	0.159	sp|P04712|SUS1_MAIZE/tr|K7VDR8|K7VDR8_MAIZE/tr|A0A1D6NT44|A0A1D6NT44_MAIZE/tr|A0A1D6NT57|A0A1D6NT57_MAIZE/tr|A0A1D6NT56|A0A1D6NT56_MAIZE/tr|B6U1D7|B6U1D7_MAIZE	6.75
R16164_20DAP,25783	R.LGATFSSHPNELIALFSR.Y	1960.03	-0.00781	2	85.39	4.06e-07	sp|P04712|SUS1_MAIZE/tr|K7VDR8|K7VDR8_MAIZE/tr|A0A1D6NT44|A0A1D6NT44_MAIZE/tr|A0A1D6NT57|A0A1D6NT57_MAIZE/tr|A0A1D6NT56|A0A1D6NT56_MAIZE/tr|B6U1D7|B6U1D7_MAIZE	6.75
R16164_20DAP,26022	R.LGATFSSHPNELIALFSR.Y	1960.03	-0.00244	2	82.75	7.89e-07	sp|P04712|SUS1_MAIZE/tr|K7VDR8|K7VDR8_MAIZE/tr|A0A1D6NT44|A0A1D6NT44_MAIZE/tr|A0A1D6NT57|A0A1D6NT57_MAIZE/tr|A0A1D6NT56|A0A1D6NT56_MAIZE/tr|B6U1D7|B6U1D7_MAIZE	6.75
R16164_20DAP,4065	R.LHS#LR.E ! R.LHS#LR.T ! K.LHS#LR.R	705.344	-0.00222	2	20.46	1.01	sp|P04712|SUS1_MAIZE/tr|K7VDR8|K7VDR8_MAIZE/tr|A0A1D6NT44|A0A1D6NT44_MAIZE/tr|A0A1D6NT57|A0A1D6NT57_MAIZE/tr|A0A1D6NT56|A0A1D6NT56_MAIZE/tr|B6U1D7|B6U1D7_MAIZE ! tr|A0A1D6KYJ2|A0A1D6KYJ2_MAIZE/tr|A0A1D6KYJ1|A0A1D6KYJ1_MAIZE/tr|A0A1D6KYJ0|A0A1D6KYJ0_MAIZE/tr|A0A1D6KYJ7|A0A1D6KYJ7_MAIZE/tr|A0A1D6KYK6|A0A1D6KYK6_MAIZE/tr|A0A1D6KYK1|A0A1D6KYK1_MAIZE/tr|A0A1D6KYJ3|A0A1D6KYJ3_MAIZE/tr|A0A1D6KYN3|A0A1D6…	9.76	79.966324 Phospho (ST)
R16164_20DAP,9124	R.LLPDAAGTTCGQR.L	1359.67	-0.00339	2	37.33	0.0986	sp|P04712|SUS1_MAIZE/tr|D2IQ95|D2IQ95_MAIZE/tr|D2IQA1|D2IQA1_MAIZE/tr|D2IQC0|D2IQC0_MAIZE/tr|D2IQ85|D2IQ85_MAIZE/tr|D2IQA2|D2IQA2_MAIZE/tr|D2IQC1|D2IQC1_MAIZE/tr|D2IQ84|D2IQ84_MAIZE/tr|D2IQ83|D2IQ83_MAIZE/tr|D2IQ90|D2IQ90_MAIZE/tr|D2IQ79|D2IQ79_MAIZE/tr|K7VDR8|K7VDR8_MAIZE/tr|D2IQ88|D2IQ88_MAIZE/tr|A0A1D6NT62|A0A1D6NT62_MAIZE/tr|A0A1D6NT63|A0A1D6NT63_MAIZE/tr|A0A1D6NT60|A0A1D6NT60_MAIZE/tr|A0A1D6…	5.83
R16164_20DAP,27162	R.LMTLTGVYGFWK.Y	1415.74	-0.00582	1	62.03	0.00024	sp|P04712|SUS1_MAIZE/sp|P49036|SUS2_MAIZE/tr|A0A1D6P836|A0A1D6P836_MAIZE/tr|K7VDR8|K7VDR8_MAIZE/tr|A0A1D6NT54|A0A1D6NT54_MAIZE/tr|A0A1D6NT62|A0A1D6NT62_MAIZE/tr|C0P6F8|C0P6F8_MAIZE/tr|A0A1D6P846|A0A1D6P846_MAIZE/tr|A0A1D6P844|A0A1D6P844_MAIZE/tr|A0A1D6NT60|A0A1D6NT60_MAIZE/tr|A0A1D6NT44|A0A1D6NT44_MAIZE/tr|A0A1D6P848|A0A1D6P848_MAIZE/tr|A0A1D6P845|A0A1D6P845_MAIZE/tr|A0A1D6NT57|A0A1D6NT57_MAIZE/t…	8.59
R16164_20DAP,27295	R.LMTLTGVYGFWK.Y	1415.74	-0.00728	2	71.2	1.16e-05	sp|P04712|SUS1_MAIZE/sp|P49036|SUS2_MAIZE/tr|A0A1D6P836|A0A1D6P836_MAIZE/tr|K7VDR8|K7VDR8_MAIZE/tr|A0A1D6NT54|A0A1D6NT54_MAIZE/tr|A0A1D6NT62|A0A1D6NT62_MAIZE/tr|C0P6F8|C0P6F8_MAIZE/tr|A0A1D6P846|A0A1D6P846_MAIZE/tr|A0A1D6P844|A0A1D6P844_MAIZE/tr|A0A1D6NT60|A0A1D6NT60_MAIZE/tr|A0A1D6NT44|A0A1D6NT44_MAIZE/tr|A0A1D6P848|A0A1D6P848_MAIZE/tr|A0A1D6P845|A0A1D6P845_MAIZE/tr|A0A1D6NT57|A0A1D6NT57_MAIZE/t…	8.59
R16164_20DAP,23013	R.LTAFHPEIEELINSDVENSEHK.F	2551.23	-0.00748	3	61.81	0.000193	tr|B6U1D7|B6U1D7_MAIZE	4.41
R16164_20DAP,7003	R.NENGILR.K	815.437	-0.00248	2	38.67	0.0119	sp|P04712|SUS1_MAIZE/tr|D2IQ95|D2IQ95_MAIZE/tr|D2IQA1|D2IQA1_MAIZE/tr|D2IQC0|D2IQC0_MAIZE/tr|D2IQ86|D2IQ86_MAIZE/tr|D2IQ85|D2IQ85_MAIZE/tr|D2IQA2|D2IQA2_MAIZE/tr|D2IQC1|D2IQC1_MAIZE/tr|D2IQ84|D2IQ84_MAIZE/tr|D2IQ83|D2IQ83_MAIZE/tr|D2IQ90|D2IQ90_MAIZE/tr|D2IQ79|D2IQ79_MAIZE/tr|K7VDR8|K7VDR8_MAIZE/tr|D2IQ88|D2IQ88_MAIZE/tr|A0A1D6NT62|A0A1D6NT62_MAIZE/tr|A0A1D6NT63|A0A1D6NT63_MAIZE/tr|A0A1D6NT60|A0A…	6
R16164_20DAP,28599	R.VLDTLHLLLDLLEAPDPANLEK.F	2442.35	-0.01052	3	63.11	2.19e-05	sp|P04712|SUS1_MAIZE/tr|D2IQ95|D2IQ95_MAIZE/tr|D2IQA1|D2IQA1_MAIZE/tr|D2IQC0|D2IQC0_MAIZE/tr|D2IQ86|D2IQ86_MAIZE/tr|D2IQ85|D2IQ85_MAIZE/tr|D2IQC1|D2IQC1_MAIZE/tr|D2IQ84|D2IQ84_MAIZE/tr|D2IQ90|D2IQ90_MAIZE/tr|D2IQ79|D2IQ79_MAIZE/tr|K7VDR8|K7VDR8_MAIZE/tr|D2IQ88|D2IQ88_MAIZE/tr|A0A1D6NT60|A0A1D6NT60_MAIZE/tr|A0A1D6NT44|A0A1D6NT44_MAIZE/tr|D2IQ78|D2IQ78_MAIZE/tr|A0A1D6NT57|A0A1D6NT57_MAIZE/tr|A0A1D6…	4.1
R16164_20DAP,28581	R.VNVSELAVEELSVSEYLAFK.E	2226.15	-0.00435	2	45.73	0.00448	sp|P04712|SUS1_MAIZE/tr|K7VDR8|K7VDR8_MAIZE/tr|A0A1D6NT60|A0A1D6NT60_MAIZE/tr|A0A1D6NT44|A0A1D6NT44_MAIZE/tr|A0A1D6NT57|A0A1D6NT57_MAIZE/tr|A0A1D6NT59|A0A1D6NT59_MAIZE/tr|A0A1D6NT56|A0A1D6NT56_MAIZE/tr|B6U1D7|B6U1D7_MAIZE	4.09
R16164_20DAP,14320	R.VVHGIDVFDPK.F	1225.66	-0.00437	3	24.14	0.443	sp|P04712|SUS1_MAIZE/sp|P49036|SUS2_MAIZE/tr|A0A1D6K2H0|A0A1D6K2H0_MAIZE/tr|A0A1D6K2D8|A0A1D6K2D8_MAIZE/tr|A0A1D6K2E8|A0A1D6K2E8_MAIZE/tr|A0A1D6K2E7|A0A1D6K2E7_MAIZE/tr|A0A1D6FU36|A0A1D6FU36_MAIZE/tr|A0A1D6K2D7|A0A1D6K2D7_MAIZE/tr|A0A1D6K2H6|A0A1D6K2H6_MAIZE/tr|K7VDR8|K7VDR8_MAIZE/tr|A0A1D6K2G3|A0A1D6K2G3_MAIZE/tr|A0A1D6NT54|A0A1D6NT54_MAIZE/tr|A0A1D6NT62|A0A1D6NT62_MAIZE/tr|C0P6F8|C0P6F8_MAIZE/t…	5.21
R16164_20DAP,15838	R.VVHGIDVFDPK.F	1225.66	-0.00155	3	35.67	0.0334	sp|P04712|SUS1_MAIZE/sp|P49036|SUS2_MAIZE/tr|A0A1D6K2H0|A0A1D6K2H0_MAIZE/tr|A0A1D6K2D8|A0A1D6K2D8_MAIZE/tr|A0A1D6K2E8|A0A1D6K2E8_MAIZE/tr|A0A1D6K2E7|A0A1D6K2E7_MAIZE/tr|A0A1D6FU36|A0A1D6FU36_MAIZE/tr|A0A1D6K2D7|A0A1D6K2D7_MAIZE/tr|A0A1D6K2H6|A0A1D6K2H6_MAIZE/tr|K7VDR8|K7VDR8_MAIZE/tr|A0A1D6K2G3|A0A1D6K2G3_MAIZE/tr|A0A1D6NT54|A0A1D6NT54_MAIZE/tr|A0A1D6NT62|A0A1D6NT62_MAIZE/tr|C0P6F8|C0P6F8_MAIZE/t…	5.21
R16164_20DAP,23607	R.YIEMFYALK.Y	1177.6	-0.00397	2	22.82	2.76	sp|P04712|SUS1_MAIZE/tr|K7VDR8|K7VDR8_MAIZE/tr|A0A1D6NT54|A0A1D6NT54_MAIZE/tr|A0A1D6NT62|A0A1D6NT62_MAIZE/tr|A0A1D6NT60|A0A1D6NT60_MAIZE/tr|A0A1D6NT44|A0A1D6NT44_MAIZE/tr|A0A1D6NT57|A0A1D6NT57_MAIZE/tr|A0A1D6NT59|A0A1D6NT59_MAIZE/tr|A0A1D6NT56|A0A1D6NT56_MAIZE/tr|A0A1D6NT50|A0A1D6NT50_MAIZE/tr|A0A1D6NT61|A0A1D6NT61_MAIZE/tr|B6U1D7|B6U1D7_MAIZE	6
R16164_20DAP,23631	R.YIEMFYALK.Y	1177.6	-0.00934	1	49.95	0.00531	sp|P04712|SUS1_MAIZE/tr|K7VDR8|K7VDR8_MAIZE/tr|A0A1D6NT54|A0A1D6NT54_MAIZE/tr|A0A1D6NT62|A0A1D6NT62_MAIZE/tr|A0A1D6NT60|A0A1D6NT60_MAIZE/tr|A0A1D6NT44|A0A1D6NT44_MAIZE/tr|A0A1D6NT57|A0A1D6NT57_MAIZE/tr|A0A1D6NT59|A0A1D6NT59_MAIZE/tr|A0A1D6NT56|A0A1D6NT56_MAIZE/tr|A0A1D6NT50|A0A1D6NT50_MAIZE/tr|A0A1D6NT61|A0A1D6NT61_MAIZE/tr|B6U1D7|B6U1D7_MAIZE	6
R16164_20DAP,18356	K.AGLDYVSCSPFR.V	1371.64	-0.00734	2	49.27	0.00211	tr|C5IHD6|C5IHD6_MAIZE/tr|C5IHD9|C5IHD9_MAIZE/tr|C5IHD1|C5IHD1_MAIZE/tr|C5IHF1|C5IHF1_MAIZE/tr|C5IHE1|C5IHE1_MAIZE/tr|C5IHD3|C5IHD3_MAIZE/tr|C5IHC4|C5IHC4_MAIZE/tr|C5IHE4|C5IHE4_MAIZE/tr|C5IHC6|C5IHC6_MAIZE/tr|C5IHC9|C5IHC9_MAIZE/tr|C5IHD0|C5IHD0_MAIZE/tr|C5IHD4|C5IHD4_MAIZE/tr|A0A1D6M438|A0A1D6M438_MAIZE/tr|A0A1D6M432|A0A1D6M432_MAIZE/tr|A0A1D6M444|A0A1D6M444_MAIZE/tr|A0A1D6M428|A0A1D6M428_MAIZE…	5.87
R16164_20DAP,19141	K.AGLDYVSCSPFR.V	1371.64	0.00384	2	24.87	1.58	tr|C5IHD6|C5IHD6_MAIZE/tr|C5IHD9|C5IHD9_MAIZE/tr|C5IHD1|C5IHD1_MAIZE/tr|C5IHF1|C5IHF1_MAIZE/tr|C5IHE1|C5IHE1_MAIZE/tr|C5IHD3|C5IHD3_MAIZE/tr|C5IHC4|C5IHC4_MAIZE/tr|C5IHE4|C5IHE4_MAIZE/tr|C5IHC6|C5IHC6_MAIZE/tr|C5IHC9|C5IHC9_MAIZE/tr|C5IHD0|C5IHD0_MAIZE/tr|C5IHD4|C5IHD4_MAIZE/tr|A0A1D6M438|A0A1D6M438_MAIZE/tr|A0A1D6M432|A0A1D6M432_MAIZE/tr|A0A1D6M444|A0A1D6M444_MAIZE/tr|A0A1D6M428|A0A1D6M428_MAIZE…	5.87
R16164_20DAP,19405	K.AGLDYVSCSPFR.V	1371.64	-0.00502	2	48.52	0.00256	tr|C5IHD6|C5IHD6_MAIZE/tr|C5IHD9|C5IHD9_MAIZE/tr|C5IHD1|C5IHD1_MAIZE/tr|C5IHF1|C5IHF1_MAIZE/tr|C5IHE1|C5IHE1_MAIZE/tr|C5IHD3|C5IHD3_MAIZE/tr|C5IHC4|C5IHC4_MAIZE/tr|C5IHE4|C5IHE4_MAIZE/tr|C5IHC6|C5IHC6_MAIZE/tr|C5IHC9|C5IHC9_MAIZE/tr|C5IHD0|C5IHD0_MAIZE/tr|C5IHD4|C5IHD4_MAIZE/tr|A0A1D6M438|A0A1D6M438_MAIZE/tr|A0A1D6M432|A0A1D6M432_MAIZE/tr|A0A1D6M444|A0A1D6M444_MAIZE/tr|A0A1D6M428|A0A1D6M428_MAIZE…	5.87
R16164_20DAP,6241	K.CCVSGCSGIR.V	1155.47	-0.0039	2	37.07	0.0232	sp|Q42368|PPDK2_MAIZE/sp|P11155|PPDK1_MAIZE/tr|C5IHD5|C5IHD5_MAIZE/tr|C5IHE2|C5IHE2_MAIZE/tr|C5IHD6|C5IHD6_MAIZE/tr|C5IHD9|C5IHD9_MAIZE/tr|C5IHD1|C5IHD1_MAIZE/tr|C5IHF1|C5IHF1_MAIZE/tr|C5IHE9|C5IHE9_MAIZE/tr|C5IHE1|C5IHE1_MAIZE/tr|C5IHD3|C5IHD3_MAIZE/tr|C5IHC4|C5IHC4_MAIZE/tr|C5IHF0|C5IHF0_MAIZE/tr|C5IHE6|C5IHE6_MAIZE/tr|C5IHE4|C5IHE4_MAIZE/tr|C5IHE8|C5IHE8_MAIZE/tr|C5IHC6|C5IHC6_MAIZE/tr|C5IHC9|…	7.97
R16164_20DAP,27135	K.DQVIATGLPASPGAAVGQVVFTAEDAEAWHSQGK.A	3407.69	-0.01486	3	72.62	1.18e-05	sp|P11155|PPDK1_MAIZE/tr|C5IHD5|C5IHD5_MAIZE/tr|C5IHD6|C5IHD6_MAIZE/tr|C5IHD9|C5IHD9_MAIZE/tr|C5IHF1|C5IHF1_MAIZE/tr|C5IHE9|C5IHE9_MAIZE/tr|C5IHC5|C5IHC5_MAIZE/tr|C5IHD3|C5IHD3_MAIZE/tr|C5IHF0|C5IHF0_MAIZE/tr|C5IHE6|C5IHE6_MAIZE/tr|C5IHE4|C5IHE4_MAIZE/tr|C5IHE8|C5IHE8_MAIZE/tr|C5IHC6|C5IHC6_MAIZE/tr|C5IHC9|C5IHC9_MAIZE/tr|C5IHD4|C5IHD4_MAIZE/tr|C5IHE5|C5IHE5_MAIZE/tr|A0A1D6M438|A0A1D6M438_MAIZE/t…	4.31
R16164_20DAP,5983	K.ELLGGK.G ! K.ELLGGK.A	616.366	-0.00169	2	29.99	0.29	sp|Q42368|PPDK2_MAIZE/sp|P11155|PPDK1_MAIZE/tr|C5IHD5|C5IHD5_MAIZE/tr|C5IHD6|C5IHD6_MAIZE/tr|C5IHE3|C5IHE3_MAIZE/tr|C5IHD9|C5IHD9_MAIZE/tr|C5IHD1|C5IHD1_MAIZE/tr|C5IHF1|C5IHF1_MAIZE/tr|C5IHE9|C5IHE9_MAIZE/tr|C5IHC5|C5IHC5_MAIZE/tr|C5IHE1|C5IHE1_MAIZE/tr|C5IHD3|C5IHD3_MAIZE/tr|C5IHC4|C5IHC4_MAIZE/tr|C5IHF0|C5IHF0_MAIZE/tr|C5IHE6|C5IHE6_MAIZE/tr|C5IHE4|C5IHE4_MAIZE/tr|C5IHE8|C5IHE8_MAIZE/tr|C5IHC6|…	6.1
R16164_20DAP,6123	K.ELLGGK.G ! K.ELLGGK.A	616.366	-0.00216	1	42.72	0.0191	sp|Q42368|PPDK2_MAIZE/sp|P11155|PPDK1_MAIZE/tr|C5IHD5|C5IHD5_MAIZE/tr|C5IHD6|C5IHD6_MAIZE/tr|C5IHE3|C5IHE3_MAIZE/tr|C5IHD9|C5IHD9_MAIZE/tr|C5IHD1|C5IHD1_MAIZE/tr|C5IHF1|C5IHF1_MAIZE/tr|C5IHE9|C5IHE9_MAIZE/tr|C5IHC5|C5IHC5_MAIZE/tr|C5IHE1|C5IHE1_MAIZE/tr|C5IHD3|C5IHD3_MAIZE/tr|C5IHC4|C5IHC4_MAIZE/tr|C5IHF0|C5IHF0_MAIZE/tr|C5IHE6|C5IHE6_MAIZE/tr|C5IHE4|C5IHE4_MAIZE/tr|C5IHE8|C5IHE8_MAIZE/tr|C5IHC6|…	6.1
R16164_20DAP,18025	K.EMQDIEFTVQENR.L	1638.74	-0.01313	2	65.4	6.62e-05	sp|P11155|PPDK1_MAIZE/tr|C5IHD5|C5IHD5_MAIZE/tr|C5IHE2|C5IHE2_MAIZE/tr|C5IHD6|C5IHD6_MAIZE/tr|C5IHD9|C5IHD9_MAIZE/tr|C5IHD1|C5IHD1_MAIZE/tr|C5IHF1|C5IHF1_MAIZE/tr|C5IHE9|C5IHE9_MAIZE/tr|C5IHC5|C5IHC5_MAIZE/tr|C5IHE1|C5IHE1_MAIZE/tr|C5IHD3|C5IHD3_MAIZE/tr|C5IHC4|C5IHC4_MAIZE/tr|C5IHF0|C5IHF0_MAIZE/tr|C5IHE6|C5IHE6_MAIZE/tr|C5IHE4|C5IHE4_MAIZE/tr|C5IHE8|C5IHE8_MAIZE/tr|C5IHC6|C5IHC6_MAIZE/tr|C5IHC9…	4
R16164_20DAP,7794	K.EVYLSAK.G	809.44	-0.00256	2	36.95	0.0213	sp|P11155|PPDK1_MAIZE/tr|C5IHD5|C5IHD5_MAIZE/tr|C5IHE2|C5IHE2_MAIZE/tr|C5IHD6|C5IHD6_MAIZE/tr|C5IHE3|C5IHE3_MAIZE/tr|C5IHD1|C5IHD1_MAIZE/tr|C5IHF1|C5IHF1_MAIZE/tr|C5IHE9|C5IHE9_MAIZE/tr|C5IHC5|C5IHC5_MAIZE/tr|C5IHE1|C5IHE1_MAIZE/tr|C5IHD3|C5IHD3_MAIZE/tr|C5IHC4|C5IHC4_MAIZE/tr|C5IHF0|C5IHF0_MAIZE/tr|C5IHE6|C5IHE6_MAIZE/tr|C5IHE4|C5IHE4_MAIZE/tr|C5IHE8|C5IHE8_MAIZE/tr|C5IHC6|C5IHC6_MAIZE/tr|C5IHC9…	6.1
R16164_20DAP,28556	K.FIPVYLAQGILKHDPFEVLDQR.G ! K.FIPVYLAQGILQHDPFEVLDQR.G	2598.41	0.02764	3	44.17	0.00369	tr|D3K3U9|D3K3U9_MAIZE ! tr|C5IHD5|C5IHD5_MAIZE/tr|C5IHD6|C5IHD6_MAIZE/tr|C5IHD9|C5IHD9_MAIZE/tr|C5IHD1|C5IHD1_MAIZE/tr|C5IHF1|C5IHF1_MAIZE/tr|C5IHE1|C5IHE1_MAIZE/tr|C5IHD3|C5IHD3_MAIZE/tr|C5IHC4|C5IHC4_MAIZE/tr|C5IHC6|C5IHC6_MAIZE/tr|C5IHC9|C5IHC9_MAIZE/tr|C5IHD0|C5IHD0_MAIZE/tr|C5IHD4|C5IHD4_MAIZE/tr|A0A1D6M438|A0A1D6M438_MAIZE/tr|A0A1D6M432|A0A1D6M432_MAIZE/tr|A0A1D6M444|A0A1D6M444_MAIZE/tr|A0…	5.38
R16164_20DAP,28566	K.FIPVYLAQGILKHDPFEVLDQR.G ! K.FIPVYLAQGILQHDPFEVLDQR.G	2598.41	0.02736	2	66.73	2.06e-05	tr|D3K3U9|D3K3U9_MAIZE ! tr|C5IHD5|C5IHD5_MAIZE/tr|C5IHD6|C5IHD6_MAIZE/tr|C5IHD9|C5IHD9_MAIZE/tr|C5IHD1|C5IHD1_MAIZE/tr|C5IHF1|C5IHF1_MAIZE/tr|C5IHE1|C5IHE1_MAIZE/tr|C5IHD3|C5IHD3_MAIZE/tr|C5IHC4|C5IHC4_MAIZE/tr|C5IHC6|C5IHC6_MAIZE/tr|C5IHC9|C5IHC9_MAIZE/tr|C5IHD0|C5IHD0_MAIZE/tr|C5IHD4|C5IHD4_MAIZE/tr|A0A1D6M438|A0A1D6M438_MAIZE/tr|A0A1D6M432|A0A1D6M432_MAIZE/tr|A0A1D6M444|A0A1D6M444_MAIZE/tr|A0…	5.38
R16164_20DAP,28911	K.FIPVYLAQGILKHDPFEVLDQR.G ! K.FIPVYLAQGILQHDPFEVLDQR.G	2598.41	0.03202	3	20.15	1.59	tr|D3K3U9|D3K3U9_MAIZE ! tr|C5IHD5|C5IHD5_MAIZE/tr|C5IHD6|C5IHD6_MAIZE/tr|C5IHD9|C5IHD9_MAIZE/tr|C5IHD1|C5IHD1_MAIZE/tr|C5IHF1|C5IHF1_MAIZE/tr|C5IHE1|C5IHE1_MAIZE/tr|C5IHD3|C5IHD3_MAIZE/tr|C5IHC4|C5IHC4_MAIZE/tr|C5IHC6|C5IHC6_MAIZE/tr|C5IHC9|C5IHC9_MAIZE/tr|C5IHD0|C5IHD0_MAIZE/tr|C5IHD4|C5IHD4_MAIZE/tr|A0A1D6M438|A0A1D6M438_MAIZE/tr|A0A1D6M432|A0A1D6M432_MAIZE/tr|A0A1D6M444|A0A1D6M444_MAIZE/tr|A0…	5.38
R16164_20DAP,9123	K.GEPFPSDPK.R ! K.GEPFPSDPK.K	973.463	-0.00353	2	37.8	0.0226	sp|Q42368|PPDK2_MAIZE/tr|A0A1D6FQE6|A0A1D6FQE6_MAIZE/tr|A0A1D6FQF1|A0A1D6FQF1_MAIZE/tr|A0A1D6FQE7|A0A1D6FQE7_MAIZE/tr|A0A1D6FQG3|A0A1D6FQG3_MAIZE/tr|A0A1D6FQF7|A0A1D6FQF7_MAIZE/tr|A0A1D6FQF5|A0A1D6FQF5_MAIZE/tr|A0A1D6FQF4|A0A1D6FQF4_MAIZE/tr|A0A1D6FQF0|A0A1D6FQF0_MAIZE/tr|A0A1D6FQF2|A0A1D6FQF2_MAIZE/tr|A0A1D6FQG9|A0A1D6FQG9_MAIZE/tr|A0A1D6FQG2|A0A1D6FQG2_MAIZE/tr|A0A1D6FQF8|A0A1D6FQF8_MAIZE/tr|A0…	4.37
R16164_20DAP,9424	K.GEPFPSDPK.R ! K.GEPFPSDPK.K	973.463	-0.00367	2	28.27	0.203	sp|Q42368|PPDK2_MAIZE/tr|A0A1D6FQE6|A0A1D6FQE6_MAIZE/tr|A0A1D6FQF1|A0A1D6FQF1_MAIZE/tr|A0A1D6FQE7|A0A1D6FQE7_MAIZE/tr|A0A1D6FQG3|A0A1D6FQG3_MAIZE/tr|A0A1D6FQF7|A0A1D6FQF7_MAIZE/tr|A0A1D6FQF5|A0A1D6FQF5_MAIZE/tr|A0A1D6FQF4|A0A1D6FQF4_MAIZE/tr|A0A1D6FQF0|A0A1D6FQF0_MAIZE/tr|A0A1D6FQF2|A0A1D6FQF2_MAIZE/tr|A0A1D6FQG9|A0A1D6FQG9_MAIZE/tr|A0A1D6FQG2|A0A1D6FQG2_MAIZE/tr|A0A1D6FQF8|A0A1D6FQF8_MAIZE/tr|A0…	4.37
R16164_20DAP,11426	K.GLKNDTDLTASDLK.E	1490.77	-0.00438	2	93.52	8.26e-08	sp|P11155|PPDK1_MAIZE/tr|C5IHD5|C5IHD5_MAIZE/tr|C5IHD6|C5IHD6_MAIZE/tr|C5IHD9|C5IHD9_MAIZE/tr|C5IHD1|C5IHD1_MAIZE/tr|C5IHF1|C5IHF1_MAIZE/tr|C5IHC5|C5IHC5_MAIZE/tr|C5IHE1|C5IHE1_MAIZE/tr|C5IHD3|C5IHD3_MAIZE/tr|C5IHC4|C5IHC4_MAIZE/tr|C5IHC6|C5IHC6_MAIZE/tr|C5IHC9|C5IHC9_MAIZE/tr|C5IHD0|C5IHD0_MAIZE/tr|C5IHD4|C5IHD4_MAIZE/tr|A0A1D6M432|A0A1D6M432_MAIZE/tr|A0A1D6M434|A0A1D6M434_MAIZE/tr|A0A1D6M414|A0…	4.43
R16164_20DAP,11438	K.GLKNDTDLTASDLK.E	1490.77	-0.00648	3	21.15	1.35	sp|P11155|PPDK1_MAIZE/tr|C5IHD5|C5IHD5_MAIZE/tr|C5IHD6|C5IHD6_MAIZE/tr|C5IHD9|C5IHD9_MAIZE/tr|C5IHD1|C5IHD1_MAIZE/tr|C5IHF1|C5IHF1_MAIZE/tr|C5IHC5|C5IHC5_MAIZE/tr|C5IHE1|C5IHE1_MAIZE/tr|C5IHD3|C5IHD3_MAIZE/tr|C5IHC4|C5IHC4_MAIZE/tr|C5IHC6|C5IHC6_MAIZE/tr|C5IHC9|C5IHC9_MAIZE/tr|C5IHD0|C5IHD0_MAIZE/tr|C5IHD4|C5IHD4_MAIZE/tr|A0A1D6M432|A0A1D6M432_MAIZE/tr|A0A1D6M434|A0A1D6M434_MAIZE/tr|A0A1D6M414|A0…	4.43
R16164_20DAP,16555	K.IAVDM*VNEGLVEPR.S	1557.79	-0.00167	2	77.46	3.14e-06	sp|P11155|PPDK1_MAIZE/tr|C5IHD5|C5IHD5_MAIZE/tr|C5IHD6|C5IHD6_MAIZE/tr|C5IHD9|C5IHD9_MAIZE/tr|C5IHD1|C5IHD1_MAIZE/tr|C5IHF1|C5IHF1_MAIZE/tr|C5IHE9|C5IHE9_MAIZE/tr|C5IHC5|C5IHC5_MAIZE/tr|C5IHD3|C5IHD3_MAIZE/tr|C5IHF0|C5IHF0_MAIZE/tr|C5IHE6|C5IHE6_MAIZE/tr|C5IHE8|C5IHE8_MAIZE/tr|C5IHC6|C5IHC6_MAIZE/tr|C5IHC9|C5IHC9_MAIZE/tr|C5IHE7|C5IHE7_MAIZE/tr|C5IHD0|C5IHD0_MAIZE/tr|C5IHD4|C5IHD4_MAIZE/tr|C5IHE5…	4.14	15.994919 Oxidation (M)
R16164_20DAP,19613	K.IAVDMVNEGLVEPR.S	1541.8	-0.00633	2	99.28	4.32e-08	sp|P11155|PPDK1_MAIZE/tr|C5IHD5|C5IHD5_MAIZE/tr|C5IHD6|C5IHD6_MAIZE/tr|C5IHD9|C5IHD9_MAIZE/tr|C5IHD1|C5IHD1_MAIZE/tr|C5IHF1|C5IHF1_MAIZE/tr|C5IHE9|C5IHE9_MAIZE/tr|C5IHC5|C5IHC5_MAIZE/tr|C5IHD3|C5IHD3_MAIZE/tr|C5IHF0|C5IHF0_MAIZE/tr|C5IHE6|C5IHE6_MAIZE/tr|C5IHE8|C5IHE8_MAIZE/tr|C5IHC6|C5IHC6_MAIZE/tr|C5IHC9|C5IHC9_MAIZE/tr|C5IHE7|C5IHE7_MAIZE/tr|C5IHD0|C5IHD0_MAIZE/tr|C5IHD4|C5IHD4_MAIZE/tr|C5IHE5…	4.14
R16164_20DAP,28141	K.KLYGEFLVNAQGEDVVAGIR.T	2178.16	-0.01142	3	41.92	0.00986	sp|Q42368|PPDK2_MAIZE/sp|P11155|PPDK1_MAIZE/tr|C5IHD5|C5IHD5_MAIZE/tr|C5IHE2|C5IHE2_MAIZE/tr|C5IHD6|C5IHD6_MAIZE/tr|C5IHE3|C5IHE3_MAIZE/tr|C5IHD9|C5IHD9_MAIZE/tr|C5IHD1|C5IHD1_MAIZE/tr|C5IHF1|C5IHF1_MAIZE/tr|C5IHE9|C5IHE9_MAIZE/tr|C5IHC5|C5IHC5_MAIZE/tr|C5IHE1|C5IHE1_MAIZE/tr|C5IHD3|C5IHD3_MAIZE/tr|C5IHC4|C5IHC4_MAIZE/tr|C5IHF0|C5IHF0_MAIZE/tr|C5IHE6|C5IHE6_MAIZE/tr|C5IHE4|C5IHE4_MAIZE/tr|C5IHE8|…	4.68
R16164_20DAP,17205	K.LSEVNPM*LGFR.G	1278.65	-0.00661	2	36.16	0.0444	sp|Q42368|PPDK2_MAIZE/sp|P11155|PPDK1_MAIZE/tr|C5IHD5|C5IHD5_MAIZE/tr|C5IHD6|C5IHD6_MAIZE/tr|C5IHD9|C5IHD9_MAIZE/tr|C5IHD1|C5IHD1_MAIZE/tr|C5IHF1|C5IHF1_MAIZE/tr|C5IHE1|C5IHE1_MAIZE/tr|C5IHD3|C5IHD3_MAIZE/tr|C5IHC4|C5IHC4_MAIZE/tr|C5IHE4|C5IHE4_MAIZE/tr|C5IHC6|C5IHC6_MAIZE/tr|C5IHD0|C5IHD0_MAIZE/tr|C5IHD4|C5IHD4_MAIZE/tr|A0A1D6FQH4|A0A1D6FQH4_MAIZE/tr|A0A1D6M438|A0A1D6M438_MAIZE/tr|A0A1D6M432|A0A…	6	15.994919 Oxidation (M)
R16164_20DAP,20723	K.LSEVNPMLGFR.G	1262.66	-0.00139	2	66.7	3.51e-05	sp|Q42368|PPDK2_MAIZE/sp|P11155|PPDK1_MAIZE/tr|C5IHD5|C5IHD5_MAIZE/tr|C5IHD6|C5IHD6_MAIZE/tr|C5IHD9|C5IHD9_MAIZE/tr|C5IHD1|C5IHD1_MAIZE/tr|C5IHF1|C5IHF1_MAIZE/tr|C5IHE1|C5IHE1_MAIZE/tr|C5IHD3|C5IHD3_MAIZE/tr|C5IHC4|C5IHC4_MAIZE/tr|C5IHE4|C5IHE4_MAIZE/tr|C5IHC6|C5IHC6_MAIZE/tr|C5IHD0|C5IHD0_MAIZE/tr|C5IHD4|C5IHD4_MAIZE/tr|A0A1D6FQH4|A0A1D6FQH4_MAIZE/tr|A0A1D6M438|A0A1D6M438_MAIZE/tr|A0A1D6M432|A0A…	6
R16164_20DAP,13228	K.LVTIGGHVLR.E	1064.66	-0.00392	2	48.8	0.0004	tr|C5IHD5|C5IHD5_MAIZE/tr|C5IHE2|C5IHE2_MAIZE/tr|C5IHD6|C5IHD6_MAIZE/tr|C5IHD9|C5IHD9_MAIZE/tr|C5IHD1|C5IHD1_MAIZE/tr|C5IHF1|C5IHF1_MAIZE/tr|C5IHE9|C5IHE9_MAIZE/tr|C5IHE1|C5IHE1_MAIZE/tr|C5IHD3|C5IHD3_MAIZE/tr|C5IHC4|C5IHC4_MAIZE/tr|C5IHF0|C5IHF0_MAIZE/tr|C5IHE6|C5IHE6_MAIZE/tr|C5IHE4|C5IHE4_MAIZE/tr|C5IHE8|C5IHE8_MAIZE/tr|C5IHC6|C5IHC6_MAIZE/tr|C5IHC9|C5IHC9_MAIZE/tr|C5IHD0|C5IHD0_MAIZE/tr|C5IHD…	9.76
R16164_20DAP,13238	K.LVTIGGHVLR.E	1064.66	-0.00387	3	55.94	7.73e-05	tr|C5IHD5|C5IHD5_MAIZE/tr|C5IHE2|C5IHE2_MAIZE/tr|C5IHD6|C5IHD6_MAIZE/tr|C5IHD9|C5IHD9_MAIZE/tr|C5IHD1|C5IHD1_MAIZE/tr|C5IHF1|C5IHF1_MAIZE/tr|C5IHE9|C5IHE9_MAIZE/tr|C5IHE1|C5IHE1_MAIZE/tr|C5IHD3|C5IHD3_MAIZE/tr|C5IHC4|C5IHC4_MAIZE/tr|C5IHF0|C5IHF0_MAIZE/tr|C5IHE6|C5IHE6_MAIZE/tr|C5IHE4|C5IHE4_MAIZE/tr|C5IHE8|C5IHE8_MAIZE/tr|C5IHC6|C5IHC6_MAIZE/tr|C5IHC9|C5IHC9_MAIZE/tr|C5IHD0|C5IHD0_MAIZE/tr|C5IHD…	9.76
R16164_20DAP,13520	K.LVTIGGHVLR.E	1064.66	-0.0033	2	38.3	0.00465	tr|C5IHD5|C5IHD5_MAIZE/tr|C5IHE2|C5IHE2_MAIZE/tr|C5IHD6|C5IHD6_MAIZE/tr|C5IHD9|C5IHD9_MAIZE/tr|C5IHD1|C5IHD1_MAIZE/tr|C5IHF1|C5IHF1_MAIZE/tr|C5IHE9|C5IHE9_MAIZE/tr|C5IHE1|C5IHE1_MAIZE/tr|C5IHD3|C5IHD3_MAIZE/tr|C5IHC4|C5IHC4_MAIZE/tr|C5IHF0|C5IHF0_MAIZE/tr|C5IHE6|C5IHE6_MAIZE/tr|C5IHE4|C5IHE4_MAIZE/tr|C5IHE8|C5IHE8_MAIZE/tr|C5IHC6|C5IHC6_MAIZE/tr|C5IHC9|C5IHC9_MAIZE/tr|C5IHD0|C5IHD0_MAIZE/tr|C5IHD…	9.76
R16164_20DAP,13526	K.LVTIGGHVLR.E	1064.66	-0.00369	3	58.26	4.31e-05	tr|C5IHD5|C5IHD5_MAIZE/tr|C5IHE2|C5IHE2_MAIZE/tr|C5IHD6|C5IHD6_MAIZE/tr|C5IHD9|C5IHD9_MAIZE/tr|C5IHD1|C5IHD1_MAIZE/tr|C5IHF1|C5IHF1_MAIZE/tr|C5IHE9|C5IHE9_MAIZE/tr|C5IHE1|C5IHE1_MAIZE/tr|C5IHD3|C5IHD3_MAIZE/tr|C5IHC4|C5IHC4_MAIZE/tr|C5IHF0|C5IHF0_MAIZE/tr|C5IHE6|C5IHE6_MAIZE/tr|C5IHE4|C5IHE4_MAIZE/tr|C5IHE8|C5IHE8_MAIZE/tr|C5IHC6|C5IHC6_MAIZE/tr|C5IHC9|C5IHC9_MAIZE/tr|C5IHD0|C5IHD0_MAIZE/tr|C5IHD…	9.76
R16164_20DAP,24284	K.LYGEFLVNAQGEDVVAGIR.T	2050.06	-0.00275	2	110.61	3.79e-09	sp|Q42368|PPDK2_MAIZE/sp|P11155|PPDK1_MAIZE/tr|C5IHD5|C5IHD5_MAIZE/tr|C5IHE2|C5IHE2_MAIZE/tr|C5IHD6|C5IHD6_MAIZE/tr|C5IHE3|C5IHE3_MAIZE/tr|C5IHD9|C5IHD9_MAIZE/tr|C5IHD1|C5IHD1_MAIZE/tr|C5IHF1|C5IHF1_MAIZE/tr|C5IHE9|C5IHE9_MAIZE/tr|C5IHC5|C5IHC5_MAIZE/tr|C5IHE1|C5IHE1_MAIZE/tr|C5IHD3|C5IHD3_MAIZE/tr|C5IHC4|C5IHC4_MAIZE/tr|C5IHF0|C5IHF0_MAIZE/tr|C5IHE6|C5IHE6_MAIZE/tr|C5IHE4|C5IHE4_MAIZE/tr|C5IHE8|…	4.14
R16164_20DAP,24519	K.LYGEFLVNAQGEDVVAGIR.T	2050.06	-0.00905	2	115.87	4.51e-10	sp|Q42368|PPDK2_MAIZE/sp|P11155|PPDK1_MAIZE/tr|C5IHD5|C5IHD5_MAIZE/tr|C5IHE2|C5IHE2_MAIZE/tr|C5IHD6|C5IHD6_MAIZE/tr|C5IHE3|C5IHE3_MAIZE/tr|C5IHD9|C5IHD9_MAIZE/tr|C5IHD1|C5IHD1_MAIZE/tr|C5IHF1|C5IHF1_MAIZE/tr|C5IHE9|C5IHE9_MAIZE/tr|C5IHC5|C5IHC5_MAIZE/tr|C5IHE1|C5IHE1_MAIZE/tr|C5IHD3|C5IHD3_MAIZE/tr|C5IHC4|C5IHC4_MAIZE/tr|C5IHF0|C5IHF0_MAIZE/tr|C5IHE6|C5IHE6_MAIZE/tr|C5IHE4|C5IHE4_MAIZE/tr|C5IHE8|…	4.14
R16164_20DAP,24756	K.LYGEFLVNAQGEDVVAGIR.T	2050.06	-0.01003	2	97.83	2.77e-08	sp|Q42368|PPDK2_MAIZE/sp|P11155|PPDK1_MAIZE/tr|C5IHD5|C5IHD5_MAIZE/tr|C5IHE2|C5IHE2_MAIZE/tr|C5IHD6|C5IHD6_MAIZE/tr|C5IHE3|C5IHE3_MAIZE/tr|C5IHD9|C5IHD9_MAIZE/tr|C5IHD1|C5IHD1_MAIZE/tr|C5IHF1|C5IHF1_MAIZE/tr|C5IHE9|C5IHE9_MAIZE/tr|C5IHC5|C5IHC5_MAIZE/tr|C5IHE1|C5IHE1_MAIZE/tr|C5IHD3|C5IHD3_MAIZE/tr|C5IHC4|C5IHC4_MAIZE/tr|C5IHF0|C5IHF0_MAIZE/tr|C5IHE6|C5IHE6_MAIZE/tr|C5IHE4|C5IHE4_MAIZE/tr|C5IHE8|…	4.14
R16164_20DAP,24821	K.LYGEFLVNAQGEDVVAGIR.T	2050.06	-0.00787	3	69.05	2.21e-05	sp|Q42368|PPDK2_MAIZE/sp|P11155|PPDK1_MAIZE/tr|C5IHD5|C5IHD5_MAIZE/tr|C5IHE2|C5IHE2_MAIZE/tr|C5IHD6|C5IHD6_MAIZE/tr|C5IHE3|C5IHE3_MAIZE/tr|C5IHD9|C5IHD9_MAIZE/tr|C5IHD1|C5IHD1_MAIZE/tr|C5IHF1|C5IHF1_MAIZE/tr|C5IHE9|C5IHE9_MAIZE/tr|C5IHC5|C5IHC5_MAIZE/tr|C5IHE1|C5IHE1_MAIZE/tr|C5IHD3|C5IHD3_MAIZE/tr|C5IHC4|C5IHC4_MAIZE/tr|C5IHF0|C5IHF0_MAIZE/tr|C5IHE6|C5IHE6_MAIZE/tr|C5IHE4|C5IHE4_MAIZE/tr|C5IHE8|…	4.14
R16164_20DAP,24980	K.LYGEFLVNAQGEDVVAGIR.T	2050.06	-0.00967	2	98.26	2.49e-08	sp|Q42368|PPDK2_MAIZE/sp|P11155|PPDK1_MAIZE/tr|C5IHD5|C5IHD5_MAIZE/tr|C5IHE2|C5IHE2_MAIZE/tr|C5IHD6|C5IHD6_MAIZE/tr|C5IHE3|C5IHE3_MAIZE/tr|C5IHD9|C5IHD9_MAIZE/tr|C5IHD1|C5IHD1_MAIZE/tr|C5IHF1|C5IHF1_MAIZE/tr|C5IHE9|C5IHE9_MAIZE/tr|C5IHC5|C5IHC5_MAIZE/tr|C5IHE1|C5IHE1_MAIZE/tr|C5IHD3|C5IHD3_MAIZE/tr|C5IHC4|C5IHC4_MAIZE/tr|C5IHF0|C5IHF0_MAIZE/tr|C5IHE6|C5IHE6_MAIZE/tr|C5IHE4|C5IHE4_MAIZE/tr|C5IHE8|…	4.14
R16164_20DAP,25434	K.LYGEFLVNAQGEDVVAGIR.T	2050.06	-0.00807	2	115.83	4.54e-10	sp|Q42368|PPDK2_MAIZE/sp|P11155|PPDK1_MAIZE/tr|C5IHD5|C5IHD5_MAIZE/tr|C5IHE2|C5IHE2_MAIZE/tr|C5IHD6|C5IHD6_MAIZE/tr|C5IHE3|C5IHE3_MAIZE/tr|C5IHD9|C5IHD9_MAIZE/tr|C5IHD1|C5IHD1_MAIZE/tr|C5IHF1|C5IHF1_MAIZE/tr|C5IHE9|C5IHE9_MAIZE/tr|C5IHC5|C5IHC5_MAIZE/tr|C5IHE1|C5IHE1_MAIZE/tr|C5IHD3|C5IHD3_MAIZE/tr|C5IHC4|C5IHC4_MAIZE/tr|C5IHF0|C5IHF0_MAIZE/tr|C5IHE6|C5IHE6_MAIZE/tr|C5IHE4|C5IHE4_MAIZE/tr|C5IHE8|…	4.14
R16164_20DAP,25675	K.LYGEFLVNAQGEDVVAGIR.T	2050.06	-0.00645	2	115.86	4.62e-10	sp|Q42368|PPDK2_MAIZE/sp|P11155|PPDK1_MAIZE/tr|C5IHD5|C5IHD5_MAIZE/tr|C5IHE2|C5IHE2_MAIZE/tr|C5IHD6|C5IHD6_MAIZE/tr|C5IHE3|C5IHE3_MAIZE/tr|C5IHD9|C5IHD9_MAIZE/tr|C5IHD1|C5IHD1_MAIZE/tr|C5IHF1|C5IHF1_MAIZE/tr|C5IHE9|C5IHE9_MAIZE/tr|C5IHC5|C5IHC5_MAIZE/tr|C5IHE1|C5IHE1_MAIZE/tr|C5IHD3|C5IHD3_MAIZE/tr|C5IHC4|C5IHC4_MAIZE/tr|C5IHF0|C5IHF0_MAIZE/tr|C5IHE6|C5IHE6_MAIZE/tr|C5IHE4|C5IHE4_MAIZE/tr|C5IHE8|…	4.14
R16164_20DAP,25922	K.LYGEFLVNAQGEDVVAGIR.T	2050.06	-0.00975	2	105.36	1.18e-08	sp|Q42368|PPDK2_MAIZE/sp|P11155|PPDK1_MAIZE/tr|C5IHD5|C5IHD5_MAIZE/tr|C5IHE2|C5IHE2_MAIZE/tr|C5IHD6|C5IHD6_MAIZE/tr|C5IHE3|C5IHE3_MAIZE/tr|C5IHD9|C5IHD9_MAIZE/tr|C5IHD1|C5IHD1_MAIZE/tr|C5IHF1|C5IHF1_MAIZE/tr|C5IHE9|C5IHE9_MAIZE/tr|C5IHC5|C5IHC5_MAIZE/tr|C5IHE1|C5IHE1_MAIZE/tr|C5IHD3|C5IHD3_MAIZE/tr|C5IHC4|C5IHC4_MAIZE/tr|C5IHF0|C5IHF0_MAIZE/tr|C5IHE6|C5IHE6_MAIZE/tr|C5IHE4|C5IHE4_MAIZE/tr|C5IHE8|…	4.14
R16164_20DAP,26151	K.LYGEFLVNAQGEDVVAGIR.T	2050.06	-0.01775	2	99.67	4.06e-08	sp|Q42368|PPDK2_MAIZE/sp|P11155|PPDK1_MAIZE/tr|C5IHD5|C5IHD5_MAIZE/tr|C5IHE2|C5IHE2_MAIZE/tr|C5IHD6|C5IHD6_MAIZE/tr|C5IHE3|C5IHE3_MAIZE/tr|C5IHD9|C5IHD9_MAIZE/tr|C5IHD1|C5IHD1_MAIZE/tr|C5IHF1|C5IHF1_MAIZE/tr|C5IHE9|C5IHE9_MAIZE/tr|C5IHC5|C5IHC5_MAIZE/tr|C5IHE1|C5IHE1_MAIZE/tr|C5IHD3|C5IHD3_MAIZE/tr|C5IHC4|C5IHC4_MAIZE/tr|C5IHF0|C5IHF0_MAIZE/tr|C5IHE6|C5IHE6_MAIZE/tr|C5IHE4|C5IHE4_MAIZE/tr|C5IHE8|…	4.14
R16164_20DAP,27039	K.LYGEFLVNAQGEDVVAGIR.T	2050.06	-0.00215	2	95.35	1.28e-07	sp|Q42368|PPDK2_MAIZE/sp|P11155|PPDK1_MAIZE/tr|C5IHD5|C5IHD5_MAIZE/tr|C5IHE2|C5IHE2_MAIZE/tr|C5IHD6|C5IHD6_MAIZE/tr|C5IHE3|C5IHE3_MAIZE/tr|C5IHD9|C5IHD9_MAIZE/tr|C5IHD1|C5IHD1_MAIZE/tr|C5IHF1|C5IHF1_MAIZE/tr|C5IHE9|C5IHE9_MAIZE/tr|C5IHC5|C5IHC5_MAIZE/tr|C5IHE1|C5IHE1_MAIZE/tr|C5IHD3|C5IHD3_MAIZE/tr|C5IHC4|C5IHC4_MAIZE/tr|C5IHF0|C5IHF0_MAIZE/tr|C5IHE6|C5IHE6_MAIZE/tr|C5IHE4|C5IHE4_MAIZE/tr|C5IHE8|…	4.14
R16164_20DAP,27603	K.LYGEFLVNAQGEDVVAGIR.T	2050.06	-0.02095	2	97.98	5.83e-08	sp|Q42368|PPDK2_MAIZE/sp|P11155|PPDK1_MAIZE/tr|C5IHD5|C5IHD5_MAIZE/tr|C5IHE2|C5IHE2_MAIZE/tr|C5IHD6|C5IHD6_MAIZE/tr|C5IHE3|C5IHE3_MAIZE/tr|C5IHD9|C5IHD9_MAIZE/tr|C5IHD1|C5IHD1_MAIZE/tr|C5IHF1|C5IHF1_MAIZE/tr|C5IHE9|C5IHE9_MAIZE/tr|C5IHC5|C5IHC5_MAIZE/tr|C5IHE1|C5IHE1_MAIZE/tr|C5IHD3|C5IHD3_MAIZE/tr|C5IHC4|C5IHC4_MAIZE/tr|C5IHF0|C5IHF0_MAIZE/tr|C5IHE6|C5IHE6_MAIZE/tr|C5IHE4|C5IHE4_MAIZE/tr|C5IHE8|…	4.14
R16164_20DAP,28360	K.LYGEFLVNAQGEDVVAGIR.T	2050.06	-0.00907	3	95.03	5.47e-08	sp|Q42368|PPDK2_MAIZE/sp|P11155|PPDK1_MAIZE/tr|C5IHD5|C5IHD5_MAIZE/tr|C5IHE2|C5IHE2_MAIZE/tr|C5IHD6|C5IHD6_MAIZE/tr|C5IHE3|C5IHE3_MAIZE/tr|C5IHD9|C5IHD9_MAIZE/tr|C5IHD1|C5IHD1_MAIZE/tr|C5IHF1|C5IHF1_MAIZE/tr|C5IHE9|C5IHE9_MAIZE/tr|C5IHC5|C5IHC5_MAIZE/tr|C5IHE1|C5IHE1_MAIZE/tr|C5IHD3|C5IHD3_MAIZE/tr|C5IHC4|C5IHC4_MAIZE/tr|C5IHF0|C5IHF0_MAIZE/tr|C5IHE6|C5IHE6_MAIZE/tr|C5IHE4|C5IHE4_MAIZE/tr|C5IHE8|…	4.14
R16164_20DAP,28444	K.LYGEFLVNAQGEDVVAGIR.T	2050.06	-0.01703	2	115.37	4.51e-10	sp|Q42368|PPDK2_MAIZE/sp|P11155|PPDK1_MAIZE/tr|C5IHD5|C5IHD5_MAIZE/tr|C5IHE2|C5IHE2_MAIZE/tr|C5IHD6|C5IHD6_MAIZE/tr|C5IHE3|C5IHE3_MAIZE/tr|C5IHD9|C5IHD9_MAIZE/tr|C5IHD1|C5IHD1_MAIZE/tr|C5IHF1|C5IHF1_MAIZE/tr|C5IHE9|C5IHE9_MAIZE/tr|C5IHC5|C5IHC5_MAIZE/tr|C5IHE1|C5IHE1_MAIZE/tr|C5IHD3|C5IHD3_MAIZE/tr|C5IHC4|C5IHC4_MAIZE/tr|C5IHF0|C5IHF0_MAIZE/tr|C5IHE6|C5IHE6_MAIZE/tr|C5IHE4|C5IHE4_MAIZE/tr|C5IHE8|…	4.14
R16164_20DAP,28695	K.LYGEFLVNAQGEDVVAGIR.T	2050.06	-0.01115	2	122.01	2.55e-10	sp|Q42368|PPDK2_MAIZE/sp|P11155|PPDK1_MAIZE/tr|C5IHD5|C5IHD5_MAIZE/tr|C5IHE2|C5IHE2_MAIZE/tr|C5IHD6|C5IHD6_MAIZE/tr|C5IHE3|C5IHE3_MAIZE/tr|C5IHD9|C5IHD9_MAIZE/tr|C5IHD1|C5IHD1_MAIZE/tr|C5IHF1|C5IHF1_MAIZE/tr|C5IHE9|C5IHE9_MAIZE/tr|C5IHC5|C5IHC5_MAIZE/tr|C5IHE1|C5IHE1_MAIZE/tr|C5IHD3|C5IHD3_MAIZE/tr|C5IHC4|C5IHC4_MAIZE/tr|C5IHF0|C5IHF0_MAIZE/tr|C5IHE6|C5IHE6_MAIZE/tr|C5IHE4|C5IHE4_MAIZE/tr|C5IHE8|…	4.14
R16164_20DAP,21609	K.MVEPGHLDQLLHPQFENPSAYK.D	2550.24	-0.00563	3	26.11	0.635	sp|Q42368|PPDK2_MAIZE/sp|P11155|PPDK1_MAIZE/tr|C5IHD5|C5IHD5_MAIZE/tr|C5IHD6|C5IHD6_MAIZE/tr|C5IHD9|C5IHD9_MAIZE/tr|C5IHD1|C5IHD1_MAIZE/tr|C5IHF1|C5IHF1_MAIZE/tr|C5IHC5|C5IHC5_MAIZE/tr|C5IHF0|C5IHF0_MAIZE/tr|C5IHE6|C5IHE6_MAIZE/tr|C5IHE4|C5IHE4_MAIZE/tr|C5IHE8|C5IHE8_MAIZE/tr|C5IHC6|C5IHC6_MAIZE/tr|C5IHC9|C5IHC9_MAIZE/tr|C5IHE7|C5IHE7_MAIZE/tr|C5IHD0|C5IHD0_MAIZE/tr|C5IHD4|C5IHD4_MAIZE/tr|C5IHE5|…	5.27
R16164_20DAP,10671	K.NDTDLTASDLK.E	1192.57	-0.00442	2	87.28	3.04e-07	sp|P11155|PPDK1_MAIZE/tr|C5IHD5|C5IHD5_MAIZE/tr|C5IHD6|C5IHD6_MAIZE/tr|C5IHD9|C5IHD9_MAIZE/tr|C5IHD1|C5IHD1_MAIZE/tr|C5IHF1|C5IHF1_MAIZE/tr|C5IHC5|C5IHC5_MAIZE/tr|C5IHE1|C5IHE1_MAIZE/tr|C5IHD3|C5IHD3_MAIZE/tr|C5IHC4|C5IHC4_MAIZE/tr|C5IHC6|C5IHC6_MAIZE/tr|C5IHC9|C5IHC9_MAIZE/tr|C5IHD0|C5IHD0_MAIZE/tr|C5IHD4|C5IHD4_MAIZE/tr|A0A1D6M432|A0A1D6M432_MAIZE/tr|A0A1D6M434|A0A1D6M434_MAIZE/tr|A0A1D6M414|A0…	3.93
R16164_20DAP,11070	K.NDTDLTASDLK.E	1192.57	0.00104	2	55.53	0.000459	sp|P11155|PPDK1_MAIZE/tr|C5IHD5|C5IHD5_MAIZE/tr|C5IHD6|C5IHD6_MAIZE/tr|C5IHD9|C5IHD9_MAIZE/tr|C5IHD1|C5IHD1_MAIZE/tr|C5IHF1|C5IHF1_MAIZE/tr|C5IHC5|C5IHC5_MAIZE/tr|C5IHE1|C5IHE1_MAIZE/tr|C5IHD3|C5IHD3_MAIZE/tr|C5IHC4|C5IHC4_MAIZE/tr|C5IHC6|C5IHC6_MAIZE/tr|C5IHC9|C5IHC9_MAIZE/tr|C5IHD0|C5IHD0_MAIZE/tr|C5IHD4|C5IHD4_MAIZE/tr|A0A1D6M432|A0A1D6M432_MAIZE/tr|A0A1D6M434|A0A1D6M434_MAIZE/tr|A0A1D6M414|A0…	3.93
R16164_20DAP,23106	K.NLM*PQAYDELVENCNILESHYK.E	2696.23	-0.01062	3	68.09	0.000116	sp|P11155|PPDK1_MAIZE/tr|C5IHD5|C5IHD5_MAIZE/tr|C5IHE2|C5IHE2_MAIZE/tr|C5IHD9|C5IHD9_MAIZE/tr|C5IHD1|C5IHD1_MAIZE/tr|C5IHF1|C5IHF1_MAIZE/tr|C5IHE9|C5IHE9_MAIZE/tr|C5IHC5|C5IHC5_MAIZE/tr|C5IHE1|C5IHE1_MAIZE/tr|C5IHD3|C5IHD3_MAIZE/tr|C5IHC4|C5IHC4_MAIZE/tr|C5IHF0|C5IHF0_MAIZE/tr|C5IHE6|C5IHE6_MAIZE/tr|C5IHE4|C5IHE4_MAIZE/tr|C5IHE8|C5IHE8_MAIZE/tr|C5IHC6|C5IHC6_MAIZE/tr|C5IHC9|C5IHC9_MAIZE/tr|C5IHE7…	4.4	15.994919 Oxidation (M)
R16164_20DAP,7109	K.VFANVGK.T	734.42	-0.00201	2	25.28	0.252	sp|P11155|PPDK1_MAIZE/tr|C5IHD5|C5IHD5_MAIZE/tr|C5IHD6|C5IHD6_MAIZE/tr|C5IHD9|C5IHD9_MAIZE/tr|C5IHD1|C5IHD1_MAIZE/tr|C5IHF1|C5IHF1_MAIZE/tr|C5IHE1|C5IHE1_MAIZE/tr|C5IHD3|C5IHD3_MAIZE/tr|C5IHC4|C5IHC4_MAIZE/tr|C5IHE4|C5IHE4_MAIZE/tr|C5IHC6|C5IHC6_MAIZE/tr|C5IHD0|C5IHD0_MAIZE/tr|C5IHD4|C5IHD4_MAIZE/tr|A0A1D6M438|A0A1D6M438_MAIZE/tr|A0A1D6M432|A0A1D6M432_MAIZE/tr|A0A1D6M444|A0A1D6M444_MAIZE/tr|A0A1D…	8.72
R16164_20DAP,17950	K.VGICGEHGGEPSSVAFFAK.T ! K.VGICGEHGGEPSSVAFFAK.A	1948.92	-0.00251	2	59.41	0.000325	sp|Q42368|PPDK2_MAIZE/tr|A0A1D6FQH4|A0A1D6FQH4_MAIZE/tr|A0A1D6FQE6|A0A1D6FQE6_MAIZE/tr|A0A1D6FQE8|A0A1D6FQE8_MAIZE/tr|A0A1D6FQF6|A0A1D6FQF6_MAIZE/tr|A0A1D6FQE9|A0A1D6FQE9_MAIZE/tr|A0A1D6FQF1|A0A1D6FQF1_MAIZE/tr|A0A1D6FQH6|A0A1D6FQH6_MAIZE/tr|A0A1D6FQE7|A0A1D6FQE7_MAIZE/tr|A0A1D6FQG3|A0A1D6FQG3_MAIZE/tr|A0A1D6FQG1|A0A1D6FQG1_MAIZE/tr|A0A1D6FQH5|A0A1D6FQH5_MAIZE/tr|A0A1D6FQF7|A0A1D6FQF7_MAIZE/tr|A0…	5.4
R16164_20DAP,17969	K.VGICGEHGGEPSSVAFFAK.T ! K.VGICGEHGGEPSSVAFFAK.A	1948.92	-0.00519	3	53.28	0.00134	sp|Q42368|PPDK2_MAIZE/tr|A0A1D6FQH4|A0A1D6FQH4_MAIZE/tr|A0A1D6FQE6|A0A1D6FQE6_MAIZE/tr|A0A1D6FQE8|A0A1D6FQE8_MAIZE/tr|A0A1D6FQF6|A0A1D6FQF6_MAIZE/tr|A0A1D6FQE9|A0A1D6FQE9_MAIZE/tr|A0A1D6FQF1|A0A1D6FQF1_MAIZE/tr|A0A1D6FQH6|A0A1D6FQH6_MAIZE/tr|A0A1D6FQE7|A0A1D6FQE7_MAIZE/tr|A0A1D6FQG3|A0A1D6FQG3_MAIZE/tr|A0A1D6FQG1|A0A1D6FQG1_MAIZE/tr|A0A1D6FQH5|A0A1D6FQH5_MAIZE/tr|A0A1D6FQF7|A0A1D6FQF7_MAIZE/tr|A0…	5.4
R16164_20DAP,14114	K.VGTM*IEIPR.A	1031.56	-0.00386	2	71.07	1.11e-05	sp|P11155|PPDK1_MAIZE/tr|C5IHD5|C5IHD5_MAIZE/tr|C5IHD6|C5IHD6_MAIZE/tr|C5IHD9|C5IHD9_MAIZE/tr|C5IHD1|C5IHD1_MAIZE/tr|C5IHF1|C5IHF1_MAIZE/tr|C5IHE1|C5IHE1_MAIZE/tr|C5IHD3|C5IHD3_MAIZE/tr|C5IHC4|C5IHC4_MAIZE/tr|C5IHE4|C5IHE4_MAIZE/tr|C5IHC6|C5IHC6_MAIZE/tr|C5IHD0|C5IHD0_MAIZE/tr|C5IHD4|C5IHD4_MAIZE/tr|A0A1D6M438|A0A1D6M438_MAIZE/tr|A0A1D6M432|A0A1D6M432_MAIZE/tr|A0A1D6M444|A0A1D6M444_MAIZE/tr|A0A1D…	5.97	15.994919 Oxidation (M)
R16164_20DAP,16851	K.VGTMIEIPR.A	1015.56	-0.00282	2	77.64	2.26e-06	sp|P11155|PPDK1_MAIZE/tr|C5IHD5|C5IHD5_MAIZE/tr|C5IHD6|C5IHD6_MAIZE/tr|C5IHD9|C5IHD9_MAIZE/tr|C5IHD1|C5IHD1_MAIZE/tr|C5IHF1|C5IHF1_MAIZE/tr|C5IHE1|C5IHE1_MAIZE/tr|C5IHD3|C5IHD3_MAIZE/tr|C5IHC4|C5IHC4_MAIZE/tr|C5IHE4|C5IHE4_MAIZE/tr|C5IHC6|C5IHC6_MAIZE/tr|C5IHD0|C5IHD0_MAIZE/tr|C5IHD4|C5IHD4_MAIZE/tr|A0A1D6M438|A0A1D6M438_MAIZE/tr|A0A1D6M432|A0A1D6M432_MAIZE/tr|A0A1D6M444|A0A1D6M444_MAIZE/tr|A0A1D…	5.97
R16164_20DAP,12093	K.VLANADTPDDALTAR.N	1542.78	-0.00471	2	53.36	0.00108	sp|P11155|PPDK1_MAIZE/tr|C5IHD5|C5IHD5_MAIZE/tr|C5IHD6|C5IHD6_MAIZE/tr|C5IHD9|C5IHD9_MAIZE/tr|C5IHD1|C5IHD1_MAIZE/tr|C5IHF1|C5IHF1_MAIZE/tr|C5IHE1|C5IHE1_MAIZE/tr|C5IHD3|C5IHD3_MAIZE/tr|C5IHC4|C5IHC4_MAIZE/tr|C5IHE4|C5IHE4_MAIZE/tr|C5IHC6|C5IHC6_MAIZE/tr|C5IHC9|C5IHC9_MAIZE/tr|A0A1D6M438|A0A1D6M438_MAIZE/tr|A0A1D6M432|A0A1D6M432_MAIZE/tr|A0A1D6M444|A0A1D6M444_MAIZE/tr|A0A1D6M434|A0A1D6M434_MAIZE/…	3.93
[truncated: 10,311 more rows]
