# Supplementary material for: The Proteomic Analysis of Maize Endosperm Protein Enriched by Phos-tagtm Reveals the Phosphorylation of Brittle-2 Subunit of ADP-Glc Pyrophosphorylase in Starch Biosynthesis Process
Source: Int J Mol Sci. 2019 Feb 24;20(4):986. doi: 10.3390/ijms20040986 (PMC6412418; doi:10.3390/ijms20040986)
Supplement: Supplementary file 1 [file ijms-20-00986-s001.zip › Supplementary table 2.xlsx]

## Sheet: Enrichment
Supplementary table 2. GO enrichment analysis of protein identified by Phos-TagTM from maize endosperm
GO_ID	Term	Category	Test	Ref	TestAll	RefAll	Test_per	Ref_per	Over_Under	TestSeqs	RefSeqs	P value	FDR	richFactor
GO:0080048	GDP-D-glucose phosphorylase activity	F	1	1	1733	1733	0.000577034	0.000577034	over	B6T940	B6T940	1	1	1
GO:0098798	mitochondrial protein complex	C	6	6	1733	1733	0.0034622	0.0034622	over	A0A1D6NFC1,C0HF32,D2JSP9,B6TC18,B4FUV9,C0PB60	A0A1D6NFC1,C0HF32,D2JSP9,B6TC18,B4FUV9,C0PB60	1	1	1
GO:0071359	cellular response to dsRNA	P	1	1	1733	1733	0.000577034	0.000577034	over	D0EYF3	D0EYF3	1	1	1
GO:0048653	anther development	P	1	1	1733	1733	0.000577034	0.000577034	over	C0PB60	C0PB60	1	1	1
GO:0010267	production of ta-siRNAs involved in RNA interference	P	1	1	1733	1733	0.000577034	0.000577034	over	D0EYF3	D0EYF3	1	1	1
GO:0008154	actin polymerization or depolymerization	P	4	4	1733	1733	0.00230814	0.00230814	over	Q41764,B6T5N9,B6T236,A0A1D6P5E8	Q41764,B6T5N9,B6T236,A0A1D6P5E8	1	1	1
GO:0070084	protein initiator methionine removal	P	1	1	1733	1733	0.000577034	0.000577034	over	B6TDI9	B6TDI9	1	1	1
GO:0016428	tRNA (cytosine-5-)-methyltransferase activity	F	1	1	1733	1733	0.000577034	0.000577034	over	A0A1D6I6D0	A0A1D6I6D0	1	1	1
GO:0007050	cell cycle arrest	P	1	1	1733	1733	0.000577034	0.000577034	over	A0A1Z1GDQ9	A0A1Z1GDQ9	1	1	1
GO:0004747	ribokinase activity	F	1	1	1733	1733	0.000577034	0.000577034	over	B6TFE4	B6TFE4	1	1	1
GO:0006760	folic acid-containing compound metabolic process	P	4	4	1733	1733	0.00230814	0.00230814	over	Q9SE94,A0A1D6KCE1,A0A1D6PSY8,A0A096RBT2	Q9SE94,A0A1D6KCE1,A0A1D6PSY8,A0A096RBT2	1	1	1
GO:0022836	gated channel activity	F	4	4	1733	1733	0.00230814	0.00230814	over	K7TKL2,Q5EEQ2,A0A1D6I2X6,Q9SPD9	K7TKL2,Q5EEQ2,A0A1D6I2X6,Q9SPD9	1	1	1
GO:0016143	S-glycoside metabolic process	P	1	1	1733	1733	0.000577034	0.000577034	over	B4F9N8	B4F9N8	1	1	1
GO:0031399	regulation of protein modification process	P	2	2	1733	1733	0.00115407	0.00115407	over	P49106,B4F9N8	P49106,B4F9N8	1	1	1
GO:0033383	geranyl diphosphate metabolic process	P	1	1	1733	1733	0.000577034	0.000577034	over	P49353	P49353	1	1	1
GO:0046148	pigment biosynthetic process	P	8	8	1733	1733	0.00461627	0.00461627	over	A0A1D6Q4V8,B4FS03,B4FL52,B6T9G7,A0A1D6M5J5,P51108,B8A065,A0A0N7ER80	A0A1D6Q4V8,B4FS03,B4FL52,B6T9G7,A0A1D6M5J5,P51108,B8A065,A0A0N7ER80	1	1	1
GO:0016877	ligase activity, forming carbon-sulfur bonds	F	10	10	1733	1733	0.00577034	0.00577034	over	A0A1D6DQG3,A0A1D6Q571,B6TH57,K7UB20,K7V1I3,A0A1D6H8W5,A0A1D6L9R2,A0A1D6L9T7,B6TJH0,H2BJB6	A0A1D6DQG3,A0A1D6Q571,B6TH57,K7UB20,K7V1I3,A0A1D6H8W5,A0A1D6L9R2,A0A1D6L9T7,B6TJH0,H2BJB6	1	1	1
GO:0031267	small GTPase binding	F	12	12	1733	1733	0.00692441	0.00692441	over	A0A1D6KE02,A0A1D6LCD0,A0A1D6M2S2,A0A1D6MWV6,A0A1D6GCU9,A0A1D6Q230,A0A096UGL9,A0A1D6H829,A0A1D6E5A1,A0A1D6LU40,A0A1D6JWZ4,A0A1D6NYK2	A0A1D6KE02,A0A1D6LCD0,A0A1D6M2S2,A0A1D6MWV6,A0A1D6GCU9,A0A1D6Q230,A0A096UGL9,A0A1D6H829,A0A1D6E5A1,A0A1D6LU40,A0A1D6JWZ4,A0A1D6NYK2	1	1	1
GO:0004860	protein kinase inhibitor activity	F	1	1	1733	1733	0.000577034	0.000577034	over	A0A1Z1GDQ9	A0A1Z1GDQ9	1	1	1
GO:0010050	vegetative phase change	P	1	1	1733	1733	0.000577034	0.000577034	over	D0EYF3	D0EYF3	1	1	1
GO:0006605	protein targeting	P	8	8	1733	1733	0.00461627	0.00461627	over	B6U4F2,A0A1D6N584,B4FSY4,A0A1D6DTZ0,A0A1D6LHN0,B4FUV9,A0A1D6J574,B4FIS2	B6U4F2,A0A1D6N584,B4FSY4,A0A1D6DTZ0,A0A1D6LHN0,B4FUV9,A0A1D6J574,B4FIS2	1	1	1
GO:0043141	ATP-dependent 5'-3' DNA helicase activity	F	2	2	1733	1733	0.00115407	0.00115407	over	B7ZXC9,B4F9I2	B7ZXC9,B4F9I2	1	1	1
GO:0006812	cation transport	P	21	21	1733	1733	0.0121177	0.0121177	over	A0A1D6EP71,A0A096QP97,Q1KKB1,A0A1D6NFC1,C0HF32,B6TBW2,D2JSP9,A0A1D6JT22,B6TC18,C0PHC0,B4FRC2,B6T2T0,B4FSJ1,B6T9C0,Q43271,A0A1D6MV33,Q43243,A0A286KBP9,A0A1D6LSP8,A0A1D6QRV9,A0A1D6LZ61	A0A1D6EP71,A0A096QP97,Q1KKB1,A0A1D6NFC1,C0HF32,B6TBW2,D2JSP9,A0A1D6JT22,B6TC18,C0PHC0,B4FRC2,B6T2T0,B4FSJ1,B6T9C0,Q43271,A0A1D6MV33,Q43243,A0A286KBP9,A0A1D6LSP8,A0A1D6QRV9,A0A1D6LZ61	1	1	1
GO:0051131	chaperone-mediated protein complex assembly	P	1	1	1733	1733	0.000577034	0.000577034	over	A0A1D6IP29	A0A1D6IP29	1	1	1
GO:0008184	glycogen phosphorylase activity	F	2	2	1733	1733	0.00115407	0.00115407	over	A0A096R382,A0A1D6N719	A0A096R382,A0A1D6N719	1	1	1
GO:0051537	2 iron, 2 sulfur cluster binding	F	1	1	1733	1733	0.000577034	0.000577034	over	B6TN15	B6TN15	1	1	1
GO:0072509	divalent inorganic cation transmembrane transporter activity	F	1	1	1733	1733	0.000577034	0.000577034	over	A0A1D6QHD5	A0A1D6QHD5	1	1	1
GO:0051247	positive regulation of protein metabolic process	P	1	1	1733	1733	0.000577034	0.000577034	over	P80639	P80639	1	1	1
GO:1901701	cellular response to oxygen-containing compound	P	4	4	1733	1733	0.00230814	0.00230814	over	A0A1D6MFS8,A0A1D6MFS9,B4F9N8,B6TZD1	A0A1D6MFS8,A0A1D6MFS9,B4F9N8,B6TZD1	1	1	1
GO:0009640	photomorphogenesis	P	1	1	1733	1733	0.000577034	0.000577034	over	A0A1D6I0N3	A0A1D6I0N3	1	1	1
GO:1901363	heterocyclic compound binding	F	564	564	1733	1733	0.325447	0.325447	over	A0A1D6LQQ9,K7WAM2,K7TY03,A0A1D6JT82,A0A1D6GYV1,B6SS66,A0A1D6G941,E9JVD4,B6TH57,B6SKW5,A0A1D6K2V5,C0PM91,A0A1D6FII0,B6U2V3,C0PJ26,K7U9C9,Q2MJJ9,A0A1D6MQR1,A0A096RF51,B6SHH4,A0A1D6MEK7,B7ZY61,A0A097PNC0,A0A1D6IKB1,A0A1D6KRB7,A0A1D6N3M2,A0A1D6Q1B5,B4FSE0,B6SZF8,B7ZYU5,B8A0D7,D0EYF3,K7UR36,Q6QP57,P49106,A0A1D6GM13,P30756,B6T1G5,B6T878,B4FNK1,B6ST71,B8A1C0,A0A1D6GK82,B6SYU0,B6T8C2,B6U9E1,P69246,A0A1D6…	A0A1D6LQQ9,K7WAM2,K7TY03,A0A1D6JT82,A0A1D6GYV1,B6SS66,A0A1D6G941,E9JVD4,B6TH57,B6SKW5,A0A1D6K2V5,C0PM91,A0A1D6FII0,B6U2V3,C0PJ26,K7U9C9,Q2MJJ9,A0A1D6MQR1,A0A096RF51,B6SHH4,A0A1D6MEK7,B7ZY61,A0A097PNC0,A0A1D6IKB1,A0A1D6KRB7,A0A1D6N3M2,A0A1D6Q1B5,B4FSE0,B6SZF8,B7ZYU5,B8A0D7,D0EYF3,K7UR36,Q6QP57,P49106,A0A1D6GM13,P30756,B6T1G5,B6T878,B4FNK1,B6ST71,B8A1C0,A0A1D6GK82,B6SYU0,B6T8C2,B6U9E1,P69246,A0A1D6…	1	1	1
GO:0009135	purine nucleoside diphosphate metabolic process	P	17	17	1733	1733	0.00980958	0.00980958	over	B4G0K4,Q84JX6,P08735,B4FAL9,B4FWP0,K7V794,B6T3P9,A0A1D6M7C2,C0PE24,B4FHH4,A0A1D6NCX2,B6UE86,K7UY19,B4G0N0,B4FB85,A0A1D6ESW5,A0A1D6I645	B4G0K4,Q84JX6,P08735,B4FAL9,B4FWP0,K7V794,B6T3P9,A0A1D6M7C2,C0PE24,B4FHH4,A0A1D6NCX2,B6UE86,K7UY19,B4G0N0,B4FB85,A0A1D6ESW5,A0A1D6I645	1	1	1
GO:0000974	Prp19 complex	C	1	1	1733	1733	0.000577034	0.000577034	over	A0A1D6GPS2	A0A1D6GPS2	1	1	1
GO:0048522	positive regulation of cellular process	P	5	5	1733	1733	0.00288517	0.00288517	over	A0A1D6JSD8,B4F9N8,A0A1D6QT99,P80639,C0PM91	A0A1D6JSD8,B4F9N8,A0A1D6QT99,P80639,C0PM91	1	1	1
GO:0000049	tRNA binding	F	7	7	1733	1733	0.00403924	0.00403924	over	A0A1D6LQQ9,K7WAM2,K7TY03,A0A1D6JT82,A0A1D6GYV1,B6SS66,A0A1D6G941	A0A1D6LQQ9,K7WAM2,K7TY03,A0A1D6JT82,A0A1D6GYV1,B6SS66,A0A1D6G941	1	1	1
GO:0006955	immune response	P	5	5	1733	1733	0.00288517	0.00288517	over	A0A097PRD7,A0A1D6MFS8,A0A1D6MFS9,B4F9N8,D0EYF3	A0A097PRD7,A0A1D6MFS8,A0A1D6MFS9,B4F9N8,D0EYF3	1	1	1
GO:0031227	intrinsic component of endoplasmic reticulum membrane	C	2	2	1733	1733	0.00115407	0.00115407	over	A0A1D6J574,A0A1D6FQV5	A0A1D6J574,A0A1D6FQV5	1	1	1
GO:0055065	metal ion homeostasis	P	1	1	1733	1733	0.000577034	0.000577034	over	A0A1D6LHN0	A0A1D6LHN0	1	1	1
GO:0060918	auxin transport	P	1	1	1733	1733	0.000577034	0.000577034	over	A0A1D6I0N3	A0A1D6I0N3	1	1	1
GO:0044448	cell cortex part	C	3	3	1733	1733	0.0017311	0.0017311	over	A0A1D6MUJ1,A0A1D6HKJ9,A0A1D6INL1	A0A1D6MUJ1,A0A1D6HKJ9,A0A1D6INL1	1	1	1
GO:0051172	negative regulation of nitrogen compound metabolic process	P	4	4	1733	1733	0.00230814	0.00230814	over	A0A060CZB9,B8A0U2,B8QXF1,P49106	A0A060CZB9,B8A0U2,B8QXF1,P49106	1	1	1
GO:0030833	regulation of actin filament polymerization	P	1	1	1733	1733	0.000577034	0.000577034	over	A0A1D6P5E8	A0A1D6P5E8	1	1	1
GO:0061640	cytoskeleton-dependent cytokinesis	P	1	1	1733	1733	0.000577034	0.000577034	over	O49975	O49975	1	1	1
GO:0009126	purine nucleoside monophosphate metabolic process	P	35	35	1733	1733	0.0201962	0.0201962	over	B4G0K4,Q84JX6,P08735,B4FAL9,B4FWP0,K7V794,B6T3P9,A0A1D6M7C2,C0PE24,B4FHH4,A0A1D6NCX2,B6UE86,K7UY19,B4G0N0,B4FB85,A0A1D6ESW5,A0A1D6I645,A0A1D6JIN2,B6SKW5,A0A1D6M0B4,A0A1D6M5J5,Q1KKB1,A0A1D6NFC1,C0HF32,B6TBW2,D2JSP9,A0A1D6JT22,B6TC18,A0A1D6IP65,A0A1D6L210,O24578,C0PHC0,A0A1D6H1R6,A0A1D6LSP8,B6T9C0	B4G0K4,Q84JX6,P08735,B4FAL9,B4FWP0,K7V794,B6T3P9,A0A1D6M7C2,C0PE24,B4FHH4,A0A1D6NCX2,B6UE86,K7UY19,B4G0N0,B4FB85,A0A1D6ESW5,A0A1D6I645,A0A1D6JIN2,B6SKW5,A0A1D6M0B4,A0A1D6M5J5,Q1KKB1,A0A1D6NFC1,C0HF32,B6TBW2,D2JSP9,A0A1D6JT22,B6TC18,A0A1D6IP65,A0A1D6L210,O24578,C0PHC0,A0A1D6H1R6,A0A1D6LSP8,B6T9C0	1	1	1
GO:0016899	oxidoreductase activity, acting on the CH-OH group of donors, oxygen as acceptor	F	2	2	1733	1733	0.00115407	0.00115407	over	K7U1M0,A0A1D6EIA6	K7U1M0,A0A1D6EIA6	1	1	1
GO:0046570	methylthioribulose 1-phosphate dehydratase activity	F	1	1	1733	1733	0.000577034	0.000577034	over	B4G0F3	B4G0F3	1	1	1
GO:0004869	cysteine-type endopeptidase inhibitor activity	F	1	1	1733	1733	0.000577034	0.000577034	over	B4FV48	B4FV48	1	1	1
GO:0061458	reproductive system development	P	9	9	1733	1733	0.00519331	0.00519331	over	B6TCI7,C0PB60,C0P6D0,B4FTE5,B4F9N8,H2BJB6,E3T1X0,B6U1D7,A0A1D6I0N3	B6TCI7,C0PB60,C0P6D0,B4FTE5,B4F9N8,H2BJB6,E3T1X0,B6U1D7,A0A1D6I0N3	1	1	1
GO:0008610	lipid biosynthetic process	P	16	16	1733	1733	0.00923254	0.00923254	over	A0A1D6EDK4,A0A1D6J3D1,B4FTC8,A0A1D6LUH7,B7ZZJ0,K7VKS0,P93852,B4FQZ7,A0A1D6K5C2,P49353,Q71RX2,A0A1D6KIM9,A0A0N7ER80,B8A054,B8XH56,A0A1D6GM07	A0A1D6EDK4,A0A1D6J3D1,B4FTC8,A0A1D6LUH7,B7ZZJ0,K7VKS0,P93852,B4FQZ7,A0A1D6K5C2,P49353,Q71RX2,A0A1D6KIM9,A0A0N7ER80,B8A054,B8XH56,A0A1D6GM07	1	1	1
GO:1901698	response to nitrogen compound	P	2	2	1733	1733	0.00115407	0.00115407	over	D0EYF3,B6TZD1	D0EYF3,B6TZD1	1	1	1
GO:0016817	hydrolase activity, acting on acid anhydrides	F	106	106	1733	1733	0.0611656	0.0611656	over	C0PHC0,B4FRC2,B6T2T0,B6U0S1,A0A1D6M1G2,B6SKA7,A0A1R3MJR7,Q43697,A0A1D6J4Q8,B6UHJ4,Q41784,C0PA67,Q9M7E3,O50018,C4JBJ2,C0PH85,A0A1D6EEC4,C0PKT5,Q9M7E4,A0A1D6FY00,K7VKH1,A0A1D6IGS0,A0A1D6NK26,B4FB55,B6TNU0,B4FTQ4,B4FAE1,A0A1D6LT87,A0A1D6FJS7,B4F7V4,B4FE06,B4FH57,B6TX62,B6UEQ3,B6TBX3,C0PHK6,B4FVJ6,A0A1D6M9Z1,A0A1D6N308,A0A1D6Q3U2,C4J9U1,A0A1D6KJP1,B4FSY4,B6TFK5,Q41874,A0A1D6JIK1,A0A1D6KZD6,A0A1D6LBR4…	C0PHC0,B4FRC2,B6T2T0,B6U0S1,A0A1D6M1G2,B6SKA7,A0A1R3MJR7,Q43697,A0A1D6J4Q8,B6UHJ4,Q41784,C0PA67,Q9M7E3,O50018,C4JBJ2,C0PH85,A0A1D6EEC4,C0PKT5,Q9M7E4,A0A1D6FY00,K7VKH1,A0A1D6IGS0,A0A1D6NK26,B4FB55,B6TNU0,B4FTQ4,B4FAE1,A0A1D6LT87,A0A1D6FJS7,B4F7V4,B4FE06,B4FH57,B6TX62,B6UEQ3,B6TBX3,C0PHK6,B4FVJ6,A0A1D6M9Z1,A0A1D6N308,A0A1D6Q3U2,C4J9U1,A0A1D6KJP1,B4FSY4,B6TFK5,Q41874,A0A1D6JIK1,A0A1D6KZD6,A0A1D6LBR4…	1	1	1
GO:0015986	ATP synthesis coupled proton transport	P	7	7	1733	1733	0.00403924	0.00403924	over	Q1KKB1,A0A1D6NFC1,C0HF32,B6TBW2,D2JSP9,A0A1D6JT22,B6TC18	Q1KKB1,A0A1D6NFC1,C0HF32,B6TBW2,D2JSP9,A0A1D6JT22,B6TC18	1	1	1
GO:0007205	protein kinase C-activating G-protein coupled receptor signaling pathway	P	1	1	1733	1733	0.000577034	0.000577034	over	A0A1D6DX70	A0A1D6DX70	1	1	1
GO:0009414	response to water deprivation	P	5	5	1733	1733	0.00288517	0.00288517	over	B6T887,Q42376,K7TVZ1,B6TX10,B6U9E1	B6T887,Q42376,K7TVZ1,B6TX10,B6U9E1	1	1	1
GO:0008194	UDP-glycosyltransferase activity	F	16	16	1733	1733	0.00923254	0.00923254	over	A0A1D6HNT1,P04713,A0A1D6LVT8,A0A1D6DPJ0,A0A1D6NUU8,A0A1D6NER4,B6U1D7,A0A097C0T5,D2IQA2,A0A1D6PZZ9,A0A1D6K2D7,A0A1D6G664,A0A1D6H2R7,A0A1D6LQW1,A0A1D6PRE0,B4G072	A0A1D6HNT1,P04713,A0A1D6LVT8,A0A1D6DPJ0,A0A1D6NUU8,A0A1D6NER4,B6U1D7,A0A097C0T5,D2IQA2,A0A1D6PZZ9,A0A1D6K2D7,A0A1D6G664,A0A1D6H2R7,A0A1D6LQW1,A0A1D6PRE0,B4G072	1	1	1
GO:0052726	inositol-1,3,4-trisphosphate 5-kinase activity	F	1	1	1733	1733	0.000577034	0.000577034	over	B4FBE5	B4FBE5	1	1	1
GO:0004013	adenosylhomocysteinase activity	F	1	1	1733	1733	0.000577034	0.000577034	over	B6T440	B6T440	1	1	1
GO:0051640	organelle localization	P	6	6	1733	1733	0.0034622	0.0034622	over	C0HI04,A0A1D6INL1,C0P432,B6SSY2,K7W532,A0A1D6MUJ1	C0HI04,A0A1D6INL1,C0P432,B6SSY2,K7W532,A0A1D6MUJ1	1	1	1
GO:0009250	glucan biosynthetic process	P	17	17	1733	1733	0.00980958	0.00980958	over	P55241,D3YKV1,Q3SAE3,A0A0P0HX16,O81387,Q947B9,Q941P2,P55234,A0A1D6EBQ6,Q84P42,A5GZ73,Q84XW7,Q84QF3,Q7Y0M0,P04713,A0A1D6LVT8,A0A1D6NUU8	P55241,D3YKV1,Q3SAE3,A0A0P0HX16,O81387,Q947B9,Q941P2,P55234,A0A1D6EBQ6,Q84P42,A5GZ73,Q84XW7,Q84QF3,Q7Y0M0,P04713,A0A1D6LVT8,A0A1D6NUU8	1	1	1
GO:0006352	DNA-templated transcription, initiation	P	1	1	1733	1733	0.000577034	0.000577034	over	A0A1D6ETX5	A0A1D6ETX5	1	1	1
GO:0006556	S-adenosylmethionine biosynthetic process	P	3	3	1733	1733	0.0017311	0.0017311	over	A0A1D6FHW2,B4FIE9,B6UB80	A0A1D6FHW2,B4FIE9,B6UB80	1	1	1
GO:0044815	DNA packaging complex	C	11	11	1733	1733	0.00634737	0.00634737	over	P30756,B6T1G5,B6T878,B6SYU0,B6T8C2,B6U9E1,P69246,B4FH55,B6SJQ5,B6T2D5,B6TGH8	P30756,B6T1G5,B6T878,B6SYU0,B6T8C2,B6U9E1,P69246,B4FH55,B6SJQ5,B6T2D5,B6TGH8	1	1	1
GO:0034212	peptide N-acetyltransferase activity	F	1	1	1733	1733	0.000577034	0.000577034	over	C4JBU6	C4JBU6	1	1	1
GO:0009309	amine biosynthetic process	P	4	4	1733	1733	0.00230814	0.00230814	over	A0A1D6LA97,B4F8P4,K7WHC8,C0P2Y6	A0A1D6LA97,B4F8P4,K7WHC8,C0P2Y6	1	1	1
GO:0006144	purine nucleobase metabolic process	P	3	3	1733	1733	0.0017311	0.0017311	over	A0A1D6Q4V8,B4FS03,A0A1D6M5J5	A0A1D6Q4V8,B4FS03,A0A1D6M5J5	1	1	1
GO:0005743	mitochondrial inner membrane	C	10	10	1733	1733	0.00577034	0.00577034	over	A0A1D6NFC1,C0HF32,D2JSP9,B6TC18,B4FUV9,C0PB60,P12857,B4FSA7,B6U124,P00412	A0A1D6NFC1,C0HF32,D2JSP9,B6TC18,B4FUV9,C0PB60,P12857,B4FSA7,B6U124,P00412	1	1	1
GO:0048438	floral whorl development	P	1	1	1733	1733	0.000577034	0.000577034	over	C0PB60	C0PB60	1	1	1
GO:0005794	Golgi apparatus	C	25	25	1733	1733	0.0144259	0.0144259	over	B8A2Z3,A0A1D6H785,A0A1D6LL22,B4G0V4,A0A1D6MXN8,B4F918,B6SZK9,A0A1D6N303,A0A1D6L1X4,A0A1D6MGC6,A0A1D6MR41,C0P4R5,A0A097PT11,A0A1D6JU58,A0A1D6EFK8,A0A1D6EGW5,A0A1D6PSS6,A0A1D6J6M5,A0A1D6IQF5,A0A1D6DT47,B4FIZ5,A0A1D6GJK6,B6TG58,A0A1D6N3A1,A0A1D6KQ74	B8A2Z3,A0A1D6H785,A0A1D6LL22,B4G0V4,A0A1D6MXN8,B4F918,B6SZK9,A0A1D6N303,A0A1D6L1X4,A0A1D6MGC6,A0A1D6MR41,C0P4R5,A0A097PT11,A0A1D6JU58,A0A1D6EFK8,A0A1D6EGW5,A0A1D6PSS6,A0A1D6J6M5,A0A1D6IQF5,A0A1D6DT47,B4FIZ5,A0A1D6GJK6,B6TG58,A0A1D6N3A1,A0A1D6KQ74	1	1	1
GO:1903509	liposaccharide metabolic process	P	1	1	1733	1733	0.000577034	0.000577034	over	A0A1D6KIM9	A0A1D6KIM9	1	1	1
GO:0006397	mRNA processing	P	6	6	1733	1733	0.0034622	0.0034622	over	K7V792,A0A1D6GPS2,A0A1D6GYZ2,B6U1P3,A0A1D6K2V5,A0A1D6LE72	K7V792,A0A1D6GPS2,A0A1D6GYZ2,B6U1P3,A0A1D6K2V5,A0A1D6LE72	1	1	1
GO:0048511	rhythmic process	P	2	2	1733	1733	0.00115407	0.00115407	over	A0A1D6JKL7,A0A1D6KQ74	A0A1D6JKL7,A0A1D6KQ74	1	1	1
GO:0009220	pyrimidine ribonucleotide biosynthetic process	P	6	6	1733	1733	0.0034622	0.0034622	over	A0A0A7DIX5,A0A1D6G4I9,Q9LKI4,A0A1D6N1C9,A0A1D6GXN7,A0A1D6MXC9	A0A0A7DIX5,A0A1D6G4I9,Q9LKI4,A0A1D6N1C9,A0A1D6GXN7,A0A1D6MXC9	1	1	1
GO:0033609	oxalate metabolic process	P	1	1	1733	1733	0.000577034	0.000577034	over	H2BJB6	H2BJB6	1	1	1
GO:0005977	glycogen metabolic process	P	14	14	1733	1733	0.00807848	0.00807848	over	P55241,D3YKV1,Q3SAE3,A0A0P0HX16,O81387,Q947B9,Q941P2,P55234,A0A1D6EBQ6,Q84P42,A5GZ73,Q84XW7,Q84QF3,Q7Y0M0	P55241,D3YKV1,Q3SAE3,A0A0P0HX16,O81387,Q947B9,Q941P2,P55234,A0A1D6EBQ6,Q84P42,A5GZ73,Q84XW7,Q84QF3,Q7Y0M0	1	1	1
GO:0051301	cell division	P	4	4	1733	1733	0.00230814	0.00230814	over	O49975,A0A1D6GQ42,A0A1D6JIK1,B6TCI7	O49975,A0A1D6GQ42,A0A1D6JIK1,B6TCI7	1	1	1
GO:0009221	pyrimidine deoxyribonucleotide biosynthetic process	P	2	2	1733	1733	0.00115407	0.00115407	over	A0A1D6PSY8,B6TN98	A0A1D6PSY8,B6TN98	1	1	1
GO:0031072	heat shock protein binding	F	1	1	1733	1733	0.000577034	0.000577034	over	A0A1D6KWY6	A0A1D6KWY6	1	1	1
GO:0098542	defense response to other organism	P	9	9	1733	1733	0.00519331	0.00519331	over	C0PEJ4,B4F9N8,C0PEI9,H2BJB6,A2SZW8,A0A097PRD7,A0A1D6MFS8,A0A1D6MFS9,D0EYF3	C0PEJ4,B4F9N8,C0PEI9,H2BJB6,A2SZW8,A0A097PRD7,A0A1D6MFS8,A0A1D6MFS9,D0EYF3	1	1	1
GO:0005484	SNAP receptor activity	F	1	1	1733	1733	0.000577034	0.000577034	over	B6U7P5	B6U7P5	1	1	1
GO:0009751	response to salicylic acid	P	2	2	1733	1733	0.00115407	0.00115407	over	P12653,A0A097PRD7	P12653,A0A097PRD7	1	1	1
GO:0000228	nuclear chromosome	C	2	2	1733	1733	0.00115407	0.00115407	over	B7ZXC9,B4F9I2	B7ZXC9,B4F9I2	1	1	1
GO:0070925	organelle assembly	P	3	3	1733	1733	0.0017311	0.0017311	over	B6SSF3,Q08069,A0A1D6LDL7	B6SSF3,Q08069,A0A1D6LDL7	1	1	1
GO:0051234	establishment of localization	P	108	108	1733	1733	0.0623197	0.0623197	over	A0A1D6IQF5,A0A1D6L1X4,B8A2Z3,A0A1D6MGC6,A0A1D6MR41,A0A1D6H785,A0A1D6K3D9,K7WDG3,A0A1D6LL22,A0A1D6LLP8,B6TG58,A0A1D6DT47,A0A1D6E566,A0A1D6N3A1,B4FIZ5,B6TIQ4,B6U7P5,C0PFY3,C0P5C0,K7VEB9,A0A1D6MPN8,B6U4F2,A0A1D6N584,B4FSY4,A0A1D6DTZ0,A0A1D6LHN0,B6THJ2,A0A1D6KE02,A0A1D6LCD0,A0A1D6M2S2,A0A1D6MWV6,A0A1D6GCU9,A0A1D6Q230,B6TBM1,A0A096UGL9,A0A1D6H829,A0A1D6EFK8,A0A1D6JKX1,A0A097PT11,A0A1D6E5A1,A0A1D6EGW5,…	A0A1D6IQF5,A0A1D6L1X4,B8A2Z3,A0A1D6MGC6,A0A1D6MR41,A0A1D6H785,A0A1D6K3D9,K7WDG3,A0A1D6LL22,A0A1D6LLP8,B6TG58,A0A1D6DT47,A0A1D6E566,A0A1D6N3A1,B4FIZ5,B6TIQ4,B6U7P5,C0PFY3,C0P5C0,K7VEB9,A0A1D6MPN8,B6U4F2,A0A1D6N584,B4FSY4,A0A1D6DTZ0,A0A1D6LHN0,B6THJ2,A0A1D6KE02,A0A1D6LCD0,A0A1D6M2S2,A0A1D6MWV6,A0A1D6GCU9,A0A1D6Q230,B6TBM1,A0A096UGL9,A0A1D6H829,A0A1D6EFK8,A0A1D6JKX1,A0A097PT11,A0A1D6E5A1,A0A1D6EGW5,…	1	1	1
GO:0009438	methylglyoxal metabolic process	P	1	1	1733	1733	0.000577034	0.000577034	over	B6T2Y2	B6T2Y2	1	1	1
GO:0009152	purine ribonucleotide biosynthetic process	P	15	15	1733	1733	0.00865551	0.00865551	over	A0A1D6JIN2,B6SKW5,A0A0A7DIX5,A0A1D6M0B4,A0A1D6M5J5,A0A1D6I9S9,Q1KKB1,A0A1D6NFC1,C0HF32,B6TBW2,D2JSP9,A0A1D6JT22,B6TC18,A0A1D6IP65,O24578	A0A1D6JIN2,B6SKW5,A0A0A7DIX5,A0A1D6M0B4,A0A1D6M5J5,A0A1D6I9S9,Q1KKB1,A0A1D6NFC1,C0HF32,B6TBW2,D2JSP9,A0A1D6JT22,B6TC18,A0A1D6IP65,O24578	1	1	1
GO:0070734	histone H3-K27 methylation	P	1	1	1733	1733	0.000577034	0.000577034	over	B4F9N8	B4F9N8	1	1	1
GO:0007005	mitochondrion organization	P	2	2	1733	1733	0.00115407	0.00115407	over	B4FUV9,B6U4D3	B4FUV9,B6U4D3	1	1	1
GO:0001732	formation of cytoplasmic translation initiation complex	P	11	11	1733	1733	0.00634737	0.00634737	over	K7VAS4,C0P790,A0A096RFR6,A0A1D6DXG8,B4FBV8,B6TRV3,A0A1D6MF48,A0A1D6HT03,B4FWK0,B6SHE0,B4FRD9	K7VAS4,C0P790,A0A096RFR6,A0A1D6DXG8,B4FBV8,B6TRV3,A0A1D6MF48,A0A1D6HT03,B4FWK0,B6SHE0,B4FRD9	1	1	1
GO:0042430	indole-containing compound metabolic process	P	3	3	1733	1733	0.0017311	0.0017311	over	A0A1D6LA97,B4F8P4,K7WHC8	A0A1D6LA97,B4F8P4,K7WHC8	1	1	1
GO:0006544	glycine metabolic process	P	1	1	1733	1733	0.000577034	0.000577034	over	Q8W523	Q8W523	1	1	1
GO:0004742	dihydrolipoyllysine-residue acetyltransferase activity	F	2	2	1733	1733	0.00115407	0.00115407	over	A0A1D6H6Z1,A0A1D6QQE1	A0A1D6H6Z1,A0A1D6QQE1	1	1	1
GO:0009173	pyrimidine ribonucleoside monophosphate metabolic process	P	4	4	1733	1733	0.00230814	0.00230814	over	A0A1D6G4I9,Q9LKI4,A0A1D6N1C9,A0A1D6GXN7	A0A1D6G4I9,Q9LKI4,A0A1D6N1C9,A0A1D6GXN7	1	1	1
GO:0019238	cyclohydrolase activity	F	2	2	1733	1733	0.00115407	0.00115407	over	A0A1D6DZR9,K7V902	A0A1D6DZR9,K7V902	1	1	1
GO:0019200	carbohydrate kinase activity	F	11	11	1733	1733	0.00634737	0.00634737	over	A0A1D6NR86,A0A1D6KQE9,C0P567,A0A1D6Q8I9,A0A096S0J0,A0A1D6MAI0,H7BRM0,A0A1D6NCX2,B4FB85,B6TFE4,A0A1D6IVK7	A0A1D6NR86,A0A1D6KQE9,C0P567,A0A1D6Q8I9,A0A096S0J0,A0A1D6MAI0,H7BRM0,A0A1D6NCX2,B4FB85,B6TFE4,A0A1D6IVK7	1	1	1
GO:0016810	hydrolase activity, acting on carbon-nitrogen (but not peptide) bonds	F	9	9	1733	1733	0.00519331	0.00519331	over	A0A1D6IP65,A0A1D6DZR9,A0A1D6KJ07,B6TNG9,K7V902,B7ZWU3,B4FQ58,A0A1D6F0N8,A0A1D6N0V6	A0A1D6IP65,A0A1D6DZR9,A0A1D6KJ07,B6TNG9,K7V902,B7ZWU3,B4FQ58,A0A1D6F0N8,A0A1D6N0V6	1	1	1
GO:0004350	glutamate-5-semialdehyde dehydrogenase activity	F	1	1	1733	1733	0.000577034	0.000577034	over	C4IYE1	C4IYE1	1	1	1
GO:0043242	negative regulation of protein complex disassembly	P	1	1	1733	1733	0.000577034	0.000577034	over	A0A1D6P5E8	A0A1D6P5E8	1	1	1
GO:0051644	plastid localization	P	2	2	1733	1733	0.00115407	0.00115407	over	B6SSY2,K7W532	B6SSY2,K7W532	1	1	1
GO:0019842	vitamin binding	F	32	32	1733	1733	0.0184651	0.0184651	over	A0A1D6KCZ2,B4FUH2,A0A096R382,O82443,A0A1D6DZK8,B6T4E6,B8A0T6,C4J030,A0A1D6GJ71,C0PCC7,A0A1D6FF57,A0A1D6JQ63,A0A1D6JZR5,A0A1D6N719,B4FLP7,B9TST3,C0P6C5,K7URA3,A0A096RBT2,A0A1D6FA18,A0A1D6FWI7,A0A1D6JWA0,B4FY87,B6TRS1,A0A1Q1A360,A0A1D6LLS5,K7TJV6,Q41769,A0A1D6ECM0,C4J495,B4G0U4,G4XT52	A0A1D6KCZ2,B4FUH2,A0A096R382,O82443,A0A1D6DZK8,B6T4E6,B8A0T6,C4J030,A0A1D6GJ71,C0PCC7,A0A1D6FF57,A0A1D6JQ63,A0A1D6JZR5,A0A1D6N719,B4FLP7,B9TST3,C0P6C5,K7URA3,A0A096RBT2,A0A1D6FA18,A0A1D6FWI7,A0A1D6JWA0,B4FY87,B6TRS1,A0A1Q1A360,A0A1D6LLS5,K7TJV6,Q41769,A0A1D6ECM0,C4J495,B4G0U4,G4XT52	1	1	1
GO:0046486	glycerolipid metabolic process	P	5	5	1733	1733	0.00288517	0.00288517	over	K7VKS0,A0A1D6GM07,A0A1D6GJH3,A0A1D6IUV5,A0A1D6M6Z6	K7VKS0,A0A1D6GM07,A0A1D6GJH3,A0A1D6IUV5,A0A1D6M6Z6	1	1	1
GO:0006613	cotranslational protein targeting to membrane	P	4	4	1733	1733	0.00230814	0.00230814	over	B6U4F2,A0A1D6N584,B4FSY4,A0A1D6DTZ0	B6U4F2,A0A1D6N584,B4FSY4,A0A1D6DTZ0	1	1	1
GO:0071944	cell periphery	C	29	29	1733	1733	0.016734	0.016734	over	B4G0K4,B6U2V3,K7VKH1,Q08062,A0A1D6EP71,B6TCC9,Q43271,Q84RL7,A0A096QP97,A0A1D6L8I2,A0A1D6MV33,A0A1D6PRE0,B6U9E1,B6UIE1,Q43243,A0A1D6KQ74,A0A286KBP9,B4G1Z2,Q4TZJ2,C4JBB8,B8A2X5,A0A1D6IKN7,B6SWW5,A0A1D6IQF5,A0A1D6DT47,B4FIZ5,A0A1D6MUJ1,A0A1D6HKJ9,A0A1D6INL1	B4G0K4,B6U2V3,K7VKH1,Q08062,A0A1D6EP71,B6TCC9,Q43271,Q84RL7,A0A096QP97,A0A1D6L8I2,A0A1D6MV33,A0A1D6PRE0,B6U9E1,B6UIE1,Q43243,A0A1D6KQ74,A0A286KBP9,B4G1Z2,Q4TZJ2,C4JBB8,B8A2X5,A0A1D6IKN7,B6SWW5,A0A1D6IQF5,A0A1D6DT47,B4FIZ5,A0A1D6MUJ1,A0A1D6HKJ9,A0A1D6INL1	1	1	1
GO:1902904	negative regulation of supramolecular fiber organization	P	1	1	1733	1733	0.000577034	0.000577034	over	A0A1D6P5E8	A0A1D6P5E8	1	1	1
GO:0016854	racemase and epimerase activity	F	6	6	1733	1733	0.0034622	0.0034622	over	A0A1D6HBB7,B6TIR4,B6UIE1,B4FQ56,B6T588,B6T6S5	A0A1D6HBB7,B6TIR4,B6UIE1,B4FQ56,B6T588,B6T6S5	1	1	1
GO:0032774	RNA biosynthetic process	P	22	22	1733	1733	0.0126947	0.0126947	over	A0A1D6QBN2,A0A1D6F0N8,B7ZXC9,C4JBU6,B6THZ2,C0PM91,A0A060D7Z5,A0A1D6DWV6,A0A1D6EAN3,A0A1D6IBB1,B4F9I2,B6TRY4,B4FNK1,A0A1D6JWN6,A0A1D6ETX5,A0A1D6P1E2,B6SP06,B6TNJ4,K4JFK6,B4F9N8,A0A060CZB9,B8A0U2	A0A1D6QBN2,A0A1D6F0N8,B7ZXC9,C4JBU6,B6THZ2,C0PM91,A0A060D7Z5,A0A1D6DWV6,A0A1D6EAN3,A0A1D6IBB1,B4F9I2,B6TRY4,B4FNK1,A0A1D6JWN6,A0A1D6ETX5,A0A1D6P1E2,B6SP06,B6TNJ4,K4JFK6,B4F9N8,A0A060CZB9,B8A0U2	1	1	1
GO:0097659	nucleic acid-templated transcription	P	22	22	1733	1733	0.0126947	0.0126947	over	A0A1D6QBN2,A0A1D6F0N8,B7ZXC9,C4JBU6,B6THZ2,C0PM91,A0A060D7Z5,A0A1D6DWV6,A0A1D6EAN3,A0A1D6IBB1,B4F9I2,B6TRY4,B4FNK1,A0A1D6JWN6,A0A1D6ETX5,A0A1D6P1E2,B6SP06,B6TNJ4,K4JFK6,B4F9N8,A0A060CZB9,B8A0U2	A0A1D6QBN2,A0A1D6F0N8,B7ZXC9,C4JBU6,B6THZ2,C0PM91,A0A060D7Z5,A0A1D6DWV6,A0A1D6EAN3,A0A1D6IBB1,B4F9I2,B6TRY4,B4FNK1,A0A1D6JWN6,A0A1D6ETX5,A0A1D6P1E2,B6SP06,B6TNJ4,K4JFK6,B4F9N8,A0A060CZB9,B8A0U2	1	1	1
GO:0006265	DNA topological change	P	2	2	1733	1733	0.00115407	0.00115407	over	A0A1D6GET7,A0A1D6I196	A0A1D6GET7,A0A1D6I196	1	1	1
GO:0036440	citrate synthase activity	F	1	1	1733	1733	0.000577034	0.000577034	over	B6TAE5	B6TAE5	1	1	1
GO:0050657	nucleic acid transport	P	3	3	1733	1733	0.0017311	0.0017311	over	B6U2V3,A0A1D6K314,A0A1D6K2V5	B6U2V3,A0A1D6K314,A0A1D6K2V5	1	1	1
GO:0033554	cellular response to stress	P	10	10	1733	1733	0.00577034	0.00577034	over	B6TP06,A0A1D6GPS2,B7ZY61,B4FHY0,A0A1D6ETI9,C4J073,A0A1D6IP29,C0PDC7,B6TZD1,A0A1D6QT99	B6TP06,A0A1D6GPS2,B7ZY61,B4FHY0,A0A1D6ETI9,C4J073,A0A1D6IP29,C0PDC7,B6TZD1,A0A1D6QT99	1	1	1
GO:0004729	oxygen-dependent protoporphyrinogen oxidase activity	F	1	1	1733	1733	0.000577034	0.000577034	over	B4FL52	B4FL52	1	1	1
GO:0046497	nicotinate nucleotide metabolic process	P	1	1	1733	1733	0.000577034	0.000577034	over	B4FZV8	B4FZV8	1	1	1
GO:0007023	post-chaperonin tubulin folding pathway	P	1	1	1733	1733	0.000577034	0.000577034	over	A0A1D6GN92	A0A1D6GN92	1	1	1
GO:0050789	regulation of biological process	P	87	87	1733	1733	0.050202	0.050202	over	B4F854,A0A1D6L3E7,A0A1D6F285,C0PBF4,C4J4T0,A0A1D6IP65,A0A1D6PSC4,A5A5E7,B4FLB0,A0A1D6ERC1,A0A1D6I5N9,C0PHH5,A0A1D6QVF9,Q5EUD7,Q5EUD6,A2SZW8,A0A1D6GXP7,A0A1D6NUN7,A0A1D6FI07,B4FH10,Q5EUD1,A0A1D6EAK1,A0A1D6G9Y2,A0A1D6Q0H2,B4FQ54,B4FSA2,B6SMC1,B6TDA9,B8A1C0,A0A1D6F0N8,B7ZXC9,B4FNK1,C4JBU6,A0A1D6JWN6,A0A060D7Z5,A0A1D6EAN3,A0A1D6ETX5,A0A1D6P1E2,B4F9I2,B6SP06,B6TNJ4,B6TRY4,K4JFK6,A0A1D6QT99,A0A1Z1GDQ9,…	B4F854,A0A1D6L3E7,A0A1D6F285,C0PBF4,C4J4T0,A0A1D6IP65,A0A1D6PSC4,A5A5E7,B4FLB0,A0A1D6ERC1,A0A1D6I5N9,C0PHH5,A0A1D6QVF9,Q5EUD7,Q5EUD6,A2SZW8,A0A1D6GXP7,A0A1D6NUN7,A0A1D6FI07,B4FH10,Q5EUD1,A0A1D6EAK1,A0A1D6G9Y2,A0A1D6Q0H2,B4FQ54,B4FSA2,B6SMC1,B6TDA9,B8A1C0,A0A1D6F0N8,B7ZXC9,B4FNK1,C4JBU6,A0A1D6JWN6,A0A060D7Z5,A0A1D6EAN3,A0A1D6ETX5,A0A1D6P1E2,B4F9I2,B6SP06,B6TNJ4,B6TRY4,K4JFK6,A0A1D6QT99,A0A1Z1GDQ9,…	1	1	1
GO:0065002	intracellular protein transmembrane transport	P	2	2	1733	1733	0.00115407	0.00115407	over	B4FUV9,A0A1D6J574	B4FUV9,A0A1D6J574	1	1	1
GO:0009893	positive regulation of metabolic process	P	5	5	1733	1733	0.00288517	0.00288517	over	B4G1E1,B4F9N8,A0A1D6QT99,P80639,C0PM91	B4G1E1,B4F9N8,A0A1D6QT99,P80639,C0PM91	1	1	1
GO:0070469	respiratory chain	C	2	2	1733	1733	0.00115407	0.00115407	over	C0PB60,P00412	C0PB60,P00412	1	1	1
GO:1901989	positive regulation of cell cycle phase transition	P	1	1	1733	1733	0.000577034	0.000577034	over	A0A1D6JSD8	A0A1D6JSD8	1	1	1
GO:0003918	DNA topoisomerase type II (ATP-hydrolyzing) activity	F	2	2	1733	1733	0.00115407	0.00115407	over	A0A1D6GET7,A0A1D6I196	A0A1D6GET7,A0A1D6I196	1	1	1
GO:0046834	lipid phosphorylation	P	2	2	1733	1733	0.00115407	0.00115407	over	A0A1D6GJH3,A0A1D6IUV5	A0A1D6GJH3,A0A1D6IUV5	1	1	1
GO:0031333	negative regulation of protein complex assembly	P	1	1	1733	1733	0.000577034	0.000577034	over	A0A1D6P5E8	A0A1D6P5E8	1	1	1
GO:0045116	protein neddylation	P	3	3	1733	1733	0.0017311	0.0017311	over	A0A1D6L9R2,A0A1D6L9T7,B6TJH0	A0A1D6L9R2,A0A1D6L9T7,B6TJH0	1	1	1
GO:0044433	cytoplasmic vesicle part	C	15	15	1733	1733	0.00865551	0.00865551	over	A0A1D6L1X4,B8A2Z3,A0A1D6MGC6,A0A1D6MR41,B4G0V4,A0A1D6EFK8,A0A1D6EGW5,A0A1D6PSS6,B4F918,A0A1D6J6M5,A0A1D6H785,A0A1D6LL22,A0A1D6IQF5,A0A1D6DT47,B4FIZ5	A0A1D6L1X4,B8A2Z3,A0A1D6MGC6,A0A1D6MR41,B4G0V4,A0A1D6EFK8,A0A1D6EGW5,A0A1D6PSS6,B4F918,A0A1D6J6M5,A0A1D6H785,A0A1D6LL22,A0A1D6IQF5,A0A1D6DT47,B4FIZ5	1	1	1
GO:0015630	microtubule cytoskeleton	C	12	12	1733	1733	0.00692441	0.00692441	over	A0A1D6M6Z6,A0A1R3MJR7,Q43697,Q41784,C0PA67,C4JBJ2,C0PH85,C0PKT5,K7VKH1,A0A1D6L2U9,Q41874,B6TCI7	A0A1D6M6Z6,A0A1R3MJR7,Q43697,Q41784,C0PA67,C4JBJ2,C0PH85,C0PKT5,K7VKH1,A0A1D6L2U9,Q41874,B6TCI7	1	1	1
GO:0043649	dicarboxylic acid catabolic process	P	1	1	1733	1733	0.000577034	0.000577034	over	H2BJB6	H2BJB6	1	1	1
GO:0034762	regulation of transmembrane transport	P	2	2	1733	1733	0.00115407	0.00115407	over	A0A1D6KQ74,Q5EEQ2	A0A1D6KQ74,Q5EEQ2	1	1	1
GO:0016841	ammonia-lyase activity	F	2	2	1733	1733	0.00115407	0.00115407	over	A0A1D6GJ71,C0PMJ0	A0A1D6GJ71,C0PMJ0	1	1	1
GO:0009616	virus induced gene silencing	P	1	1	1733	1733	0.000577034	0.000577034	over	D0EYF3	D0EYF3	1	1	1
GO:0004550	nucleoside diphosphate kinase activity	F	1	1	1733	1733	0.000577034	0.000577034	over	A0A0A7DIX5	A0A0A7DIX5	1	1	1
GO:0005768	endosome	C	1	1	1733	1733	0.000577034	0.000577034	over	C0P4R5	C0P4R5	1	1	1
GO:0019438	aromatic compound biosynthetic process	P	75	75	1733	1733	0.0432776	0.0432776	over	A0A1D6I6V1,B6TRS1,K7V902,A0A1D6LA97,B4F8P4,K7WHC8,A0A1D6QBN2,A0A1D6DZR9,B6TAJ9,B4FFH8,A0A1D6Q4V8,B4FS03,A0A1D6JIN2,B6SKW5,A0A0A7DIX5,A0A1D6M0B4,A0A1D6M5J5,A0A1D6PSY8,B6TN98,A0A1D6F0N8,B7ZXC9,C4JBU6,B6THZ2,C0PM91,A0A060D7Z5,A0A1D6DWV6,A0A1D6EAN3,A0A1D6IBB1,B4F9I2,B6TRY4,B4FNK1,A0A1D6JWN6,A0A1D6ETX5,A0A1D6P1E2,B6SP06,B6TNJ4,K4JFK6,B6SRK3,B4FL52,B6T9G7,A0A1D6F1X1,A0A1D6EU26,B7ZXL4,B6TUB8,B4FNK8,K7V8…	A0A1D6I6V1,B6TRS1,K7V902,A0A1D6LA97,B4F8P4,K7WHC8,A0A1D6QBN2,A0A1D6DZR9,B6TAJ9,B4FFH8,A0A1D6Q4V8,B4FS03,A0A1D6JIN2,B6SKW5,A0A0A7DIX5,A0A1D6M0B4,A0A1D6M5J5,A0A1D6PSY8,B6TN98,A0A1D6F0N8,B7ZXC9,C4JBU6,B6THZ2,C0PM91,A0A060D7Z5,A0A1D6DWV6,A0A1D6EAN3,A0A1D6IBB1,B4F9I2,B6TRY4,B4FNK1,A0A1D6JWN6,A0A1D6ETX5,A0A1D6P1E2,B6SP06,B6TNJ4,K4JFK6,B6SRK3,B4FL52,B6T9G7,A0A1D6F1X1,A0A1D6EU26,B7ZXL4,B6TUB8,B4FNK8,K7V8…	1	1	1
GO:0000910	cytokinesis	P	1	1	1733	1733	0.000577034	0.000577034	over	O49975	O49975	1	1	1
GO:0008652	cellular amino acid biosynthetic process	P	53	53	1733	1733	0.0305828	0.0305828	over	A0A1D6I6V1,B6TRS1,K7V902,A0A1D6LA97,B4F8P4,K7WHC8,K7TZ51,B6TEB2,A0A1D6NY88,P80608,A0A1D6FCB3,C0PCX2,A0A1D6G294,B4F9A2,P38563,B9TSW5,A0A1D6DW07,B4FRI1,B6SKK1,B6SRK3,A0A1D6ENN4,A0A1D6F1X1,A0A1D6EU26,B7ZXL4,B6TUB8,B4FNK8,K7V8J3,B6T4U1,O24566,A0A1D6HCR9,B6TXK4,P49079,Q8W529,A0A1D6GL76,C4IZ68,P26259,B4FQ56,A0A1Q1A360,C0PC62,Q41769,B6TF69,A0A1D6GJ71,B6SH97,C0P8I4,A0A1D6EIB6,K7UB17,B6TZD1,B4G0F3,B4FAV4,…	A0A1D6I6V1,B6TRS1,K7V902,A0A1D6LA97,B4F8P4,K7WHC8,K7TZ51,B6TEB2,A0A1D6NY88,P80608,A0A1D6FCB3,C0PCX2,A0A1D6G294,B4F9A2,P38563,B9TSW5,A0A1D6DW07,B4FRI1,B6SKK1,B6SRK3,A0A1D6ENN4,A0A1D6F1X1,A0A1D6EU26,B7ZXL4,B6TUB8,B4FNK8,K7V8J3,B6T4U1,O24566,A0A1D6HCR9,B6TXK4,P49079,Q8W529,A0A1D6GL76,C4IZ68,P26259,B4FQ56,A0A1Q1A360,C0PC62,Q41769,B6TF69,A0A1D6GJ71,B6SH97,C0P8I4,A0A1D6EIB6,K7UB17,B6TZD1,B4G0F3,B4FAV4,…	1	1	1
GO:0016818	hydrolase activity, acting on acid anhydrides, in phosphorus-containing anhydrides	F	105	105	1733	1733	0.0605886	0.0605886	over	C0PHC0,B4FRC2,B6T2T0,B6U0S1,A0A1D6M1G2,B6SKA7,A0A1R3MJR7,Q43697,A0A1D6J4Q8,B6UHJ4,Q41784,C0PA67,Q9M7E3,O50018,C4JBJ2,C0PH85,A0A1D6EEC4,C0PKT5,Q9M7E4,A0A1D6FY00,K7VKH1,A0A1D6IGS0,A0A1D6NK26,B4FB55,B6TNU0,B4FTQ4,B4FAE1,A0A1D6LT87,A0A1D6FJS7,B4F7V4,B4FE06,B4FH57,B6TX62,B6UEQ3,B6TBX3,C0PHK6,B4FVJ6,A0A1D6M9Z1,A0A1D6N308,A0A1D6Q3U2,C4J9U1,A0A1D6KJP1,B4FSY4,B6TFK5,Q41874,A0A1D6JIK1,A0A1D6KZD6,A0A1D6LBR4…	C0PHC0,B4FRC2,B6T2T0,B6U0S1,A0A1D6M1G2,B6SKA7,A0A1R3MJR7,Q43697,A0A1D6J4Q8,B6UHJ4,Q41784,C0PA67,Q9M7E3,O50018,C4JBJ2,C0PH85,A0A1D6EEC4,C0PKT5,Q9M7E4,A0A1D6FY00,K7VKH1,A0A1D6IGS0,A0A1D6NK26,B4FB55,B6TNU0,B4FTQ4,B4FAE1,A0A1D6LT87,A0A1D6FJS7,B4F7V4,B4FE06,B4FH57,B6TX62,B6UEQ3,B6TBX3,C0PHK6,B4FVJ6,A0A1D6M9Z1,A0A1D6N308,A0A1D6Q3U2,C4J9U1,A0A1D6KJP1,B4FSY4,B6TFK5,Q41874,A0A1D6JIK1,A0A1D6KZD6,A0A1D6LBR4…	1	1	1
GO:0016620	oxidoreductase activity, acting on the aldehyde or oxo group of donors, NAD or NADP as acceptor	F	15	15	1733	1733	0.00865551	0.00865551	over	W8TP90,C4IYE1,P08735,A0A1D6HUQ5,B6TRR5,B4FYG3,C6KEM4,B4FS87,A0A1Q0YML2,B6T7A4,A0A1D6H1J8,B6TB11,A0A1D6GGM0,A0A1X7YF02,Q53CF4	W8TP90,C4IYE1,P08735,A0A1D6HUQ5,B6TRR5,B4FYG3,C6KEM4,B4FS87,A0A1Q0YML2,B6T7A4,A0A1D6H1J8,B6TB11,A0A1D6GGM0,A0A1X7YF02,Q53CF4	1	1	1
GO:0009605	response to external stimulus	P	12	12	1733	1733	0.00692441	0.00692441	over	B4G0K4,C0PEJ4,B4F9N8,C0PEI9,H2BJB6,A2SZW8,A0A1D6I0N3,A0A1D6KQ74,A0A097PRD7,A0A1D6MFS8,A0A1D6MFS9,D0EYF3	B4G0K4,C0PEJ4,B4F9N8,C0PEI9,H2BJB6,A2SZW8,A0A1D6I0N3,A0A1D6KQ74,A0A097PRD7,A0A1D6MFS8,A0A1D6MFS9,D0EYF3	1	1	1
GO:0006887	exocytosis	P	5	5	1733	1733	0.00288517	0.00288517	over	C0HI04,A0A1D6INL1,C0P432,A0A1D6MUJ1,A0A1D6HKJ9	C0HI04,A0A1D6INL1,C0P432,A0A1D6MUJ1,A0A1D6HKJ9	1	1	1
GO:0008171	O-methyltransferase activity	F	6	6	1733	1733	0.0034622	0.0034622	over	B6TKG5,B1P123,Q5GLK6,Q7X875,B6TG62,B6TS22	B6TKG5,B1P123,Q5GLK6,Q7X875,B6TG62,B6TS22	1	1	1
GO:0008092	cytoskeletal protein binding	F	19	19	1733	1733	0.0109636	0.0109636	over	A0A1D6L2Q1,Q41764,A0A1D6GHI1,B6T5N9,A0A1D6HIG4,B6T236,A0A1D6G4H3,A0A1D6EXJ1,A0A1D6EY56,A0A1D6P5E8,C0HGZ5,A0A1D6DUH0,A0A1D6J579,A0A1D6NFB8,A0A1D6PPD3,K7W532,A0A1D6NB61,A0A1D6M6Z6,A0A1D6GN92	A0A1D6L2Q1,Q41764,A0A1D6GHI1,B6T5N9,A0A1D6HIG4,B6T236,A0A1D6G4H3,A0A1D6EXJ1,A0A1D6EY56,A0A1D6P5E8,C0HGZ5,A0A1D6DUH0,A0A1D6J579,A0A1D6NFB8,A0A1D6PPD3,K7W532,A0A1D6NB61,A0A1D6M6Z6,A0A1D6GN92	1	1	1
GO:0042364	water-soluble vitamin biosynthetic process	P	3	3	1733	1733	0.0017311	0.0017311	over	Q1PBI2,B6SJQ3,A0A096RBT2	Q1PBI2,B6SJQ3,A0A096RBT2	1	1	1
GO:0007140	male meiotic nuclear division	P	1	1	1733	1733	0.000577034	0.000577034	over	O49975	O49975	1	1	1
GO:0043226	organelle	C	340	340	1733	1733	0.196192	0.196192	over	Q1KKB1,Q43298,K7TY03,B6TRR5,B4FAD4,A0A1D6Q571,A0A1D6NCX2,C4JBB8,A0A1D6JQ63,C0HFM6,A0A1D6KQU5,B4FLP7,B6TH57,C0PCX2,B4FHY0,A0A1D6NK45,Q6R9G7,Q6R9L5,A0A1D6E9W6,B8A0Q3,A0A1D6NTJ2,A0A1D6PSC4,A5A5E7,B4FAK8,B6TNF1,A0A1D6EP71,A0A1D6QVF9,Q5EUD7,Q5EUD6,A0A096QP97,B6TG58,A0A1D6GXP7,A0A1D6L9B5,A0A1D6NWK9,A0A1D6LHN0,C0PKH8,A0A1D6QNT3,B4FBF2,B6U310,A0A1D6DYL5,B4G0K4,C0P5C0,K7VEB9,P49106,A0A1D6KE02,A0A1D6MPN8,A…	Q1KKB1,Q43298,K7TY03,B6TRR5,B4FAD4,A0A1D6Q571,A0A1D6NCX2,C4JBB8,A0A1D6JQ63,C0HFM6,A0A1D6KQU5,B4FLP7,B6TH57,C0PCX2,B4FHY0,A0A1D6NK45,Q6R9G7,Q6R9L5,A0A1D6E9W6,B8A0Q3,A0A1D6NTJ2,A0A1D6PSC4,A5A5E7,B4FAK8,B6TNF1,A0A1D6EP71,A0A1D6QVF9,Q5EUD7,Q5EUD6,A0A096QP97,B6TG58,A0A1D6GXP7,A0A1D6L9B5,A0A1D6NWK9,A0A1D6LHN0,C0PKH8,A0A1D6QNT3,B4FBF2,B6U310,A0A1D6DYL5,B4G0K4,C0P5C0,K7VEB9,P49106,A0A1D6KE02,A0A1D6MPN8,A…	1	1	1
GO:0046034	ATP metabolic process	P	29	29	1733	1733	0.016734	0.016734	over	B4G0K4,Q84JX6,P08735,B4FAL9,B4FWP0,K7V794,B6T3P9,A0A1D6M7C2,C0PE24,B4FHH4,A0A1D6NCX2,B6UE86,K7UY19,B4G0N0,B4FB85,A0A1D6ESW5,A0A1D6I645,Q1KKB1,A0A1D6NFC1,C0HF32,B6TBW2,D2JSP9,A0A1D6JT22,B6TC18,A0A1D6L210,C0PHC0,A0A1D6H1R6,A0A1D6LSP8,B6T9C0	B4G0K4,Q84JX6,P08735,B4FAL9,B4FWP0,K7V794,B6T3P9,A0A1D6M7C2,C0PE24,B4FHH4,A0A1D6NCX2,B6UE86,K7UY19,B4G0N0,B4FB85,A0A1D6ESW5,A0A1D6I645,Q1KKB1,A0A1D6NFC1,C0HF32,B6TBW2,D2JSP9,A0A1D6JT22,B6TC18,A0A1D6L210,C0PHC0,A0A1D6H1R6,A0A1D6LSP8,B6T9C0	1	1	1
GO:1903046	meiotic cell cycle process	P	2	2	1733	1733	0.00115407	0.00115407	over	O49975,A0A1D6L1Q8	O49975,A0A1D6L1Q8	1	1	1
GO:0016798	hydrolase activity, acting on glycosyl bonds	F	17	17	1733	1733	0.00980958	0.00980958	over	O81387,A0A1D6EBQ6,A0A1D6LPQ6,B4G1Z2,C0PHF3,K7VP34,Q84XW7,B4G004,A0A1D6ERN6,A0A1D6JST9,C0P3T5,B6SZC6,Q6JBP8,A0A1D6GZG2,B8QXF1,A0A1D6KS88,A0A1D6HG92	O81387,A0A1D6EBQ6,A0A1D6LPQ6,B4G1Z2,C0PHF3,K7VP34,Q84XW7,B4G004,A0A1D6ERN6,A0A1D6JST9,C0P3T5,B6SZC6,Q6JBP8,A0A1D6GZG2,B8QXF1,A0A1D6KS88,A0A1D6HG92	1	1	1
GO:0009218	pyrimidine ribonucleotide metabolic process	P	6	6	1733	1733	0.0034622	0.0034622	over	A0A0A7DIX5,A0A1D6G4I9,Q9LKI4,A0A1D6N1C9,A0A1D6GXN7,A0A1D6MXC9	A0A0A7DIX5,A0A1D6G4I9,Q9LKI4,A0A1D6N1C9,A0A1D6GXN7,A0A1D6MXC9	1	1	1
GO:0003712	transcription cofactor activity	F	1	1	1733	1733	0.000577034	0.000577034	over	A0A1D6IBB1	A0A1D6IBB1	1	1	1
GO:0031420	alkali metal ion binding	F	9	9	1733	1733	0.00519331	0.00519331	over	B7ZXH0,B4F9G8,A0A1D6L7N7,B6TBN6,B6TII5,C0PGB5,Q6IUP7,B4FYH2,A0A1D6PRY4	B7ZXH0,B4F9G8,A0A1D6L7N7,B6TBN6,B6TII5,C0PGB5,Q6IUP7,B4FYH2,A0A1D6PRY4	1	1	1
GO:0031369	translation initiation factor binding	F	2	2	1733	1733	0.00115407	0.00115407	over	C0P790,A0A1D6DXG8	C0P790,A0A1D6DXG8	1	1	1
GO:0008017	microtubule binding	F	8	8	1733	1733	0.00461627	0.00461627	over	A0A1D6EY56,A0A1D6GHI1,C0HGZ5,A0A1D6DUH0,A0A1D6J579,A0A1D6NFB8,A0A1D6PPD3,K7W532	A0A1D6EY56,A0A1D6GHI1,C0HGZ5,A0A1D6DUH0,A0A1D6J579,A0A1D6NFB8,A0A1D6PPD3,K7W532	1	1	1
GO:0015035	protein disulfide oxidoreductase activity	F	3	3	1733	1733	0.0017311	0.0017311	over	B4FH10,B4FQ54,B6SMC1	B4FH10,B4FQ54,B6SMC1	1	1	1
GO:0015935	small ribosomal subunit	C	14	14	1733	1733	0.00807848	0.00807848	over	A0A1D6PI63,B6TAQ5,B6UG10,B6SSF3,B6TNR8,A0A1D6GF42,K7TT73,B6T8L0,A0A1D6F932,A0A1D6JW41,B6TI93,B6U4I9,C0PC41,B6SHZ1	A0A1D6PI63,B6TAQ5,B6UG10,B6SSF3,B6TNR8,A0A1D6GF42,K7TT73,B6T8L0,A0A1D6F932,A0A1D6JW41,B6TI93,B6U4I9,C0PC41,B6SHZ1	1	1	1
GO:0005802	trans-Golgi network	C	1	1	1733	1733	0.000577034	0.000577034	over	C0P4R5	C0P4R5	1	1	1
GO:0006568	tryptophan metabolic process	P	3	3	1733	1733	0.0017311	0.0017311	over	A0A1D6LA97,B4F8P4,K7WHC8	A0A1D6LA97,B4F8P4,K7WHC8	1	1	1
GO:0090114	COPII-coated vesicle budding	P	1	1	1733	1733	0.000577034	0.000577034	over	B4F918	B4F918	1	1	1
GO:0009174	pyrimidine ribonucleoside monophosphate biosynthetic process	P	4	4	1733	1733	0.00230814	0.00230814	over	A0A1D6G4I9,Q9LKI4,A0A1D6N1C9,A0A1D6GXN7	A0A1D6G4I9,Q9LKI4,A0A1D6N1C9,A0A1D6GXN7	1	1	1
GO:0044703	multi-organism reproductive process	P	2	2	1733	1733	0.00115407	0.00115407	over	O49975,A0A1Q1D7W9	O49975,A0A1Q1D7W9	1	1	1
GO:0006069	ethanol oxidation	P	1	1	1733	1733	0.000577034	0.000577034	over	B6T6Q8	B6T6Q8	1	1	1
GO:0004611	phosphoenolpyruvate carboxykinase activity	F	8	8	1733	1733	0.00461627	0.00461627	over	K7VNE0,A0A1D6FBT4,Q9SAZ6,A0A1D6QPU0,A0A1D6I1V4,A0A1D6H5Z9,A0A1D6GBA2,B8XPZ2	K7VNE0,A0A1D6FBT4,Q9SAZ6,A0A1D6QPU0,A0A1D6I1V4,A0A1D6H5Z9,A0A1D6GBA2,B8XPZ2	1	1	1
GO:0019222	regulation of metabolic process	P	39	39	1733	1733	0.0225043	0.0225043	over	A0A1D6L3E7,B8A1C0,A0A1D6F0N8,B7ZXC9,B4FNK1,C4JBU6,A0A1D6JWN6,A0A060D7Z5,A0A1D6EAN3,A0A1D6ETX5,A0A1D6P1E2,B4F9I2,B6SP06,B6TNJ4,B6TRY4,K4JFK6,A0A1D6QT99,D0EYF3,B4F9N8,P49106,B6THJ5,B4G1E1,A0A060CZB9,B8A0U2,B8QXF1,A0A1D6Q2J6,A0A1D6H9E9,A0A1D6MQR1,A0A1D6MEK7,A0A1D6N3T0,K7UYM2,K7UFV4,A0A1D6KMZ9,A0A1D6QMX6,A0A1D6JDW4,A0A1D6E020,P80639,C0PM91,C0PB60	A0A1D6L3E7,B8A1C0,A0A1D6F0N8,B7ZXC9,B4FNK1,C4JBU6,A0A1D6JWN6,A0A060D7Z5,A0A1D6EAN3,A0A1D6ETX5,A0A1D6P1E2,B4F9I2,B6SP06,B6TNJ4,B6TRY4,K4JFK6,A0A1D6QT99,D0EYF3,B4F9N8,P49106,B6THJ5,B4G1E1,A0A060CZB9,B8A0U2,B8QXF1,A0A1D6Q2J6,A0A1D6H9E9,A0A1D6MQR1,A0A1D6MEK7,A0A1D6N3T0,K7UYM2,K7UFV4,A0A1D6KMZ9,A0A1D6QMX6,A0A1D6JDW4,A0A1D6E020,P80639,C0PM91,C0PB60	1	1	1
GO:0019359	nicotinamide nucleotide biosynthetic process	P	1	1	1733	1733	0.000577034	0.000577034	over	B4FZV8	B4FZV8	1	1	1
GO:0006259	DNA metabolic process	P	14	14	1733	1733	0.00807848	0.00807848	over	B8A1C0,A0A1D6LLS1,B6TA83,B6TFI5,B4FHY0,A0A1D6NA11,A0A1D6ETI9,B6TP06,A0A1D6GET7,A0A1D6I196,A0A1D6GPS2,B7ZY61,C4J073,A0A1D6L1Q8	B8A1C0,A0A1D6LLS1,B6TA83,B6TFI5,B4FHY0,A0A1D6NA11,A0A1D6ETI9,B6TP06,A0A1D6GET7,A0A1D6I196,A0A1D6GPS2,B7ZY61,C4J073,A0A1D6L1Q8	1	1	1
GO:0045937	positive regulation of phosphate metabolic process	P	1	1	1733	1733	0.000577034	0.000577034	over	A0A1D6QT99	A0A1D6QT99	1	1	1
GO:0019781	NEDD8 activating enzyme activity	F	3	3	1733	1733	0.0017311	0.0017311	over	A0A1D6L9R2,A0A1D6L9T7,B6TJH0	A0A1D6L9R2,A0A1D6L9T7,B6TJH0	1	1	1
GO:0006970	response to osmotic stress	P	5	5	1733	1733	0.00288517	0.00288517	over	K7TVZ1,B6TX10,Q4TZJ2,C4JBB8,C0PB60	K7TVZ1,B6TX10,Q4TZJ2,C4JBB8,C0PB60	1	1	1
GO:0030955	potassium ion binding	F	9	9	1733	1733	0.00519331	0.00519331	over	B7ZXH0,B4F9G8,A0A1D6L7N7,B6TBN6,B6TII5,C0PGB5,Q6IUP7,B4FYH2,A0A1D6PRY4	B7ZXH0,B4F9G8,A0A1D6L7N7,B6TBN6,B6TII5,C0PGB5,Q6IUP7,B4FYH2,A0A1D6PRY4	1	1	1
GO:0004516	nicotinate phosphoribosyltransferase activity	F	1	1	1733	1733	0.000577034	0.000577034	over	B4FZV8	B4FZV8	1	1	1
GO:0004349	glutamate 5-kinase activity	F	1	1	1733	1733	0.000577034	0.000577034	over	C4IYE1	C4IYE1	1	1	1
GO:0019773	proteasome core complex, alpha-subunit complex	C	6	6	1733	1733	0.0034622	0.0034622	over	K7V4Q5,A0A1D6PJW1,C0PFK3,B4FDY6,B6TNX7,B6UCR8	K7V4Q5,A0A1D6PJW1,C0PFK3,B4FDY6,B6TNX7,B6UCR8	1	1	1
GO:0005740	mitochondrial envelope	C	15	15	1733	1733	0.00865551	0.00865551	over	B6THJ2,A0A1D6I2X6,Q9SPD9,P12857,B4FSA7,B6U124,P00412,B6U4D3,A0A1D6NFC1,C0HF32,D2JSP9,B6TC18,B4FUV9,C0PB60,O80413	B6THJ2,A0A1D6I2X6,Q9SPD9,P12857,B4FSA7,B6U124,P00412,B6U4D3,A0A1D6NFC1,C0HF32,D2JSP9,B6TC18,B4FUV9,C0PB60,O80413	1	1	1
GO:0044436	thylakoid part	C	2	2	1733	1733	0.00115407	0.00115407	over	A0A1D6E5P4,B8A065	A0A1D6E5P4,B8A065	1	1	1
GO:0004866	endopeptidase inhibitor activity	F	2	2	1733	1733	0.00115407	0.00115407	over	B6UHB4,B4FV48	B6UHB4,B4FV48	1	1	1
GO:0009826	unidimensional cell growth	P	1	1	1733	1733	0.000577034	0.000577034	over	A0A1D6I0N3	A0A1D6I0N3	1	1	1
GO:0004738	pyruvate dehydrogenase activity	F	2	2	1733	1733	0.00115407	0.00115407	over	A0A1D6EFN9,A0A1D6ESW5	A0A1D6EFN9,A0A1D6ESW5	1	1	1
GO:0016209	antioxidant activity	F	12	12	1733	1733	0.00692441	0.00692441	over	B6UHU1,A2SZW8,A0A1D6QMU5,B4G031,B6U2M7,B4FJX1,B4FQA9,B6SRH9,B6U0D4,K7VFH6,B6TR92,B6TDA9	B6UHU1,A2SZW8,A0A1D6QMU5,B4G031,B6U2M7,B4FJX1,B4FQA9,B6SRH9,B6U0D4,K7VFH6,B6TR92,B6TDA9	1	1	1
GO:1901575	organic substance catabolic process	P	69	69	1733	1733	0.0398153	0.0398153	over	A0A1D6L3E7,C0HHU2,A0A1D6ML43,B6SZC6,Q6JBP8,B4G0K4,Q84JX6,P08735,B4FAL9,B4FWP0,K7V794,B6T3P9,A0A1D6M7C2,C0PE24,B4FHH4,A0A1D6NCX2,B6UE86,K7UY19,B4G0N0,B4FB85,A0A1D6ESW5,A0A1D6I645,B4FNK1,A0A1D6ESS7,A0A1D6GK60,A0A1D6HWI8,A0A1D6NV83,B6T9F7,A0A1D6IUI8,A0A1D6F9P9,A0A1D6FF42,B6T6V5,A0A1D6FUG4,A0A1D6L6V2,K7V4Q5,B4FST4,C0PFK3,A0A1D6HKC3,B4FDY6,B6TNX7,B6UCR8,A0A1D6IP29,Q8W523,A0A1D6KQU5,C0PMJ0,B6SSZ0,A0A1D…	A0A1D6L3E7,C0HHU2,A0A1D6ML43,B6SZC6,Q6JBP8,B4G0K4,Q84JX6,P08735,B4FAL9,B4FWP0,K7V794,B6T3P9,A0A1D6M7C2,C0PE24,B4FHH4,A0A1D6NCX2,B6UE86,K7UY19,B4G0N0,B4FB85,A0A1D6ESW5,A0A1D6I645,B4FNK1,A0A1D6ESS7,A0A1D6GK60,A0A1D6HWI8,A0A1D6NV83,B6T9F7,A0A1D6IUI8,A0A1D6F9P9,A0A1D6FF42,B6T6V5,A0A1D6FUG4,A0A1D6L6V2,K7V4Q5,B4FST4,C0PFK3,A0A1D6HKC3,B4FDY6,B6TNX7,B6UCR8,A0A1D6IP29,Q8W523,A0A1D6KQU5,C0PMJ0,B6SSZ0,A0A1D…	1	1	1
GO:0000015	phosphopyruvate hydratase complex	C	2	2	1733	1733	0.00115407	0.00115407	over	K7V794,B6T3P9	K7V794,B6T3P9	1	1	1
GO:0009162	deoxyribonucleoside monophosphate metabolic process	P	1	1	1733	1733	0.000577034	0.000577034	over	A0A1D6PSY8	A0A1D6PSY8	1	1	1
GO:0090304	nucleic acid metabolic process	P	83	83	1733	1733	0.0478938	0.0478938	over	B8A1C0,A0A1D6LLS1,B6TA83,B6TFI5,B4FHY0,A0A1D6NA11,A0A1D6L3E7,K7V792,A0A1D6GPS2,A0A1D6GYZ2,A0A1D6KSX6,A0A1D6ETI9,B6TP06,A0A1D6L9Z2,A0A1D6IKP8,B6TYV7,A0A1D6QBN2,A0A1D6GET7,A0A1D6I196,B7ZY61,C4J073,A0A1D6F0N8,B7ZXC9,C4JBU6,B6THZ2,C0PM91,A0A060D7Z5,A0A1D6DWV6,A0A1D6EAN3,A0A1D6IBB1,B4F9I2,B6TRY4,B4FNK1,A0A1D6JWN6,A0A1D6ETX5,A0A1D6P1E2,B6SP06,B6TNJ4,K4JFK6,B6T4G7,A0A1D6MCY5,K7USZ5,A0A1D6GM53,A0A1D6N3T0…	B8A1C0,A0A1D6LLS1,B6TA83,B6TFI5,B4FHY0,A0A1D6NA11,A0A1D6L3E7,K7V792,A0A1D6GPS2,A0A1D6GYZ2,A0A1D6KSX6,A0A1D6ETI9,B6TP06,A0A1D6L9Z2,A0A1D6IKP8,B6TYV7,A0A1D6QBN2,A0A1D6GET7,A0A1D6I196,B7ZY61,C4J073,A0A1D6F0N8,B7ZXC9,C4JBU6,B6THZ2,C0PM91,A0A060D7Z5,A0A1D6DWV6,A0A1D6EAN3,A0A1D6IBB1,B4F9I2,B6TRY4,B4FNK1,A0A1D6JWN6,A0A1D6ETX5,A0A1D6P1E2,B6SP06,B6TNJ4,K4JFK6,B6T4G7,A0A1D6MCY5,K7USZ5,A0A1D6GM53,A0A1D6N3T0…	1	1	1
GO:0019904	protein domain specific binding	F	9	9	1733	1733	0.00519331	0.00519331	over	B6U284,Q6PLR9,P49106,K7TL05,B4FRG1,Q5XPI0,A0A1D6QK06,B4FT23,B6SZB9	B6U284,Q6PLR9,P49106,K7TL05,B4FRG1,Q5XPI0,A0A1D6QK06,B4FT23,B6SZB9	1	1	1
GO:0072655	establishment of protein localization to mitochondrion	P	1	1	1733	1733	0.000577034	0.000577034	over	B4FUV9	B4FUV9	1	1	1
GO:0048518	positive regulation of biological process	P	11	11	1733	1733	0.00634737	0.00634737	over	A0A1D6MFS8,A0A1D6MFS9,H2BJB6,B8A0U2,B4G1E1,A0A1D6JSD8,B4F9N8,A0A1D6QT99,P80639,C0PM91,Q42376	A0A1D6MFS8,A0A1D6MFS9,H2BJB6,B8A0U2,B4G1E1,A0A1D6JSD8,B4F9N8,A0A1D6QT99,P80639,C0PM91,Q42376	1	1	1
GO:0016831	carboxy-lyase activity	F	14	14	1733	1733	0.00807848	0.00807848	over	C0PCC7,B9TST3,A0A1D6G4I9,Q9LKI4,A0A1D6N1C9,K7VNE0,A0A1D6FBT4,Q9SAZ6,A0A1D6QPU0,A0A1D6I1V4,A0A1D6H5Z9,A0A1D6GBA2,B8XPZ2,C4J495	C0PCC7,B9TST3,A0A1D6G4I9,Q9LKI4,A0A1D6N1C9,K7VNE0,A0A1D6FBT4,Q9SAZ6,A0A1D6QPU0,A0A1D6I1V4,A0A1D6H5Z9,A0A1D6GBA2,B8XPZ2,C4J495	1	1	1
GO:0090305	nucleic acid phosphodiester bond hydrolysis	P	1	1	1733	1733	0.000577034	0.000577034	over	A0A1D6KSX6	A0A1D6KSX6	1	1	1
GO:0034660	ncRNA metabolic process	P	33	33	1733	1733	0.0190421	0.0190421	over	A0A1D6KSX6,B6T4G7,A0A1D6MCY5,B6TYV7,B4FKK9,A0A1D6LYR1,A0A1D6FII0,B6TIG4,A0A1D6M5V9,A0A1D6JNB0,A0A1D6GYV1,B6UC34,A0A1D6MIC6,C0PGQ1,B6T8U9,A0A1D6EC22,A0A1D6LIU0,A0A1D6LQQ9,K7WAM2,A0A1D6DUN1,A0A1D6ENT5,B6SHH4,A0A1D6JT82,A0A1D6LIV4,B6SS66,K7UDG5,B4FRC4,A0A1D6GKX8,B6T773,A0A1D6EUJ1,A0A1D6IZK0,B2XWS4,K7TY03	A0A1D6KSX6,B6T4G7,A0A1D6MCY5,B6TYV7,B4FKK9,A0A1D6LYR1,A0A1D6FII0,B6TIG4,A0A1D6M5V9,A0A1D6JNB0,A0A1D6GYV1,B6UC34,A0A1D6MIC6,C0PGQ1,B6T8U9,A0A1D6EC22,A0A1D6LIU0,A0A1D6LQQ9,K7WAM2,A0A1D6DUN1,A0A1D6ENT5,B6SHH4,A0A1D6JT82,A0A1D6LIV4,B6SS66,K7UDG5,B4FRC4,A0A1D6GKX8,B6T773,A0A1D6EUJ1,A0A1D6IZK0,B2XWS4,K7TY03	1	1	1
GO:0015994	chlorophyll metabolic process	P	1	1	1733	1733	0.000577034	0.000577034	over	B8A065	B8A065	1	1	1
GO:0035267	NuA4 histone acetyltransferase complex	C	2	2	1733	1733	0.00115407	0.00115407	over	B7ZXC9,B4F9I2	B7ZXC9,B4F9I2	1	1	1
GO:0071310	cellular response to organic substance	P	6	6	1733	1733	0.0034622	0.0034622	over	B6TRY4,A0A1D6MFS8,A0A1D6MFS9,D0EYF3,B6TZD1,B4F9N8	B6TRY4,A0A1D6MFS8,A0A1D6MFS9,D0EYF3,B6TZD1,B4F9N8	1	1	1
GO:0035184	histone threonine kinase activity	F	1	1	1733	1733	0.000577034	0.000577034	over	A0A1D6F269	A0A1D6F269	1	1	1
GO:0042325	regulation of phosphorylation	P	2	2	1733	1733	0.00115407	0.00115407	over	A0A1D6QT99,P49106	A0A1D6QT99,P49106	1	1	1
GO:0004143	diacylglycerol kinase activity	F	1	1	1733	1733	0.000577034	0.000577034	over	A0A1D6DX70	A0A1D6DX70	1	1	1
GO:0043241	protein complex disassembly	P	5	5	1733	1733	0.00288517	0.00288517	over	Q41764,B6T5N9,B6T236,P80639,A0A1D6P5E8	Q41764,B6T5N9,B6T236,P80639,A0A1D6P5E8	1	1	1
GO:0016762	xyloglucan:xyloglucosyl transferase activity	F	1	1	1733	1733	0.000577034	0.000577034	over	B4G1Z2	B4G1Z2	1	1	1
GO:0044452	nucleolar part	C	1	1	1733	1733	0.000577034	0.000577034	over	B6TYV7	B6TYV7	1	1	1
GO:0016778	diphosphotransferase activity	F	1	1	1733	1733	0.000577034	0.000577034	over	A0A1D6GZE3	A0A1D6GZE3	1	1	1
GO:0008214	protein dealkylation	P	1	1	1733	1733	0.000577034	0.000577034	over	A0A1D6E9W6	A0A1D6E9W6	1	1	1
GO:0006904	vesicle docking involved in exocytosis	P	3	3	1733	1733	0.0017311	0.0017311	over	C0HI04,A0A1D6INL1,C0P432	C0HI04,A0A1D6INL1,C0P432	1	1	1
GO:0034504	protein localization to nucleus	P	3	3	1733	1733	0.0017311	0.0017311	over	C0P5C0,K7VEB9,A0A1D6MPN8	C0P5C0,K7VEB9,A0A1D6MPN8	1	1	1
GO:0006461	protein complex assembly	P	12	12	1733	1733	0.00692441	0.00692441	over	A0A1D6IP29,A0A1D6M6Z6,Q41874,A0A1D6GN92,B6UEK3,A0A1D6IQF5,C0P489,B6U1D7,Q84RL7,A0A1D6P5E8,Q7M1Z8,C0PB60	A0A1D6IP29,A0A1D6M6Z6,Q41874,A0A1D6GN92,B6UEK3,A0A1D6IQF5,C0P489,B6U1D7,Q84RL7,A0A1D6P5E8,Q7M1Z8,C0PB60	1	1	1
GO:0008237	metallopeptidase activity	F	13	13	1733	1733	0.00750144	0.00750144	over	A0A1D6HN61,B4FW57,Q7M1Z8,K7VKM2,K7VZS5,B6TDI9,A0A1D6H703,C0P9H2,A0A1D6KPN0,A0A1D6KJ07,A0A1D6KM07,A0A1D6I2Y6,B6TNG9	A0A1D6HN61,B4FW57,Q7M1Z8,K7VKM2,K7VZS5,B6TDI9,A0A1D6H703,C0P9H2,A0A1D6KPN0,A0A1D6KJ07,A0A1D6KM07,A0A1D6I2Y6,B6TNG9	1	1	1
GO:0061608	nuclear import signal receptor activity	F	3	3	1733	1733	0.0017311	0.0017311	over	C0P5C0,K7VEB9,A0A1D6MPN8	C0P5C0,K7VEB9,A0A1D6MPN8	1	1	1
GO:0005543	phospholipid binding	F	4	4	1733	1733	0.00230814	0.00230814	over	A0A1D6HKP7,Q43863,C0P489,A0A1D6N6K4	A0A1D6HKP7,Q43863,C0P489,A0A1D6N6K4	1	1	1
GO:0043455	regulation of secondary metabolic process	P	1	1	1733	1733	0.000577034	0.000577034	over	B4F9N8	B4F9N8	1	1	1
GO:0046523	S-methyl-5-thioribose-1-phosphate isomerase activity	F	1	1	1733	1733	0.000577034	0.000577034	over	B6TZD1	B6TZD1	1	1	1
GO:0038023	signaling receptor activity	F	1	1	1733	1733	0.000577034	0.000577034	over	A0A1D6KQ74	A0A1D6KQ74	1	1	1
GO:0006549	isoleucine metabolic process	P	5	5	1733	1733	0.00288517	0.00288517	over	A0A1Q1A360,C0PC62,Q41769,B6TF69,A0A1D6GJ71	A0A1Q1A360,C0PC62,Q41769,B6TF69,A0A1D6GJ71	1	1	1
GO:0019365	pyridine nucleotide salvage	P	1	1	1733	1733	0.000577034	0.000577034	over	B4FZV8	B4FZV8	1	1	1
GO:0072350	tricarboxylic acid metabolic process	P	24	24	1733	1733	0.0138488	0.0138488	over	Q9SAZ6,A0A1D6QPU0,A0A1D6I1V4,A0A1D6H5Z9,A0A1D6GBA2,B4FLJ3,K7V067,B4FN97,A0A1D6LLS5,K7TJV6,A0A1D6ECC9,A0A1D6ECM0,B6TAE5,Q08062,B4FAD4,B8XPZ2,A0A1D6Q571,B6U124,A0A1D6H6F1,A0A1D6HC33,B6TCZ3,B4FVH1,B6TH57,Q5U8V3	Q9SAZ6,A0A1D6QPU0,A0A1D6I1V4,A0A1D6H5Z9,A0A1D6GBA2,B4FLJ3,K7V067,B4FN97,A0A1D6LLS5,K7TJV6,A0A1D6ECC9,A0A1D6ECM0,B6TAE5,Q08062,B4FAD4,B8XPZ2,A0A1D6Q571,B6U124,A0A1D6H6F1,A0A1D6HC33,B6TCZ3,B4FVH1,B6TH57,Q5U8V3	1	1	1
GO:0004107	chorismate synthase activity	F	1	1	1733	1733	0.000577034	0.000577034	over	B6T4U1	B6T4U1	1	1	1
GO:0051592	response to calcium ion	P	1	1	1733	1733	0.000577034	0.000577034	over	A0A1D6P5E8	A0A1D6P5E8	1	1	1
GO:0019953	sexual reproduction	P	2	2	1733	1733	0.00115407	0.00115407	over	O49975,A0A1Q1D7W9	O49975,A0A1Q1D7W9	1	1	1
GO:1901566	organonitrogen compound biosynthetic process	P	228	228	1733	1733	0.131564	0.131564	over	A0A1D6I6V1,B6TRS1,K7V902,A0A1D6LA97,B4F8P4,K7WHC8,K7VAS4,C0P790,A0A096RFR6,A0A1D6DXG8,B4FBV8,B6TRV3,A0A1D6MF48,A0A1D6HT03,B4FWK0,B6SHE0,B4FRD9,A0A1D6DZR9,B6TAJ9,B4FFH8,A0A1D6Q4V8,B4FS03,A0A1D6JIN2,B6SKW5,A0A0A7DIX5,A0A1D6M0B4,A0A1D6M5J5,A0A1D6G4I9,Q9LKI4,A0A1D6N1C9,B6TA70,A0A1D6Q0A4,A0A1D6PSY8,B6TN98,B6TNR8,B6SK79,C0P455,A0A1D6GF42,C4J6J5,O22453,B6SHW0,O04014,B4FMI5,C0PH34,B4F9G0,A0A1D6EAY0,Q0806…	A0A1D6I6V1,B6TRS1,K7V902,A0A1D6LA97,B4F8P4,K7WHC8,K7VAS4,C0P790,A0A096RFR6,A0A1D6DXG8,B4FBV8,B6TRV3,A0A1D6MF48,A0A1D6HT03,B4FWK0,B6SHE0,B4FRD9,A0A1D6DZR9,B6TAJ9,B4FFH8,A0A1D6Q4V8,B4FS03,A0A1D6JIN2,B6SKW5,A0A0A7DIX5,A0A1D6M0B4,A0A1D6M5J5,A0A1D6G4I9,Q9LKI4,A0A1D6N1C9,B6TA70,A0A1D6Q0A4,A0A1D6PSY8,B6TN98,B6TNR8,B6SK79,C0P455,A0A1D6GF42,C4J6J5,O22453,B6SHW0,O04014,B4FMI5,C0PH34,B4F9G0,A0A1D6EAY0,Q0806…	1	1	1
GO:0005852	eukaryotic translation initiation factor 3 complex	C	12	12	1733	1733	0.00692441	0.00692441	over	B6TRV3,K7VAS4,C0P790,A0A096RFR6,A0A1D6DXG8,B4FBV8,A0A1D6MF48,A0A1D6HT03,B4FWK0,B6SHE0,B4FRD9,B6TT44	B6TRV3,K7VAS4,C0P790,A0A096RFR6,A0A1D6DXG8,B4FBV8,A0A1D6MF48,A0A1D6HT03,B4FWK0,B6SHE0,B4FRD9,B6TT44	1	1	1
GO:0003979	UDP-glucose 6-dehydrogenase activity	F	2	2	1733	1733	0.00115407	0.00115407	over	B6T9P0,B7ZYX8	B6T9P0,B7ZYX8	1	1	1
GO:0004635	phosphoribosyl-AMP cyclohydrolase activity	F	1	1	1733	1733	0.000577034	0.000577034	over	K7V902	K7V902	1	1	1
GO:0016882	cyclo-ligase activity	F	1	1	1733	1733	0.000577034	0.000577034	over	A0A1D6M0B4	A0A1D6M0B4	1	1	1
GO:0006750	glutathione biosynthetic process	P	1	1	1733	1733	0.000577034	0.000577034	over	K7VI04	K7VI04	1	1	1
GO:0009579	thylakoid	C	4	4	1733	1733	0.00230814	0.00230814	over	A0A1D6E5P4,B8A065,B6U9E1,B6TV09	A0A1D6E5P4,B8A065,B6U9E1,B6TV09	1	1	1
GO:0000234	phosphoethanolamine N-methyltransferase activity	F	1	1	1733	1733	0.000577034	0.000577034	over	K7VKS0	K7VKS0	1	1	1
GO:0003756	protein disulfide isomerase activity	F	5	5	1733	1733	0.00288517	0.00288517	over	A0A1D6PSC4,A5A5E7,A0A1D6QVF9,A0A1D6GXP7,C0PKH8	A0A1D6PSC4,A5A5E7,A0A1D6QVF9,A0A1D6GXP7,C0PKH8	1	1	1
GO:0020037	heme binding	F	17	17	1733	1733	0.00980958	0.00980958	over	C4J602,B6UHU1,B7ZZN4,A0A1D6QMU5,B4G031,B6TT18,B6U2M7,B6SSW8,A0A1D6PP68,A0A1D6PZ07,B4FJX1,B4FQA9,B6SRH9,B6TKZ7,B6U0D4,C0PGU0,K7VFH6	C4J602,B6UHU1,B7ZZN4,A0A1D6QMU5,B4G031,B6TT18,B6U2M7,B6SSW8,A0A1D6PP68,A0A1D6PZ07,B4FJX1,B4FQA9,B6SRH9,B6TKZ7,B6U0D4,C0PGU0,K7VFH6	1	1	1
GO:0010492	maintenance of shoot apical meristem identity	P	1	1	1733	1733	0.000577034	0.000577034	over	D0EYF3	D0EYF3	1	1	1
GO:0008152	metabolic process	P	621	621	1733	1733	0.358338	0.358338	over	B8A1C0,A0A1D6LLS1,B6TA83,B6TFI5,B4FHY0,A0A1D6NA11,B6SRJ5,A0A1D6I6V1,B6TRS1,K7V902,A0A1D6LA97,B4F8P4,K7WHC8,A0A1D6L3E7,K7V792,A0A1D6JLA4,A0A1D6JSD8,B6TEU8,A0A1D6GPS2,A0A1D6GYZ2,A0A1D6KSX6,A0A1D6ETI9,B6TP06,A0A1D6L9Z2,A0A1D6IKP8,B6TYV7,A0A1D6IUV5,K7VAS4,C0P790,A0A096RFR6,A0A1D6DXG8,B4FBV8,B6TRV3,A0A1D6MF48,A0A1D6HT03,B4FWK0,B6SHE0,B4FRD9,A0A1D6QBN2,B6TDI9,A0A1D6LWN2,A0A1D6GJ75,A0A096R382,A0A1D6LPQ6…	B8A1C0,A0A1D6LLS1,B6TA83,B6TFI5,B4FHY0,A0A1D6NA11,B6SRJ5,A0A1D6I6V1,B6TRS1,K7V902,A0A1D6LA97,B4F8P4,K7WHC8,A0A1D6L3E7,K7V792,A0A1D6JLA4,A0A1D6JSD8,B6TEU8,A0A1D6GPS2,A0A1D6GYZ2,A0A1D6KSX6,A0A1D6ETI9,B6TP06,A0A1D6L9Z2,A0A1D6IKP8,B6TYV7,A0A1D6IUV5,K7VAS4,C0P790,A0A096RFR6,A0A1D6DXG8,B4FBV8,B6TRV3,A0A1D6MF48,A0A1D6HT03,B4FWK0,B6SHE0,B4FRD9,A0A1D6QBN2,B6TDI9,A0A1D6LWN2,A0A1D6GJ75,A0A096R382,A0A1D6LPQ6…	1	1	1
GO:0035402	histone kinase activity (H3-T11 specific)	F	1	1	1733	1733	0.000577034	0.000577034	over	A0A1D6F269	A0A1D6F269	1	1	1
GO:0004568	chitinase activity	F	2	2	1733	1733	0.00115407	0.00115407	over	B6SZC6,Q6JBP8	B6SZC6,Q6JBP8	1	1	1
GO:0016229	steroid dehydrogenase activity	F	1	1	1733	1733	0.000577034	0.000577034	over	A0A1D6K5C2	A0A1D6K5C2	1	1	1
GO:0003746	translation elongation factor activity	F	23	23	1733	1733	0.0132718	0.0132718	over	B6U0S1,B6TGB2,B6T7G7,A0A1D6M1G2,B6SKA7,A0A1D6J4Q8,B6UHJ4,Q9M7E3,O50018,A0A1D6H6X6,K7UQT7,Q9M7E4,B6SIJ5,B4FH57,B6SIK8,B6T1G9,A0A1D6FR00,A0A1D6M1H2,P80639,B6TFK5,A0A1D6KZD6,A0A1D6LBR4,A0A1D6NK45	B6U0S1,B6TGB2,B6T7G7,A0A1D6M1G2,B6SKA7,A0A1D6J4Q8,B6UHJ4,Q9M7E3,O50018,A0A1D6H6X6,K7UQT7,Q9M7E4,B6SIJ5,B4FH57,B6SIK8,B6T1G9,A0A1D6FR00,A0A1D6M1H2,P80639,B6TFK5,A0A1D6KZD6,A0A1D6LBR4,A0A1D6NK45	1	1	1
GO:0030163	protein catabolic process	P	34	34	1733	1733	0.0196192	0.0196192	over	B4FNK1,A0A1D6ESS7,A0A1D6GK60,A0A1D6HWI8,A0A1D6NV83,B6T9F7,A0A1D6IUI8,A0A1D6F9P9,A0A1D6FF42,B6T6V5,A0A1D6FUG4,A0A1D6L6V2,K7V4Q5,B4FST4,C0PFK3,A0A1D6HKC3,B4FDY6,B6TNX7,B6UCR8,A0A1D6IP29,K7UFV4,A0A1D6KMZ9,A0A1D6QMX6,A0A1D6JDW4,A0A1D6E020,A0A1D6PJW1,K7VWA7,B4FSV5,B4FBJ7,B4FSF1,A0A1D6IP54,A0A1D6QCY8,Q6QP36,B4FTV9	B4FNK1,A0A1D6ESS7,A0A1D6GK60,A0A1D6HWI8,A0A1D6NV83,B6T9F7,A0A1D6IUI8,A0A1D6F9P9,A0A1D6FF42,B6T6V5,A0A1D6FUG4,A0A1D6L6V2,K7V4Q5,B4FST4,C0PFK3,A0A1D6HKC3,B4FDY6,B6TNX7,B6UCR8,A0A1D6IP29,K7UFV4,A0A1D6KMZ9,A0A1D6QMX6,A0A1D6JDW4,A0A1D6E020,A0A1D6PJW1,K7VWA7,B4FSV5,B4FBJ7,B4FSF1,A0A1D6IP54,A0A1D6QCY8,Q6QP36,B4FTV9	1	1	1
GO:0006950	response to stress	P	66	66	1733	1733	0.0380842	0.0380842	over	P12653,B6TP06,B8QXF1,C0PEJ4,B4F9N8,C0PEI9,H2BJB6,A2SZW8,A0A1D6GPS2,B7ZY61,B4FHY0,A0A1D6ETI9,C4J073,B6UHU1,A0A1D6QMU5,B4G031,B6U2M7,B4FJX1,B4FQA9,B6SRH9,B6TR92,B6TV09,B6U0D4,K7VFH6,B6T887,B4G0K4,A0A1D6K5Y7,B6U2V3,Q4TZJ2,K7TVZ1,B6TX10,A0A1D6NN07,B6U9E1,A0A1D6MFS8,A0A1D6MFS9,Q41769,Q9ZP62,C4JBB8,C0PB60,A0A097PRD7,B6THJ5,A0A1D6QT99,B6TFI5,A0A1D6IP29,C0PDC7,D0EYF3,B6TZD1,Q42376,C1K9J1,C3UZ63,A0A1D6ES1…	P12653,B6TP06,B8QXF1,C0PEJ4,B4F9N8,C0PEI9,H2BJB6,A2SZW8,A0A1D6GPS2,B7ZY61,B4FHY0,A0A1D6ETI9,C4J073,B6UHU1,A0A1D6QMU5,B4G031,B6U2M7,B4FJX1,B4FQA9,B6SRH9,B6TR92,B6TV09,B6U0D4,K7VFH6,B6T887,B4G0K4,A0A1D6K5Y7,B6U2V3,Q4TZJ2,K7TVZ1,B6TX10,A0A1D6NN07,B6U9E1,A0A1D6MFS8,A0A1D6MFS9,Q41769,Q9ZP62,C4JBB8,C0PB60,A0A097PRD7,B6THJ5,A0A1D6QT99,B6TFI5,A0A1D6IP29,C0PDC7,D0EYF3,B6TZD1,Q42376,C1K9J1,C3UZ63,A0A1D6ES1…	1	1	1
GO:0008135	translation factor activity, RNA binding	F	53	53	1733	1733	0.0305828	0.0305828	over	A0A0B4J303,C0PHE3,A0A1D6J4Q8,K7VAS4,A0A1D6EEC4,B4FI21,C0P790,A0A1D6E703,K7TQJ7,A0A1D6IGS0,B6TNU0,A0A096RFR6,A0A1D6JZM1,A0A1D6DXG8,B4FBV8,B6TRV3,A0A1D6MF48,A0A1D6HT03,B4FWK0,P80639,B6T3J2,B6SHE0,A0A1D6EXV3,B4FRD9,B6TT44,B6UD29,A0A1D6ETX5,A0A1D6IE82,B4G0T4,C0P4L3,K7V1U2,B6U0S1,B6TGB2,B6T7G7,A0A1D6M1G2,B6SKA7,B6UHJ4,Q9M7E3,O50018,A0A1D6H6X6,K7UQT7,Q9M7E4,B6SIJ5,B4FH57,B6SIK8,B6T1G9,A0A1D6FR00,A0A1D6…	A0A0B4J303,C0PHE3,A0A1D6J4Q8,K7VAS4,A0A1D6EEC4,B4FI21,C0P790,A0A1D6E703,K7TQJ7,A0A1D6IGS0,B6TNU0,A0A096RFR6,A0A1D6JZM1,A0A1D6DXG8,B4FBV8,B6TRV3,A0A1D6MF48,A0A1D6HT03,B4FWK0,P80639,B6T3J2,B6SHE0,A0A1D6EXV3,B4FRD9,B6TT44,B6UD29,A0A1D6ETX5,A0A1D6IE82,B4G0T4,C0P4L3,K7V1U2,B6U0S1,B6TGB2,B6T7G7,A0A1D6M1G2,B6SKA7,B6UHJ4,Q9M7E3,O50018,A0A1D6H6X6,K7UQT7,Q9M7E4,B6SIJ5,B4FH57,B6SIK8,B6T1G9,A0A1D6FR00,A0A1D6…	1	1	1
GO:0009266	response to temperature stimulus	P	9	9	1733	1733	0.00519331	0.00519331	over	B4G0K4,A0A1D6K5Y7,B6U2V3,Q4TZJ2,K7TVZ1,B6TX10,A0A1D6NN07,B6THJ5,C0PDC7	B4G0K4,A0A1D6K5Y7,B6U2V3,Q4TZJ2,K7TVZ1,B6TX10,A0A1D6NN07,B6THJ5,C0PDC7	1	1	1
GO:0047623	adenosine-phosphate deaminase activity	F	1	1	1733	1733	0.000577034	0.000577034	over	A0A1D6IP65	A0A1D6IP65	1	1	1
GO:0010558	negative regulation of macromolecule biosynthetic process	P	3	3	1733	1733	0.0017311	0.0017311	over	A0A060CZB9,B8A0U2,B8QXF1	A0A060CZB9,B8A0U2,B8QXF1	1	1	1
GO:0003916	DNA topoisomerase activity	F	2	2	1733	1733	0.00115407	0.00115407	over	A0A1D6GET7,A0A1D6I196	A0A1D6GET7,A0A1D6I196	1	1	1
GO:0090407	organophosphate biosynthetic process	P	32	32	1733	1733	0.0184651	0.0184651	over	A0A1D6DZR9,B6TAJ9,A0A1D6JIN2,B6SKW5,A0A0A7DIX5,A0A1D6M0B4,A0A1D6M5J5,A0A1D6PSY8,B6TN98,K7VKS0,A0A1D6GZE3,B4FZV8,B4FBE5,A0A1D6I9S9,Q1KKB1,A0A1D6NFC1,C0HF32,B6TBW2,D2JSP9,A0A1D6JT22,B6TC18,B8A054,A0A1D6IP65,P49353,A0A1D6GM07,B6SJQ3,A0A1D6G4I9,Q9LKI4,A0A1D6N1C9,A0A1D6GXN7,O24578,A0A1D6MXC9	A0A1D6DZR9,B6TAJ9,A0A1D6JIN2,B6SKW5,A0A0A7DIX5,A0A1D6M0B4,A0A1D6M5J5,A0A1D6PSY8,B6TN98,K7VKS0,A0A1D6GZE3,B4FZV8,B4FBE5,A0A1D6I9S9,Q1KKB1,A0A1D6NFC1,C0HF32,B6TBW2,D2JSP9,A0A1D6JT22,B6TC18,B8A054,A0A1D6IP65,P49353,A0A1D6GM07,B6SJQ3,A0A1D6G4I9,Q9LKI4,A0A1D6N1C9,A0A1D6GXN7,O24578,A0A1D6MXC9	1	1	1
GO:0006526	arginine biosynthetic process	P	3	3	1733	1733	0.0017311	0.0017311	over	B4FAV4,K7TZ51,B6TEB2	B4FAV4,K7TZ51,B6TEB2	1	1	1
GO:0016656	monodehydroascorbate reductase (NADH) activity	F	1	1	1733	1733	0.000577034	0.000577034	over	C4J4E4	C4J4E4	1	1	1
GO:0042578	phosphoric ester hydrolase activity	F	19	19	1733	1733	0.0109636	0.0109636	over	A0A1D6IP65,B4G1M9,B4FSV7,C0PAS3,A0A1X7YHN5,B4FBQ5,B4FVS8,C0P2V2,A0A075T3H9,C0PMB9,A0A1D6FA60,A0A1D6J1H9,A0A1D6HBU4,A0A1D6JKL7,A0A1D6IUV5,A0A1D6L9B5,B4G0F3,A0A1D6FRL6,A0A1D6GM07	A0A1D6IP65,B4G1M9,B4FSV7,C0PAS3,A0A1X7YHN5,B4FBQ5,B4FVS8,C0P2V2,A0A075T3H9,C0PMB9,A0A1D6FA60,A0A1D6J1H9,A0A1D6HBU4,A0A1D6JKL7,A0A1D6IUV5,A0A1D6L9B5,B4G0F3,A0A1D6FRL6,A0A1D6GM07	1	1	1
GO:0006767	water-soluble vitamin metabolic process	P	3	3	1733	1733	0.0017311	0.0017311	over	Q1PBI2,B6SJQ3,A0A096RBT2	Q1PBI2,B6SJQ3,A0A096RBT2	1	1	1
GO:0016407	acetyltransferase activity	F	3	3	1733	1733	0.0017311	0.0017311	over	C4JBU6,A0A1D6H6Z1,A0A1D6QQE1	C4JBU6,A0A1D6H6Z1,A0A1D6QQE1	1	1	1
GO:0019887	protein kinase regulator activity	F	2	2	1733	1733	0.00115407	0.00115407	over	A0A1Z1GDQ9,A0A1D6QT99	A0A1Z1GDQ9,A0A1D6QT99	1	1	1
GO:0004750	ribulose-phosphate 3-epimerase activity	F	1	1	1733	1733	0.000577034	0.000577034	over	B6TIR4	B6TIR4	1	1	1
GO:0007033	vacuole organization	P	1	1	1733	1733	0.000577034	0.000577034	over	A0A1D6GM07	A0A1D6GM07	1	1	1
GO:0101005	ubiquitinyl hydrolase activity	F	6	6	1733	1733	0.0034622	0.0034622	over	A0A1D6FF42,A0A1D6IUI8,A0A1D6F9P9,B6T6V5,A0A1D6Q1V9,B6TKH5	A0A1D6FF42,A0A1D6IUI8,A0A1D6F9P9,B6T6V5,A0A1D6Q1V9,B6TKH5	1	1	1
GO:0010557	positive regulation of macromolecule biosynthetic process	P	3	3	1733	1733	0.0017311	0.0017311	over	B4F9N8,P80639,C0PM91	B4F9N8,P80639,C0PM91	1	1	1
GO:0006438	valyl-tRNA aminoacylation	P	2	2	1733	1733	0.00115407	0.00115407	over	A0A1D6EUJ1,A0A1D6IZK0	A0A1D6EUJ1,A0A1D6IZK0	1	1	1
GO:0016126	sterol biosynthetic process	P	2	2	1733	1733	0.00115407	0.00115407	over	P49353,B8A054	P49353,B8A054	1	1	1
GO:0010467	gene expression	P	179	179	1733	1733	0.103289	0.103289	over	A0A1D6L3E7,K7V792,A0A1D6GPS2,A0A1D6GYZ2,A0A1D6KSX6,K7VAS4,C0P790,A0A096RFR6,A0A1D6DXG8,B4FBV8,B6TRV3,A0A1D6MF48,A0A1D6HT03,B4FWK0,B6SHE0,B4FRD9,A0A1D6QBN2,A0A1D6F0N8,B7ZXC9,C4JBU6,B6THZ2,C0PM91,A0A060D7Z5,A0A1D6DWV6,A0A1D6EAN3,A0A1D6IBB1,B4F9I2,B6TRY4,B4FNK1,A0A1D6JWN6,A0A1D6ETX5,A0A1D6P1E2,B6SP06,B6TNJ4,K4JFK6,B6T4G7,A0A1D6MCY5,B6TYV7,K7USZ5,A0A1D6GM53,A0A1D6IKP8,A0A1D6N3T0,K7VP89,A0A1D6LE72,B6T…	A0A1D6L3E7,K7V792,A0A1D6GPS2,A0A1D6GYZ2,A0A1D6KSX6,K7VAS4,C0P790,A0A096RFR6,A0A1D6DXG8,B4FBV8,B6TRV3,A0A1D6MF48,A0A1D6HT03,B4FWK0,B6SHE0,B4FRD9,A0A1D6QBN2,A0A1D6F0N8,B7ZXC9,C4JBU6,B6THZ2,C0PM91,A0A060D7Z5,A0A1D6DWV6,A0A1D6EAN3,A0A1D6IBB1,B4F9I2,B6TRY4,B4FNK1,A0A1D6JWN6,A0A1D6ETX5,A0A1D6P1E2,B6SP06,B6TNJ4,K4JFK6,B6T4G7,A0A1D6MCY5,B6TYV7,K7USZ5,A0A1D6GM53,A0A1D6IKP8,A0A1D6N3T0,K7VP89,A0A1D6LE72,B6T…	1	1	1
GO:1903506	regulation of nucleic acid-templated transcription	P	18	18	1733	1733	0.0103866	0.0103866	over	A0A1D6F0N8,B7ZXC9,B4FNK1,C4JBU6,A0A1D6JWN6,A0A060D7Z5,A0A1D6EAN3,A0A1D6ETX5,A0A1D6P1E2,B4F9I2,B6SP06,B6TNJ4,B6TRY4,K4JFK6,B4F9N8,A0A060CZB9,B8A0U2,C0PM91	A0A1D6F0N8,B7ZXC9,B4FNK1,C4JBU6,A0A1D6JWN6,A0A060D7Z5,A0A1D6EAN3,A0A1D6ETX5,A0A1D6P1E2,B4F9I2,B6SP06,B6TNJ4,B6TRY4,K4JFK6,B4F9N8,A0A060CZB9,B8A0U2,C0PM91	1	1	1
GO:0008233	peptidase activity	F	56	56	1733	1733	0.0323139	0.0323139	over	C0HF77,A0A1D6IP29,B6TY18,A0A1D6FPN2,B6SWW5,A0A1D6H703,A0A1D6KPN0,A0A1D6I2Y6,A0A1D6HN61,B4FG76,B4FBF2,B8A0Q3,C0HHP4,A0A1D6NTJ2,B6T706,A0A1D6FKG0,A0A1D6NLC5,C0P559,A0A1D6JZN9,C0P2R3,Q5NKQ2,A0A1D6FF42,A0A1D6IUI8,A0A1D6F9P9,B6T6V5,A0A1D6Q1V9,B4FW57,Q7M1Z8,K7VKM2,K7VZS5,C0P9H2,A0A1D6KJ07,A0A1D6KM07,B6TNG9,A0A1D6G0X9,B4FNK1,K7V4Q5,A0A1D6ESS7,A0A1D6GK60,A0A1D6PJW1,C0PFK3,A0A1D6HWI8,A0A1D6NV83,B4FDY6,B6T…	C0HF77,A0A1D6IP29,B6TY18,A0A1D6FPN2,B6SWW5,A0A1D6H703,A0A1D6KPN0,A0A1D6I2Y6,A0A1D6HN61,B4FG76,B4FBF2,B8A0Q3,C0HHP4,A0A1D6NTJ2,B6T706,A0A1D6FKG0,A0A1D6NLC5,C0P559,A0A1D6JZN9,C0P2R3,Q5NKQ2,A0A1D6FF42,A0A1D6IUI8,A0A1D6F9P9,B6T6V5,A0A1D6Q1V9,B4FW57,Q7M1Z8,K7VKM2,K7VZS5,C0P9H2,A0A1D6KJ07,A0A1D6KM07,B6TNG9,A0A1D6G0X9,B4FNK1,K7V4Q5,A0A1D6ESS7,A0A1D6GK60,A0A1D6PJW1,C0PFK3,A0A1D6HWI8,A0A1D6NV83,B4FDY6,B6T…	1	1	1
GO:0046777	protein autophosphorylation	P	1	1	1733	1733	0.000577034	0.000577034	over	A0A1D6IVK7	A0A1D6IVK7	1	1	1
GO:0016772	transferase activity, transferring phosphorus-containing groups	F	129	129	1733	1733	0.0744374	0.0744374	over	A0A1D6KQ74,A0A1D6NR86,A0A1D6KQE9,C0P567,A0A1D6Q8I9,A0A096S0J0,A0A1D6MAI0,H7BRM0,A0A1D6NA11,A0A1D6DWV6,B4F8W6,A0A1D6IAT0,B6TEB2,B4FFH8,C0PM74,P49079,A0A1D6I1D8,A0A1D6ENN4,C4IZ68,B4F7T8,A0A1D6DX70,A0A1D6NCX2,C4IYE1,C0PH33,B4FB85,B4FKF4,B8A054,A0A0A7DIX5,A0A1D6I9S9,B4G0K4,Q84JX6,A0A1D6M7C2,A0A1D6PEQ4,B6UF43,C4J038,Q41790,A0A1D6EE45,A0A1D6EXK4,A0A1D6JU71,A0A1D6K1Z7,A0A1D6KFX6,A0A1D6KH11,A0A1D6KUI2,A0…	A0A1D6KQ74,A0A1D6NR86,A0A1D6KQE9,C0P567,A0A1D6Q8I9,A0A096S0J0,A0A1D6MAI0,H7BRM0,A0A1D6NA11,A0A1D6DWV6,B4F8W6,A0A1D6IAT0,B6TEB2,B4FFH8,C0PM74,P49079,A0A1D6I1D8,A0A1D6ENN4,C4IZ68,B4F7T8,A0A1D6DX70,A0A1D6NCX2,C4IYE1,C0PH33,B4FB85,B4FKF4,B8A054,A0A0A7DIX5,A0A1D6I9S9,B4G0K4,Q84JX6,A0A1D6M7C2,A0A1D6PEQ4,B6UF43,C4J038,Q41790,A0A1D6EE45,A0A1D6EXK4,A0A1D6JU71,A0A1D6K1Z7,A0A1D6KFX6,A0A1D6KH11,A0A1D6KUI2,A0…	1	1	1
GO:0051493	regulation of cytoskeleton organization	P	1	1	1733	1733	0.000577034	0.000577034	over	A0A1D6P5E8	A0A1D6P5E8	1	1	1
GO:0034033	purine nucleoside bisphosphate biosynthetic process	P	1	1	1733	1733	0.000577034	0.000577034	over	A0A1D6I9S9	A0A1D6I9S9	1	1	1
GO:0009189	deoxyribonucleoside diphosphate biosynthetic process	P	1	1	1733	1733	0.000577034	0.000577034	over	B6TN98	B6TN98	1	1	1
GO:0006465	signal peptide processing	P	1	1	1733	1733	0.000577034	0.000577034	over	B4FIS2	B4FIS2	1	1	1
GO:0009145	purine nucleoside triphosphate biosynthetic process	P	8	8	1733	1733	0.00461627	0.00461627	over	A0A0A7DIX5,Q1KKB1,A0A1D6NFC1,C0HF32,B6TBW2,D2JSP9,A0A1D6JT22,B6TC18	A0A0A7DIX5,Q1KKB1,A0A1D6NFC1,C0HF32,B6TBW2,D2JSP9,A0A1D6JT22,B6TC18	1	1	1
GO:0044772	mitotic cell cycle phase transition	P	1	1	1733	1733	0.000577034	0.000577034	over	A0A1D6JSD8	A0A1D6JSD8	1	1	1
GO:0009987	cellular process	P	652	652	1733	1733	0.376226	0.376226	over	B6SSF3,B8A1C0,A0A1D6LLS1,B6TA83,B6TFI5,B4FHY0,A0A1D6NA11,A0A1D6N465,A0A1R3MJR7,Q43697,Q41784,C0PA67,C4JBJ2,C0PH85,C0PKT5,K7VKH1,A0A1D6L2U9,B6SRJ5,A0A1D6I6V1,B6TRS1,K7V902,B4F854,A0A1D6LA97,B4F8P4,K7WHC8,A0A1D6L3E7,C0HGZ5,A0A1D6NFB8,K7V792,A0A1D6F269,A0A1D6JLA4,A0A1D6JSD8,B6TEU8,A0A1D6GPS2,A0A1D6GYZ2,A0A1D6KSX6,A0A1D6ETI9,B6TP06,A0A1D6L2Q1,A0A1D6H497,A0A1D6I196,A0A1D6LRA2,A0A1D6L9Z2,A0A1D6IKP8,B6T…	B6SSF3,B8A1C0,A0A1D6LLS1,B6TA83,B6TFI5,B4FHY0,A0A1D6NA11,A0A1D6N465,A0A1R3MJR7,Q43697,Q41784,C0PA67,C4JBJ2,C0PH85,C0PKT5,K7VKH1,A0A1D6L2U9,B6SRJ5,A0A1D6I6V1,B6TRS1,K7V902,B4F854,A0A1D6LA97,B4F8P4,K7WHC8,A0A1D6L3E7,C0HGZ5,A0A1D6NFB8,K7V792,A0A1D6F269,A0A1D6JLA4,A0A1D6JSD8,B6TEU8,A0A1D6GPS2,A0A1D6GYZ2,A0A1D6KSX6,A0A1D6ETI9,B6TP06,A0A1D6L2Q1,A0A1D6H497,A0A1D6I196,A0A1D6LRA2,A0A1D6L9Z2,A0A1D6IKP8,B6T…	1	1	1
GO:0060485	mesenchyme development	P	1	1	1733	1733	0.000577034	0.000577034	over	B4G1E1	B4G1E1	1	1	1
GO:0009638	phototropism	P	1	1	1733	1733	0.000577034	0.000577034	over	A0A1D6KQ74	A0A1D6KQ74	1	1	1
GO:0007127	meiosis I	P	1	1	1733	1733	0.000577034	0.000577034	over	A0A1D6L1Q8	A0A1D6L1Q8	1	1	1
GO:0005798	Golgi-associated vesicle	C	15	15	1733	1733	0.00865551	0.00865551	over	A0A1D6H785,A0A1D6LL22,A0A1D6EFK8,A0A1D6EGW5,A0A1D6PSS6,B4F918,A0A1D6J6M5,A0A1D6IQF5,A0A1D6DT47,B4FIZ5,A0A1D6L1X4,B8A2Z3,A0A1D6MGC6,A0A1D6MR41,B4G0V4	A0A1D6H785,A0A1D6LL22,A0A1D6EFK8,A0A1D6EGW5,A0A1D6PSS6,B4F918,A0A1D6J6M5,A0A1D6IQF5,A0A1D6DT47,B4FIZ5,A0A1D6L1X4,B8A2Z3,A0A1D6MGC6,A0A1D6MR41,B4G0V4	1	1	1
GO:0043891	glyceraldehyde-3-phosphate dehydrogenase (NAD(P)+) (phosphorylating) activity	F	1	1	1733	1733	0.000577034	0.000577034	over	P08735	P08735	1	1	1
GO:0009100	glycoprotein metabolic process	P	9	9	1733	1733	0.00519331	0.00519331	over	B6U2F8,A0A1D6HNT1,A0A1D6JC21,B6TCC9,A0A1D6N3I9,A0A1D6G6E5,B8A034,A0A1D6MQU8,B4FA76	B6U2F8,A0A1D6HNT1,A0A1D6JC21,B6TCC9,A0A1D6N3I9,A0A1D6G6E5,B8A034,A0A1D6MQU8,B4FA76	1	1	1
GO:0009867	jasmonic acid mediated signaling pathway	P	2	2	1733	1733	0.00115407	0.00115407	over	A0A1D6MFS8,A0A1D6MFS9	A0A1D6MFS8,A0A1D6MFS9	1	1	1
GO:0004457	lactate dehydrogenase activity	F	1	1	1733	1733	0.000577034	0.000577034	over	B4FEG4	B4FEG4	1	1	1
GO:0006072	glycerol-3-phosphate metabolic process	P	1	1	1733	1733	0.000577034	0.000577034	over	A0A1D6N099	A0A1D6N099	1	1	1
GO:0046168	glycerol-3-phosphate catabolic process	P	1	1	1733	1733	0.000577034	0.000577034	over	A0A1D6N099	A0A1D6N099	1	1	1
GO:0006030	chitin metabolic process	P	2	2	1733	1733	0.00115407	0.00115407	over	B6SZC6,Q6JBP8	B6SZC6,Q6JBP8	1	1	1
GO:0051094	positive regulation of developmental process	P	2	2	1733	1733	0.00115407	0.00115407	over	H2BJB6,B8A0U2	H2BJB6,B8A0U2	1	1	1
GO:0046390	ribose phosphate biosynthetic process	P	20	20	1733	1733	0.0115407	0.0115407	over	A0A1D6JIN2,B6SKW5,A0A0A7DIX5,A0A1D6M0B4,A0A1D6M5J5,A0A1D6I9S9,Q1KKB1,A0A1D6NFC1,C0HF32,B6TBW2,D2JSP9,A0A1D6JT22,B6TC18,A0A1D6IP65,A0A1D6G4I9,Q9LKI4,A0A1D6N1C9,A0A1D6GXN7,O24578,A0A1D6MXC9	A0A1D6JIN2,B6SKW5,A0A0A7DIX5,A0A1D6M0B4,A0A1D6M5J5,A0A1D6I9S9,Q1KKB1,A0A1D6NFC1,C0HF32,B6TBW2,D2JSP9,A0A1D6JT22,B6TC18,A0A1D6IP65,A0A1D6G4I9,Q9LKI4,A0A1D6N1C9,A0A1D6GXN7,O24578,A0A1D6MXC9	1	1	1
GO:0010155	regulation of proton transport	P	2	2	1733	1733	0.00115407	0.00115407	over	A0A1D6EP71,A0A096QP97	A0A1D6EP71,A0A096QP97	1	1	1
GO:0071731	response to nitric oxide	P	1	1	1733	1733	0.000577034	0.000577034	over	B6TZD1	B6TZD1	1	1	1
GO:0033176	proton-transporting V-type ATPase complex	C	4	4	1733	1733	0.00230814	0.00230814	over	C0PHC0,B4FSJ1,B6T9C0,B4FRC2	C0PHC0,B4FSJ1,B6T9C0,B4FRC2	1	1	1
GO:0044257	cellular protein catabolic process	P	22	22	1733	1733	0.0126947	0.0126947	over	B4FNK1,A0A1D6ESS7,A0A1D6GK60,A0A1D6HWI8,A0A1D6NV83,B6T9F7,A0A1D6IUI8,A0A1D6F9P9,A0A1D6FF42,B6T6V5,A0A1D6FUG4,A0A1D6L6V2,K7V4Q5,B4FST4,C0PFK3,A0A1D6HKC3,B4FDY6,B6TNX7,B6UCR8,A0A1D6IP29,A0A1D6PJW1,K7VWA7	B4FNK1,A0A1D6ESS7,A0A1D6GK60,A0A1D6HWI8,A0A1D6NV83,B6T9F7,A0A1D6IUI8,A0A1D6F9P9,A0A1D6FF42,B6T6V5,A0A1D6FUG4,A0A1D6L6V2,K7V4Q5,B4FST4,C0PFK3,A0A1D6HKC3,B4FDY6,B6TNX7,B6UCR8,A0A1D6IP29,A0A1D6PJW1,K7VWA7	1	1	1
GO:0009064	glutamine family amino acid metabolic process	P	17	17	1733	1733	0.00980958	0.00980958	over	K7TZ51,B6TEB2,C0PCC7,B9TST3,A0A1D6G294,A0A1D6NY88,A0A1D6E923,A0A1D6JIN2,B6TA70,A0A1D6MXC9,B4F9A2,P38563,B9TSW5,B6SSZ0,B4FAV4,C4IYE1,Q4TZJ2	K7TZ51,B6TEB2,C0PCC7,B9TST3,A0A1D6G294,A0A1D6NY88,A0A1D6E923,A0A1D6JIN2,B6TA70,A0A1D6MXC9,B4F9A2,P38563,B9TSW5,B6SSZ0,B4FAV4,C4IYE1,Q4TZJ2	1	1	1
GO:0004108	citrate (Si)-synthase activity	F	1	1	1733	1733	0.000577034	0.000577034	over	B6TAE5	B6TAE5	1	1	1
GO:0008033	tRNA processing	P	1	1	1733	1733	0.000577034	0.000577034	over	B2XWS4	B2XWS4	1	1	1
GO:0015077	monovalent inorganic cation transmembrane transporter activity	F	18	18	1733	1733	0.0103866	0.0103866	over	C0PHC0,B4FRC2,B6T2T0,Q1KKB1,A0A1D6NFC1,C0HF32,B6TBW2,A0A1D6JT22,P00412,Q5EEQ2,Q43271,A0A1D6MV33,Q43243,A0A286KBP9,B4FSJ1,D2JSP9,B6TC18,A0A1D6LHN0	C0PHC0,B4FRC2,B6T2T0,Q1KKB1,A0A1D6NFC1,C0HF32,B6TBW2,A0A1D6JT22,P00412,Q5EEQ2,Q43271,A0A1D6MV33,Q43243,A0A286KBP9,B4FSJ1,D2JSP9,B6TC18,A0A1D6LHN0	1	1	1
GO:0047890	flavanone 4-reductase activity	F	1	1	1733	1733	0.000577034	0.000577034	over	P51108	P51108	1	1	1
GO:0043043	peptide biosynthetic process	P	129	129	1733	1733	0.0744374	0.0744374	over	K7VAS4,C0P790,A0A096RFR6,A0A1D6DXG8,B4FBV8,B6TRV3,A0A1D6MF48,A0A1D6HT03,B4FWK0,B6SHE0,B4FRD9,B6TNR8,B6SK79,C0P455,A0A1D6GF42,C4J6J5,O22453,B6SHW0,O04014,B4FMI5,C0PH34,B4F9G0,A0A1D6EAY0,Q08069,B6TYP7,A0A1D6GM13,A0A1D6N4X3,B4F9R4,K7TT73,A0A1D6PI63,B6T8L0,B6TAQ5,B6UG10,P25460,B6T1Y8,B6SHM7,A0A1D6K9S0,B4FWR7,B6T1J3,A0A1D6I1F4,B6TE31,A0A1D6LZA7,B6SI39,B6T595,A0A1D6GFP8,A0A1D6MY10,B4FMB3,B4G286,B6T1D8,…	K7VAS4,C0P790,A0A096RFR6,A0A1D6DXG8,B4FBV8,B6TRV3,A0A1D6MF48,A0A1D6HT03,B4FWK0,B6SHE0,B4FRD9,B6TNR8,B6SK79,C0P455,A0A1D6GF42,C4J6J5,O22453,B6SHW0,O04014,B4FMI5,C0PH34,B4F9G0,A0A1D6EAY0,Q08069,B6TYP7,A0A1D6GM13,A0A1D6N4X3,B4F9R4,K7TT73,A0A1D6PI63,B6T8L0,B6TAQ5,B6UG10,P25460,B6T1Y8,B6SHM7,A0A1D6K9S0,B4FWR7,B6T1J3,A0A1D6I1F4,B6TE31,A0A1D6LZA7,B6SI39,B6T595,A0A1D6GFP8,A0A1D6MY10,B4FMB3,B4G286,B6T1D8,…	1	1	1
GO:0030154	cell differentiation	P	4	4	1733	1733	0.00230814	0.00230814	over	A0A1D6I196,B4F9N8,C0P6D0,B4FTE5	A0A1D6I196,B4F9N8,C0P6D0,B4FTE5	1	1	1
GO:0004602	glutathione peroxidase activity	F	1	1	1733	1733	0.000577034	0.000577034	over	B6TR92	B6TR92	1	1	1
GO:0030136	clathrin-coated vesicle	C	4	4	1733	1733	0.00230814	0.00230814	over	A0A1D6IQF5,A0A1D6DT47,B4FIZ5,C0P489	A0A1D6IQF5,A0A1D6DT47,B4FIZ5,C0P489	1	1	1
GO:0008831	dTDP-4-dehydrorhamnose reductase activity	F	1	1	1733	1733	0.000577034	0.000577034	over	B6UIE1	B6UIE1	1	1	1
GO:0071826	ribonucleoprotein complex subunit organization	P	15	15	1733	1733	0.00865551	0.00865551	over	B6SSF3,K7V792,K7VAS4,C0P790,A0A096RFR6,A0A1D6DXG8,B4FBV8,B6TRV3,A0A1D6MF48,A0A1D6HT03,B4FWK0,B6SHE0,B4FRD9,Q08069,A0A1D6LDL7	B6SSF3,K7V792,K7VAS4,C0P790,A0A096RFR6,A0A1D6DXG8,B4FBV8,B6TRV3,A0A1D6MF48,A0A1D6HT03,B4FWK0,B6SHE0,B4FRD9,Q08069,A0A1D6LDL7	1	1	1
GO:1902652	secondary alcohol metabolic process	P	1	1	1733	1733	0.000577034	0.000577034	over	P49353	P49353	1	1	1
GO:0043647	inositol phosphate metabolic process	P	1	1	1733	1733	0.000577034	0.000577034	over	B4FBE5	B4FBE5	1	1	1
GO:0003983	UTP:glucose-1-phosphate uridylyltransferase activity	F	2	2	1733	1733	0.00115407	0.00115407	over	B4F8W6,A0A1D6IAT0	B4F8W6,A0A1D6IAT0	1	1	1
GO:0016157	sucrose synthase activity	F	8	8	1733	1733	0.00461627	0.00461627	over	B6U1D7,A0A097C0T5,D2IQA2,A0A1D6PZZ9,A0A1D6K2D7,A0A1D6G664,A0A1D6H2R7,A0A1D6LQW1	B6U1D7,A0A097C0T5,D2IQA2,A0A1D6PZZ9,A0A1D6K2D7,A0A1D6G664,A0A1D6H2R7,A0A1D6LQW1	1	1	1
GO:0052692	raffinose alpha-galactosidase activity	F	1	1	1733	1733	0.000577034	0.000577034	over	A0A1D6KS88	A0A1D6KS88	1	1	1
GO:0031349	positive regulation of defense response	P	2	2	1733	1733	0.00115407	0.00115407	over	A0A1D6MFS8,A0A1D6MFS9	A0A1D6MFS8,A0A1D6MFS9	1	1	1
GO:0046467	membrane lipid biosynthetic process	P	1	1	1733	1733	0.000577034	0.000577034	over	A0A1D6KIM9	A0A1D6KIM9	1	1	1
GO:1902653	secondary alcohol biosynthetic process	P	1	1	1733	1733	0.000577034	0.000577034	over	P49353	P49353	1	1	1
GO:0006591	ornithine metabolic process	P	1	1	1733	1733	0.000577034	0.000577034	over	B4FAV4	B4FAV4	1	1	1
GO:0008565	protein transporter activity	F	8	8	1733	1733	0.00461627	0.00461627	over	B6TBT7,C0P5C0,K7VEB9,A0A1D6MPN8,A0A1D6KE02,A0A1D6M2S2,A0A1D6MWV6,A0A1D6MXN8	B6TBT7,C0P5C0,K7VEB9,A0A1D6MPN8,A0A1D6KE02,A0A1D6M2S2,A0A1D6MWV6,A0A1D6MXN8	1	1	1
GO:0043271	negative regulation of ion transport	P	1	1	1733	1733	0.000577034	0.000577034	over	A0A1D6KQ74	A0A1D6KQ74	1	1	1
GO:0010016	shoot system morphogenesis	P	1	1	1733	1733	0.000577034	0.000577034	over	A0A1D6I0N3	A0A1D6I0N3	1	1	1
GO:0090696	post-embryonic plant organ development	P	2	2	1733	1733	0.00115407	0.00115407	over	O49975,A0A1D6I0N3	O49975,A0A1D6I0N3	1	1	1
GO:0000502	proteasome complex	C	32	32	1733	1733	0.0184651	0.0184651	over	B4FNK1,A0A1D6ESS7,A0A1D6GK60,A0A1D6HWI8,A0A1D6NV83,B6T9F7,K7V4Q5,A0A1D6PJW1,C0PFK3,B4FDY6,B6TNX7,B6UCR8,K7VWA7,A0A1D6DUX6,B4FCY9,K7UFV4,A0A1D6JDW4,A0A1D6E020,K7VAS4,A0A1D6KMZ9,A0A1D6QMX6,B6UAD0,A0A1D6HCE3,B4FQ29,C0P4D6,A0A1D6IP54,Q6QP36,B4FTV9,B6TWL4,B4FF65,B6TKH5,A0A1D6PF20	B4FNK1,A0A1D6ESS7,A0A1D6GK60,A0A1D6HWI8,A0A1D6NV83,B6T9F7,K7V4Q5,A0A1D6PJW1,C0PFK3,B4FDY6,B6TNX7,B6UCR8,K7VWA7,A0A1D6DUX6,B4FCY9,K7UFV4,A0A1D6JDW4,A0A1D6E020,K7VAS4,A0A1D6KMZ9,A0A1D6QMX6,B6UAD0,A0A1D6HCE3,B4FQ29,C0P4D6,A0A1D6IP54,Q6QP36,B4FTV9,B6TWL4,B4FF65,B6TKH5,A0A1D6PF20	1	1	1
GO:0046184	aldehyde biosynthetic process	P	1	1	1733	1733	0.000577034	0.000577034	over	B6SJQ3	B6SJQ3	1	1	1
GO:0046903	secretion	P	5	5	1733	1733	0.00288517	0.00288517	over	A0A1D6MUJ1,A0A1D6HKJ9,C0HI04,A0A1D6INL1,C0P432	A0A1D6MUJ1,A0A1D6HKJ9,C0HI04,A0A1D6INL1,C0P432	1	1	1
GO:0019520	aldonic acid metabolic process	P	4	4	1733	1733	0.00230814	0.00230814	over	A0A1D6LJP0,O81237,K7TVZ1,B6TX10	A0A1D6LJP0,O81237,K7TVZ1,B6TX10	1	1	1
GO:0005215	transporter activity	F	52	52	1733	1733	0.0300058	0.0300058	over	C0PHC0,B4FRC2,B6T2T0,Q1KKB1,A0A1D6NFC1,C0HF32,B6TBW2,A0A1D6JT22,B4FVD6,A0A1D6KIR5,A0A1D6LIS4,P00412,K7TKL2,Q5EEQ2,P12857,B4FSA7,A0A1D6K7N5,A0A1D6FDX7,C0PMH6,A0A1D6EP34,A0A1D6F5F9,A0A1D6I1I1,A0A1D6JSE9,A0A1D6KGL0,B4FYD2,A0A1D6QHD5,A0A1D6I2X6,Q9SPD9,Q43271,A0A1D6MV33,Q43243,A0A286KBP9,C0P5C0,K7VEB9,A0A1D6KE02,A0A1D6MPN8,A0A1D6M2S2,A0A1D6MWV6,A0A1D6MXN8,A0A1D6QRV9,A0A1D6LZ61,A0A097PRD7,B4FSJ1,D2JSP9…	C0PHC0,B4FRC2,B6T2T0,Q1KKB1,A0A1D6NFC1,C0HF32,B6TBW2,A0A1D6JT22,B4FVD6,A0A1D6KIR5,A0A1D6LIS4,P00412,K7TKL2,Q5EEQ2,P12857,B4FSA7,A0A1D6K7N5,A0A1D6FDX7,C0PMH6,A0A1D6EP34,A0A1D6F5F9,A0A1D6I1I1,A0A1D6JSE9,A0A1D6KGL0,B4FYD2,A0A1D6QHD5,A0A1D6I2X6,Q9SPD9,Q43271,A0A1D6MV33,Q43243,A0A286KBP9,C0P5C0,K7VEB9,A0A1D6KE02,A0A1D6MPN8,A0A1D6M2S2,A0A1D6MWV6,A0A1D6MXN8,A0A1D6QRV9,A0A1D6LZ61,A0A097PRD7,B4FSJ1,D2JSP9…	1	1	1
GO:0003700	DNA binding transcription factor activity	F	2	2	1733	1733	0.00115407	0.00115407	over	C0PM91,C0HGK3	C0PM91,C0HGK3	1	1	1
GO:0009055	electron transfer activity	F	8	8	1733	1733	0.00461627	0.00461627	over	P00412,C0PHH5,A0A1D6L210,B4FH10,A0A1D6PZ07,B4FP28,B4FQ54,B4FYQ7	P00412,C0PHH5,A0A1D6L210,B4FH10,A0A1D6PZ07,B4FP28,B4FQ54,B4FYQ7	1	1	1
GO:0000398	mRNA splicing, via spliceosome	P	4	4	1733	1733	0.00230814	0.00230814	over	K7V792,A0A1D6K2V5,A0A1D6GPS2,A0A1D6GYZ2	K7V792,A0A1D6K2V5,A0A1D6GPS2,A0A1D6GYZ2	1	1	1
GO:0016671	oxidoreductase activity, acting on a sulfur group of donors, disulfide as acceptor	F	1	1	1733	1733	0.000577034	0.000577034	over	C0PKH8	C0PKH8	1	1	1
GO:0022853	active ion transmembrane transporter activity	F	13	13	1733	1733	0.00750144	0.00750144	over	C0PHC0,B4FRC2,B6T2T0,Q1KKB1,A0A1D6NFC1,C0HF32,B6TBW2,A0A1D6JT22,A0A1D6QHD5,Q43271,A0A1D6MV33,Q43243,A0A286KBP9	C0PHC0,B4FRC2,B6T2T0,Q1KKB1,A0A1D6NFC1,C0HF32,B6TBW2,A0A1D6JT22,A0A1D6QHD5,Q43271,A0A1D6MV33,Q43243,A0A286KBP9	1	1	1
GO:0016879	ligase activity, forming carbon-nitrogen bonds	F	18	18	1733	1733	0.0103866	0.0103866	over	A0A1D6MXC9,A0A1D6JIN2,O24578,K7TZ51,A0A1D6NY88,B6TA70,A0A1D6PLH1,A0A1D6I5L0,B4F9A2,P38563,B9TSW5,K7VI04,B6TAJ9,A0A1D6M0B4,A0A1D6F4U6,B6TJH0,A0A1D6MFS8,A0A1D6MFS9	A0A1D6MXC9,A0A1D6JIN2,O24578,K7TZ51,A0A1D6NY88,B6TA70,A0A1D6PLH1,A0A1D6I5L0,B4F9A2,P38563,B9TSW5,K7VI04,B6TAJ9,A0A1D6M0B4,A0A1D6F4U6,B6TJH0,A0A1D6MFS8,A0A1D6MFS9	1	1	1
GO:0009108	coenzyme biosynthetic process	P	12	12	1733	1733	0.00692441	0.00692441	over	A0A1D6EFN9,A0A1D6ESW5,A0A1D6FHW2,B4FIE9,B6UB80,B4FZV8,A0A1D6I9S9,A0A1D6DQG3,B6SJQ3,A0A1D6KCE1,A0A1D6PSY8,A0A096RBT2	A0A1D6EFN9,A0A1D6ESW5,A0A1D6FHW2,B4FIE9,B6UB80,B4FZV8,A0A1D6I9S9,A0A1D6DQG3,B6SJQ3,A0A1D6KCE1,A0A1D6PSY8,A0A096RBT2	1	1	1
GO:0006396	RNA processing	P	17	17	1733	1733	0.00980958	0.00980958	over	K7V792,A0A1D6GPS2,A0A1D6GYZ2,A0A1D6KSX6,B6T4G7,A0A1D6MCY5,B6TYV7,A0A1D6LE72,B2XWS4,D0EYF3,B6U1P3,A0A1D6K2V5,K7USZ5,A0A1D6GM53,A0A1D6IKP8,A0A1D6N3T0,K7VP89	K7V792,A0A1D6GPS2,A0A1D6GYZ2,A0A1D6KSX6,B6T4G7,A0A1D6MCY5,B6TYV7,A0A1D6LE72,B2XWS4,D0EYF3,B6U1P3,A0A1D6K2V5,K7USZ5,A0A1D6GM53,A0A1D6IKP8,A0A1D6N3T0,K7VP89	1	1	1
GO:0051248	negative regulation of protein metabolic process	P	2	2	1733	1733	0.00115407	0.00115407	over	B8QXF1,P49106	B8QXF1,P49106	1	1	1
GO:0016741	transferase activity, transferring one-carbon groups	F	28	28	1733	1733	0.016157	0.016157	over	K7VKS0,Q8W529,A0A1D6GL76,A0A1D6Q0A4,A0A1D6DZR9,A0A1D6KCE1,A0A1D6PSY8,P93852,B4FQZ7,B6T4G7,A0A1D6K3B9,A0A1D6MQV8,B6TYV2,A0A1D6DTN1,A0A1D6KFY2,A0A1D6L9Z2,A0A1D6MYP6,B6SVX3,B6T4W8,B6TKG5,B1P123,Q5GLK6,Q7X875,B6TG62,B6TS22,A0A1D6I6D0,A0A1D6MFV3,A0A1D6FWI7	K7VKS0,Q8W529,A0A1D6GL76,A0A1D6Q0A4,A0A1D6DZR9,A0A1D6KCE1,A0A1D6PSY8,P93852,B4FQZ7,B6T4G7,A0A1D6K3B9,A0A1D6MQV8,B6TYV2,A0A1D6DTN1,A0A1D6KFY2,A0A1D6L9Z2,A0A1D6MYP6,B6SVX3,B6T4W8,B6TKG5,B1P123,Q5GLK6,Q7X875,B6TG62,B6TS22,A0A1D6I6D0,A0A1D6MFV3,A0A1D6FWI7	1	1	1
GO:0006435	threonyl-tRNA aminoacylation	P	1	1	1733	1733	0.000577034	0.000577034	over	A0A1D6GKX8	A0A1D6GKX8	1	1	1
GO:0008238	exopeptidase activity	F	10	10	1733	1733	0.00577034	0.00577034	over	A0A1D6H703,A0A1D6KPN0,A0A1D6I2Y6,A0A1D6HN61,B4FG76,B4FBF2,B8A0Q3,C0HHP4,A0A1D6NTJ2,B6TDI9	A0A1D6H703,A0A1D6KPN0,A0A1D6I2Y6,A0A1D6HN61,B4FG76,B4FBF2,B8A0Q3,C0HHP4,A0A1D6NTJ2,B6TDI9	1	1	1
GO:0019206	nucleoside kinase activity	F	2	2	1733	1733	0.00115407	0.00115407	over	B4FFH8,A0A1D6GXN7	B4FFH8,A0A1D6GXN7	1	1	1
GO:0009882	blue light photoreceptor activity	F	1	1	1733	1733	0.000577034	0.000577034	over	A0A1D6KQ74	A0A1D6KQ74	1	1	1
GO:1901605	alpha-amino acid metabolic process	P	54	54	1733	1733	0.0311598	0.0311598	over	A0A1D6I6V1,B6TRS1,K7V902,A0A1D6LA97,B4F8P4,K7WHC8,K7TZ51,B6TEB2,A0A1D6NY88,P80608,A0A1D6FCB3,C0PCX2,C0PCC7,B9TST3,A0A1D6G294,A0A1D6E923,A0A1D6JIN2,B6TA70,A0A1D6MXC9,B4F9A2,P38563,B9TSW5,Q8W523,A0A1D6KQU5,Q9SE94,C0PMJ0,B6SSZ0,A0A1D6DW07,B4FRI1,B6SKK1,B4FKF4,B6SRK3,A0A1D6ENN4,P49079,Q8W529,A0A1D6GL76,C4IZ68,P26259,B4FQ56,A0A1Q1A360,C0PC62,Q41769,B6TF69,A0A1D6GJ71,B6SH97,C0P8I4,A0A1D6EIB6,K7UB17,B6T…	A0A1D6I6V1,B6TRS1,K7V902,A0A1D6LA97,B4F8P4,K7WHC8,K7TZ51,B6TEB2,A0A1D6NY88,P80608,A0A1D6FCB3,C0PCX2,C0PCC7,B9TST3,A0A1D6G294,A0A1D6E923,A0A1D6JIN2,B6TA70,A0A1D6MXC9,B4F9A2,P38563,B9TSW5,Q8W523,A0A1D6KQU5,Q9SE94,C0PMJ0,B6SSZ0,A0A1D6DW07,B4FRI1,B6SKK1,B4FKF4,B6SRK3,A0A1D6ENN4,P49079,Q8W529,A0A1D6GL76,C4IZ68,P26259,B4FQ56,A0A1Q1A360,C0PC62,Q41769,B6TF69,A0A1D6GJ71,B6SH97,C0P8I4,A0A1D6EIB6,K7UB17,B6T…	1	1	1
GO:0006486	protein glycosylation	P	7	7	1733	1733	0.00403924	0.00403924	over	B6TCC9,A0A1D6N3I9,A0A1D6G6E5,B4FA76,B6U2F8,A0A1D6HNT1,A0A1D6JC21	B6TCC9,A0A1D6N3I9,A0A1D6G6E5,B4FA76,B6U2F8,A0A1D6HNT1,A0A1D6JC21	1	1	1
GO:0045595	regulation of cell differentiation	P	1	1	1733	1733	0.000577034	0.000577034	over	B4F9N8	B4F9N8	1	1	1
GO:0009148	pyrimidine nucleoside triphosphate biosynthetic process	P	3	3	1733	1733	0.0017311	0.0017311	over	A0A0A7DIX5,A0A1D6MXC9,A0A1D6GXN7	A0A0A7DIX5,A0A1D6MXC9,A0A1D6GXN7	1	1	1
GO:0005085	guanyl-nucleotide exchange factor activity	F	2	2	1733	1733	0.00115407	0.00115407	over	A0A1D6JW79,A0A1D6IG09	A0A1D6JW79,A0A1D6IG09	1	1	1
GO:0004337	geranyltranstransferase activity	F	1	1	1733	1733	0.000577034	0.000577034	over	P49353	P49353	1	1	1
GO:0045824	negative regulation of innate immune response	P	1	1	1733	1733	0.000577034	0.000577034	over	B4F9N8	B4F9N8	1	1	1
GO:0005200	structural constituent of cytoskeleton	F	9	9	1733	1733	0.00519331	0.00519331	over	A0A1R3MJR7,Q43697,Q41784,C0PA67,C4JBJ2,C0PH85,C0PKT5,K7VKH1,A0A1D6L2U9	A0A1R3MJR7,Q43697,Q41784,C0PA67,C4JBJ2,C0PH85,C0PKT5,K7VKH1,A0A1D6L2U9	1	1	1
GO:0042762	regulation of sulfur metabolic process	P	1	1	1733	1733	0.000577034	0.000577034	over	B4F9N8	B4F9N8	1	1	1
GO:0042451	purine nucleoside biosynthetic process	P	4	4	1733	1733	0.00230814	0.00230814	over	B4FFH8,A0A1D6JIN2,B6SKW5,A0A0A7DIX5	B4FFH8,A0A1D6JIN2,B6SKW5,A0A0A7DIX5	1	1	1
GO:0002237	response to molecule of bacterial origin	P	1	1	1733	1733	0.000577034	0.000577034	over	B4G0K4	B4G0K4	1	1	1
GO:0005747	mitochondrial respiratory chain complex I	C	1	1	1733	1733	0.000577034	0.000577034	over	C0PB60	C0PB60	1	1	1
GO:0046112	nucleobase biosynthetic process	P	8	8	1733	1733	0.00461627	0.00461627	over	A0A1D6Q4V8,B4FS03,A0A1D6G4I9,Q9LKI4,A0A1D6N1C9,B6TA70,A0A1D6Q0A4,A0A1D6M5J5	A0A1D6Q4V8,B4FS03,A0A1D6G4I9,Q9LKI4,A0A1D6N1C9,B6TA70,A0A1D6Q0A4,A0A1D6M5J5	1	1	1
GO:0009226	nucleotide-sugar biosynthetic process	P	2	2	1733	1733	0.00115407	0.00115407	over	B6UIE1,B6TMJ8	B6UIE1,B6TMJ8	1	1	1
GO:0006420	arginyl-tRNA aminoacylation	P	1	1	1733	1733	0.000577034	0.000577034	over	A0A1D6LYR1	A0A1D6LYR1	1	1	1
GO:0032870	cellular response to hormone stimulus	P	5	5	1733	1733	0.00288517	0.00288517	over	B6TRY4,A0A1D6MFS8,A0A1D6MFS9,B6TZD1,B4F9N8	B6TRY4,A0A1D6MFS8,A0A1D6MFS9,B6TZD1,B4F9N8	1	1	1
GO:1901615	organic hydroxy compound metabolic process	P	8	8	1733	1733	0.00461627	0.00461627	over	B6T6Q8,C0PH33,P49353,B4FBE5,B8A054,B6T2Y2,A0A1D6IWN4,B6SJQ3	B6T6Q8,C0PH33,P49353,B4FBE5,B8A054,B6T2Y2,A0A1D6IWN4,B6SJQ3	1	1	1
GO:0022402	cell cycle process	P	5	5	1733	1733	0.00288517	0.00288517	over	A0A1Z1GDQ9,O49975,A0A1D6L1Q8,A0A1D6JSD8,A0A1D6I196	A0A1Z1GDQ9,O49975,A0A1D6L1Q8,A0A1D6JSD8,A0A1D6I196	1	1	1
GO:0009144	purine nucleoside triphosphate metabolic process	P	30	30	1733	1733	0.017311	0.017311	over	B4G0K4,Q84JX6,P08735,B4FAL9,B4FWP0,K7V794,B6T3P9,A0A1D6M7C2,C0PE24,B4FHH4,A0A1D6NCX2,B6UE86,K7UY19,B4G0N0,B4FB85,A0A1D6ESW5,A0A1D6I645,A0A0A7DIX5,Q1KKB1,A0A1D6NFC1,C0HF32,B6TBW2,D2JSP9,A0A1D6JT22,B6TC18,A0A1D6L210,C0PHC0,A0A1D6H1R6,A0A1D6LSP8,B6T9C0	B4G0K4,Q84JX6,P08735,B4FAL9,B4FWP0,K7V794,B6T3P9,A0A1D6M7C2,C0PE24,B4FHH4,A0A1D6NCX2,B6UE86,K7UY19,B4G0N0,B4FB85,A0A1D6ESW5,A0A1D6I645,A0A0A7DIX5,Q1KKB1,A0A1D6NFC1,C0HF32,B6TBW2,D2JSP9,A0A1D6JT22,B6TC18,A0A1D6L210,C0PHC0,A0A1D6H1R6,A0A1D6LSP8,B6T9C0	1	1	1
GO:0000724	double-strand break repair via homologous recombination	P	1	1	1733	1733	0.000577034	0.000577034	over	B6TP06	B6TP06	1	1	1
GO:0044434	chloroplast part	C	12	12	1733	1733	0.00692441	0.00692441	over	A0A1D6E5P4,B8A065,B4G0K4,A0A1D6EFN9,H2BJB6,A0A1D6IVK7,A0A1D6FMY6,A0A1D6NUU8,K7V902,B6TV09,Q08069,B6TBT7	A0A1D6E5P4,B8A065,B4G0K4,A0A1D6EFN9,H2BJB6,A0A1D6IVK7,A0A1D6FMY6,A0A1D6NUU8,K7V902,B6TV09,Q08069,B6TBT7	1	1	1
GO:1901658	glycosyl compound catabolic process	P	1	1	1733	1733	0.000577034	0.000577034	over	B6T440	B6T440	1	1	1
GO:0008324	cation transmembrane transporter activity	F	20	20	1733	1733	0.0115407	0.0115407	over	C0PHC0,B4FRC2,B6T2T0,Q1KKB1,A0A1D6NFC1,C0HF32,B6TBW2,A0A1D6JT22,P00412,Q5EEQ2,A0A1D6QHD5,Q43271,A0A1D6MV33,Q43243,A0A286KBP9,A0A097PRD7,B4FSJ1,D2JSP9,B6TC18,A0A1D6LHN0	C0PHC0,B4FRC2,B6T2T0,Q1KKB1,A0A1D6NFC1,C0HF32,B6TBW2,A0A1D6JT22,P00412,Q5EEQ2,A0A1D6QHD5,Q43271,A0A1D6MV33,Q43243,A0A286KBP9,A0A097PRD7,B4FSJ1,D2JSP9,B6TC18,A0A1D6LHN0	1	1	1
GO:0031348	negative regulation of defense response	P	2	2	1733	1733	0.00115407	0.00115407	over	B4F9N8,B6TFI5	B4F9N8,B6TFI5	1	1	1
GO:0004579	dolichyl-diphosphooligosaccharide-protein glycotransferase activity	F	2	2	1733	1733	0.00115407	0.00115407	over	B6U2F8,B6TCC9	B6U2F8,B6TCC9	1	1	1
GO:2000378	negative regulation of reactive oxygen species metabolic process	P	1	1	1733	1733	0.000577034	0.000577034	over	B8A0U2	B8A0U2	1	1	1
GO:0002376	immune system process	P	5	5	1733	1733	0.00288517	0.00288517	over	A0A097PRD7,A0A1D6MFS8,A0A1D6MFS9,B4F9N8,D0EYF3	A0A097PRD7,A0A1D6MFS8,A0A1D6MFS9,B4F9N8,D0EYF3	1	1	1
GO:0070008	serine-type exopeptidase activity	F	5	5	1733	1733	0.00288517	0.00288517	over	B4FG76,B4FBF2,B8A0Q3,C0HHP4,A0A1D6NTJ2	B4FG76,B4FBF2,B8A0Q3,C0HHP4,A0A1D6NTJ2	1	1	1
GO:0000956	nuclear-transcribed mRNA catabolic process	P	1	1	1733	1733	0.000577034	0.000577034	over	A0A1D6L3E7	A0A1D6L3E7	1	1	1
GO:0033764	steroid dehydrogenase activity, acting on the CH-OH group of donors, NAD or NADP as acceptor	F	1	1	1733	1733	0.000577034	0.000577034	over	A0A1D6K5C2	A0A1D6K5C2	1	1	1
GO:0019521	D-gluconate metabolic process	P	4	4	1733	1733	0.00230814	0.00230814	over	A0A1D6LJP0,O81237,K7TVZ1,B6TX10	A0A1D6LJP0,O81237,K7TVZ1,B6TX10	1	1	1
GO:0004576	oligosaccharyl transferase activity	F	2	2	1733	1733	0.00115407	0.00115407	over	B6U2F8,B6TCC9	B6U2F8,B6TCC9	1	1	1
GO:0015103	inorganic anion transmembrane transporter activity	F	2	2	1733	1733	0.00115407	0.00115407	over	K7TKL2,A0A1D6KSX6	K7TKL2,A0A1D6KSX6	1	1	1
GO:0034440	lipid oxidation	P	1	1	1733	1733	0.000577034	0.000577034	over	A0A1D6QNT3	A0A1D6QNT3	1	1	1
GO:0005737	cytoplasm	C	420	420	1733	1733	0.242354	0.242354	over	K7V794,B6T3P9,B8A2Z3,A0A1D6H785,A0A1D6LL22,B4G0V4,A0A1D6MXN8,B4F918,B6SZK9,A0A1D6N303,A0A1D6MUJ1,A0A1D6HKJ9,A0A1D6INL1,B4FL64,A0A1D6H153,A0A1D6PI63,B6TAQ5,B6UG10,B6SSF3,B4FRC2,A0A1D6NFC1,C0HF32,D2JSP9,B6TC18,Q41874,Q1KKB1,Q43298,K7TY03,B6TRR5,B4FAD4,A0A1D6Q571,A0A1D6NCX2,C4JBB8,A0A1D6JQ63,C0HFM6,A0A1D6KQU5,B4FLP7,B6TH57,C0PCX2,B4FHY0,A0A1D6NK45,Q6R9G7,Q6R9L5,A0A1D6E9W6,B8A0Q3,A0A1D6NTJ2,B4G0K4,K7…	K7V794,B6T3P9,B8A2Z3,A0A1D6H785,A0A1D6LL22,B4G0V4,A0A1D6MXN8,B4F918,B6SZK9,A0A1D6N303,A0A1D6MUJ1,A0A1D6HKJ9,A0A1D6INL1,B4FL64,A0A1D6H153,A0A1D6PI63,B6TAQ5,B6UG10,B6SSF3,B4FRC2,A0A1D6NFC1,C0HF32,D2JSP9,B6TC18,Q41874,Q1KKB1,Q43298,K7TY03,B6TRR5,B4FAD4,A0A1D6Q571,A0A1D6NCX2,C4JBB8,A0A1D6JQ63,C0HFM6,A0A1D6KQU5,B4FLP7,B6TH57,C0PCX2,B4FHY0,A0A1D6NK45,Q6R9G7,Q6R9L5,A0A1D6E9W6,B8A0Q3,A0A1D6NTJ2,B4G0K4,K7…	1	1	1
GO:0016018	cyclosporin A binding	F	1	1	1733	1733	0.000577034	0.000577034	over	P21569	P21569	1	1	1
GO:0030732	methionine S-methyltransferase activity	F	1	1	1733	1733	0.000577034	0.000577034	over	A0A1D6FWI7	A0A1D6FWI7	1	1	1
GO:0009532	plastid stroma	C	9	9	1733	1733	0.00519331	0.00519331	over	B4G0K4,A0A1D6EFN9,H2BJB6,A0A1D6IVK7,A0A1D6FMY6,A0A1D6NUU8,K7V902,B6TV09,Q08069	B4G0K4,A0A1D6EFN9,H2BJB6,A0A1D6IVK7,A0A1D6FMY6,A0A1D6NUU8,K7V902,B6TV09,Q08069	1	1	1
GO:0040007	growth	P	1	1	1733	1733	0.000577034	0.000577034	over	A0A1D6I0N3	A0A1D6I0N3	1	1	1
GO:0051291	protein heterooligomerization	P	1	1	1733	1733	0.000577034	0.000577034	over	Q84RL7	Q84RL7	1	1	1
GO:0016746	transferase activity, transferring acyl groups	F	23	23	1733	1733	0.0132718	0.0132718	over	B6SH97,C0P8I4,A0A1D6EIB6,K7UB17,B6TAE5,A0A1D6ECC9,B6TNM0,B4FTC8,C4JBU6,A0A1D6H6Z1,A0A1D6QQE1,B4FBK8,B6TCA2,C0P820,B6TJ78,K7U0Y2,A0A1D6LUH7,B7ZZJ0,A0A1D6MRM3,A0A1D6H6F1,A0A1D6L8F2,C0P972,A0A1D6Q1G1	B6SH97,C0P8I4,A0A1D6EIB6,K7UB17,B6TAE5,A0A1D6ECC9,B6TNM0,B4FTC8,C4JBU6,A0A1D6H6Z1,A0A1D6QQE1,B4FBK8,B6TCA2,C0P820,B6TJ78,K7U0Y2,A0A1D6LUH7,B7ZZJ0,A0A1D6MRM3,A0A1D6H6F1,A0A1D6L8F2,C0P972,A0A1D6Q1G1	1	1	1
GO:0006166	purine ribonucleoside salvage	P	1	1	1733	1733	0.000577034	0.000577034	over	B4FFH8	B4FFH8	1	1	1
GO:0009888	tissue development	P	3	3	1733	1733	0.0017311	0.0017311	over	A0A1D6I196,D0EYF3,B4G1E1	A0A1D6I196,D0EYF3,B4G1E1	1	1	1
GO:0016639	oxidoreductase activity, acting on the CH-NH2 group of donors, NAD or NADP as acceptor	F	1	1	1733	1733	0.000577034	0.000577034	over	A0A1D6G294	A0A1D6G294	1	1	1
GO:0006412	translation	P	128	128	1733	1733	0.0738604	0.0738604	over	K7VAS4,C0P790,A0A096RFR6,A0A1D6DXG8,B4FBV8,B6TRV3,A0A1D6MF48,A0A1D6HT03,B4FWK0,B6SHE0,B4FRD9,Q9ZRF5,A0A1D6QT99,B4FKK9,A0A1D6LYR1,A0A1D6FII0,B6TIG4,A0A1D6M5V9,A0A1D6JNB0,A0A1D6GYV1,B6UC34,A0A1D6MIC6,C0PGQ1,B6T8U9,A0A1D6EC22,A0A1D6LIU0,A0A1D6LQQ9,K7WAM2,A0A1D6DUN1,A0A1D6ENT5,B6SHH4,A0A1D6JT82,A0A1D6LIV4,B6SS66,K7UDG5,B4FRC4,A0A1D6GKX8,B6T773,A0A1D6EUJ1,A0A1D6IZK0,P80639,B8QXF1,K7TY03,B6TNR8,B6SK79,…	K7VAS4,C0P790,A0A096RFR6,A0A1D6DXG8,B4FBV8,B6TRV3,A0A1D6MF48,A0A1D6HT03,B4FWK0,B6SHE0,B4FRD9,Q9ZRF5,A0A1D6QT99,B4FKK9,A0A1D6LYR1,A0A1D6FII0,B6TIG4,A0A1D6M5V9,A0A1D6JNB0,A0A1D6GYV1,B6UC34,A0A1D6MIC6,C0PGQ1,B6T8U9,A0A1D6EC22,A0A1D6LIU0,A0A1D6LQQ9,K7WAM2,A0A1D6DUN1,A0A1D6ENT5,B6SHH4,A0A1D6JT82,A0A1D6LIV4,B6SS66,K7UDG5,B4FRC4,A0A1D6GKX8,B6T773,A0A1D6EUJ1,A0A1D6IZK0,P80639,B8QXF1,K7TY03,B6TNR8,B6SK79,…	1	1	1
GO:0072583	clathrin-dependent endocytosis	P	1	1	1733	1733	0.000577034	0.000577034	over	A0A1D6JKX1	A0A1D6JKX1	1	1	1
GO:0044092	negative regulation of molecular function	P	2	2	1733	1733	0.00115407	0.00115407	over	A0A1D6KQ74,P49106	A0A1D6KQ74,P49106	1	1	1
GO:0009894	regulation of catabolic process	P	5	5	1733	1733	0.00288517	0.00288517	over	K7UFV4,A0A1D6KMZ9,A0A1D6QMX6,A0A1D6JDW4,A0A1D6E020	K7UFV4,A0A1D6KMZ9,A0A1D6QMX6,A0A1D6JDW4,A0A1D6E020	1	1	1
GO:0043173	nucleotide salvage	P	3	3	1733	1733	0.0017311	0.0017311	over	B4FZV8,A0A1D6IP65,A0A1D6GXN7	B4FZV8,A0A1D6IP65,A0A1D6GXN7	1	1	1
GO:0006518	peptide metabolic process	P	130	130	1733	1733	0.0750144	0.0750144	over	K7VAS4,C0P790,A0A096RFR6,A0A1D6DXG8,B4FBV8,B6TRV3,A0A1D6MF48,A0A1D6HT03,B4FWK0,B6SHE0,B4FRD9,B6TNR8,B6SK79,C0P455,A0A1D6GF42,C4J6J5,O22453,B6SHW0,O04014,B4FMI5,C0PH34,B4F9G0,A0A1D6EAY0,Q08069,B6TYP7,A0A1D6GM13,A0A1D6N4X3,B4F9R4,K7TT73,A0A1D6PI63,B6T8L0,B6TAQ5,B6UG10,P25460,B6T1Y8,B6SHM7,A0A1D6K9S0,B4FWR7,B6T1J3,A0A1D6I1F4,B6TE31,A0A1D6LZA7,B6SI39,B6T595,A0A1D6GFP8,A0A1D6MY10,B4FMB3,B4G286,B6T1D8,…	K7VAS4,C0P790,A0A096RFR6,A0A1D6DXG8,B4FBV8,B6TRV3,A0A1D6MF48,A0A1D6HT03,B4FWK0,B6SHE0,B4FRD9,B6TNR8,B6SK79,C0P455,A0A1D6GF42,C4J6J5,O22453,B6SHW0,O04014,B4FMI5,C0PH34,B4F9G0,A0A1D6EAY0,Q08069,B6TYP7,A0A1D6GM13,A0A1D6N4X3,B4F9R4,K7TT73,A0A1D6PI63,B6T8L0,B6TAQ5,B6UG10,P25460,B6T1Y8,B6SHM7,A0A1D6K9S0,B4FWR7,B6T1J3,A0A1D6I1F4,B6TE31,A0A1D6LZA7,B6SI39,B6T595,A0A1D6GFP8,A0A1D6MY10,B4FMB3,B4G286,B6T1D8,…	1	1	1
GO:0016885	ligase activity, forming carbon-carbon bonds	F	2	2	1733	1733	0.00115407	0.00115407	over	A0A1D6EDK4,A0A1D6J3D1	A0A1D6EDK4,A0A1D6J3D1	1	1	1
GO:0031975	envelope	C	22	22	1733	1733	0.0126947	0.0126947	over	B6U2V3,A0A1D6EFN9,A0A1D6E5P4,B8A065,A0A1D6K314,A0A1D6F2M8,B6THJ2,A0A1D6I2X6,Q9SPD9,P12857,B4FSA7,B6U124,P00412,B6TBT7,B6U4D3,A0A1D6NFC1,C0HF32,D2JSP9,B6TC18,B4FUV9,C0PB60,O80413	B6U2V3,A0A1D6EFN9,A0A1D6E5P4,B8A065,A0A1D6K314,A0A1D6F2M8,B6THJ2,A0A1D6I2X6,Q9SPD9,P12857,B4FSA7,B6U124,P00412,B6TBT7,B6U4D3,A0A1D6NFC1,C0HF32,D2JSP9,B6TC18,B4FUV9,C0PB60,O80413	1	1	1
GO:0006228	UTP biosynthetic process	P	1	1	1733	1733	0.000577034	0.000577034	over	A0A0A7DIX5	A0A0A7DIX5	1	1	1
GO:0016838	carbon-oxygen lyase activity, acting on phosphates	F	4	4	1733	1733	0.00230814	0.00230814	over	A0A1D6EU26,B7ZXL4,B6T4U1,A0A1D6PQN8	A0A1D6EU26,B7ZXL4,B6T4U1,A0A1D6PQN8	1	1	1
GO:0044743	protein transmembrane import into intracellular organelle	P	1	1	1733	1733	0.000577034	0.000577034	over	B4FUV9	B4FUV9	1	1	1
GO:0022414	reproductive process	P	12	12	1733	1733	0.00692441	0.00692441	over	O49975,A0A1D6L1Q8,B6TCI7,C0PB60,C0P6D0,B4FTE5,B4F9N8,H2BJB6,E3T1X0,B6U1D7,A0A1Q1D7W9,A0A1D6I0N3	O49975,A0A1D6L1Q8,B6TCI7,C0PB60,C0P6D0,B4FTE5,B4F9N8,H2BJB6,E3T1X0,B6U1D7,A0A1Q1D7W9,A0A1D6I0N3	1	1	1
GO:0042816	vitamin B6 metabolic process	P	1	1	1733	1733	0.000577034	0.000577034	over	B6SJQ3	B6SJQ3	1	1	1
GO:0015930	glutamate synthase activity	F	1	1	1733	1733	0.000577034	0.000577034	over	A0A1D6G294	A0A1D6G294	1	1	1
GO:0006952	defense response	P	11	11	1733	1733	0.00634737	0.00634737	over	C0PEJ4,B4F9N8,C0PEI9,H2BJB6,A2SZW8,A0A097PRD7,A0A1D6MFS8,A0A1D6MFS9,B6TFI5,D0EYF3,B8QXF1	C0PEJ4,B4F9N8,C0PEI9,H2BJB6,A2SZW8,A0A097PRD7,A0A1D6MFS8,A0A1D6MFS9,B6TFI5,D0EYF3,B8QXF1	1	1	1
GO:0019787	ubiquitin-like protein transferase activity	F	4	4	1733	1733	0.00230814	0.00230814	over	A0A1D6MU58,A0A1D6IVR7,A0A1D6JY57,A0A1D6GPS2	A0A1D6MU58,A0A1D6IVR7,A0A1D6JY57,A0A1D6GPS2	1	1	1
GO:0007031	peroxisome organization	P	1	1	1733	1733	0.000577034	0.000577034	over	A0A1D6LK69	A0A1D6LK69	1	1	1
GO:0010468	regulation of gene expression	P	32	32	1733	1733	0.0184651	0.0184651	over	A0A1D6L3E7,A0A1D6F0N8,B7ZXC9,B4FNK1,C4JBU6,A0A1D6JWN6,A0A060D7Z5,A0A1D6EAN3,A0A1D6ETX5,A0A1D6P1E2,B4F9I2,B6SP06,B6TNJ4,B6TRY4,K4JFK6,A0A1D6QT99,D0EYF3,B6THJ5,B4G1E1,B4F9N8,A0A060CZB9,B8A0U2,B8QXF1,A0A1D6Q2J6,A0A1D6H9E9,A0A1D6MQR1,A0A1D6MEK7,A0A1D6N3T0,K7UYM2,P80639,C0PM91,P49106	A0A1D6L3E7,A0A1D6F0N8,B7ZXC9,B4FNK1,C4JBU6,A0A1D6JWN6,A0A060D7Z5,A0A1D6EAN3,A0A1D6ETX5,A0A1D6P1E2,B4F9I2,B6SP06,B6TNJ4,B6TRY4,K4JFK6,A0A1D6QT99,D0EYF3,B6THJ5,B4G1E1,B4F9N8,A0A060CZB9,B8A0U2,B8QXF1,A0A1D6Q2J6,A0A1D6H9E9,A0A1D6MQR1,A0A1D6MEK7,A0A1D6N3T0,K7UYM2,P80639,C0PM91,P49106	1	1	1
GO:0071103	DNA conformation change	P	5	5	1733	1733	0.00288517	0.00288517	over	Q8L8G5,A0A1D6NVF4,B6TGH8,A0A1D6GET7,A0A1D6I196	Q8L8G5,A0A1D6NVF4,B6TGH8,A0A1D6GET7,A0A1D6I196	1	1	1
GO:0061024	membrane organization	P	2	2	1733	1733	0.00115407	0.00115407	over	A0A1D6MXN8,B4F918	A0A1D6MXN8,B4F918	1	1	1
GO:0032446	protein modification by small protein conjugation	P	4	4	1733	1733	0.00230814	0.00230814	over	B4FNC9,A0A1D6L9R2,A0A1D6L9T7,B6TJH0	B4FNC9,A0A1D6L9R2,A0A1D6L9T7,B6TJH0	1	1	1
GO:0016820	hydrolase activity, acting on acid anhydrides, catalyzing transmembrane movement of substances	F	15	15	1733	1733	0.00865551	0.00865551	over	C0PHC0,B4FRC2,B6T2T0,Q1KKB1,A0A1D6NFC1,C0HF32,B6TBW2,A0A1D6JT22,B4FVD6,A0A1D6KIR5,A0A1D6QHD5,Q43271,A0A1D6MV33,Q43243,A0A286KBP9	C0PHC0,B4FRC2,B6T2T0,Q1KKB1,A0A1D6NFC1,C0HF32,B6TBW2,A0A1D6JT22,B4FVD6,A0A1D6KIR5,A0A1D6QHD5,Q43271,A0A1D6MV33,Q43243,A0A286KBP9	1	1	1
GO:0009409	response to cold	P	4	4	1733	1733	0.00230814	0.00230814	over	B6U2V3,K7TVZ1,B6TX10,A0A1D6NN07	B6U2V3,K7TVZ1,B6TX10,A0A1D6NN07	1	1	1
GO:0044429	mitochondrial part	C	21	21	1733	1733	0.0121177	0.0121177	over	P29185,A0A1D6H6Z1,A0A1D6QQE1,A0A1D6IP29,B6UFZ9,A0A1D6ESW5,B6THJ2,A0A1D6I2X6,Q9SPD9,P12857,B4FSA7,B6U124,P00412,A0A1D6NFC1,C0HF32,D2JSP9,B6TC18,B4FUV9,C0PB60,O80413,B6U4D3	P29185,A0A1D6H6Z1,A0A1D6QQE1,A0A1D6IP29,B6UFZ9,A0A1D6ESW5,B6THJ2,A0A1D6I2X6,Q9SPD9,P12857,B4FSA7,B6U124,P00412,A0A1D6NFC1,C0HF32,D2JSP9,B6TC18,B4FUV9,C0PB60,O80413,B6U4D3	1	1	1
GO:0032550	purine ribonucleoside binding	F	61	61	1733	1733	0.0351991	0.0351991	over	B6U0S1,A0A1D6M1G2,B6SKA7,A0A1R3MJR7,Q43697,A0A1D6J4Q8,B6UHJ4,Q41784,C0PA67,Q9M7E3,O50018,C4JBJ2,C0PH85,A0A1D6EEC4,A0A1D6IYG6,C0PKT5,Q9M7E4,A0A1D6FY00,K7VKH1,A0A1D6IGS0,A0A1D6NK26,B4FB55,B6TNU0,B4FTQ4,B4FAE1,A0A1D6LT87,A0A1D6FJS7,A0A1D6L2U9,B4F7V4,B4FE06,B4FH57,B6TX62,B6UEQ3,B6TBX3,C0PHK6,A0A1D6M1H2,B4FVJ6,B6T2E7,A0A1D6M9Z1,A0A1D6N308,A0A1D6Q3U2,B6TI04,C4J9U1,B6TBT7,B6TG58,O24578,A0A1D6GU11,A0A1D6…	B6U0S1,A0A1D6M1G2,B6SKA7,A0A1R3MJR7,Q43697,A0A1D6J4Q8,B6UHJ4,Q41784,C0PA67,Q9M7E3,O50018,C4JBJ2,C0PH85,A0A1D6EEC4,A0A1D6IYG6,C0PKT5,Q9M7E4,A0A1D6FY00,K7VKH1,A0A1D6IGS0,A0A1D6NK26,B4FB55,B6TNU0,B4FTQ4,B4FAE1,A0A1D6LT87,A0A1D6FJS7,A0A1D6L2U9,B4F7V4,B4FE06,B4FH57,B6TX62,B6UEQ3,B6TBX3,C0PHK6,A0A1D6M1H2,B4FVJ6,B6T2E7,A0A1D6M9Z1,A0A1D6N308,A0A1D6Q3U2,B6TI04,C4J9U1,B6TBT7,B6TG58,O24578,A0A1D6GU11,A0A1D6…	1	1	1
GO:0009620	response to fungus	P	5	5	1733	1733	0.00288517	0.00288517	over	H2BJB6,A2SZW8,B4F9N8,C0PEI9,A0A1D6I0N3	H2BJB6,A2SZW8,B4F9N8,C0PEI9,A0A1D6I0N3	1	1	1
GO:0046624	sphingolipid transporter activity	F	1	1	1733	1733	0.000577034	0.000577034	over	A0A097PRD7	A0A097PRD7	1	1	1
GO:0043021	ribonucleoprotein complex binding	F	5	5	1733	1733	0.00288517	0.00288517	over	B6U4F2,A0A1D6IYG6,P80639,A0A1D6QT99,A0A1D6MCY5	B6U4F2,A0A1D6IYG6,P80639,A0A1D6QT99,A0A1D6MCY5	1	1	1
GO:0009606	tropism	P	1	1	1733	1733	0.000577034	0.000577034	over	A0A1D6KQ74	A0A1D6KQ74	1	1	1
GO:0006098	pentose-phosphate shunt	P	10	10	1733	1733	0.00577034	0.00577034	over	A0A1D6LJP0,O81237,B4FRC9,K7TVZ1,B4FD03,B6TX10,C0PMR3,B6SWV1,B6U0H2,B6TIR4	A0A1D6LJP0,O81237,B4FRC9,K7TVZ1,B4FD03,B6TX10,C0PMR3,B6SWV1,B6U0H2,B6TIR4	1	1	1
GO:0003980	UDP-glucose:glycoprotein glucosyltransferase activity	F	1	1	1733	1733	0.000577034	0.000577034	over	A0A1D6HNT1	A0A1D6HNT1	1	1	1
GO:0016042	lipid catabolic process	P	1	1	1733	1733	0.000577034	0.000577034	over	A0A1D6QNT3	A0A1D6QNT3	1	1	1
GO:0005618	cell wall	C	8	8	1733	1733	0.00461627	0.00461627	over	B6TCC9,B4G1Z2,Q4TZJ2,A0A1D6L8I2,C4JBB8,B8A2X5,A0A1D6IKN7,B6SWW5	B6TCC9,B4G1Z2,Q4TZJ2,A0A1D6L8I2,C4JBB8,B8A2X5,A0A1D6IKN7,B6SWW5	1	1	1
GO:0052887	7,9,9'-tricis-neurosporene:quinone oxidoreductase activity	F	1	1	1733	1733	0.000577034	0.000577034	over	A0A0N7ER80	A0A0N7ER80	1	1	1
GO:0016049	cell growth	P	1	1	1733	1733	0.000577034	0.000577034	over	A0A1D6I0N3	A0A1D6I0N3	1	1	1
GO:0072666	establishment of protein localization to vacuole	P	1	1	1733	1733	0.000577034	0.000577034	over	A0A1D6LHN0	A0A1D6LHN0	1	1	1
GO:0010608	posttranscriptional regulation of gene expression	P	5	5	1733	1733	0.00288517	0.00288517	over	A0A1D6QT99,D0EYF3,B8QXF1,P80639,B6THJ5	A0A1D6QT99,D0EYF3,B8QXF1,P80639,B6THJ5	1	1	1
GO:0015250	water channel activity	F	1	1	1733	1733	0.000577034	0.000577034	over	Q84RL7	Q84RL7	1	1	1
GO:0031981	nuclear lumen	C	7	7	1733	1733	0.00403924	0.00403924	over	B4FHY0,B6U9E1,A0A1D6K5S2,B7ZXC9,B4F9I2,B6U1P3,B6TYV7	B4FHY0,B6U9E1,A0A1D6K5S2,B7ZXC9,B4F9I2,B6U1P3,B6TYV7	1	1	1
GO:0012507	ER to Golgi transport vesicle membrane	C	5	5	1733	1733	0.00288517	0.00288517	over	A0A1D6EFK8,A0A1D6EGW5,A0A1D6PSS6,B4F918,A0A1D6J6M5	A0A1D6EFK8,A0A1D6EGW5,A0A1D6PSS6,B4F918,A0A1D6J6M5	1	1	1
GO:0004781	sulfate adenylyltransferase (ATP) activity	F	1	1	1733	1733	0.000577034	0.000577034	over	B6SRJ5	B6SRJ5	1	1	1
GO:0004356	glutamate-ammonia ligase activity	F	3	3	1733	1733	0.0017311	0.0017311	over	B4F9A2,P38563,B9TSW5	B4F9A2,P38563,B9TSW5	1	1	1
GO:0016799	hydrolase activity, hydrolyzing N-glycosyl compounds	F	1	1	1733	1733	0.000577034	0.000577034	over	B8QXF1	B8QXF1	1	1	1
GO:0046483	heterocycle metabolic process	P	170	170	1733	1733	0.0980958	0.0980958	over	B8A1C0,A0A1D6LLS1,B6TA83,B6TFI5,B4FHY0,A0A1D6NA11,A0A1D6I6V1,B6TRS1,K7V902,A0A1D6LA97,B4F8P4,K7WHC8,A0A1D6L3E7,K7V792,A0A1D6GPS2,A0A1D6GYZ2,A0A1D6KSX6,A0A1D6ETI9,B6TP06,A0A1D6L9Z2,A0A1D6IKP8,B6TYV7,A0A1D6QBN2,B4F8W6,A0A1D6IAT0,B4G0K4,Q84JX6,P08735,B4FAL9,B4FWP0,K7V794,B6T3P9,A0A1D6M7C2,C0PE24,B4FHH4,A0A1D6NCX2,B6UE86,K7UY19,B4G0N0,B4FB85,A0A1D6ESW5,A0A1D6I645,A0A1D6LJP0,O81237,B4FRC9,K7TVZ1,B4FD0…	B8A1C0,A0A1D6LLS1,B6TA83,B6TFI5,B4FHY0,A0A1D6NA11,A0A1D6I6V1,B6TRS1,K7V902,A0A1D6LA97,B4F8P4,K7WHC8,A0A1D6L3E7,K7V792,A0A1D6GPS2,A0A1D6GYZ2,A0A1D6KSX6,A0A1D6ETI9,B6TP06,A0A1D6L9Z2,A0A1D6IKP8,B6TYV7,A0A1D6QBN2,B4F8W6,A0A1D6IAT0,B4G0K4,Q84JX6,P08735,B4FAL9,B4FWP0,K7V794,B6T3P9,A0A1D6M7C2,C0PE24,B4FHH4,A0A1D6NCX2,B6UE86,K7UY19,B4G0N0,B4FB85,A0A1D6ESW5,A0A1D6I645,A0A1D6LJP0,O81237,B4FRC9,K7TVZ1,B4FD0…	1	1	1
GO:0004069	L-aspartate:2-oxoglutarate aminotransferase activity	F	2	2	1733	1733	0.00115407	0.00115407	over	B4FUH2,B8A0T6	B4FUH2,B8A0T6	1	1	1
GO:0046072	dTDP metabolic process	P	1	1	1733	1733	0.000577034	0.000577034	over	B6TN98	B6TN98	1	1	1
GO:1901606	alpha-amino acid catabolic process	P	5	5	1733	1733	0.00288517	0.00288517	over	Q8W523,A0A1D6KQU5,C0PMJ0,B6SSZ0,B6T440	Q8W523,A0A1D6KQU5,C0PMJ0,B6SSZ0,B6T440	1	1	1
GO:0019001	guanyl nucleotide binding	F	61	61	1733	1733	0.0351991	0.0351991	over	B6U0S1,A0A1D6M1G2,B6SKA7,A0A1R3MJR7,Q43697,A0A1D6J4Q8,B6UHJ4,Q41784,C0PA67,Q9M7E3,O50018,C4JBJ2,C0PH85,A0A1D6EEC4,A0A1D6IYG6,C0PKT5,Q9M7E4,A0A1D6FY00,K7VKH1,A0A1D6IGS0,A0A1D6NK26,B4FB55,B6TNU0,B4FTQ4,B4FAE1,A0A1D6LT87,A0A1D6FJS7,A0A1D6L2U9,B4F7V4,B4FE06,B4FH57,B6TX62,B6UEQ3,B6TBX3,C0PHK6,A0A1D6M1H2,B4FVJ6,B6T2E7,A0A1D6M9Z1,A0A1D6N308,A0A1D6Q3U2,B6TI04,C4J9U1,B6TBT7,B6TG58,O24578,A0A1D6GU11,A0A1D6…	B6U0S1,A0A1D6M1G2,B6SKA7,A0A1R3MJR7,Q43697,A0A1D6J4Q8,B6UHJ4,Q41784,C0PA67,Q9M7E3,O50018,C4JBJ2,C0PH85,A0A1D6EEC4,A0A1D6IYG6,C0PKT5,Q9M7E4,A0A1D6FY00,K7VKH1,A0A1D6IGS0,A0A1D6NK26,B4FB55,B6TNU0,B4FTQ4,B4FAE1,A0A1D6LT87,A0A1D6FJS7,A0A1D6L2U9,B4F7V4,B4FE06,B4FH57,B6TX62,B6UEQ3,B6TBX3,C0PHK6,A0A1D6M1H2,B4FVJ6,B6T2E7,A0A1D6M9Z1,A0A1D6N308,A0A1D6Q3U2,B6TI04,C4J9U1,B6TBT7,B6TG58,O24578,A0A1D6GU11,A0A1D6…	1	1	1
GO:0003677	DNA binding	F	36	36	1733	1733	0.0207732	0.0207732	over	C0PM91,C4J073,A0A1D6GQ34,A0A1D6IP29,B6THZ2,B4F9N8,P49106,A0A1D6GM13,P30756,B6T1G5,B6T878,B4FNK1,B6ST71,B8A1C0,A0A1D6GK82,B6SYU0,B6T8C2,B6U9E1,P69246,A0A1D6GET7,B4FH55,B6SJQ5,B6T2D5,B6TA83,B6TFI5,B6TGH8,B6TP06,B4FHY0,A0A060D7Z5,A0A1D6DWV6,A0A1D6HRV6,A0A1D6I196,A0A1D6L2M8,A0A1D6NA11,A0A1D6PF48,B6SP06	C0PM91,C4J073,A0A1D6GQ34,A0A1D6IP29,B6THZ2,B4F9N8,P49106,A0A1D6GM13,P30756,B6T1G5,B6T878,B4FNK1,B6ST71,B8A1C0,A0A1D6GK82,B6SYU0,B6T8C2,B6U9E1,P69246,A0A1D6GET7,B4FH55,B6SJQ5,B6T2D5,B6TA83,B6TFI5,B6TGH8,B6TP06,B4FHY0,A0A060D7Z5,A0A1D6DWV6,A0A1D6HRV6,A0A1D6I196,A0A1D6L2M8,A0A1D6NA11,A0A1D6PF48,B6SP06	1	1	1
GO:0010383	cell wall polysaccharide metabolic process	P	1	1	1733	1733	0.000577034	0.000577034	over	B4G1Z2	B4G1Z2	1	1	1
GO:0070727	cellular macromolecule localization	P	53	53	1733	1733	0.0305828	0.0305828	over	C0P5C0,K7VEB9,A0A1D6MPN8,B6U4F2,A0A1D6N584,B4FSY4,A0A1D6DTZ0,A0A1D6LHN0,A0A1D6IQF5,A0A1D6L1X4,B8A2Z3,A0A1D6MGC6,A0A1D6MR41,A0A1D6KE02,A0A1D6LCD0,A0A1D6M2S2,A0A1D6H785,A0A1D6MWV6,A0A1D6GCU9,A0A1D6K3D9,A0A1D6Q230,B6TBM1,K7WDG3,A0A1D6LL22,A0A096UGL9,A0A1D6H829,A0A1D6EFK8,A0A1D6JKX1,A0A097PT11,A0A1D6E5A1,A0A1D6EGW5,A0A1D6LLP8,A0A1D6MXN8,A0A1D6PSS6,B6TBT7,B6TG58,B4F918,A0A1D6DT47,A0A1D6E566,A0A1D6LU40…	C0P5C0,K7VEB9,A0A1D6MPN8,B6U4F2,A0A1D6N584,B4FSY4,A0A1D6DTZ0,A0A1D6LHN0,A0A1D6IQF5,A0A1D6L1X4,B8A2Z3,A0A1D6MGC6,A0A1D6MR41,A0A1D6KE02,A0A1D6LCD0,A0A1D6M2S2,A0A1D6H785,A0A1D6MWV6,A0A1D6GCU9,A0A1D6K3D9,A0A1D6Q230,B6TBM1,K7WDG3,A0A1D6LL22,A0A096UGL9,A0A1D6H829,A0A1D6EFK8,A0A1D6JKX1,A0A097PT11,A0A1D6E5A1,A0A1D6EGW5,A0A1D6LLP8,A0A1D6MXN8,A0A1D6PSS6,B6TBT7,B6TG58,B4F918,A0A1D6DT47,A0A1D6E566,A0A1D6LU40…	1	1	1
GO:0004347	glucose-6-phosphate isomerase activity	F	2	2	1733	1733	0.00115407	0.00115407	over	B4G0N0,A0A1D6I645	B4G0N0,A0A1D6I645	1	1	1
GO:0046219	indolalkylamine biosynthetic process	P	3	3	1733	1733	0.0017311	0.0017311	over	A0A1D6LA97,B4F8P4,K7WHC8	A0A1D6LA97,B4F8P4,K7WHC8	1	1	1
GO:0030658	transport vesicle membrane	C	8	8	1733	1733	0.00461627	0.00461627	over	A0A1D6EFK8,A0A1D6EGW5,A0A1D6PSS6,B4F918,A0A1D6J6M5,A0A1D6IQF5,A0A1D6DT47,B4FIZ5	A0A1D6EFK8,A0A1D6EGW5,A0A1D6PSS6,B4F918,A0A1D6J6M5,A0A1D6IQF5,A0A1D6DT47,B4FIZ5	1	1	1
GO:0045859	regulation of protein kinase activity	P	1	1	1733	1733	0.000577034	0.000577034	over	P49106	P49106	1	1	1
GO:0006333	chromatin assembly or disassembly	P	3	3	1733	1733	0.0017311	0.0017311	over	Q8L8G5,A0A1D6NVF4,B6TGH8	Q8L8G5,A0A1D6NVF4,B6TGH8	1	1	1
GO:0002253	activation of immune response	P	2	2	1733	1733	0.00115407	0.00115407	over	A0A1D6MFS8,A0A1D6MFS9	A0A1D6MFS8,A0A1D6MFS9	1	1	1
GO:0004590	orotidine-5'-phosphate decarboxylase activity	F	3	3	1733	1733	0.0017311	0.0017311	over	A0A1D6G4I9,Q9LKI4,A0A1D6N1C9	A0A1D6G4I9,Q9LKI4,A0A1D6N1C9	1	1	1
GO:0001101	response to acid chemical	P	12	12	1733	1733	0.00692441	0.00692441	over	B6T887,K7TVZ1,B6TX10,B6U9E1,B6U2V3,B8A0U2,P12653,A0A097PRD7,A0A1D6MFS8,A0A1D6MFS9,B4F9N8,Q42376	B6T887,K7TVZ1,B6TX10,B6U9E1,B6U2V3,B8A0U2,P12653,A0A097PRD7,A0A1D6MFS8,A0A1D6MFS9,B4F9N8,Q42376	1	1	1
GO:0032432	actin filament bundle	C	1	1	1733	1733	0.000577034	0.000577034	over	A0A1D6P5E8	A0A1D6P5E8	1	1	1
GO:0005819	spindle	C	1	1	1733	1733	0.000577034	0.000577034	over	A0A1D6M6Z6	A0A1D6M6Z6	1	1	1
GO:0034308	primary alcohol metabolic process	P	1	1	1733	1733	0.000577034	0.000577034	over	B6T6Q8	B6T6Q8	1	1	1
GO:0015036	disulfide oxidoreductase activity	F	3	3	1733	1733	0.0017311	0.0017311	over	B4FH10,B4FQ54,B6SMC1	B4FH10,B4FQ54,B6SMC1	1	1	1
GO:0003714	transcription corepressor activity	F	1	1	1733	1733	0.000577034	0.000577034	over	A0A1D6IBB1	A0A1D6IBB1	1	1	1
GO:1901293	nucleoside phosphate biosynthetic process	P	26	26	1733	1733	0.0150029	0.0150029	over	A0A1D6DZR9,B6TAJ9,A0A1D6JIN2,B6SKW5,A0A0A7DIX5,A0A1D6M0B4,A0A1D6M5J5,A0A1D6PSY8,B6TN98,A0A1D6GZE3,B4FZV8,A0A1D6I9S9,Q1KKB1,A0A1D6NFC1,C0HF32,B6TBW2,D2JSP9,A0A1D6JT22,B6TC18,A0A1D6IP65,A0A1D6G4I9,Q9LKI4,A0A1D6N1C9,A0A1D6GXN7,O24578,A0A1D6MXC9	A0A1D6DZR9,B6TAJ9,A0A1D6JIN2,B6SKW5,A0A0A7DIX5,A0A1D6M0B4,A0A1D6M5J5,A0A1D6PSY8,B6TN98,A0A1D6GZE3,B4FZV8,A0A1D6I9S9,Q1KKB1,A0A1D6NFC1,C0HF32,B6TBW2,D2JSP9,A0A1D6JT22,B6TC18,A0A1D6IP65,A0A1D6G4I9,Q9LKI4,A0A1D6N1C9,A0A1D6GXN7,O24578,A0A1D6MXC9	1	1	1
GO:0098754	detoxification	P	1	1	1733	1733	0.000577034	0.000577034	over	C4J4E4	C4J4E4	1	1	1
GO:0048278	vesicle docking	P	4	4	1733	1733	0.00230814	0.00230814	over	C0HI04,A0A1D6INL1,C0P432,A0A1D6MUJ1	C0HI04,A0A1D6INL1,C0P432,A0A1D6MUJ1	1	1	1
GO:0008964	phosphoenolpyruvate carboxylase activity	F	6	6	1733	1733	0.0034622	0.0034622	over	Q9SAZ6,A0A1D6QPU0,A0A1D6I1V4,A0A1D6H5Z9,A0A1D6GBA2,B8XPZ2	Q9SAZ6,A0A1D6QPU0,A0A1D6I1V4,A0A1D6H5Z9,A0A1D6GBA2,B8XPZ2	1	1	1
GO:0030832	regulation of actin filament length	P	1	1	1733	1733	0.000577034	0.000577034	over	A0A1D6P5E8	A0A1D6P5E8	1	1	1
GO:0003883	CTP synthase activity	F	1	1	1733	1733	0.000577034	0.000577034	over	A0A1D6MXC9	A0A1D6MXC9	1	1	1
GO:0016427	tRNA (cytosine) methyltransferase activity	F	1	1	1733	1733	0.000577034	0.000577034	over	A0A1D6I6D0	A0A1D6I6D0	1	1	1
GO:0009058	biosynthetic process	P	325	325	1733	1733	0.187536	0.187536	over	B8A1C0,A0A1D6LLS1,B6TA83,B6TFI5,B4FHY0,A0A1D6NA11,A0A1D6I6V1,B6TRS1,K7V902,A0A1D6LA97,B4F8P4,K7WHC8,K7VAS4,C0P790,A0A096RFR6,A0A1D6DXG8,B4FBV8,B6TRV3,A0A1D6MF48,A0A1D6HT03,B4FWK0,B6SHE0,B4FRD9,A0A1D6QBN2,P55241,D3YKV1,Q3SAE3,A0A0P0HX16,O81387,Q947B9,Q941P2,P55234,A0A1D6EBQ6,Q84P42,A5GZ73,Q84XW7,Q84QF3,Q7Y0M0,A0A1D6FRL6,C0PDN0,A0A1D6QCI3,D2KLI5,A0A1D6EFN9,A0A1D6ESW5,K7VNE0,A0A1D6FBT4,B4G0N0,A0A1D6…	B8A1C0,A0A1D6LLS1,B6TA83,B6TFI5,B4FHY0,A0A1D6NA11,A0A1D6I6V1,B6TRS1,K7V902,A0A1D6LA97,B4F8P4,K7WHC8,K7VAS4,C0P790,A0A096RFR6,A0A1D6DXG8,B4FBV8,B6TRV3,A0A1D6MF48,A0A1D6HT03,B4FWK0,B6SHE0,B4FRD9,A0A1D6QBN2,P55241,D3YKV1,Q3SAE3,A0A0P0HX16,O81387,Q947B9,Q941P2,P55234,A0A1D6EBQ6,Q84P42,A5GZ73,Q84XW7,Q84QF3,Q7Y0M0,A0A1D6FRL6,C0PDN0,A0A1D6QCI3,D2KLI5,A0A1D6EFN9,A0A1D6ESW5,K7VNE0,A0A1D6FBT4,B4G0N0,A0A1D6…	1	1	1
GO:0046073	dTMP metabolic process	P	1	1	1733	1733	0.000577034	0.000577034	over	A0A1D6PSY8	A0A1D6PSY8	1	1	1
GO:0002218	activation of innate immune response	P	2	2	1733	1733	0.00115407	0.00115407	over	A0A1D6MFS8,A0A1D6MFS9	A0A1D6MFS8,A0A1D6MFS9	1	1	1
GO:1903960	negative regulation of anion transmembrane transport	P	1	1	1733	1733	0.000577034	0.000577034	over	A0A1D6KQ74	A0A1D6KQ74	1	1	1
GO:0046982	protein heterodimerization activity	F	10	10	1733	1733	0.00577034	0.00577034	over	P30756,B6T1G5,B6T878,B6SYU0,B6T8C2,B6U9E1,P69246,B4FH55,B6SJQ5,B6T2D5	P30756,B6T1G5,B6T878,B6SYU0,B6T8C2,B6U9E1,P69246,B4FH55,B6SJQ5,B6T2D5	1	1	1
GO:0016070	RNA metabolic process	P	70	70	1733	1733	0.0403924	0.0403924	over	A0A1D6L3E7,K7V792,A0A1D6GPS2,A0A1D6GYZ2,A0A1D6KSX6,A0A1D6L9Z2,A0A1D6IKP8,B6TYV7,A0A1D6QBN2,A0A1D6F0N8,B7ZXC9,C4JBU6,B6THZ2,C0PM91,A0A060D7Z5,A0A1D6DWV6,A0A1D6EAN3,A0A1D6IBB1,B4F9I2,B6TRY4,B4FNK1,A0A1D6JWN6,A0A1D6ETX5,A0A1D6P1E2,B6SP06,B6TNJ4,K4JFK6,B6T4G7,A0A1D6MCY5,K7USZ5,A0A1D6GM53,A0A1D6N3T0,K7VP89,A0A1D6LE72,B4FKK9,A0A1D6LYR1,A0A1D6FII0,B6TIG4,A0A1D6M5V9,A0A1D6JNB0,A0A1D6GYV1,B6UC34,A0A1D6MIC…	A0A1D6L3E7,K7V792,A0A1D6GPS2,A0A1D6GYZ2,A0A1D6KSX6,A0A1D6L9Z2,A0A1D6IKP8,B6TYV7,A0A1D6QBN2,A0A1D6F0N8,B7ZXC9,C4JBU6,B6THZ2,C0PM91,A0A060D7Z5,A0A1D6DWV6,A0A1D6EAN3,A0A1D6IBB1,B4F9I2,B6TRY4,B4FNK1,A0A1D6JWN6,A0A1D6ETX5,A0A1D6P1E2,B6SP06,B6TNJ4,K4JFK6,B6T4G7,A0A1D6MCY5,K7USZ5,A0A1D6GM53,A0A1D6N3T0,K7VP89,A0A1D6LE72,B4FKK9,A0A1D6LYR1,A0A1D6FII0,B6TIG4,A0A1D6M5V9,A0A1D6JNB0,A0A1D6GYV1,B6UC34,A0A1D6MIC…	1	1	1
GO:0022832	voltage-gated channel activity	F	4	4	1733	1733	0.00230814	0.00230814	over	K7TKL2,Q5EEQ2,A0A1D6I2X6,Q9SPD9	K7TKL2,Q5EEQ2,A0A1D6I2X6,Q9SPD9	1	1	1
GO:0046854	phosphatidylinositol phosphorylation	P	2	2	1733	1733	0.00115407	0.00115407	over	A0A1D6GJH3,A0A1D6IUV5	A0A1D6GJH3,A0A1D6IUV5	1	1	1
GO:0003852	2-isopropylmalate synthase activity	F	4	4	1733	1733	0.00230814	0.00230814	over	B6SH97,C0P8I4,A0A1D6EIB6,K7UB17	B6SH97,C0P8I4,A0A1D6EIB6,K7UB17	1	1	1
GO:0006457	protein folding	P	43	43	1733	1733	0.0248125	0.0248125	over	A0A1D6LJS9,B6SH83,P29185,Q43298,A0A1D6K5Y7,B6SXW8,C0HFM6,A0A1D6GN92,B4FWJ8,C1K9J1,C3UZ63,A0A1D6ES19,A0A1D6I6T8,A0A1D6LMW9,B6U0V6,A0A1D6GWE1,C0P4Q3,K7UCH1,B4F8V9,C0HGT5,A0A1D6JSN1,A0A1D6MUF0,B6U118,A0A1D6GMN4,A0A1D6F6Y7,A0A1D6HRM5,B4FBP0,A0A1D6MXW5,K7V364,B6T8X5,B8A3D0,A0A1D6LFA5,B4FAK8,B6TKY3,P21569,B6TNF1,A0A1D6F1X9,C4JBB8,A0A1D6KWY6,K7UU30,A0A1D6GVX7,A0A1D6LIK1,A0A1D6P6M3	A0A1D6LJS9,B6SH83,P29185,Q43298,A0A1D6K5Y7,B6SXW8,C0HFM6,A0A1D6GN92,B4FWJ8,C1K9J1,C3UZ63,A0A1D6ES19,A0A1D6I6T8,A0A1D6LMW9,B6U0V6,A0A1D6GWE1,C0P4Q3,K7UCH1,B4F8V9,C0HGT5,A0A1D6JSN1,A0A1D6MUF0,B6U118,A0A1D6GMN4,A0A1D6F6Y7,A0A1D6HRM5,B4FBP0,A0A1D6MXW5,K7V364,B6T8X5,B8A3D0,A0A1D6LFA5,B4FAK8,B6TKY3,P21569,B6TNF1,A0A1D6F1X9,C4JBB8,A0A1D6KWY6,K7UU30,A0A1D6GVX7,A0A1D6LIK1,A0A1D6P6M3	1	1	1
GO:0010138	pyrimidine ribonucleotide salvage	P	1	1	1733	1733	0.000577034	0.000577034	over	A0A1D6GXN7	A0A1D6GXN7	1	1	1
GO:0043244	regulation of protein complex disassembly	P	2	2	1733	1733	0.00115407	0.00115407	over	P80639,A0A1D6P5E8	P80639,A0A1D6P5E8	1	1	1
GO:0045254	pyruvate dehydrogenase complex	C	2	2	1733	1733	0.00115407	0.00115407	over	A0A1D6H6Z1,A0A1D6QQE1	A0A1D6H6Z1,A0A1D6QQE1	1	1	1
GO:0006793	phosphorus metabolic process	P	82	82	1733	1733	0.0473168	0.0473168	over	A0A1D6NR86,A0A1D6KQE9,C0P567,A0A1D6MAI0,H7BRM0,B4F8W6,A0A1D6IAT0,A0A1D6EFN9,A0A1D6ESW5,B4G0K4,Q84JX6,P08735,B4FAL9,B4FWP0,K7V794,B6T3P9,A0A1D6M7C2,C0PE24,B4FHH4,A0A1D6NCX2,B6UE86,K7UY19,B4G0N0,B4FB85,A0A1D6I645,A0A1D6LJP0,O81237,B4FRC9,K7TVZ1,B4FD03,B6TX10,C0PMR3,B6SWV1,B6U0H2,B6TIR4,A0A1D6DZR9,B6TAJ9,A0A1D6JIN2,B6SKW5,A0A0A7DIX5,A0A1D6M0B4,A0A1D6M5J5,A0A1D6PSY8,B6TN98,K7VKS0,O48556,A0A1D6GZE3,B4…	A0A1D6NR86,A0A1D6KQE9,C0P567,A0A1D6MAI0,H7BRM0,B4F8W6,A0A1D6IAT0,A0A1D6EFN9,A0A1D6ESW5,B4G0K4,Q84JX6,P08735,B4FAL9,B4FWP0,K7V794,B6T3P9,A0A1D6M7C2,C0PE24,B4FHH4,A0A1D6NCX2,B6UE86,K7UY19,B4G0N0,B4FB85,A0A1D6I645,A0A1D6LJP0,O81237,B4FRC9,K7TVZ1,B4FD03,B6TX10,C0PMR3,B6SWV1,B6U0H2,B6TIR4,A0A1D6DZR9,B6TAJ9,A0A1D6JIN2,B6SKW5,A0A0A7DIX5,A0A1D6M0B4,A0A1D6M5J5,A0A1D6PSY8,B6TN98,K7VKS0,O48556,A0A1D6GZE3,B4…	1	1	1
GO:0033840	NDP-glucose-starch glucosyltransferase activity	F	1	1	1733	1733	0.000577034	0.000577034	over	P04713	P04713	1	1	1
GO:0043022	ribosome binding	F	4	4	1733	1733	0.00230814	0.00230814	over	A0A1D6IYG6,P80639,A0A1D6QT99,A0A1D6MCY5	A0A1D6IYG6,P80639,A0A1D6QT99,A0A1D6MCY5	1	1	1
GO:0032991	macromolecular complex	C	241	241	1733	1733	0.139065	0.139065	over	P30756,B6T1G5,B6T878,B6SYU0,B6T8C2,B6U9E1,P69246,B4FH55,B6SJQ5,B6T2D5,B6TGH8,A0A1D6K2V5,A0A1D6MUJ1,A0A1D6HKJ9,A0A1D6INL1,K7VAS4,A0A1D6KMZ9,A0A1D6QMX6,B6UAD0,A0A1D6HCE3,B4FQ29,C0P4D6,A0A1D6IP54,Q6QP36,B4FTV9,B6TWL4,B4FF65,B6TKH5,A0A1D6PF20,Q41874,A0A1D6GPS2,A0A1D6K314,A0A1D6F2M8,A0A1D6DUX6,B4FCY9,B4FNK1,A0A1D6ESS7,A0A1D6GK60,A0A1D6HWI8,A0A1D6NV83,B6T9F7,B6U1P3,C0P790,A0A096RFR6,A0A1D6DXG8,B4FBV8,A…	P30756,B6T1G5,B6T878,B6SYU0,B6T8C2,B6U9E1,P69246,B4FH55,B6SJQ5,B6T2D5,B6TGH8,A0A1D6K2V5,A0A1D6MUJ1,A0A1D6HKJ9,A0A1D6INL1,K7VAS4,A0A1D6KMZ9,A0A1D6QMX6,B6UAD0,A0A1D6HCE3,B4FQ29,C0P4D6,A0A1D6IP54,Q6QP36,B4FTV9,B6TWL4,B4FF65,B6TKH5,A0A1D6PF20,Q41874,A0A1D6GPS2,A0A1D6K314,A0A1D6F2M8,A0A1D6DUX6,B4FCY9,B4FNK1,A0A1D6ESS7,A0A1D6GK60,A0A1D6HWI8,A0A1D6NV83,B6T9F7,B6U1P3,C0P790,A0A096RFR6,A0A1D6DXG8,B4FBV8,A…	1	1	1
GO:0030695	GTPase regulator activity	F	3	3	1733	1733	0.0017311	0.0017311	over	A0A1D6M4H0,A0A1D6FQ36,A0A1D6GN92	A0A1D6M4H0,A0A1D6FQ36,A0A1D6GN92	1	1	1
GO:0019829	cation-transporting ATPase activity	F	13	13	1733	1733	0.00750144	0.00750144	over	C0PHC0,B4FRC2,B6T2T0,Q1KKB1,A0A1D6NFC1,C0HF32,B6TBW2,A0A1D6JT22,A0A1D6QHD5,Q43271,A0A1D6MV33,Q43243,A0A286KBP9	C0PHC0,B4FRC2,B6T2T0,Q1KKB1,A0A1D6NFC1,C0HF32,B6TBW2,A0A1D6JT22,A0A1D6QHD5,Q43271,A0A1D6MV33,Q43243,A0A286KBP9	1	1	1
GO:0098796	membrane protein complex	C	38	38	1733	1733	0.0219273	0.0219273	over	B4FIS2,A0A1D6H785,A0A1D6LL22,A0A1D6LLP8,B6T2T0,A0A1D6IQF5,A0A1D6FQV5,A0A1D6N3A1,A0A1D6K3D9,K7WDG3,A0A1D6JKX1,A0A1D6E566,B6TIQ4,C0PFY3,C0PHC0,B4FSJ1,B6T9C0,Q1KKB1,A0A1D6JT22,A0A1D6DT47,B4FIZ5,A0A1D6NFC1,C0HF32,D2JSP9,B6TC18,B4FUV9,C0PB60,A0A1D6L1X4,B8A2Z3,A0A1D6MGC6,A0A1D6MR41,B4G0V4,A0A1D6EFK8,A0A1D6EGW5,A0A1D6PSS6,B4F918,A0A1D6J6M5,B4FRC2	B4FIS2,A0A1D6H785,A0A1D6LL22,A0A1D6LLP8,B6T2T0,A0A1D6IQF5,A0A1D6FQV5,A0A1D6N3A1,A0A1D6K3D9,K7WDG3,A0A1D6JKX1,A0A1D6E566,B6TIQ4,C0PFY3,C0PHC0,B4FSJ1,B6T9C0,Q1KKB1,A0A1D6JT22,A0A1D6DT47,B4FIZ5,A0A1D6NFC1,C0HF32,D2JSP9,B6TC18,B4FUV9,C0PB60,A0A1D6L1X4,B8A2Z3,A0A1D6MGC6,A0A1D6MR41,B4G0V4,A0A1D6EFK8,A0A1D6EGW5,A0A1D6PSS6,B4F918,A0A1D6J6M5,B4FRC2	1	1	1
GO:0016801	hydrolase activity, acting on ether bonds	F	1	1	1733	1733	0.000577034	0.000577034	over	B6T440	B6T440	1	1	1
GO:0044210	'de novo' CTP biosynthetic process	P	1	1	1733	1733	0.000577034	0.000577034	over	A0A1D6MXC9	A0A1D6MXC9	1	1	1
GO:0043139	5'-3' DNA helicase activity	F	2	2	1733	1733	0.00115407	0.00115407	over	B7ZXC9,B4F9I2	B7ZXC9,B4F9I2	1	1	1
GO:0009177	pyrimidine deoxyribonucleoside monophosphate biosynthetic process	P	1	1	1733	1733	0.000577034	0.000577034	over	A0A1D6PSY8	A0A1D6PSY8	1	1	1
GO:0005786	signal recognition particle, endoplasmic reticulum targeting	C	3	3	1733	1733	0.0017311	0.0017311	over	B6U4F2,A0A1D6N584,B4FSY4	B6U4F2,A0A1D6N584,B4FSY4	1	1	1
GO:0019219	regulation of nucleobase-containing compound metabolic process	P	19	19	1733	1733	0.0109636	0.0109636	over	B8A1C0,A0A1D6F0N8,B7ZXC9,B4FNK1,C4JBU6,A0A1D6JWN6,A0A060D7Z5,A0A1D6EAN3,A0A1D6ETX5,A0A1D6P1E2,B4F9I2,B6SP06,B6TNJ4,B6TRY4,K4JFK6,B4F9N8,A0A060CZB9,B8A0U2,C0PM91	B8A1C0,A0A1D6F0N8,B7ZXC9,B4FNK1,C4JBU6,A0A1D6JWN6,A0A060D7Z5,A0A1D6EAN3,A0A1D6ETX5,A0A1D6P1E2,B4F9I2,B6SP06,B6TNJ4,B6TRY4,K4JFK6,B4F9N8,A0A060CZB9,B8A0U2,C0PM91	1	1	1
GO:0004177	aminopeptidase activity	F	5	5	1733	1733	0.00288517	0.00288517	over	B6TDI9,A0A1D6H703,A0A1D6KPN0,A0A1D6I2Y6,A0A1D6HN61	B6TDI9,A0A1D6H703,A0A1D6KPN0,A0A1D6I2Y6,A0A1D6HN61	1	1	1
GO:0004834	tryptophan synthase activity	F	3	3	1733	1733	0.0017311	0.0017311	over	K7TR93,B2Y0K4,Q9FQ75	K7TR93,B2Y0K4,Q9FQ75	1	1	1
GO:0033218	amide binding	F	2	2	1733	1733	0.00115407	0.00115407	over	P21569,B6U4F2	P21569,B6U4F2	1	1	1
GO:0033202	DNA helicase complex	C	2	2	1733	1733	0.00115407	0.00115407	over	B7ZXC9,B4F9I2	B7ZXC9,B4F9I2	1	1	1
GO:0004553	hydrolase activity, hydrolyzing O-glycosyl compounds	F	15	15	1733	1733	0.00865551	0.00865551	over	C0P3T5,B6SZC6,Q6JBP8,A0A1D6GZG2,A0A1D6KS88,O81387,A0A1D6EBQ6,A0A1D6LPQ6,B4G1Z2,C0PHF3,K7VP34,Q84XW7,B4G004,A0A1D6ERN6,A0A1D6JST9	C0P3T5,B6SZC6,Q6JBP8,A0A1D6GZG2,A0A1D6KS88,O81387,A0A1D6EBQ6,A0A1D6LPQ6,B4G1Z2,C0PHF3,K7VP34,Q84XW7,B4G004,A0A1D6ERN6,A0A1D6JST9	1	1	1
GO:0042083	5,10-methylenetetrahydrofolate-dependent methyltransferase activity	F	2	2	1733	1733	0.00115407	0.00115407	over	A0A1D6KCE1,A0A1D6PSY8	A0A1D6KCE1,A0A1D6PSY8	1	1	1
GO:1903507	negative regulation of nucleic acid-templated transcription	P	2	2	1733	1733	0.00115407	0.00115407	over	A0A060CZB9,B8A0U2	A0A060CZB9,B8A0U2	1	1	1
GO:0030942	endoplasmic reticulum signal peptide binding	F	1	1	1733	1733	0.000577034	0.000577034	over	B6U4F2	B6U4F2	1	1	1
GO:0022857	transmembrane transporter activity	F	43	43	1733	1733	0.0248125	0.0248125	over	C0PHC0,B4FRC2,B6T2T0,Q1KKB1,A0A1D6NFC1,C0HF32,B6TBW2,A0A1D6JT22,B4FVD6,A0A1D6KIR5,P00412,K7TKL2,Q5EEQ2,B4FYD2,A0A1D6QHD5,A0A1D6I2X6,Q9SPD9,Q43271,A0A1D6MV33,Q43243,A0A286KBP9,A0A1D6QRV9,A0A1D6LZ61,A0A097PRD7,B4FSJ1,D2JSP9,B6TC18,A0A1D6KSX6,Q84RL7,A0A1D6PLJ3,Q9AT75,A0A1D6LHN0,B6TBT7,P12857,B4FSA7,A0A1D6K7N5,A0A1D6FDX7,C0PMH6,A0A1D6EP34,A0A1D6F5F9,A0A1D6I1I1,A0A1D6JSE9,A0A1D6KGL0	C0PHC0,B4FRC2,B6T2T0,Q1KKB1,A0A1D6NFC1,C0HF32,B6TBW2,A0A1D6JT22,B4FVD6,A0A1D6KIR5,P00412,K7TKL2,Q5EEQ2,B4FYD2,A0A1D6QHD5,A0A1D6I2X6,Q9SPD9,Q43271,A0A1D6MV33,Q43243,A0A286KBP9,A0A1D6QRV9,A0A1D6LZ61,A0A097PRD7,B4FSJ1,D2JSP9,B6TC18,A0A1D6KSX6,Q84RL7,A0A1D6PLJ3,Q9AT75,A0A1D6LHN0,B6TBT7,P12857,B4FSA7,A0A1D6K7N5,A0A1D6FDX7,C0PMH6,A0A1D6EP34,A0A1D6F5F9,A0A1D6I1I1,A0A1D6JSE9,A0A1D6KGL0	1	1	1
GO:0072329	monocarboxylic acid catabolic process	P	3	3	1733	1733	0.0017311	0.0017311	over	A0A1D6QNT3,B4FYG3,B6TRR5	A0A1D6QNT3,B4FYG3,B6TRR5	1	1	1
GO:0044281	small molecule metabolic process	P	246	246	1733	1733	0.14195	0.14195	over	A0A1D6I6V1,B6TRS1,K7V902,A0A1D6LA97,B4F8P4,K7WHC8,P08735,B4FS87,A0A1Q0YML2,B6T7A4,P93805,A0A1D6H1J8,C0PMR3,B6SWV1,C0HHU2,A0A1D6ML43,B6T6Q8,C0PH33,A0A1D6EFN9,A0A1D6ESW5,A0A1Q1BYA0,A0A1D6FQF0,E9NQE5,C5IHD1,C5IHD3,C5IHD0,A0A1D6FQH4,A0A1D6M416,C5IHF0,A0A1D6FQH6,A0A1D6M445,A0A1D6H6Z1,A0A1D6QQE1,K7VNE0,A0A1D6FBT4,B4G0N0,A0A1D6I645,B4G0K4,Q84JX6,B4FAL9,B4FWP0,K7V794,B6T3P9,A0A1D6M7C2,C0PE24,B4FHH4,A0A1D…	A0A1D6I6V1,B6TRS1,K7V902,A0A1D6LA97,B4F8P4,K7WHC8,P08735,B4FS87,A0A1Q0YML2,B6T7A4,P93805,A0A1D6H1J8,C0PMR3,B6SWV1,C0HHU2,A0A1D6ML43,B6T6Q8,C0PH33,A0A1D6EFN9,A0A1D6ESW5,A0A1Q1BYA0,A0A1D6FQF0,E9NQE5,C5IHD1,C5IHD3,C5IHD0,A0A1D6FQH4,A0A1D6M416,C5IHF0,A0A1D6FQH6,A0A1D6M445,A0A1D6H6Z1,A0A1D6QQE1,K7VNE0,A0A1D6FBT4,B4G0N0,A0A1D6I645,B4G0K4,Q84JX6,B4FAL9,B4FWP0,K7V794,B6T3P9,A0A1D6M7C2,C0PE24,B4FHH4,A0A1D…	1	1	1
GO:0042626	ATPase activity, coupled to transmembrane movement of substances	F	15	15	1733	1733	0.00865551	0.00865551	over	C0PHC0,B4FRC2,B6T2T0,Q1KKB1,A0A1D6NFC1,C0HF32,B6TBW2,A0A1D6JT22,A0A1D6QHD5,Q43271,A0A1D6MV33,Q43243,A0A286KBP9,B4FVD6,A0A1D6KIR5	C0PHC0,B4FRC2,B6T2T0,Q1KKB1,A0A1D6NFC1,C0HF32,B6TBW2,A0A1D6JT22,A0A1D6QHD5,Q43271,A0A1D6MV33,Q43243,A0A286KBP9,B4FVD6,A0A1D6KIR5	1	1	1
GO:0004617	phosphoglycerate dehydrogenase activity	F	2	2	1733	1733	0.00115407	0.00115407	over	A0A1D6DW07,B6SKK1	A0A1D6DW07,B6SKK1	1	1	1
GO:0006022	aminoglycan metabolic process	P	2	2	1733	1733	0.00115407	0.00115407	over	B6SZC6,Q6JBP8	B6SZC6,Q6JBP8	1	1	1
GO:0031429	box H/ACA snoRNP complex	C	1	1	1733	1733	0.000577034	0.000577034	over	B6TYV7	B6TYV7	1	1	1
GO:0004044	amidophosphoribosyltransferase activity	F	1	1	1733	1733	0.000577034	0.000577034	over	A0A1D6M5J5	A0A1D6M5J5	1	1	1
GO:0046914	transition metal ion binding	F	46	46	1733	1733	0.0265436	0.0265436	over	C4J602,B7ZZN4,B6TT18,B6SSW8,A0A1D6PP68,B6TKZ7,C0PGU0,G4XT52,P00412,C0PG05,A0A1D6H703,A0A1D6LWN2,B6TEC1,A0A1D6KL30,K7TY03,Q8W529,Q7M1Z8,C0P9H2,A0A1D6GL76,P00333,A0A1D6FF42,A0A1D6EFK8,A0A1D6KPN0,B6SUD1,A0A1D6EGW5,A0A1D6GYV1,A0A1D6KM07,A0A1D6PSS6,B4FNK1,C4JBB8,A0A1D6I2Y6,A0A1D6JQ63,B6T6Q8,A0A1D6I0N3,A0A1D6J6M5,A0A1D6L5I6,B4FLP7,A0A1D6JR65,A0A1D6K570,A0A1D6L2M8,B6SP06,B6TRJ5,C0HHU2,A0A1D6HN61,A0A1D6M…	C4J602,B7ZZN4,B6TT18,B6SSW8,A0A1D6PP68,B6TKZ7,C0PGU0,G4XT52,P00412,C0PG05,A0A1D6H703,A0A1D6LWN2,B6TEC1,A0A1D6KL30,K7TY03,Q8W529,Q7M1Z8,C0P9H2,A0A1D6GL76,P00333,A0A1D6FF42,A0A1D6EFK8,A0A1D6KPN0,B6SUD1,A0A1D6EGW5,A0A1D6GYV1,A0A1D6KM07,A0A1D6PSS6,B4FNK1,C4JBB8,A0A1D6I2Y6,A0A1D6JQ63,B6T6Q8,A0A1D6I0N3,A0A1D6J6M5,A0A1D6L5I6,B4FLP7,A0A1D6JR65,A0A1D6K570,A0A1D6L2M8,B6SP06,B6TRJ5,C0HHU2,A0A1D6HN61,A0A1D6M…	1	1	1
GO:0071824	protein-DNA complex subunit organization	P	4	4	1733	1733	0.00230814	0.00230814	over	Q8L8G5,A0A1D6NVF4,B6TGH8,A0A1D6ETX5	Q8L8G5,A0A1D6NVF4,B6TGH8,A0A1D6ETX5	1	1	1
GO:0031625	ubiquitin protein ligase binding	F	4	4	1733	1733	0.00230814	0.00230814	over	A0A1D6FUG4,A0A1D6L6V2,A0A1D6NB61,A0A1D6HKC3	A0A1D6FUG4,A0A1D6L6V2,A0A1D6NB61,A0A1D6HKC3	1	1	1
GO:0009265	2'-deoxyribonucleotide biosynthetic process	P	2	2	1733	1733	0.00115407	0.00115407	over	A0A1D6PSY8,B6TN98	A0A1D6PSY8,B6TN98	1	1	1
GO:0080123	jasmonate-amino synthetase activity	F	2	2	1733	1733	0.00115407	0.00115407	over	A0A1D6MFS8,A0A1D6MFS9	A0A1D6MFS8,A0A1D6MFS9	1	1	1
GO:0030170	pyridoxal phosphate binding	F	24	24	1733	1733	0.0138488	0.0138488	over	A0A1D6KCZ2,B4FUH2,A0A096R382,O82443,A0A1D6DZK8,B6T4E6,B8A0T6,C4J030,A0A1D6GJ71,C0PCC7,A0A1D6FF57,A0A1D6JQ63,A0A1D6JZR5,A0A1D6N719,B4FLP7,B9TST3,C0P6C5,K7URA3,A0A096RBT2,A0A1D6FA18,A0A1D6FWI7,A0A1D6JWA0,B4FY87,B6TRS1	A0A1D6KCZ2,B4FUH2,A0A096R382,O82443,A0A1D6DZK8,B6T4E6,B8A0T6,C4J030,A0A1D6GJ71,C0PCC7,A0A1D6FF57,A0A1D6JQ63,A0A1D6JZR5,A0A1D6N719,B4FLP7,B9TST3,C0P6C5,K7URA3,A0A096RBT2,A0A1D6FA18,A0A1D6FWI7,A0A1D6JWA0,B4FY87,B6TRS1	1	1	1
GO:0044451	nucleoplasm part	C	3	3	1733	1733	0.0017311	0.0017311	over	B6U1P3,B7ZXC9,B4F9I2	B6U1P3,B7ZXC9,B4F9I2	1	1	1
GO:0045338	farnesyl diphosphate metabolic process	P	1	1	1733	1733	0.000577034	0.000577034	over	P49353	P49353	1	1	1
GO:1901564	organonitrogen compound metabolic process	P	341	341	1733	1733	0.196769	0.196769	over	A0A1D6I6V1,B6TRS1,K7V902,A0A1D6LA97,B4F8P4,K7WHC8,A0A1D6JLA4,A0A1D6JSD8,B6TEU8,K7VAS4,C0P790,A0A096RFR6,A0A1D6DXG8,B4FBV8,B6TRV3,A0A1D6MF48,A0A1D6HT03,B4FWK0,B6SHE0,B4FRD9,B6TDI9,B6SZC6,Q6JBP8,B4G0K4,Q84JX6,P08735,B4FAL9,B4FWP0,K7V794,B6T3P9,A0A1D6M7C2,C0PE24,B4FHH4,A0A1D6NCX2,B6UE86,K7UY19,B4G0N0,B4FB85,A0A1D6ESW5,A0A1D6I645,A0A1D6LJP0,O81237,B4FRC9,K7TVZ1,B4FD03,B6TX10,C0PMR3,B6SWV1,B6U0H2,B6TI…	A0A1D6I6V1,B6TRS1,K7V902,A0A1D6LA97,B4F8P4,K7WHC8,A0A1D6JLA4,A0A1D6JSD8,B6TEU8,K7VAS4,C0P790,A0A096RFR6,A0A1D6DXG8,B4FBV8,B6TRV3,A0A1D6MF48,A0A1D6HT03,B4FWK0,B6SHE0,B4FRD9,B6TDI9,B6SZC6,Q6JBP8,B4G0K4,Q84JX6,P08735,B4FAL9,B4FWP0,K7V794,B6T3P9,A0A1D6M7C2,C0PE24,B4FHH4,A0A1D6NCX2,B6UE86,K7UY19,B4G0N0,B4FB85,A0A1D6ESW5,A0A1D6I645,A0A1D6LJP0,O81237,B4FRC9,K7TVZ1,B4FD03,B6TX10,C0PMR3,B6SWV1,B6U0H2,B6TI…	1	1	1
GO:0006090	pyruvate metabolic process	P	31	31	1733	1733	0.0178881	0.0178881	over	A0A1D6EFN9,A0A1D6ESW5,B4G0K4,Q84JX6,P08735,B4FAL9,B4FWP0,K7V794,B6T3P9,A0A1D6M7C2,C0PE24,B4FHH4,A0A1D6NCX2,B6UE86,K7UY19,B4G0N0,B4FB85,A0A1D6I645,A0A1Q1BYA0,A0A1D6FQF0,E9NQE5,C5IHD1,C5IHD3,C5IHD0,A0A1D6FQH4,A0A1D6M416,C5IHF0,A0A1D6FQH6,A0A1D6M445,A0A1D6H6Z1,A0A1D6QQE1	A0A1D6EFN9,A0A1D6ESW5,B4G0K4,Q84JX6,P08735,B4FAL9,B4FWP0,K7V794,B6T3P9,A0A1D6M7C2,C0PE24,B4FHH4,A0A1D6NCX2,B6UE86,K7UY19,B4G0N0,B4FB85,A0A1D6I645,A0A1Q1BYA0,A0A1D6FQF0,E9NQE5,C5IHD1,C5IHD3,C5IHD0,A0A1D6FQH4,A0A1D6M416,C5IHF0,A0A1D6FQH6,A0A1D6M445,A0A1D6H6Z1,A0A1D6QQE1	1	1	1
GO:0071407	cellular response to organic cyclic compound	P	1	1	1733	1733	0.000577034	0.000577034	over	D0EYF3	D0EYF3	1	1	1
GO:0008553	hydrogen-exporting ATPase activity, phosphorylative mechanism	F	4	4	1733	1733	0.00230814	0.00230814	over	Q43271,A0A1D6MV33,Q43243,A0A286KBP9	Q43271,A0A1D6MV33,Q43243,A0A286KBP9	1	1	1
GO:0031325	positive regulation of cellular metabolic process	P	4	4	1733	1733	0.00230814	0.00230814	over	B4F9N8,A0A1D6QT99,P80639,C0PM91	B4F9N8,A0A1D6QT99,P80639,C0PM91	1	1	1
GO:1903047	mitotic cell cycle process	P	1	1	1733	1733	0.000577034	0.000577034	over	A0A1D6JSD8	A0A1D6JSD8	1	1	1
GO:0030175	filopodium	C	1	1	1733	1733	0.000577034	0.000577034	over	B4G1E1	B4G1E1	1	1	1
GO:0046488	phosphatidylinositol metabolic process	P	4	4	1733	1733	0.00230814	0.00230814	over	A0A1D6GM07,A0A1D6GJH3,A0A1D6IUV5,A0A1D6M6Z6	A0A1D6GM07,A0A1D6GJH3,A0A1D6IUV5,A0A1D6M6Z6	1	1	1
GO:0009617	response to bacterium	P	7	7	1733	1733	0.00403924	0.00403924	over	B4G0K4,C0PEJ4,B4F9N8,C0PEI9,A0A097PRD7,A0A1D6MFS8,A0A1D6MFS9	B4G0K4,C0PEJ4,B4F9N8,C0PEI9,A0A097PRD7,A0A1D6MFS8,A0A1D6MFS9	1	1	1
GO:1990204	oxidoreductase complex	C	5	5	1733	1733	0.00288517	0.00288517	over	C0PB60,A0A1D6N099,A0A1D6H6Z1,A0A1D6QQE1,A0A1D6ECC9	C0PB60,A0A1D6N099,A0A1D6H6Z1,A0A1D6QQE1,A0A1D6ECC9	1	1	1
GO:0004614	phosphoglucomutase activity	F	1	1	1733	1733	0.000577034	0.000577034	over	P93805	P93805	1	1	1
GO:0006511	ubiquitin-dependent protein catabolic process	P	15	15	1733	1733	0.00865551	0.00865551	over	A0A1D6PJW1,K7VWA7,A0A1D6IUI8,A0A1D6F9P9,A0A1D6FF42,B6T6V5,A0A1D6FUG4,A0A1D6L6V2,K7V4Q5,B4FST4,C0PFK3,A0A1D6HKC3,B4FDY6,B6TNX7,B6UCR8	A0A1D6PJW1,K7VWA7,A0A1D6IUI8,A0A1D6F9P9,A0A1D6FF42,B6T6V5,A0A1D6FUG4,A0A1D6L6V2,K7V4Q5,B4FST4,C0PFK3,A0A1D6HKC3,B4FDY6,B6TNX7,B6UCR8	1	1	1
GO:0060249	anatomical structure homeostasis	P	1	1	1733	1733	0.000577034	0.000577034	over	A0A1D6ETI9	A0A1D6ETI9	1	1	1
GO:0005345	purine nucleobase transmembrane transporter activity	F	1	1	1733	1733	0.000577034	0.000577034	over	B4FYD2	B4FYD2	1	1	1
GO:0048487	beta-tubulin binding	F	1	1	1733	1733	0.000577034	0.000577034	over	A0A1D6GN92	A0A1D6GN92	1	1	1
GO:0045905	positive regulation of translational termination	P	1	1	1733	1733	0.000577034	0.000577034	over	P80639	P80639	1	1	1
GO:0045935	positive regulation of nucleobase-containing compound metabolic process	P	2	2	1733	1733	0.00115407	0.00115407	over	B4F9N8,C0PM91	B4F9N8,C0PM91	1	1	1
GO:0032261	purine nucleotide salvage	P	1	1	1733	1733	0.000577034	0.000577034	over	A0A1D6IP65	A0A1D6IP65	1	1	1
GO:0042592	homeostatic process	P	26	26	1733	1733	0.0150029	0.0150029	over	A0A1D6ETI9,A0A1D6NCX2,B4FB85,A0A1D6PSC4,A5A5E7,B4FLB0,A0A1D6ERC1,A0A1D6I5N9,C0PHH5,A0A1D6QVF9,Q5EUD7,Q5EUD6,A2SZW8,A0A1D6GXP7,A0A1D6NUN7,A0A1D6FI07,B4FH10,Q5EUD1,A0A1D6EAK1,A0A1D6G9Y2,A0A1D6Q0H2,B4FQ54,B4FSA2,B6SMC1,B6TDA9,A0A1D6LHN0	A0A1D6ETI9,A0A1D6NCX2,B4FB85,A0A1D6PSC4,A5A5E7,B4FLB0,A0A1D6ERC1,A0A1D6I5N9,C0PHH5,A0A1D6QVF9,Q5EUD7,Q5EUD6,A2SZW8,A0A1D6GXP7,A0A1D6NUN7,A0A1D6FI07,B4FH10,Q5EUD1,A0A1D6EAK1,A0A1D6G9Y2,A0A1D6Q0H2,B4FQ54,B4FSA2,B6SMC1,B6TDA9,A0A1D6LHN0	1	1	1
GO:0001678	cellular glucose homeostasis	P	2	2	1733	1733	0.00115407	0.00115407	over	A0A1D6NCX2,B4FB85	A0A1D6NCX2,B4FB85	1	1	1
GO:0032787	monocarboxylic acid metabolic process	P	56	56	1733	1733	0.0323139	0.0323139	over	A0A1D6EFN9,A0A1D6ESW5,A0A1Q1BYA0,A0A1D6FQF0,E9NQE5,C5IHD1,C5IHD3,C5IHD0,A0A1D6FQH4,A0A1D6M416,C5IHF0,A0A1D6FQH6,A0A1D6M445,A0A1D6H6Z1,A0A1D6QQE1,B4G0K4,Q84JX6,P08735,B4FAL9,B4FWP0,K7V794,B6T3P9,A0A1D6M7C2,C0PE24,B4FHH4,A0A1D6NCX2,B6UE86,K7UY19,B4G0N0,B4FB85,A0A1D6I645,A0A1D6NY88,A0A1D6N322,B6TYP2,B6UC41,B6UI69,B6U310,A0A1D6EDK4,A0A1D6J3D1,B4FTC8,A0A1D6LUH7,B7ZZJ0,A0A1D6QNT3,B4FYG3,A0A1D6MFS8,A0A1…	A0A1D6EFN9,A0A1D6ESW5,A0A1Q1BYA0,A0A1D6FQF0,E9NQE5,C5IHD1,C5IHD3,C5IHD0,A0A1D6FQH4,A0A1D6M416,C5IHF0,A0A1D6FQH6,A0A1D6M445,A0A1D6H6Z1,A0A1D6QQE1,B4G0K4,Q84JX6,P08735,B4FAL9,B4FWP0,K7V794,B6T3P9,A0A1D6M7C2,C0PE24,B4FHH4,A0A1D6NCX2,B6UE86,K7UY19,B4G0N0,B4FB85,A0A1D6I645,A0A1D6NY88,A0A1D6N322,B6TYP2,B6UC41,B6UI69,B6U310,A0A1D6EDK4,A0A1D6J3D1,B4FTC8,A0A1D6LUH7,B7ZZJ0,A0A1D6QNT3,B4FYG3,A0A1D6MFS8,A0A1…	1	1	1
GO:0052646	alditol phosphate metabolic process	P	1	1	1733	1733	0.000577034	0.000577034	over	A0A1D6N099	A0A1D6N099	1	1	1
GO:0004450	isocitrate dehydrogenase (NADP+) activity	F	3	3	1733	1733	0.0017311	0.0017311	over	B4FLJ3,K7V067,B4FN97	B4FLJ3,K7V067,B4FN97	1	1	1
GO:0050136	NADH dehydrogenase (quinone) activity	F	1	1	1733	1733	0.000577034	0.000577034	over	A0A1D6L210	A0A1D6L210	1	1	1
GO:0006564	L-serine biosynthetic process	P	3	3	1733	1733	0.0017311	0.0017311	over	A0A1D6DW07,B4FRI1,B6SKK1	A0A1D6DW07,B4FRI1,B6SKK1	1	1	1
GO:0006231	dTMP biosynthetic process	P	1	1	1733	1733	0.000577034	0.000577034	over	A0A1D6PSY8	A0A1D6PSY8	1	1	1
GO:0005247	voltage-gated chloride channel activity	F	1	1	1733	1733	0.000577034	0.000577034	over	K7TKL2	K7TKL2	1	1	1
GO:0006421	asparaginyl-tRNA aminoacylation	P	1	1	1733	1733	0.000577034	0.000577034	over	A0A1D6FII0	A0A1D6FII0	1	1	1
GO:0045239	tricarboxylic acid cycle enzyme complex	C	1	1	1733	1733	0.000577034	0.000577034	over	A0A1D6ECC9	A0A1D6ECC9	1	1	1
GO:0043623	cellular protein complex assembly	P	8	8	1733	1733	0.00461627	0.00461627	over	A0A1D6IP29,A0A1D6M6Z6,Q41874,A0A1D6GN92,B6UEK3,A0A1D6IQF5,C0P489,A0A1D6P5E8	A0A1D6IP29,A0A1D6M6Z6,Q41874,A0A1D6GN92,B6UEK3,A0A1D6IQF5,C0P489,A0A1D6P5E8	1	1	1
GO:0090501	RNA phosphodiester bond hydrolysis	P	1	1	1733	1733	0.000577034	0.000577034	over	A0A1D6KSX6	A0A1D6KSX6	1	1	1
GO:0006006	glucose metabolic process	P	14	14	1733	1733	0.00807848	0.00807848	over	C0HHU2,A0A1D6ML43,K7VNE0,A0A1D6FBT4,B4G0N0,A0A1D6I645,P08735,B4FS87,A0A1Q0YML2,B6T7A4,P93805,A0A1D6H1J8,C0PMR3,B6SWV1	C0HHU2,A0A1D6ML43,K7VNE0,A0A1D6FBT4,B4G0N0,A0A1D6I645,P08735,B4FS87,A0A1Q0YML2,B6T7A4,P93805,A0A1D6H1J8,C0PMR3,B6SWV1	1	1	1
GO:0010605	negative regulation of macromolecule metabolic process	P	12	12	1733	1733	0.00692441	0.00692441	over	A0A1D6L3E7,D0EYF3,A0A060CZB9,B8A0U2,B8QXF1,A0A1D6Q2J6,A0A1D6H9E9,A0A1D6MQR1,A0A1D6MEK7,A0A1D6N3T0,K7UYM2,P49106	A0A1D6L3E7,D0EYF3,A0A060CZB9,B8A0U2,B8QXF1,A0A1D6Q2J6,A0A1D6H9E9,A0A1D6MQR1,A0A1D6MEK7,A0A1D6N3T0,K7UYM2,P49106	1	1	1
GO:0061134	peptidase regulator activity	F	2	2	1733	1733	0.00115407	0.00115407	over	B6UHB4,B4FV48	B6UHB4,B4FV48	1	1	1
GO:0006535	cysteine biosynthetic process from serine	P	3	3	1733	1733	0.0017311	0.0017311	over	P80608,A0A1D6FCB3,C0PCX2	P80608,A0A1D6FCB3,C0PCX2	1	1	1
GO:0004371	glycerone kinase activity	F	1	1	1733	1733	0.000577034	0.000577034	over	C0PH33	C0PH33	1	1	1
GO:0034248	regulation of cellular amide metabolic process	P	3	3	1733	1733	0.0017311	0.0017311	over	A0A1D6QT99,B8QXF1,P80639	A0A1D6QT99,B8QXF1,P80639	1	1	1
GO:0010229	inflorescence development	P	2	2	1733	1733	0.00115407	0.00115407	over	A0A1D6I0N3,E3T1X0	A0A1D6I0N3,E3T1X0	1	1	1
GO:0042995	cell projection	C	1	1	1733	1733	0.000577034	0.000577034	over	B4G1E1	B4G1E1	1	1	1
GO:1901360	organic cyclic compound metabolic process	P	184	184	1733	1733	0.106174	0.106174	over	B8A1C0,A0A1D6LLS1,B6TA83,B6TFI5,B4FHY0,A0A1D6NA11,A0A1D6I6V1,B6TRS1,K7V902,A0A1D6LA97,B4F8P4,K7WHC8,A0A1D6L3E7,K7V792,A0A1D6GPS2,A0A1D6GYZ2,A0A1D6KSX6,A0A1D6ETI9,B6TP06,A0A1D6L9Z2,A0A1D6IKP8,B6TYV7,A0A1D6QBN2,B4F8W6,A0A1D6IAT0,B4G0K4,Q84JX6,P08735,B4FAL9,B4FWP0,K7V794,B6T3P9,A0A1D6M7C2,C0PE24,B4FHH4,A0A1D6NCX2,B6UE86,K7UY19,B4G0N0,B4FB85,A0A1D6ESW5,A0A1D6I645,A0A1D6LJP0,O81237,B4FRC9,K7TVZ1,B4FD0…	B8A1C0,A0A1D6LLS1,B6TA83,B6TFI5,B4FHY0,A0A1D6NA11,A0A1D6I6V1,B6TRS1,K7V902,A0A1D6LA97,B4F8P4,K7WHC8,A0A1D6L3E7,K7V792,A0A1D6GPS2,A0A1D6GYZ2,A0A1D6KSX6,A0A1D6ETI9,B6TP06,A0A1D6L9Z2,A0A1D6IKP8,B6TYV7,A0A1D6QBN2,B4F8W6,A0A1D6IAT0,B4G0K4,Q84JX6,P08735,B4FAL9,B4FWP0,K7V794,B6T3P9,A0A1D6M7C2,C0PE24,B4FHH4,A0A1D6NCX2,B6UE86,K7UY19,B4G0N0,B4FB85,A0A1D6ESW5,A0A1D6I645,A0A1D6LJP0,O81237,B4FRC9,K7TVZ1,B4FD0…	1	1	1
GO:0008380	RNA splicing	P	4	4	1733	1733	0.00230814	0.00230814	over	K7V792,A0A1D6GPS2,A0A1D6GYZ2,A0A1D6K2V5	K7V792,A0A1D6GPS2,A0A1D6GYZ2,A0A1D6K2V5	1	1	1
GO:0009130	pyrimidine nucleoside monophosphate biosynthetic process	P	5	5	1733	1733	0.00288517	0.00288517	over	A0A1D6PSY8,A0A1D6G4I9,Q9LKI4,A0A1D6N1C9,A0A1D6GXN7	A0A1D6PSY8,A0A1D6G4I9,Q9LKI4,A0A1D6N1C9,A0A1D6GXN7	1	1	1
GO:0048017	inositol lipid-mediated signaling	P	1	1	1733	1733	0.000577034	0.000577034	over	A0A1D6GJH3	A0A1D6GJH3	1	1	1
GO:0051174	regulation of phosphorus metabolic process	P	2	2	1733	1733	0.00115407	0.00115407	over	A0A1D6QT99,P49106	A0A1D6QT99,P49106	1	1	1
GO:0008270	zinc ion binding	F	32	32	1733	1733	0.0184651	0.0184651	over	A0A1D6H703,A0A1D6LWN2,B6TEC1,A0A1D6KL30,K7TY03,Q8W529,Q7M1Z8,C0P9H2,A0A1D6GL76,P00333,A0A1D6FF42,A0A1D6EFK8,A0A1D6KPN0,B6SUD1,A0A1D6EGW5,A0A1D6GYV1,A0A1D6KM07,A0A1D6PSS6,B4FNK1,C4JBB8,A0A1D6I2Y6,A0A1D6JQ63,B6T6Q8,A0A1D6I0N3,A0A1D6J6M5,A0A1D6L5I6,B4FLP7,A0A1D6JR65,A0A1D6K570,A0A1D6L2M8,B6SP06,B6TRJ5	A0A1D6H703,A0A1D6LWN2,B6TEC1,A0A1D6KL30,K7TY03,Q8W529,Q7M1Z8,C0P9H2,A0A1D6GL76,P00333,A0A1D6FF42,A0A1D6EFK8,A0A1D6KPN0,B6SUD1,A0A1D6EGW5,A0A1D6GYV1,A0A1D6KM07,A0A1D6PSS6,B4FNK1,C4JBB8,A0A1D6I2Y6,A0A1D6JQ63,B6T6Q8,A0A1D6I0N3,A0A1D6J6M5,A0A1D6L5I6,B4FLP7,A0A1D6JR65,A0A1D6K570,A0A1D6L2M8,B6SP06,B6TRJ5	1	1	1
GO:0004565	beta-galactosidase activity	F	1	1	1733	1733	0.000577034	0.000577034	over	C0P3T5	C0P3T5	1	1	1
GO:0097435	supramolecular fiber organization	P	9	9	1733	1733	0.00519331	0.00519331	over	A0A1D6G4H3,A0A1D6EXJ1,A0A1D6P5E8,Q41764,B6T5N9,B6T236,A0A1D6GHI1,A0A1D6M6Z6,Q41874	A0A1D6G4H3,A0A1D6EXJ1,A0A1D6P5E8,Q41764,B6T5N9,B6T236,A0A1D6GHI1,A0A1D6M6Z6,Q41874	1	1	1
GO:0034641	cellular nitrogen compound metabolic process	P	271	271	1733	1733	0.156376	0.156376	over	B8A1C0,A0A1D6LLS1,B6TA83,B6TFI5,B4FHY0,A0A1D6NA11,A0A1D6I6V1,B6TRS1,K7V902,A0A1D6LA97,B4F8P4,K7WHC8,A0A1D6L3E7,K7V792,A0A1D6GPS2,A0A1D6GYZ2,A0A1D6KSX6,A0A1D6ETI9,B6TP06,A0A1D6L9Z2,A0A1D6IKP8,B6TYV7,K7VAS4,C0P790,A0A096RFR6,A0A1D6DXG8,B4FBV8,B6TRV3,A0A1D6MF48,A0A1D6HT03,B4FWK0,B6SHE0,B4FRD9,A0A1D6QBN2,B4F8W6,A0A1D6IAT0,B4G0K4,Q84JX6,P08735,B4FAL9,B4FWP0,K7V794,B6T3P9,A0A1D6M7C2,C0PE24,B4FHH4,A0A1D…	B8A1C0,A0A1D6LLS1,B6TA83,B6TFI5,B4FHY0,A0A1D6NA11,A0A1D6I6V1,B6TRS1,K7V902,A0A1D6LA97,B4F8P4,K7WHC8,A0A1D6L3E7,K7V792,A0A1D6GPS2,A0A1D6GYZ2,A0A1D6KSX6,A0A1D6ETI9,B6TP06,A0A1D6L9Z2,A0A1D6IKP8,B6TYV7,K7VAS4,C0P790,A0A096RFR6,A0A1D6DXG8,B4FBV8,B6TRV3,A0A1D6MF48,A0A1D6HT03,B4FWK0,B6SHE0,B4FRD9,A0A1D6QBN2,B4F8W6,A0A1D6IAT0,B4G0K4,Q84JX6,P08735,B4FAL9,B4FWP0,K7V794,B6T3P9,A0A1D6M7C2,C0PE24,B4FHH4,A0A1D…	1	1	1
GO:0004739	pyruvate dehydrogenase (acetyl-transferring) activity	F	2	2	1733	1733	0.00115407	0.00115407	over	A0A1D6EFN9,A0A1D6ESW5	A0A1D6EFN9,A0A1D6ESW5	1	1	1
GO:0046656	folic acid biosynthetic process	P	1	1	1733	1733	0.000577034	0.000577034	over	A0A096RBT2	A0A096RBT2	1	1	1
GO:0016641	oxidoreductase activity, acting on the CH-NH2 group of donors, oxygen as acceptor	F	1	1	1733	1733	0.000577034	0.000577034	over	C0PG05	C0PG05	1	1	1
GO:0005622	intracellular	C	539	539	1733	1733	0.311021	0.311021	over	K7V794,B6T3P9,B8A2Z3,A0A1D6H785,A0A1D6LL22,B4G0V4,A0A1D6MXN8,B4F918,B6SZK9,A0A1D6N303,A0A1D6MUJ1,A0A1D6HKJ9,A0A1D6INL1,C0PBF4,C4J4T0,B4FL64,A0A1D6H153,A0A1D6PI63,B6TAQ5,B6UG10,B6SSF3,B4FRC2,A0A1D6NFC1,C0HF32,D2JSP9,B6TC18,K7VAS4,A0A1D6KMZ9,A0A1D6QMX6,B6UAD0,A0A1D6HCE3,B4FQ29,C0P4D6,A0A1D6IP54,Q6QP36,B4FTV9,B6TWL4,B4FF65,B6TKH5,A0A1D6PF20,P30756,B6T1G5,B6T878,B6SYU0,B6T8C2,B6U9E1,P69246,B4FH55,B6S…	K7V794,B6T3P9,B8A2Z3,A0A1D6H785,A0A1D6LL22,B4G0V4,A0A1D6MXN8,B4F918,B6SZK9,A0A1D6N303,A0A1D6MUJ1,A0A1D6HKJ9,A0A1D6INL1,C0PBF4,C4J4T0,B4FL64,A0A1D6H153,A0A1D6PI63,B6TAQ5,B6UG10,B6SSF3,B4FRC2,A0A1D6NFC1,C0HF32,D2JSP9,B6TC18,K7VAS4,A0A1D6KMZ9,A0A1D6QMX6,B6UAD0,A0A1D6HCE3,B4FQ29,C0P4D6,A0A1D6IP54,Q6QP36,B4FTV9,B6TWL4,B4FF65,B6TKH5,A0A1D6PF20,P30756,B6T1G5,B6T878,B6SYU0,B6T8C2,B6U9E1,P69246,B4FH55,B6S…	1	1	1
GO:0003987	acetate-CoA ligase activity	F	1	1	1733	1733	0.000577034	0.000577034	over	A0A1D6DQG3	A0A1D6DQG3	1	1	1
GO:0016571	histone methylation	P	1	1	1733	1733	0.000577034	0.000577034	over	B4F9N8	B4F9N8	1	1	1
GO:1903409	reactive oxygen species biosynthetic process	P	1	1	1733	1733	0.000577034	0.000577034	over	B8A0U2	B8A0U2	1	1	1
GO:0051049	regulation of transport	P	4	4	1733	1733	0.00230814	0.00230814	over	A0A1D6EP71,A0A096QP97,A0A1D6KQ74,Q5EEQ2	A0A1D6EP71,A0A096QP97,A0A1D6KQ74,Q5EEQ2	1	1	1
GO:0004478	methionine adenosyltransferase activity	F	3	3	1733	1733	0.0017311	0.0017311	over	A0A1D6FHW2,B4FIE9,B6UB80	A0A1D6FHW2,B4FIE9,B6UB80	1	1	1
GO:0004527	exonuclease activity	F	3	3	1733	1733	0.0017311	0.0017311	over	A0A1D6NJW0,A0A1D6JMG8,B4FHY0	A0A1D6NJW0,A0A1D6JMG8,B4FHY0	1	1	1
GO:0005778	peroxisomal membrane	C	1	1	1733	1733	0.000577034	0.000577034	over	A0A1D6LK69	A0A1D6LK69	1	1	1
GO:0005515	protein binding	F	116	116	1733	1733	0.0669359	0.0669359	over	C1K9J1,C3UZ63,A0A1D6ES19,A0A1D6I6T8,A0A1D6LMW9,B6U0V6,A0A1D6GWE1,C0P4Q3,K7UCH1,B4F8V9,C0HGT5,A0A1D6JSN1,A0A1D6MUF0,B6U118,A0A1D6GMN4,A0A1D6F6Y7,A0A1D6HRM5,B4FBP0,A0A1D6MXW5,K7V364,B6T8X5,B8A3D0,A0A1D6LFA5,B4FAK8,B6TKY3,B6TNF1,A0A1D6F1X9,C4JBB8,A0A1D6KWY6,K7UU30,B6U7Y1,K7TSD8,A0A1D6L2Q1,Q41764,A0A1D6GHI1,B6T5N9,A0A1D6HIG4,B6T236,A0A1D6G4H3,A0A1D6EXJ1,A0A1D6EY56,A0A1D6P5E8,A0A1D6JW79,A0A1D6IG09,B6U…	C1K9J1,C3UZ63,A0A1D6ES19,A0A1D6I6T8,A0A1D6LMW9,B6U0V6,A0A1D6GWE1,C0P4Q3,K7UCH1,B4F8V9,C0HGT5,A0A1D6JSN1,A0A1D6MUF0,B6U118,A0A1D6GMN4,A0A1D6F6Y7,A0A1D6HRM5,B4FBP0,A0A1D6MXW5,K7V364,B6T8X5,B8A3D0,A0A1D6LFA5,B4FAK8,B6TKY3,B6TNF1,A0A1D6F1X9,C4JBB8,A0A1D6KWY6,K7UU30,B6U7Y1,K7TSD8,A0A1D6L2Q1,Q41764,A0A1D6GHI1,B6T5N9,A0A1D6HIG4,B6T236,A0A1D6G4H3,A0A1D6EXJ1,A0A1D6EY56,A0A1D6P5E8,A0A1D6JW79,A0A1D6IG09,B6U…	1	1	1
GO:0005976	polysaccharide metabolic process	P	21	21	1733	1733	0.0121177	0.0121177	over	P55241,D3YKV1,Q3SAE3,A0A0P0HX16,O81387,Q947B9,Q941P2,P55234,A0A1D6EBQ6,Q84P42,A5GZ73,Q84XW7,Q84QF3,Q7Y0M0,A0A1D6IVK7,A0A1D6JKL7,B4G1Z2,P04713,A0A1D6LVT8,A0A1D6NUU8,B8A2X5	P55241,D3YKV1,Q3SAE3,A0A0P0HX16,O81387,Q947B9,Q941P2,P55234,A0A1D6EBQ6,Q84P42,A5GZ73,Q84XW7,Q84QF3,Q7Y0M0,A0A1D6IVK7,A0A1D6JKL7,B4G1Z2,P04713,A0A1D6LVT8,A0A1D6NUU8,B8A2X5	1	1	1
GO:0034220	ion transmembrane transport	P	21	21	1733	1733	0.0121177	0.0121177	over	A0A1D6KQ74,Q1KKB1,A0A1D6NFC1,C0HF32,B6TBW2,D2JSP9,A0A1D6JT22,B6TC18,C0PHC0,B4FRC2,B6T2T0,B4FSJ1,B6T9C0,Q5EEQ2,Q43271,A0A1D6MV33,Q43243,A0A286KBP9,A0A1D6LSP8,A0A1D6QRV9,A0A1D6LZ61	A0A1D6KQ74,Q1KKB1,A0A1D6NFC1,C0HF32,B6TBW2,D2JSP9,A0A1D6JT22,B6TC18,C0PHC0,B4FRC2,B6T2T0,B4FSJ1,B6T9C0,Q5EEQ2,Q43271,A0A1D6MV33,Q43243,A0A286KBP9,A0A1D6LSP8,A0A1D6QRV9,A0A1D6LZ61	1	1	1
GO:0005488	binding	F	755	755	1733	1733	0.435661	0.435661	over	C1K9J1,C3UZ63,A0A1D6ES19,A0A1D6I6T8,A0A1D6LMW9,B6U0V6,A0A1D6GWE1,C0P4Q3,K7UCH1,B4F8V9,C0HGT5,A0A1D6JSN1,A0A1D6MUF0,B6U118,A0A1D6GMN4,A0A1D6F6Y7,A0A1D6HRM5,B4FBP0,A0A1D6MXW5,K7V364,B6T8X5,B8A3D0,A0A1D6LFA5,B4FAK8,B6TKY3,B6TNF1,A0A1D6F1X9,C4JBB8,A0A1D6KWY6,K7UU30,A0A1D6LQQ9,K7WAM2,K7TY03,A0A1D6JT82,A0A1D6GYV1,B6SS66,A0A1D6G941,E9JVD4,B6TH57,B6SKW5,A0A1D6GJ75,A0A1Q1A360,B4FLJ3,K7V067,B4FN97,K7V794,P…	C1K9J1,C3UZ63,A0A1D6ES19,A0A1D6I6T8,A0A1D6LMW9,B6U0V6,A0A1D6GWE1,C0P4Q3,K7UCH1,B4F8V9,C0HGT5,A0A1D6JSN1,A0A1D6MUF0,B6U118,A0A1D6GMN4,A0A1D6F6Y7,A0A1D6HRM5,B4FBP0,A0A1D6MXW5,K7V364,B6T8X5,B8A3D0,A0A1D6LFA5,B4FAK8,B6TKY3,B6TNF1,A0A1D6F1X9,C4JBB8,A0A1D6KWY6,K7UU30,A0A1D6LQQ9,K7WAM2,K7TY03,A0A1D6JT82,A0A1D6GYV1,B6SS66,A0A1D6G941,E9JVD4,B6TH57,B6SKW5,A0A1D6GJ75,A0A1Q1A360,B4FLJ3,K7V067,B4FN97,K7V794,P…	1	1	1
GO:0004712	protein serine/threonine/tyrosine kinase activity	F	1	1	1733	1733	0.000577034	0.000577034	over	O49975	O49975	1	1	1
GO:0051607	defense response to virus	P	1	1	1733	1733	0.000577034	0.000577034	over	D0EYF3	D0EYF3	1	1	1
GO:0065007	biological regulation	P	93	93	1733	1733	0.0536642	0.0536642	over	B4F854,A0A1D6L3E7,A0A1D6ETI9,A0A1D6NCX2,B4FB85,A0A1D6F285,C0PBF4,C4J4T0,A0A1D6IP65,A0A1D6PSC4,A5A5E7,B4FLB0,A0A1D6ERC1,A0A1D6I5N9,C0PHH5,A0A1D6QVF9,Q5EUD7,Q5EUD6,A2SZW8,A0A1D6GXP7,A0A1D6NUN7,A0A1D6FI07,B4FH10,Q5EUD1,A0A1D6EAK1,A0A1D6G9Y2,A0A1D6Q0H2,B4FQ54,B4FSA2,B6SMC1,B6TDA9,B8A1C0,A0A1D6F0N8,B7ZXC9,B4FNK1,C4JBU6,A0A1D6JWN6,A0A060D7Z5,A0A1D6EAN3,A0A1D6ETX5,A0A1D6P1E2,B4F9I2,B6SP06,B6TNJ4,B6TRY4,…	B4F854,A0A1D6L3E7,A0A1D6ETI9,A0A1D6NCX2,B4FB85,A0A1D6F285,C0PBF4,C4J4T0,A0A1D6IP65,A0A1D6PSC4,A5A5E7,B4FLB0,A0A1D6ERC1,A0A1D6I5N9,C0PHH5,A0A1D6QVF9,Q5EUD7,Q5EUD6,A2SZW8,A0A1D6GXP7,A0A1D6NUN7,A0A1D6FI07,B4FH10,Q5EUD1,A0A1D6EAK1,A0A1D6G9Y2,A0A1D6Q0H2,B4FQ54,B4FSA2,B6SMC1,B6TDA9,B8A1C0,A0A1D6F0N8,B7ZXC9,B4FNK1,C4JBU6,A0A1D6JWN6,A0A060D7Z5,A0A1D6EAN3,A0A1D6ETX5,A0A1D6P1E2,B4F9I2,B6SP06,B6TNJ4,B6TRY4,…	1	1	1
GO:0051130	positive regulation of cellular component organization	P	1	1	1733	1733	0.000577034	0.000577034	over	P80639	P80639	1	1	1
GO:0003860	3-hydroxyisobutyryl-CoA hydrolase activity	F	1	1	1733	1733	0.000577034	0.000577034	over	B6TN48	B6TN48	1	1	1
GO:0044769	ATPase activity, coupled to transmembrane movement of ions, rotational mechanism	F	8	8	1733	1733	0.00461627	0.00461627	over	C0PHC0,B4FRC2,B6T2T0,Q1KKB1,A0A1D6NFC1,C0HF32,B6TBW2,A0A1D6JT22	C0PHC0,B4FRC2,B6T2T0,Q1KKB1,A0A1D6NFC1,C0HF32,B6TBW2,A0A1D6JT22	1	1	1
GO:0005509	calcium ion binding	F	17	17	1733	1733	0.00980958	0.00980958	over	A0A1D6HKP7,Q43863,B4FAK8,B6TNF1,A0A1D6GPL3,A0A1D6GU11,B6UF43,C4J038,Q41790,C0PAH1,A0A1D6INZ6,A0A1D6JMN9,A0A1D6P1E2,B4FE15,B6U4D3,Q41793,Q7Y037	A0A1D6HKP7,Q43863,B4FAK8,B6TNF1,A0A1D6GPL3,A0A1D6GU11,B6UF43,C4J038,Q41790,C0PAH1,A0A1D6INZ6,A0A1D6JMN9,A0A1D6P1E2,B4FE15,B6U4D3,Q41793,Q7Y037	1	1	1
GO:0008830	dTDP-4-dehydrorhamnose 3,5-epimerase activity	F	1	1	1733	1733	0.000577034	0.000577034	over	B6UIE1	B6UIE1	1	1	1
GO:0005093	Rab GDP-dissociation inhibitor activity	F	1	1	1733	1733	0.000577034	0.000577034	over	A0A1D6FQ36	A0A1D6FQ36	1	1	1
GO:0048507	meristem development	P	1	1	1733	1733	0.000577034	0.000577034	over	D0EYF3	D0EYF3	1	1	1
GO:0033180	proton-transporting V-type ATPase, V1 domain	C	4	4	1733	1733	0.00230814	0.00230814	over	B4FRC2,C0PHC0,B4FSJ1,B6T9C0	B4FRC2,C0PHC0,B4FSJ1,B6T9C0	1	1	1
GO:0005730	nucleolus	C	4	4	1733	1733	0.00230814	0.00230814	over	B6TYV7,B6U9E1,B4FHY0,A0A1D6K5S2	B6TYV7,B6U9E1,B4FHY0,A0A1D6K5S2	1	1	1
GO:0030104	water homeostasis	P	1	1	1733	1733	0.000577034	0.000577034	over	A0A1D6LHN0	A0A1D6LHN0	1	1	1
GO:0009119	ribonucleoside metabolic process	P	10	10	1733	1733	0.00577034	0.00577034	over	B4FFH8,A0A1D6JIN2,B6SKW5,A0A0A7DIX5,B6T440,A0A1D6G4I9,Q9LKI4,A0A1D6N1C9,A0A1D6GXN7,A0A1D6MXC9	B4FFH8,A0A1D6JIN2,B6SKW5,A0A0A7DIX5,B6T440,A0A1D6G4I9,Q9LKI4,A0A1D6N1C9,A0A1D6GXN7,A0A1D6MXC9	1	1	1
GO:0032549	ribonucleoside binding	F	62	62	1733	1733	0.0357761	0.0357761	over	B6U0S1,A0A1D6M1G2,B6SKA7,A0A1R3MJR7,Q43697,A0A1D6J4Q8,B6UHJ4,Q41784,C0PA67,Q9M7E3,O50018,C4JBJ2,C0PH85,A0A1D6EEC4,A0A1D6IYG6,C0PKT5,Q9M7E4,A0A1D6FY00,K7VKH1,A0A1D6IGS0,A0A1D6NK26,B4FB55,B6TNU0,B4FTQ4,B4FAE1,A0A1D6LT87,A0A1D6FJS7,A0A1D6L2U9,B4F7V4,B4FE06,B4FH57,B6TX62,B6UEQ3,B6TBX3,C0PHK6,A0A1D6M1H2,B4FVJ6,B6T2E7,A0A1D6M9Z1,A0A1D6N308,A0A1D6Q3U2,B6TI04,C4J9U1,B6TBT7,B6TG58,O24578,A0A1D6GU11,A0A1D6…	B6U0S1,A0A1D6M1G2,B6SKA7,A0A1R3MJR7,Q43697,A0A1D6J4Q8,B6UHJ4,Q41784,C0PA67,Q9M7E3,O50018,C4JBJ2,C0PH85,A0A1D6EEC4,A0A1D6IYG6,C0PKT5,Q9M7E4,A0A1D6FY00,K7VKH1,A0A1D6IGS0,A0A1D6NK26,B4FB55,B6TNU0,B4FTQ4,B4FAE1,A0A1D6LT87,A0A1D6FJS7,A0A1D6L2U9,B4F7V4,B4FE06,B4FH57,B6TX62,B6UEQ3,B6TBX3,C0PHK6,A0A1D6M1H2,B4FVJ6,B6T2E7,A0A1D6M9Z1,A0A1D6N308,A0A1D6Q3U2,B6TI04,C4J9U1,B6TBT7,B6TG58,O24578,A0A1D6GU11,A0A1D6…	1	1	1
GO:0097367	carbohydrate derivative binding	F	331	331	1733	1733	0.190998	0.190998	over	A0A1Q1BYA0,A0A1D6FQF0,E9NQE5,C5IHD1,C5IHD3,C5IHD0,C1K9J1,C3UZ63,A0A1D6ES19,A0A1D6I6T8,P55241,A0A1D6LMW9,B6U0V6,A0A1D6GWE1,B6SZ69,P24067,A0A1D6LZY7,B4G0K4,B4FWJ8,A0A1D6KE29,B7ZZ42,A0A1D6FN98,C4J410,A0A1D6N7I4,A0A0B4J303,D3YKV1,C5IHF0,C0PHE3,Q3SAE3,A0A1D6FRN4,A0A0P0HX16,C0P4Q3,A0A1D6LJS9,Q1KKB1,C0PDC7,A0A1D6EDK4,A0A1D6NR86,C4IYE1,A0A1D6FNB8,A0A1D6DUN1,A0A1D6ENT5,B6SH83,B4F989,A0A1D6EUJ1,A0A1D6LQQ9,…	A0A1Q1BYA0,A0A1D6FQF0,E9NQE5,C5IHD1,C5IHD3,C5IHD0,C1K9J1,C3UZ63,A0A1D6ES19,A0A1D6I6T8,P55241,A0A1D6LMW9,B6U0V6,A0A1D6GWE1,B6SZ69,P24067,A0A1D6LZY7,B4G0K4,B4FWJ8,A0A1D6KE29,B7ZZ42,A0A1D6FN98,C4J410,A0A1D6N7I4,A0A0B4J303,D3YKV1,C5IHF0,C0PHE3,Q3SAE3,A0A1D6FRN4,A0A0P0HX16,C0P4Q3,A0A1D6LJS9,Q1KKB1,C0PDC7,A0A1D6EDK4,A0A1D6NR86,C4IYE1,A0A1D6FNB8,A0A1D6DUN1,A0A1D6ENT5,B6SH83,B4F989,A0A1D6EUJ1,A0A1D6LQQ9,…	1	1	1
GO:0016846	carbon-sulfur lyase activity	F	4	4	1733	1733	0.00230814	0.00230814	over	C0PK05,C0PCX2,A0A1D6LZP3,B4FQ44	C0PK05,C0PCX2,A0A1D6LZP3,B4FQ44	1	1	1
GO:0016973	poly(A)+ mRNA export from nucleus	P	1	1	1733	1733	0.000577034	0.000577034	over	B6U2V3	B6U2V3	1	1	1
GO:0032410	negative regulation of transporter activity	P	1	1	1733	1733	0.000577034	0.000577034	over	A0A1D6KQ74	A0A1D6KQ74	1	1	1
GO:0006096	glycolytic process	P	17	17	1733	1733	0.00980958	0.00980958	over	B4G0K4,Q84JX6,P08735,B4FAL9,B4FWP0,K7V794,B6T3P9,A0A1D6M7C2,C0PE24,B4FHH4,A0A1D6NCX2,B6UE86,K7UY19,B4G0N0,B4FB85,A0A1D6ESW5,A0A1D6I645	B4G0K4,Q84JX6,P08735,B4FAL9,B4FWP0,K7V794,B6T3P9,A0A1D6M7C2,C0PE24,B4FHH4,A0A1D6NCX2,B6UE86,K7UY19,B4G0N0,B4FB85,A0A1D6ESW5,A0A1D6I645	1	1	1
GO:0016021	integral component of membrane	C	147	147	1733	1733	0.084824	0.084824	over	A0A1D6J574,A0A1D6LK69,A0A1D6GJK6,O80413,B6U4D3,A0A1D6FQV5,O04709,B4F832,A0A1D6FY00,A0A1D6NK26,P12857,A0A1D6Q230,B6U2F8,B4FAK8,B4FSA7,A0A1D6JDW4,B6TNF1,C0PFM8,C0PE90,A0A1D6E020,B4FRG8,A0A1D6QRV9,B6TCC9,Q43271,B6UH21,Q84RL7,A0A096QP97,A0A1D6LZ61,A0A1D6N3I9,A0A1D6NCX2,B4FA76,B6TBT7,B8A1V8,A0A1D6PLJ3,A0A1D6FBT4,A0A1D6G6E5,A0A1D6JSU5,A0A1D6K7N5,A0A1D6KJH5,A0A1D6MV33,A0A1D6P8A5,B4FQ44,B4FQZ7,B6SIZ2,B6T…	A0A1D6J574,A0A1D6LK69,A0A1D6GJK6,O80413,B6U4D3,A0A1D6FQV5,O04709,B4F832,A0A1D6FY00,A0A1D6NK26,P12857,A0A1D6Q230,B6U2F8,B4FAK8,B4FSA7,A0A1D6JDW4,B6TNF1,C0PFM8,C0PE90,A0A1D6E020,B4FRG8,A0A1D6QRV9,B6TCC9,Q43271,B6UH21,Q84RL7,A0A096QP97,A0A1D6LZ61,A0A1D6N3I9,A0A1D6NCX2,B4FA76,B6TBT7,B8A1V8,A0A1D6PLJ3,A0A1D6FBT4,A0A1D6G6E5,A0A1D6JSU5,A0A1D6K7N5,A0A1D6KJH5,A0A1D6MV33,A0A1D6P8A5,B4FQ44,B4FQZ7,B6SIZ2,B6T…	1	1	1
GO:0004645	phosphorylase activity	F	3	3	1733	1733	0.0017311	0.0017311	over	A0A096R382,A0A1D6N719,B6T940	A0A096R382,A0A1D6N719,B6T940	1	1	1
GO:0034765	regulation of ion transmembrane transport	P	2	2	1733	1733	0.00115407	0.00115407	over	A0A1D6KQ74,Q5EEQ2	A0A1D6KQ74,Q5EEQ2	1	1	1
GO:0006066	alcohol metabolic process	P	4	4	1733	1733	0.00230814	0.00230814	over	B6T6Q8,C0PH33,P49353,B4FBE5	B6T6Q8,C0PH33,P49353,B4FBE5	1	1	1
GO:0030007	cellular potassium ion homeostasis	P	1	1	1733	1733	0.000577034	0.000577034	over	A0A1D6LHN0	A0A1D6LHN0	1	1	1
GO:0004843	thiol-dependent ubiquitin-specific protease activity	F	1	1	1733	1733	0.000577034	0.000577034	over	A0A1D6FF42	A0A1D6FF42	1	1	1
GO:0009205	purine ribonucleoside triphosphate metabolic process	P	30	30	1733	1733	0.017311	0.017311	over	B4G0K4,Q84JX6,P08735,B4FAL9,B4FWP0,K7V794,B6T3P9,A0A1D6M7C2,C0PE24,B4FHH4,A0A1D6NCX2,B6UE86,K7UY19,B4G0N0,B4FB85,A0A1D6ESW5,A0A1D6I645,A0A0A7DIX5,Q1KKB1,A0A1D6NFC1,C0HF32,B6TBW2,D2JSP9,A0A1D6JT22,B6TC18,A0A1D6L210,C0PHC0,A0A1D6H1R6,A0A1D6LSP8,B6T9C0	B4G0K4,Q84JX6,P08735,B4FAL9,B4FWP0,K7V794,B6T3P9,A0A1D6M7C2,C0PE24,B4FHH4,A0A1D6NCX2,B6UE86,K7UY19,B4G0N0,B4FB85,A0A1D6ESW5,A0A1D6I645,A0A0A7DIX5,Q1KKB1,A0A1D6NFC1,C0HF32,B6TBW2,D2JSP9,A0A1D6JT22,B6TC18,A0A1D6L210,C0PHC0,A0A1D6H1R6,A0A1D6LSP8,B6T9C0	1	1	1
GO:0030598	rRNA N-glycosylase activity	F	1	1	1733	1733	0.000577034	0.000577034	over	B8QXF1	B8QXF1	1	1	1
GO:0006007	glucose catabolic process	P	2	2	1733	1733	0.00115407	0.00115407	over	C0HHU2,A0A1D6ML43	C0HHU2,A0A1D6ML43	1	1	1
GO:0055129	L-proline biosynthetic process	P	2	2	1733	1733	0.00115407	0.00115407	over	C4IYE1,Q4TZJ2	C4IYE1,Q4TZJ2	1	1	1
GO:0072330	monocarboxylic acid biosynthetic process	P	8	8	1733	1733	0.00461627	0.00461627	over	A0A1D6NY88,A0A1D6EDK4,A0A1D6J3D1,B4FTC8,A0A1D6LUH7,B7ZZJ0,C0PMJ0,B8XH56	A0A1D6NY88,A0A1D6EDK4,A0A1D6J3D1,B4FTC8,A0A1D6LUH7,B7ZZJ0,C0PMJ0,B8XH56	1	1	1
GO:0003849	3-deoxy-7-phosphoheptulonate synthase activity	F	2	2	1733	1733	0.00115407	0.00115407	over	A0A1D6F1X1,B6TUB8	A0A1D6F1X1,B6TUB8	1	1	1
GO:0090567	reproductive shoot system development	P	6	6	1733	1733	0.0034622	0.0034622	over	C0PB60,C0P6D0,B4FTE5,B4F9N8,E3T1X0,A0A1D6I0N3	C0PB60,C0P6D0,B4FTE5,B4F9N8,E3T1X0,A0A1D6I0N3	1	1	1
GO:1901136	carbohydrate derivative catabolic process	P	4	4	1733	1733	0.00230814	0.00230814	over	B6SZC6,Q6JBP8,B6T440,A0A1D6N099	B6SZC6,Q6JBP8,B6T440,A0A1D6N099	1	1	1
GO:0097747	RNA polymerase activity	F	1	1	1733	1733	0.000577034	0.000577034	over	A0A1D6DWV6	A0A1D6DWV6	1	1	1
GO:0009127	purine nucleoside monophosphate biosynthetic process	P	13	13	1733	1733	0.00750144	0.00750144	over	A0A1D6JIN2,B6SKW5,A0A1D6M0B4,A0A1D6M5J5,Q1KKB1,A0A1D6NFC1,C0HF32,B6TBW2,D2JSP9,A0A1D6JT22,B6TC18,A0A1D6IP65,O24578	A0A1D6JIN2,B6SKW5,A0A1D6M0B4,A0A1D6M5J5,Q1KKB1,A0A1D6NFC1,C0HF32,B6TBW2,D2JSP9,A0A1D6JT22,B6TC18,A0A1D6IP65,O24578	1	1	1
GO:0044206	UMP salvage	P	1	1	1733	1733	0.000577034	0.000577034	over	A0A1D6GXN7	A0A1D6GXN7	1	1	1
GO:0071395	cellular response to jasmonic acid stimulus	P	3	3	1733	1733	0.0017311	0.0017311	over	A0A1D6MFS8,A0A1D6MFS9,B4F9N8	A0A1D6MFS8,A0A1D6MFS9,B4F9N8	1	1	1
GO:0044212	transcription regulatory region DNA binding	F	1	1	1733	1733	0.000577034	0.000577034	over	C0PM91	C0PM91	1	1	1
GO:0051726	regulation of cell cycle	P	2	2	1733	1733	0.00115407	0.00115407	over	A0A1Z1GDQ9,A0A1D6JSD8	A0A1Z1GDQ9,A0A1D6JSD8	1	1	1
GO:0004812	aminoacyl-tRNA ligase activity	F	29	29	1733	1733	0.016734	0.016734	over	K7TY03,A0A1D6LYR1,B6TIG4,A0A1D6FII0,A0A1D6M5V9,A0A1D6JNB0,A0A1D6GYV1,B6UC34,A0A1D6MIC6,C0PGQ1,B6T8U9,A0A1D6EC22,A0A1D6LIU0,A0A1D6LQQ9,K7WAM2,A0A1D6DUN1,A0A1D6ENT5,B6SHH4,A0A1D6JT82,A0A1D6LIV4,B6SS66,K7UDG5,B4FRC4,A0A1D6GKX8,B6T773,B4FKK9,A0A1D6EUJ1,A0A1D6IZK0,K7U9T4	K7TY03,A0A1D6LYR1,B6TIG4,A0A1D6FII0,A0A1D6M5V9,A0A1D6JNB0,A0A1D6GYV1,B6UC34,A0A1D6MIC6,C0PGQ1,B6T8U9,A0A1D6EC22,A0A1D6LIU0,A0A1D6LQQ9,K7WAM2,A0A1D6DUN1,A0A1D6ENT5,B6SHH4,A0A1D6JT82,A0A1D6LIV4,B6SS66,K7UDG5,B4FRC4,A0A1D6GKX8,B6T773,B4FKK9,A0A1D6EUJ1,A0A1D6IZK0,K7U9T4	1	1	1
GO:0006595	polyamine metabolic process	P	1	1	1733	1733	0.000577034	0.000577034	over	C0P2Y6	C0P2Y6	1	1	1
GO:0008061	chitin binding	F	1	1	1733	1733	0.000577034	0.000577034	over	Q6JBP8	Q6JBP8	1	1	1
GO:0004470	malic enzyme activity	F	1	1	1733	1733	0.000577034	0.000577034	over	A0A1D6M252	A0A1D6M252	1	1	1
GO:0047918	GDP-mannose 3,5-epimerase activity	F	1	1	1733	1733	0.000577034	0.000577034	over	B6T588	B6T588	1	1	1
GO:0042182	ketone catabolic process	P	1	1	1733	1733	0.000577034	0.000577034	over	B6T2Y2	B6T2Y2	1	1	1
GO:0140115	export across plasma membrane	P	4	4	1733	1733	0.00230814	0.00230814	over	Q43271,A0A1D6MV33,Q43243,A0A286KBP9	Q43271,A0A1D6MV33,Q43243,A0A286KBP9	1	1	1
GO:0004722	protein serine/threonine phosphatase activity	F	6	6	1733	1733	0.0034622	0.0034622	over	A0A1X7YHN5,B4FBQ5,B4FVS8,C0P2V2,A0A075T3H9,C0PMB9	A0A1X7YHN5,B4FBQ5,B4FVS8,C0P2V2,A0A075T3H9,C0PMB9	1	1	1
GO:0016418	S-acetyltransferase activity	F	2	2	1733	1733	0.00115407	0.00115407	over	A0A1D6H6Z1,A0A1D6QQE1	A0A1D6H6Z1,A0A1D6QQE1	1	1	1
GO:0016559	peroxisome fission	P	1	1	1733	1733	0.000577034	0.000577034	over	A0A1D6LK69	A0A1D6LK69	1	1	1
GO:0004427	inorganic diphosphatase activity	F	3	3	1733	1733	0.0017311	0.0017311	over	A0A1D6QRV9,A0A1D6LZ61,O48556	A0A1D6QRV9,A0A1D6LZ61,O48556	1	1	1
GO:2000241	regulation of reproductive process	P	1	1	1733	1733	0.000577034	0.000577034	over	B4F9N8	B4F9N8	1	1	1
GO:0007112	male meiosis cytokinesis	P	1	1	1733	1733	0.000577034	0.000577034	over	O49975	O49975	1	1	1
GO:0003999	adenine phosphoribosyltransferase activity	F	2	2	1733	1733	0.00115407	0.00115407	over	A0A1D6Q4V8,B4FS03	A0A1D6Q4V8,B4FS03	1	1	1
GO:0006464	cellular protein modification process	P	26	26	1733	1733	0.0150029	0.0150029	over	A0A1D6JLA4,A0A1D6JSD8,B6TEU8,B6TDI9,A0A1D6E9W6,B6U2F8,A0A1D6HNT1,A0A1D6JC21,B6TCC9,A0A1D6N3I9,A0A1D6G6E5,A0A1D6IUI8,A0A1D6F9P9,A0A1D6FF42,B6T6V5,A0A1D6Q1V9,B4FNC9,B4FA76,A0A1D6L9R2,A0A1D6L9T7,B6TJH0,A0A1D6IVK7,P49106,B4F9N8,K7UB20,K7V1I3	A0A1D6JLA4,A0A1D6JSD8,B6TEU8,B6TDI9,A0A1D6E9W6,B6U2F8,A0A1D6HNT1,A0A1D6JC21,B6TCC9,A0A1D6N3I9,A0A1D6G6E5,A0A1D6IUI8,A0A1D6F9P9,A0A1D6FF42,B6T6V5,A0A1D6Q1V9,B4FNC9,B4FA76,A0A1D6L9R2,A0A1D6L9T7,B6TJH0,A0A1D6IVK7,P49106,B4F9N8,K7UB20,K7V1I3	1	1	1
GO:0005774	vacuolar membrane	C	10	10	1733	1733	0.00577034	0.00577034	over	B4FWJ8,B4FRC2,B4G0K4,B6TCC9,C4JBB8,A0A1D6JQ63,B6U9E1,C0HFM6,Q9AT75,A0A1D6L9B5	B4FWJ8,B4FRC2,B4G0K4,B6TCC9,C4JBB8,A0A1D6JQ63,B6U9E1,C0HFM6,Q9AT75,A0A1D6L9B5	1	1	1
GO:0051641	cellular localization	P	65	65	1733	1733	0.0375072	0.0375072	over	C0P5C0,K7VEB9,A0A1D6MPN8,B6U4F2,A0A1D6N584,B4FSY4,A0A1D6DTZ0,A0A1D6LHN0,B6THJ2,A0A1D6IQF5,A0A1D6L1X4,B8A2Z3,A0A1D6MGC6,A0A1D6MR41,A0A1D6KE02,A0A1D6LCD0,A0A1D6M2S2,A0A1D6H785,A0A1D6MWV6,A0A1D6GCU9,A0A1D6K3D9,A0A1D6Q230,B6TBM1,K7WDG3,A0A1D6LL22,A0A096UGL9,A0A1D6H829,A0A1D6EFK8,A0A1D6JKX1,A0A097PT11,A0A1D6E5A1,A0A1D6EGW5,A0A1D6LLP8,A0A1D6MXN8,A0A1D6PSS6,B6TBT7,B6TG58,B4F918,A0A1D6DT47,A0A1D6E566,A0A…	C0P5C0,K7VEB9,A0A1D6MPN8,B6U4F2,A0A1D6N584,B4FSY4,A0A1D6DTZ0,A0A1D6LHN0,B6THJ2,A0A1D6IQF5,A0A1D6L1X4,B8A2Z3,A0A1D6MGC6,A0A1D6MR41,A0A1D6KE02,A0A1D6LCD0,A0A1D6M2S2,A0A1D6H785,A0A1D6MWV6,A0A1D6GCU9,A0A1D6K3D9,A0A1D6Q230,B6TBM1,K7WDG3,A0A1D6LL22,A0A096UGL9,A0A1D6H829,A0A1D6EFK8,A0A1D6JKX1,A0A097PT11,A0A1D6E5A1,A0A1D6EGW5,A0A1D6LLP8,A0A1D6MXN8,A0A1D6PSS6,B6TBT7,B6TG58,B4F918,A0A1D6DT47,A0A1D6E566,A0A…	1	1	1
GO:0044459	plasma membrane part	C	3	3	1733	1733	0.0017311	0.0017311	over	A0A1D6IQF5,A0A1D6DT47,B4FIZ5	A0A1D6IQF5,A0A1D6DT47,B4FIZ5	1	1	1
GO:0006479	protein methylation	P	1	1	1733	1733	0.000577034	0.000577034	over	B4F9N8	B4F9N8	1	1	1
GO:0002191	cap-dependent translational initiation	P	1	1	1733	1733	0.000577034	0.000577034	over	B4FWK0	B4FWK0	1	1	1
GO:0010410	hemicellulose metabolic process	P	1	1	1733	1733	0.000577034	0.000577034	over	B4G1Z2	B4G1Z2	1	1	1
GO:0009312	oligosaccharide biosynthetic process	P	4	4	1733	1733	0.00230814	0.00230814	over	A0A1D6FRL6,C0PDN0,A0A1D6QCI3,D2KLI5	A0A1D6FRL6,C0PDN0,A0A1D6QCI3,D2KLI5	1	1	1
GO:0015942	formate metabolic process	P	1	1	1733	1733	0.000577034	0.000577034	over	B6TRR5	B6TRR5	1	1	1
GO:0032268	regulation of cellular protein metabolic process	P	5	5	1733	1733	0.00288517	0.00288517	over	A0A1D6QT99,B8QXF1,P80639,P49106,B4F9N8	A0A1D6QT99,B8QXF1,P80639,P49106,B4F9N8	1	1	1
GO:0050777	negative regulation of immune response	P	1	1	1733	1733	0.000577034	0.000577034	over	B4F9N8	B4F9N8	1	1	1
GO:0004764	shikimate 3-dehydrogenase (NADP+) activity	F	2	2	1733	1733	0.00115407	0.00115407	over	A0A1D6MTD3,A0A1D6IWN4	A0A1D6MTD3,A0A1D6IWN4	1	1	1
GO:0048500	signal recognition particle	C	4	4	1733	1733	0.00230814	0.00230814	over	B6U4F2,A0A1D6N584,B4FSY4,A0A1D6DTZ0	B6U4F2,A0A1D6N584,B4FSY4,A0A1D6DTZ0	1	1	1
GO:0004707	MAP kinase activity	F	3	3	1733	1733	0.0017311	0.0017311	over	A0A1D6G000,K7VAM9,Q6T6J8	A0A1D6G000,K7VAM9,Q6T6J8	1	1	1
GO:0051213	dioxygenase activity	F	7	7	1733	1733	0.00403924	0.00403924	over	A0A1D6L0J1,B8XH56,Q84TC2,B6T4W5,B4FN73,B6SI41,A0A1D6GUA2	A0A1D6L0J1,B8XH56,Q84TC2,B6T4W5,B4FN73,B6SI41,A0A1D6GUA2	1	1	1
GO:0009197	pyrimidine deoxyribonucleoside diphosphate biosynthetic process	P	1	1	1733	1733	0.000577034	0.000577034	over	B6TN98	B6TN98	1	1	1
GO:0046348	amino sugar catabolic process	P	2	2	1733	1733	0.00115407	0.00115407	over	B6SZC6,Q6JBP8	B6SZC6,Q6JBP8	1	1	1
GO:0017076	purine nucleotide binding	F	328	328	1733	1733	0.189267	0.189267	over	A0A1Q1BYA0,A0A1D6FQF0,E9NQE5,C5IHD1,C5IHD3,C5IHD0,C1K9J1,C3UZ63,A0A1D6ES19,A0A1D6I6T8,P55241,A0A1D6LMW9,B6U0V6,A0A1D6GWE1,B6SZ69,P24067,A0A1D6LZY7,B4G0K4,B4FWJ8,A0A1D6KE29,B7ZZ42,A0A1D6FN98,C4J410,A0A1D6N7I4,A0A0B4J303,D3YKV1,C5IHF0,C0PHE3,Q3SAE3,A0A1D6FRN4,A0A0P0HX16,C0P4Q3,A0A1D6LJS9,Q1KKB1,C0PDC7,A0A1D6EDK4,A0A1D6NR86,C4IYE1,A0A1D6FNB8,A0A1D6DUN1,A0A1D6ENT5,B6SH83,B4F989,A0A1D6EUJ1,A0A1D6LQQ9,…	A0A1Q1BYA0,A0A1D6FQF0,E9NQE5,C5IHD1,C5IHD3,C5IHD0,C1K9J1,C3UZ63,A0A1D6ES19,A0A1D6I6T8,P55241,A0A1D6LMW9,B6U0V6,A0A1D6GWE1,B6SZ69,P24067,A0A1D6LZY7,B4G0K4,B4FWJ8,A0A1D6KE29,B7ZZ42,A0A1D6FN98,C4J410,A0A1D6N7I4,A0A0B4J303,D3YKV1,C5IHF0,C0PHE3,Q3SAE3,A0A1D6FRN4,A0A0P0HX16,C0P4Q3,A0A1D6LJS9,Q1KKB1,C0PDC7,A0A1D6EDK4,A0A1D6NR86,C4IYE1,A0A1D6FNB8,A0A1D6DUN1,A0A1D6ENT5,B6SH83,B4F989,A0A1D6EUJ1,A0A1D6LQQ9,…	1	1	1
GO:0042026	protein refolding	P	7	7	1733	1733	0.00403924	0.00403924	over	A0A1D6LJS9,B6SH83,P29185,Q43298,A0A1D6K5Y7,B6SXW8,C0HFM6	A0A1D6LJS9,B6SH83,P29185,Q43298,A0A1D6K5Y7,B6SXW8,C0HFM6	1	1	1
GO:0043874	acireductone synthase activity	F	1	1	1733	1733	0.000577034	0.000577034	over	B4G0F3	B4G0F3	1	1	1
GO:0005753	mitochondrial proton-transporting ATP synthase complex	C	4	4	1733	1733	0.00230814	0.00230814	over	A0A1D6NFC1,C0HF32,D2JSP9,B6TC18	A0A1D6NFC1,C0HF32,D2JSP9,B6TC18	1	1	1
GO:0070011	peptidase activity, acting on L-amino acid peptides	F	49	49	1733	1733	0.0282747	0.0282747	over	C0HF77,A0A1D6IP29,B6TY18,A0A1D6FPN2,B6SWW5,A0A1D6H703,A0A1D6KPN0,A0A1D6I2Y6,A0A1D6HN61,B4FG76,B4FBF2,B8A0Q3,C0HHP4,A0A1D6NTJ2,B6T706,A0A1D6FKG0,A0A1D6NLC5,C0P559,A0A1D6JZN9,C0P2R3,Q5NKQ2,A0A1D6FF42,A0A1D6IUI8,A0A1D6F9P9,B6T6V5,A0A1D6Q1V9,B4FW57,Q7M1Z8,K7VKM2,K7VZS5,C0P9H2,A0A1D6KJ07,A0A1D6KM07,B6TNG9,A0A1D6G0X9,B4FNK1,K7V4Q5,A0A1D6ESS7,A0A1D6GK60,A0A1D6PJW1,C0PFK3,A0A1D6HWI8,A0A1D6NV83,B4FDY6,B6T…	C0HF77,A0A1D6IP29,B6TY18,A0A1D6FPN2,B6SWW5,A0A1D6H703,A0A1D6KPN0,A0A1D6I2Y6,A0A1D6HN61,B4FG76,B4FBF2,B8A0Q3,C0HHP4,A0A1D6NTJ2,B6T706,A0A1D6FKG0,A0A1D6NLC5,C0P559,A0A1D6JZN9,C0P2R3,Q5NKQ2,A0A1D6FF42,A0A1D6IUI8,A0A1D6F9P9,B6T6V5,A0A1D6Q1V9,B4FW57,Q7M1Z8,K7VKM2,K7VZS5,C0P9H2,A0A1D6KJ07,A0A1D6KM07,B6TNG9,A0A1D6G0X9,B4FNK1,K7V4Q5,A0A1D6ESS7,A0A1D6GK60,A0A1D6PJW1,C0PFK3,A0A1D6HWI8,A0A1D6NV83,B4FDY6,B6T…	1	1	1
GO:0005516	calmodulin binding	F	1	1	1733	1733	0.000577034	0.000577034	over	A0A1D6QHD5	A0A1D6QHD5	1	1	1
GO:0015298	solute:cation antiporter activity	F	1	1	1733	1733	0.000577034	0.000577034	over	A0A1D6LHN0	A0A1D6LHN0	1	1	1
GO:0005874	microtubule	C	11	11	1733	1733	0.00634737	0.00634737	over	A0A1R3MJR7,Q43697,Q41784,C0PA67,C4JBJ2,C0PH85,C0PKT5,K7VKH1,A0A1D6L2U9,Q41874,B6TCI7	A0A1R3MJR7,Q43697,Q41784,C0PA67,C4JBJ2,C0PH85,C0PKT5,K7VKH1,A0A1D6L2U9,Q41874,B6TCI7	1	1	1
GO:0042327	positive regulation of phosphorylation	P	1	1	1733	1733	0.000577034	0.000577034	over	A0A1D6QT99	A0A1D6QT99	1	1	1
GO:0016868	intramolecular transferase activity, phosphotransferases	F	5	5	1733	1733	0.00288517	0.00288517	over	P93805,C0HHU2,A0A1D6ML43,K7UD52,A0A1D6GJ75	P93805,C0HHU2,A0A1D6ML43,K7UD52,A0A1D6GJ75	1	1	1
GO:0033044	regulation of chromosome organization	P	1	1	1733	1733	0.000577034	0.000577034	over	B4F9N8	B4F9N8	1	1	1
GO:0005635	nuclear envelope	C	3	3	1733	1733	0.0017311	0.0017311	over	A0A1D6K314,A0A1D6F2M8,B6U2V3	A0A1D6K314,A0A1D6F2M8,B6U2V3	1	1	1
GO:0032409	regulation of transporter activity	P	1	1	1733	1733	0.000577034	0.000577034	over	A0A1D6KQ74	A0A1D6KQ74	1	1	1
GO:0048589	developmental growth	P	1	1	1733	1733	0.000577034	0.000577034	over	A0A1D6I0N3	A0A1D6I0N3	1	1	1
GO:0048878	chemical homeostasis	P	3	3	1733	1733	0.0017311	0.0017311	over	A0A1D6NCX2,B4FB85,A0A1D6LHN0	A0A1D6NCX2,B4FB85,A0A1D6LHN0	1	1	1
GO:0017136	NAD-dependent histone deacetylase activity	F	1	1	1733	1733	0.000577034	0.000577034	over	A0A1D6F0N8	A0A1D6F0N8	1	1	1
GO:0051259	protein oligomerization	P	4	4	1733	1733	0.00230814	0.00230814	over	B6U1D7,Q84RL7,Q7M1Z8,C0PB60	B6U1D7,Q84RL7,Q7M1Z8,C0PB60	1	1	1
GO:0010349	L-galactose dehydrogenase activity	F	1	1	1733	1733	0.000577034	0.000577034	over	Q1PBI2	Q1PBI2	1	1	1
GO:0004449	isocitrate dehydrogenase (NAD+) activity	F	3	3	1733	1733	0.0017311	0.0017311	over	B4FAD4,A0A1D6HC33,Q5U8V3	B4FAD4,A0A1D6HC33,Q5U8V3	1	1	1
GO:0004046	aminoacylase activity	F	2	2	1733	1733	0.00115407	0.00115407	over	A0A1D6KJ07,B6TNG9	A0A1D6KJ07,B6TNG9	1	1	1
GO:0004618	phosphoglycerate kinase activity	F	3	3	1733	1733	0.0017311	0.0017311	over	B4G0K4,Q84JX6,A0A1D6M7C2	B4G0K4,Q84JX6,A0A1D6M7C2	1	1	1
GO:0004471	malate dehydrogenase (decarboxylating) (NAD+) activity	F	1	1	1733	1733	0.000577034	0.000577034	over	A0A1D6M252	A0A1D6M252	1	1	1
GO:0004521	endoribonuclease activity	F	2	2	1733	1733	0.00115407	0.00115407	over	A0A1D6GM53,A0A1D6N3T0	A0A1D6GM53,A0A1D6N3T0	1	1	1
GO:0036442	hydrogen-exporting ATPase activity	F	7	7	1733	1733	0.00403924	0.00403924	over	C0PHC0,B4FRC2,B6T2T0,Q43271,A0A1D6MV33,Q43243,A0A286KBP9	C0PHC0,B4FRC2,B6T2T0,Q43271,A0A1D6MV33,Q43243,A0A286KBP9	1	1	1
GO:0010333	terpene synthase activity	F	1	1	1733	1733	0.000577034	0.000577034	over	A0A1D6PQN8	A0A1D6PQN8	1	1	1
GO:0016616	oxidoreductase activity, acting on the CH-OH group of donors, NAD or NADP as acceptor	F	42	42	1733	1733	0.0242354	0.0242354	over	A0A1D6K5C2,A0A1D6QNT3,B6UC41,B6U310,B6SKW5,B6T9P0,B7ZYX8,P00333,B4FTC8,B6T6Q8,C0PMR3,B6SWV1,A0A1D6N099,P49079,A0A1D6ENN4,B4FAD4,A0A1D6HC33,Q5U8V3,B4FLJ3,K7V067,B4FN97,C0PC62,B6TF69,B4FEG4,A0A1D6M252,A0A1D6LWN2,A0A1D6LJP0,O81237,K7TVZ1,B6TX10,A0A1D6NCX6,A0A1D6DW07,B6SKK1,A0A1D6MTD3,A0A1D6IWN4,B6UIE1,Q08062,B6TCZ3,B4FVH1,P51108,B6TRR5,B6TL24	A0A1D6K5C2,A0A1D6QNT3,B6UC41,B6U310,B6SKW5,B6T9P0,B7ZYX8,P00333,B4FTC8,B6T6Q8,C0PMR3,B6SWV1,A0A1D6N099,P49079,A0A1D6ENN4,B4FAD4,A0A1D6HC33,Q5U8V3,B4FLJ3,K7V067,B4FN97,C0PC62,B6TF69,B4FEG4,A0A1D6M252,A0A1D6LWN2,A0A1D6LJP0,O81237,K7TVZ1,B6TX10,A0A1D6NCX6,A0A1D6DW07,B6SKK1,A0A1D6MTD3,A0A1D6IWN4,B6UIE1,Q08062,B6TCZ3,B4FVH1,P51108,B6TRR5,B6TL24	1	1	1
GO:0022607	cellular component assembly	P	36	36	1733	1733	0.0207732	0.0207732	over	B6SSF3,K7V792,K7VAS4,C0P790,A0A096RFR6,A0A1D6DXG8,B4FBV8,B6TRV3,A0A1D6MF48,A0A1D6HT03,B4FWK0,B6SHE0,B4FRD9,Q8L8G5,A0A1D6NVF4,B6TGH8,A0A1D6G4H3,A0A1D6EXJ1,A0A1D6P5E8,A0A1D6IP29,A0A1D6M6Z6,Q41874,A0A1D6GN92,A0A1D6DTN1,B4FU40,Q08069,A0A1D6LDL7,B6UEK3,B4FLP7,A0A1D6IQF5,C0P489,B6U1D7,Q84RL7,Q7M1Z8,C0PB60,A0A1D6ETX5	B6SSF3,K7V792,K7VAS4,C0P790,A0A096RFR6,A0A1D6DXG8,B4FBV8,B6TRV3,A0A1D6MF48,A0A1D6HT03,B4FWK0,B6SHE0,B4FRD9,Q8L8G5,A0A1D6NVF4,B6TGH8,A0A1D6G4H3,A0A1D6EXJ1,A0A1D6P5E8,A0A1D6IP29,A0A1D6M6Z6,Q41874,A0A1D6GN92,A0A1D6DTN1,B4FU40,Q08069,A0A1D6LDL7,B6UEK3,B4FLP7,A0A1D6IQF5,C0P489,B6U1D7,Q84RL7,Q7M1Z8,C0PB60,A0A1D6ETX5	1	1	1
GO:0048037	cofactor binding	F	85	85	1733	1733	0.0490479	0.0490479	over	B4FH95,A0A1D6KQ74,A0A1D6KCZ2,B4FUH2,A0A096R382,O82443,A0A1D6DZK8,B6T4E6,B8A0T6,C4J030,A0A1D6GJ71,C0PCC7,A0A1D6FF57,A0A1D6JQ63,A0A1D6JZR5,A0A1D6N719,B4FLP7,B9TST3,C0P6C5,K7URA3,A0A096RBT2,A0A1D6FA18,A0A1D6FWI7,A0A1D6JWA0,B4FY87,B6TRS1,A0A1Q1A360,A0A1D6LLS5,K7TJV6,Q41769,A0A1D6ECM0,C4J495,B4G0U4,K7V9Q3,C0PG05,K7U1M0,C0PHH5,B6SIA5,C4J4E4,B6U124,A0A1D6ELX4,A0A1D6F4B6,A0A1D6FI07,A0A1D6EIA6,A0A1D6HHM8,…	B4FH95,A0A1D6KQ74,A0A1D6KCZ2,B4FUH2,A0A096R382,O82443,A0A1D6DZK8,B6T4E6,B8A0T6,C4J030,A0A1D6GJ71,C0PCC7,A0A1D6FF57,A0A1D6JQ63,A0A1D6JZR5,A0A1D6N719,B4FLP7,B9TST3,C0P6C5,K7URA3,A0A096RBT2,A0A1D6FA18,A0A1D6FWI7,A0A1D6JWA0,B4FY87,B6TRS1,A0A1Q1A360,A0A1D6LLS5,K7TJV6,Q41769,A0A1D6ECM0,C4J495,B4G0U4,K7V9Q3,C0PG05,K7U1M0,C0PHH5,B6SIA5,C4J4E4,B6U124,A0A1D6ELX4,A0A1D6F4B6,A0A1D6FI07,A0A1D6EIA6,A0A1D6HHM8,…	1	1	1
GO:0043085	positive regulation of catalytic activity	P	1	1	1733	1733	0.000577034	0.000577034	over	A0A1D6QT99	A0A1D6QT99	1	1	1
GO:0008878	glucose-1-phosphate adenylyltransferase activity	F	8	8	1733	1733	0.00461627	0.00461627	over	P55241,D3YKV1,Q3SAE3,A0A0P0HX16,Q947B9,Q941P2,P55234,A5GZ73	P55241,D3YKV1,Q3SAE3,A0A0P0HX16,Q947B9,Q941P2,P55234,A5GZ73	1	1	1
GO:0008443	phosphofructokinase activity	F	7	7	1733	1733	0.00403924	0.00403924	over	A0A1D6NR86,A0A1D6KQE9,C0P567,A0A1D6Q8I9,A0A096S0J0,A0A1D6MAI0,H7BRM0	A0A1D6NR86,A0A1D6KQE9,C0P567,A0A1D6Q8I9,A0A096S0J0,A0A1D6MAI0,H7BRM0	1	1	1
GO:0016829	lyase activity	F	50	50	1733	1733	0.0288517	0.0288517	over	A0A1D6MTD3,A0A1D6IWN4,A0A1D6EU26,B7ZXL4,A0A1D6J321,A0A1D6PUK7,A0A1D6LA97,B4F8P4,B4FAV4,B6T4U1,P80608,A0A1D6FCB3,C0PCX2,B6T9G7,B4FAL9,B4FWP0,B6UE86,K7UY19,C0PCC7,B9TST3,C0PK05,A0A1D6G4I9,Q9LKI4,A0A1D6N1C9,K7VNE0,A0A1D6FBT4,K7V794,B6T3P9,A0A1D6GJ71,K7TR93,B2Y0K4,Q9FQ75,A0A096RBT2,P26259,Q9SAZ6,A0A1D6QPU0,A0A1D6I1V4,A0A1D6H5Z9,A0A1D6GBA2,B8XPZ2,A0A1D6PQN8,C4J495,A0A1D6LWN2,A0A1D6LZP3,B4FQ44,C0PMJ0,B…	A0A1D6MTD3,A0A1D6IWN4,A0A1D6EU26,B7ZXL4,A0A1D6J321,A0A1D6PUK7,A0A1D6LA97,B4F8P4,B4FAV4,B6T4U1,P80608,A0A1D6FCB3,C0PCX2,B6T9G7,B4FAL9,B4FWP0,B6UE86,K7UY19,C0PCC7,B9TST3,C0PK05,A0A1D6G4I9,Q9LKI4,A0A1D6N1C9,K7VNE0,A0A1D6FBT4,K7V794,B6T3P9,A0A1D6GJ71,K7TR93,B2Y0K4,Q9FQ75,A0A096RBT2,P26259,Q9SAZ6,A0A1D6QPU0,A0A1D6I1V4,A0A1D6H5Z9,A0A1D6GBA2,B8XPZ2,A0A1D6PQN8,C4J495,A0A1D6LWN2,A0A1D6LZP3,B4FQ44,C0PMJ0,B…	1	1	1
GO:0019207	kinase regulator activity	F	2	2	1733	1733	0.00115407	0.00115407	over	A0A1Z1GDQ9,A0A1D6QT99	A0A1Z1GDQ9,A0A1D6QT99	1	1	1
GO:0030258	lipid modification	P	4	4	1733	1733	0.00230814	0.00230814	over	A0A1D6QNT3,A0A1D6GJH3,A0A1D6IUV5,A0A1D6M6Z6	A0A1D6QNT3,A0A1D6GJH3,A0A1D6IUV5,A0A1D6M6Z6	1	1	1
GO:0044444	cytoplasmic part	C	287	287	1733	1733	0.165609	0.165609	over	Q1KKB1,Q43298,K7TY03,B6TRR5,B4FAD4,A0A1D6Q571,A0A1D6NCX2,C4JBB8,A0A1D6JQ63,C0HFM6,A0A1D6KQU5,B4FLP7,B6TH57,C0PCX2,B4FHY0,A0A1D6NK45,Q6R9G7,Q6R9L5,A0A1D6E9W6,B8A0Q3,A0A1D6NTJ2,B4G0K4,K7VKH1,P21569,A0A1D6JSD8,B4FBE5,B6U9E1,A0A1D6NCX6,A0A1D6FMY6,A0A1D6I0N3,A0A1D6KFP0,A0A1D6M2Q1,B6TKF5,B6UIE1,K7U9T4,A0A1D6KZD6,A0A1D6NN07,B4F9N8,B8A0U2,K7VZS5,Q1PBI2,A0A1D6PSC4,A5A5E7,B4FAK8,B6TNF1,A0A1D6EP71,A0A1D6QVF…	Q1KKB1,Q43298,K7TY03,B6TRR5,B4FAD4,A0A1D6Q571,A0A1D6NCX2,C4JBB8,A0A1D6JQ63,C0HFM6,A0A1D6KQU5,B4FLP7,B6TH57,C0PCX2,B4FHY0,A0A1D6NK45,Q6R9G7,Q6R9L5,A0A1D6E9W6,B8A0Q3,A0A1D6NTJ2,B4G0K4,K7VKH1,P21569,A0A1D6JSD8,B4FBE5,B6U9E1,A0A1D6NCX6,A0A1D6FMY6,A0A1D6I0N3,A0A1D6KFP0,A0A1D6M2Q1,B6TKF5,B6UIE1,K7U9T4,A0A1D6KZD6,A0A1D6NN07,B4F9N8,B8A0U2,K7VZS5,Q1PBI2,A0A1D6PSC4,A5A5E7,B4FAK8,B6TNF1,A0A1D6EP71,A0A1D6QVF…	1	1	1
GO:0004413	homoserine kinase activity	F	1	1	1733	1733	0.000577034	0.000577034	over	B4FKF4	B4FKF4	1	1	1
GO:0030837	negative regulation of actin filament polymerization	P	1	1	1733	1733	0.000577034	0.000577034	over	A0A1D6P5E8	A0A1D6P5E8	1	1	1
GO:0009534	chloroplast thylakoid	C	2	2	1733	1733	0.00115407	0.00115407	over	A0A1D6E5P4,B8A065	A0A1D6E5P4,B8A065	1	1	1
GO:0016903	oxidoreductase activity, acting on the aldehyde or oxo group of donors	F	20	20	1733	1733	0.0115407	0.0115407	over	W8TP90,C4IYE1,P08735,A0A1D6HUQ5,A0A1D6LLS5,K7TJV6,A0A1D6ECM0,A0A1D6EFN9,A0A1D6ESW5,B6TRR5,B4FYG3,B4FS87,A0A1Q0YML2,B6T7A4,A0A1D6H1J8,B6TB11,A0A1D6GGM0,A0A1X7YF02,Q53CF4,C6KEM4	W8TP90,C4IYE1,P08735,A0A1D6HUQ5,A0A1D6LLS5,K7TJV6,A0A1D6ECM0,A0A1D6EFN9,A0A1D6ESW5,B6TRR5,B4FYG3,B4FS87,A0A1Q0YML2,B6T7A4,A0A1D6H1J8,B6TB11,A0A1D6GGM0,A0A1X7YF02,Q53CF4,C6KEM4	1	1	1
GO:0019863	IgE binding	F	1	1	1733	1733	0.000577034	0.000577034	over	Q7M1Z8	Q7M1Z8	1	1	1
GO:0046907	intracellular transport	P	59	59	1733	1733	0.034045	0.034045	over	C0P5C0,K7VEB9,A0A1D6MPN8,B6U4F2,A0A1D6N584,B4FSY4,A0A1D6DTZ0,A0A1D6LHN0,B6THJ2,A0A1D6IQF5,A0A1D6L1X4,B8A2Z3,A0A1D6MGC6,A0A1D6MR41,A0A1D6KE02,A0A1D6LCD0,A0A1D6M2S2,A0A1D6H785,A0A1D6MWV6,A0A1D6GCU9,A0A1D6K3D9,A0A1D6Q230,B6TBM1,K7WDG3,A0A1D6LL22,A0A096UGL9,A0A1D6H829,A0A1D6EFK8,A0A1D6JKX1,A0A097PT11,A0A1D6E5A1,A0A1D6EGW5,A0A1D6LLP8,A0A1D6MXN8,A0A1D6PSS6,B6TBT7,B6TG58,B4F918,A0A1D6DT47,A0A1D6E566,A0A…	C0P5C0,K7VEB9,A0A1D6MPN8,B6U4F2,A0A1D6N584,B4FSY4,A0A1D6DTZ0,A0A1D6LHN0,B6THJ2,A0A1D6IQF5,A0A1D6L1X4,B8A2Z3,A0A1D6MGC6,A0A1D6MR41,A0A1D6KE02,A0A1D6LCD0,A0A1D6M2S2,A0A1D6H785,A0A1D6MWV6,A0A1D6GCU9,A0A1D6K3D9,A0A1D6Q230,B6TBM1,K7WDG3,A0A1D6LL22,A0A096UGL9,A0A1D6H829,A0A1D6EFK8,A0A1D6JKX1,A0A097PT11,A0A1D6E5A1,A0A1D6EGW5,A0A1D6LLP8,A0A1D6MXN8,A0A1D6PSS6,B6TBT7,B6TG58,B4F918,A0A1D6DT47,A0A1D6E566,A0A…	1	1	1
GO:0016462	pyrophosphatase activity	F	105	105	1733	1733	0.0605886	0.0605886	over	C0PHC0,B4FRC2,B6T2T0,B6U0S1,A0A1D6M1G2,B6SKA7,A0A1R3MJR7,Q43697,A0A1D6J4Q8,B6UHJ4,Q41784,C0PA67,Q9M7E3,O50018,C4JBJ2,C0PH85,A0A1D6EEC4,C0PKT5,Q9M7E4,A0A1D6FY00,K7VKH1,A0A1D6IGS0,A0A1D6NK26,B4FB55,B6TNU0,B4FTQ4,B4FAE1,A0A1D6LT87,A0A1D6FJS7,B4F7V4,B4FE06,B4FH57,B6TX62,B6UEQ3,B6TBX3,C0PHK6,B4FVJ6,A0A1D6M9Z1,A0A1D6N308,A0A1D6Q3U2,C4J9U1,A0A1D6KJP1,B4FSY4,B6TFK5,Q41874,A0A1D6JIK1,A0A1D6KZD6,A0A1D6LBR4…	C0PHC0,B4FRC2,B6T2T0,B6U0S1,A0A1D6M1G2,B6SKA7,A0A1R3MJR7,Q43697,A0A1D6J4Q8,B6UHJ4,Q41784,C0PA67,Q9M7E3,O50018,C4JBJ2,C0PH85,A0A1D6EEC4,C0PKT5,Q9M7E4,A0A1D6FY00,K7VKH1,A0A1D6IGS0,A0A1D6NK26,B4FB55,B6TNU0,B4FTQ4,B4FAE1,A0A1D6LT87,A0A1D6FJS7,B4F7V4,B4FE06,B4FH57,B6TX62,B6UEQ3,B6TBX3,C0PHK6,B4FVJ6,A0A1D6M9Z1,A0A1D6N308,A0A1D6Q3U2,C4J9U1,A0A1D6KJP1,B4FSY4,B6TFK5,Q41874,A0A1D6JIK1,A0A1D6KZD6,A0A1D6LBR4…	1	1	1
GO:0006754	ATP biosynthetic process	P	7	7	1733	1733	0.00403924	0.00403924	over	Q1KKB1,A0A1D6NFC1,C0HF32,B6TBW2,D2JSP9,A0A1D6JT22,B6TC18	Q1KKB1,A0A1D6NFC1,C0HF32,B6TBW2,D2JSP9,A0A1D6JT22,B6TC18	1	1	1
GO:0006520	cellular amino acid metabolic process	P	102	102	1733	1733	0.0588575	0.0588575	over	A0A1D6I6V1,B6TRS1,K7V902,A0A1D6LA97,B4F8P4,K7WHC8,B4FKK9,A0A1D6LYR1,A0A1D6FII0,B6TIG4,A0A1D6M5V9,A0A1D6JNB0,A0A1D6GYV1,B6UC34,A0A1D6MIC6,C0PGQ1,B6T8U9,A0A1D6EC22,A0A1D6LIU0,A0A1D6LQQ9,K7WAM2,A0A1D6DUN1,A0A1D6ENT5,B6SHH4,A0A1D6JT82,A0A1D6LIV4,B6SS66,K7UDG5,B4FRC4,A0A1D6GKX8,B6T773,A0A1D6EUJ1,A0A1D6IZK0,K7TZ51,B6TEB2,A0A1D6NY88,P80608,A0A1D6FCB3,C0PCX2,C0PCC7,B9TST3,A0A1D6G294,A0A1D6E923,A0A1D6JIN2…	A0A1D6I6V1,B6TRS1,K7V902,A0A1D6LA97,B4F8P4,K7WHC8,B4FKK9,A0A1D6LYR1,A0A1D6FII0,B6TIG4,A0A1D6M5V9,A0A1D6JNB0,A0A1D6GYV1,B6UC34,A0A1D6MIC6,C0PGQ1,B6T8U9,A0A1D6EC22,A0A1D6LIU0,A0A1D6LQQ9,K7WAM2,A0A1D6DUN1,A0A1D6ENT5,B6SHH4,A0A1D6JT82,A0A1D6LIV4,B6SS66,K7UDG5,B4FRC4,A0A1D6GKX8,B6T773,A0A1D6EUJ1,A0A1D6IZK0,K7TZ51,B6TEB2,A0A1D6NY88,P80608,A0A1D6FCB3,C0PCX2,C0PCC7,B9TST3,A0A1D6G294,A0A1D6E923,A0A1D6JIN2…	1	1	1
GO:0046686	response to cadmium ion	P	4	4	1733	1733	0.00230814	0.00230814	over	H2BJB6,C4JBB8,A0A1D6JQ63,C0HFM6	H2BJB6,C4JBB8,A0A1D6JQ63,C0HFM6	1	1	1
GO:0005783	endoplasmic reticulum	C	30	30	1733	1733	0.017311	0.017311	over	B4FIS2,P24067,B4FWJ8,A0A1D6FY00,A0A1D6NK26,B6U2F8,B6TCC9,B4FA76,A8DMN5,A0A1D6MF82,B4FBF2,A0A1D6N3I9,A0A1D6G6E5,A0A1D6J574,A0A1D6FQV5,A0A1D6PSC4,A5A5E7,B4FAK8,B6TNF1,A0A1D6EP71,A0A1D6QVF9,Q5EUD7,Q5EUD6,A0A096QP97,B6TG58,A0A1D6GXP7,A0A1D6L9B5,A0A1D6NWK9,A0A1D6LHN0,C0PKH8	B4FIS2,P24067,B4FWJ8,A0A1D6FY00,A0A1D6NK26,B6U2F8,B6TCC9,B4FA76,A8DMN5,A0A1D6MF82,B4FBF2,A0A1D6N3I9,A0A1D6G6E5,A0A1D6J574,A0A1D6FQV5,A0A1D6PSC4,A5A5E7,B4FAK8,B6TNF1,A0A1D6EP71,A0A1D6QVF9,Q5EUD7,Q5EUD6,A0A096QP97,B6TG58,A0A1D6GXP7,A0A1D6L9B5,A0A1D6NWK9,A0A1D6LHN0,C0PKH8	1	1	1
GO:0008202	steroid metabolic process	P	5	5	1733	1733	0.00288517	0.00288517	over	P93852,B4FQZ7,A0A1D6K5C2,P49353,B8A054	P93852,B4FQZ7,A0A1D6K5C2,P49353,B8A054	1	1	1
GO:0042175	nuclear outer membrane-endoplasmic reticulum membrane network	C	13	13	1733	1733	0.00750144	0.00750144	over	A0A1D6FY00,A0A1D6NK26,B6U2F8,B6TCC9,B4FA76,A8DMN5,A0A1D6MF82,B4FBF2,B4FIS2,A0A1D6N3I9,A0A1D6G6E5,A0A1D6J574,A0A1D6FQV5	A0A1D6FY00,A0A1D6NK26,B6U2F8,B6TCC9,B4FA76,A8DMN5,A0A1D6MF82,B4FBF2,B4FIS2,A0A1D6N3I9,A0A1D6G6E5,A0A1D6J574,A0A1D6FQV5	1	1	1
GO:0006260	DNA replication	P	7	7	1733	1733	0.00403924	0.00403924	over	B8A1C0,A0A1D6I196,A0A1D6LLS1,B6TA83,B6TFI5,B4FHY0,A0A1D6NA11	B8A1C0,A0A1D6I196,A0A1D6LLS1,B6TA83,B6TFI5,B4FHY0,A0A1D6NA11	1	1	1
GO:0036092	phosphatidylinositol-3-phosphate biosynthetic process	P	1	1	1733	1733	0.000577034	0.000577034	over	A0A1D6GM07	A0A1D6GM07	1	1	1
GO:0009723	response to ethylene	P	1	1	1733	1733	0.000577034	0.000577034	over	B6TZD1	B6TZD1	1	1	1
GO:0005746	mitochondrial respiratory chain	C	1	1	1733	1733	0.000577034	0.000577034	over	C0PB60	C0PB60	1	1	1
GO:0004455	ketol-acid reductoisomerase activity	F	2	2	1733	1733	0.00115407	0.00115407	over	C0PC62,B6TF69	C0PC62,B6TF69	1	1	1
GO:0044042	glucan metabolic process	P	20	20	1733	1733	0.0115407	0.0115407	over	P55241,D3YKV1,Q3SAE3,A0A0P0HX16,O81387,Q947B9,Q941P2,P55234,A0A1D6EBQ6,Q84P42,A5GZ73,Q84XW7,Q84QF3,Q7Y0M0,A0A1D6IVK7,A0A1D6JKL7,B4G1Z2,P04713,A0A1D6LVT8,A0A1D6NUU8	P55241,D3YKV1,Q3SAE3,A0A0P0HX16,O81387,Q947B9,Q941P2,P55234,A0A1D6EBQ6,Q84P42,A5GZ73,Q84XW7,Q84QF3,Q7Y0M0,A0A1D6IVK7,A0A1D6JKL7,B4G1Z2,P04713,A0A1D6LVT8,A0A1D6NUU8	1	1	1
GO:0071806	protein transmembrane transport	P	2	2	1733	1733	0.00115407	0.00115407	over	B4FUV9,A0A1D6J574	B4FUV9,A0A1D6J574	1	1	1
GO:0006085	acetyl-CoA biosynthetic process	P	3	3	1733	1733	0.0017311	0.0017311	over	A0A1D6EFN9,A0A1D6ESW5,A0A1D6DQG3	A0A1D6EFN9,A0A1D6ESW5,A0A1D6DQG3	1	1	1
GO:0006508	proteolysis	P	29	29	1733	1733	0.016734	0.016734	over	A0A1D6JLA4,A0A1D6JSD8,B6TEU8,B4FIS2,B6TVH8,B4FNK1,A0A1D6ESS7,A0A1D6GK60,A0A1D6HWI8,A0A1D6NV83,B6T9F7,A0A1D6IUI8,A0A1D6F9P9,A0A1D6FF42,B6T6V5,A0A1D6FUG4,A0A1D6L6V2,K7V4Q5,B4FST4,C0PFK3,A0A1D6HKC3,B4FDY6,B6TNX7,B6UCR8,A0A1D6IP29,A0A1D6Q1V9,A0A1D6PJW1,K7VWA7,B4FCY9	A0A1D6JLA4,A0A1D6JSD8,B6TEU8,B4FIS2,B6TVH8,B4FNK1,A0A1D6ESS7,A0A1D6GK60,A0A1D6HWI8,A0A1D6NV83,B6T9F7,A0A1D6IUI8,A0A1D6F9P9,A0A1D6FF42,B6T6V5,A0A1D6FUG4,A0A1D6L6V2,K7V4Q5,B4FST4,C0PFK3,A0A1D6HKC3,B4FDY6,B6TNX7,B6UCR8,A0A1D6IP29,A0A1D6Q1V9,A0A1D6PJW1,K7VWA7,B4FCY9	1	1	1
GO:0006631	fatty acid metabolic process	P	12	12	1733	1733	0.00692441	0.00692441	over	A0A1D6EDK4,A0A1D6J3D1,B4FTC8,A0A1D6LUH7,B7ZZJ0,A0A1D6QNT3,B8XH56,A0A1D6N322,B6TYP2,B6UC41,B6UI69,B6U310	A0A1D6EDK4,A0A1D6J3D1,B4FTC8,A0A1D6LUH7,B7ZZJ0,A0A1D6QNT3,B8XH56,A0A1D6N322,B6TYP2,B6UC41,B6UI69,B6U310	1	1	1
GO:0019751	polyol metabolic process	P	2	2	1733	1733	0.00115407	0.00115407	over	C0PH33,B4FBE5	C0PH33,B4FBE5	1	1	1
GO:0016441	posttranscriptional gene silencing	P	1	1	1733	1733	0.000577034	0.000577034	over	D0EYF3	D0EYF3	1	1	1
GO:0008180	COP9 signalosome	C	4	4	1733	1733	0.00230814	0.00230814	over	A0A1D6JLA4,A0A1D6JSD8,B6TEU8,B6TDB7	A0A1D6JLA4,A0A1D6JSD8,B6TEU8,B6TDB7	1	1	1
GO:0048029	monosaccharide binding	F	3	3	1733	1733	0.0017311	0.0017311	over	A0A1D6NCX2,B4FB85,G4XT52	A0A1D6NCX2,B4FB85,G4XT52	1	1	1
GO:0022618	ribonucleoprotein complex assembly	P	15	15	1733	1733	0.00865551	0.00865551	over	B6SSF3,K7V792,K7VAS4,C0P790,A0A096RFR6,A0A1D6DXG8,B4FBV8,B6TRV3,A0A1D6MF48,A0A1D6HT03,B4FWK0,B6SHE0,B4FRD9,Q08069,A0A1D6LDL7	B6SSF3,K7V792,K7VAS4,C0P790,A0A096RFR6,A0A1D6DXG8,B4FBV8,B6TRV3,A0A1D6MF48,A0A1D6HT03,B4FWK0,B6SHE0,B4FRD9,Q08069,A0A1D6LDL7	1	1	1
GO:0051536	iron-sulfur cluster binding	F	10	10	1733	1733	0.00577034	0.00577034	over	B6TN15,A0A1D6J321,A0A1D6PUK7,B4FU40,B6T8F0,A0A1D6L210,C4JBU6,A0A1D6G294,A0A1D6M5J5,A0A1D6DTN1	B6TN15,A0A1D6J321,A0A1D6PUK7,B4FU40,B6T8F0,A0A1D6L210,C4JBU6,A0A1D6G294,A0A1D6M5J5,A0A1D6DTN1	1	1	1
GO:0044403	symbiosis, encompassing mutualism through parasitism	P	1	1	1733	1733	0.000577034	0.000577034	over	D0EYF3	D0EYF3	1	1	1
GO:0005905	clathrin-coated pit	C	4	4	1733	1733	0.00230814	0.00230814	over	A0A1D6IQF5,A0A1D6DT47,B4FIZ5,A0A1D6JKX1	A0A1D6IQF5,A0A1D6DT47,B4FIZ5,A0A1D6JKX1	1	1	1
GO:1904680	peptide transmembrane transporter activity	F	1	1	1733	1733	0.000577034	0.000577034	over	B6TBT7	B6TBT7	1	1	1
GO:0006782	protoporphyrinogen IX biosynthetic process	P	1	1	1733	1733	0.000577034	0.000577034	over	B4FL52	B4FL52	1	1	1
GO:0010359	regulation of anion channel activity	P	1	1	1733	1733	0.000577034	0.000577034	over	A0A1D6KQ74	A0A1D6KQ74	1	1	1
GO:0016788	hydrolase activity, acting on ester bonds	F	36	36	1733	1733	0.0207732	0.0207732	over	A0A1D6DUN1,A0A1D6ENT5,A0A1D6EUJ1,A0A1D6LQQ9,K7WAM2,A0A1D6IZK0,K7U9T4,B6TN48,B6T2Y2,A0A1D6IP65,B4FHY0,A0A1D6GM53,A0A1D6N3T0,A0A1D6JMG8,B4G1M9,B4FSV7,C0PAS3,A0A1X7YHN5,B4FBQ5,B4FVS8,C0P2V2,A0A075T3H9,C0PMB9,A0A1D6FA60,A0A1D6J1H9,A0A1D6HBU4,A0A1D6JKL7,A0A1D6NJW0,A0A1D6IUV5,A0A1D6L9B5,B6U0H2,B8A2X5,A0A1D6GM07,B4G0F3,A0A1D6FRL6,A0A1D6E9W6	A0A1D6DUN1,A0A1D6ENT5,A0A1D6EUJ1,A0A1D6LQQ9,K7WAM2,A0A1D6IZK0,K7U9T4,B6TN48,B6T2Y2,A0A1D6IP65,B4FHY0,A0A1D6GM53,A0A1D6N3T0,A0A1D6JMG8,B4G1M9,B4FSV7,C0PAS3,A0A1X7YHN5,B4FBQ5,B4FVS8,C0P2V2,A0A075T3H9,C0PMB9,A0A1D6FA60,A0A1D6J1H9,A0A1D6HBU4,A0A1D6JKL7,A0A1D6NJW0,A0A1D6IUV5,A0A1D6L9B5,B6U0H2,B8A2X5,A0A1D6GM07,B4G0F3,A0A1D6FRL6,A0A1D6E9W6	1	1	1
GO:0008168	methyltransferase activity	F	26	26	1733	1733	0.0150029	0.0150029	over	K7VKS0,Q8W529,A0A1D6GL76,A0A1D6KCE1,A0A1D6PSY8,B6TKG5,B1P123,Q5GLK6,Q7X875,B6TG62,B6TS22,A0A1D6I6D0,A0A1D6MFV3,A0A1D6FWI7,P93852,B4FQZ7,B6T4G7,A0A1D6K3B9,A0A1D6MQV8,B6TYV2,A0A1D6DTN1,A0A1D6KFY2,A0A1D6L9Z2,A0A1D6MYP6,B6SVX3,B6T4W8	K7VKS0,Q8W529,A0A1D6GL76,A0A1D6KCE1,A0A1D6PSY8,B6TKG5,B1P123,Q5GLK6,Q7X875,B6TG62,B6TS22,A0A1D6I6D0,A0A1D6MFV3,A0A1D6FWI7,P93852,B4FQZ7,B6T4G7,A0A1D6K3B9,A0A1D6MQV8,B6TYV2,A0A1D6DTN1,A0A1D6KFY2,A0A1D6L9Z2,A0A1D6MYP6,B6SVX3,B6T4W8	1	1	1
GO:0007389	pattern specification process	P	1	1	1733	1733	0.000577034	0.000577034	over	A0A1D6I196	A0A1D6I196	1	1	1
GO:0015629	actin cytoskeleton	C	6	6	1733	1733	0.0034622	0.0034622	over	A0A1D6EY56,A0A1D6GHI1,A0A1D6P5E8,Q41764,B6T5N9,B6T236	A0A1D6EY56,A0A1D6GHI1,A0A1D6P5E8,Q41764,B6T5N9,B6T236	1	1	1
GO:0061085	regulation of histone H3-K27 methylation	P	1	1	1733	1733	0.000577034	0.000577034	over	B4F9N8	B4F9N8	1	1	1
GO:0019184	nonribosomal peptide biosynthetic process	P	1	1	1733	1733	0.000577034	0.000577034	over	K7VI04	K7VI04	1	1	1
GO:0051321	meiotic cell cycle	P	2	2	1733	1733	0.00115407	0.00115407	over	O49975,A0A1D6L1Q8	O49975,A0A1D6L1Q8	1	1	1
GO:0003824	catalytic activity	F	842	842	1733	1733	0.485863	0.485863	over	A0A1D6PSC4,A5A5E7,A0A1D6QVF9,A0A1D6GXP7,C0PKH8,C0PHH5,A0A1D6L210,B4FH10,A0A1D6PZ07,B4FP28,B4FQ54,B4FYQ7,A0A1D6KQ74,K7VKS0,C0PHC0,B4FRC2,B6T2T0,B6U0S1,A0A1D6M1G2,B6SKA7,A0A1R3MJR7,Q43697,A0A1D6J4Q8,B6UHJ4,Q41784,C0PA67,Q9M7E3,O50018,C4JBJ2,C0PH85,A0A1D6EEC4,C0PKT5,Q9M7E4,A0A1D6FY00,K7VKH1,A0A1D6IGS0,A0A1D6NK26,B4FB55,B6TNU0,B4FTQ4,B4FAE1,A0A1D6LT87,A0A1D6FJS7,B4F7V4,B4FE06,B4FH57,B6TX62,B6UEQ3,B6T…	A0A1D6PSC4,A5A5E7,A0A1D6QVF9,A0A1D6GXP7,C0PKH8,C0PHH5,A0A1D6L210,B4FH10,A0A1D6PZ07,B4FP28,B4FQ54,B4FYQ7,A0A1D6KQ74,K7VKS0,C0PHC0,B4FRC2,B6T2T0,B6U0S1,A0A1D6M1G2,B6SKA7,A0A1R3MJR7,Q43697,A0A1D6J4Q8,B6UHJ4,Q41784,C0PA67,Q9M7E3,O50018,C4JBJ2,C0PH85,A0A1D6EEC4,C0PKT5,Q9M7E4,A0A1D6FY00,K7VKH1,A0A1D6IGS0,A0A1D6NK26,B4FB55,B6TNU0,B4FTQ4,B4FAE1,A0A1D6LT87,A0A1D6FJS7,B4F7V4,B4FE06,B4FH57,B6TX62,B6UEQ3,B6T…	1	1	1
GO:0042623	ATPase activity, coupled	F	28	28	1733	1733	0.016157	0.016157	over	C0PHC0,B4FRC2,B6T2T0,A0A1D6GET7,A0A1D6I196,Q1KKB1,A0A1D6NFC1,C0HF32,B6TBW2,A0A1D6JT22,B4FVD6,A0A1D6KIR5,A0A1D6LIS4,A0A1D6IP29,A0A1D6QHD5,C4J073,B6U2V3,Q43271,A0A1D6MV33,Q43243,A0A286KBP9,B4FSV5,B4FBJ7,A0A1D6IP54,Q6QP36,B4FTV9,B7ZXC9,B4F9I2	C0PHC0,B4FRC2,B6T2T0,A0A1D6GET7,A0A1D6I196,Q1KKB1,A0A1D6NFC1,C0HF32,B6TBW2,A0A1D6JT22,B4FVD6,A0A1D6KIR5,A0A1D6LIS4,A0A1D6IP29,A0A1D6QHD5,C4J073,B6U2V3,Q43271,A0A1D6MV33,Q43243,A0A286KBP9,B4FSV5,B4FBJ7,A0A1D6IP54,Q6QP36,B4FTV9,B7ZXC9,B4F9I2	1	1	1
GO:0004828	serine-tRNA ligase activity	F	1	1	1733	1733	0.000577034	0.000577034	over	B4FRC4	B4FRC4	1	1	1
GO:0006547	histidine metabolic process	P	3	3	1733	1733	0.0017311	0.0017311	over	A0A1D6I6V1,B6TRS1,K7V902	A0A1D6I6V1,B6TRS1,K7V902	1	1	1
GO:0019303	D-ribose catabolic process	P	1	1	1733	1733	0.000577034	0.000577034	over	B6TFE4	B6TFE4	1	1	1
GO:0052803	imidazole-containing compound metabolic process	P	3	3	1733	1733	0.0017311	0.0017311	over	A0A1D6I6V1,B6TRS1,K7V902	A0A1D6I6V1,B6TRS1,K7V902	1	1	1
GO:0046131	pyrimidine ribonucleoside metabolic process	P	6	6	1733	1733	0.0034622	0.0034622	over	A0A0A7DIX5,A0A1D6G4I9,Q9LKI4,A0A1D6N1C9,A0A1D6GXN7,A0A1D6MXC9	A0A0A7DIX5,A0A1D6G4I9,Q9LKI4,A0A1D6N1C9,A0A1D6GXN7,A0A1D6MXC9	1	1	1
GO:0006720	isoprenoid metabolic process	P	4	4	1733	1733	0.00230814	0.00230814	over	Q71RX2,A0A0N7ER80,B8A054,P49353	Q71RX2,A0A0N7ER80,B8A054,P49353	1	1	1
GO:0052018	modulation by symbiont of RNA levels in host	P	1	1	1733	1733	0.000577034	0.000577034	over	D0EYF3	D0EYF3	1	1	1
GO:0004312	fatty acid synthase activity	F	2	2	1733	1733	0.00115407	0.00115407	over	B6TNM0,B4FTC8	B6TNM0,B4FTC8	1	1	1
GO:0048229	gametophyte development	P	1	1	1733	1733	0.000577034	0.000577034	over	B4FGL3	B4FGL3	1	1	1
GO:0031301	integral component of organelle membrane	C	4	4	1733	1733	0.00230814	0.00230814	over	A0A1D6LK69,A0A1D6GJK6,O80413,B6U4D3	A0A1D6LK69,A0A1D6GJK6,O80413,B6U4D3	1	1	1
GO:0051015	actin filament binding	F	4	4	1733	1733	0.00230814	0.00230814	over	A0A1D6G4H3,A0A1D6EXJ1,A0A1D6EY56,A0A1D6P5E8	A0A1D6G4H3,A0A1D6EXJ1,A0A1D6EY56,A0A1D6P5E8	1	1	1
GO:0015166	polyol transmembrane transporter activity	F	1	1	1733	1733	0.000577034	0.000577034	over	A0A097PRD7	A0A097PRD7	1	1	1
GO:0055035	plastid thylakoid membrane	C	2	2	1733	1733	0.00115407	0.00115407	over	A0A1D6E5P4,B8A065	A0A1D6E5P4,B8A065	1	1	1
GO:0003879	ATP phosphoribosyltransferase activity	F	1	1	1733	1733	0.000577034	0.000577034	over	A0A1D6I6V1	A0A1D6I6V1	1	1	1
GO:0030246	carbohydrate binding	F	15	15	1733	1733	0.00865551	0.00865551	over	A0A1D6NCX2,B4FB85,G4XT52,A0A1D6DPJ0,A0A1D6IVK7,B7ZZ23,A0A1D6LPQ6,C0PDX9,C0PHF3,K7VP34,A0A1D6HBB7,A0A1D6LHB1,B4FV87,B6T6S5,C0P3T5	A0A1D6NCX2,B4FB85,G4XT52,A0A1D6DPJ0,A0A1D6IVK7,B7ZZ23,A0A1D6LPQ6,C0PDX9,C0PHF3,K7VP34,A0A1D6HBB7,A0A1D6LHB1,B4FV87,B6T6S5,C0P3T5	1	1	1
GO:0048015	phosphatidylinositol-mediated signaling	P	1	1	1733	1733	0.000577034	0.000577034	over	A0A1D6GJH3	A0A1D6GJH3	1	1	1
GO:0006623	protein targeting to vacuole	P	1	1	1733	1733	0.000577034	0.000577034	over	A0A1D6LHN0	A0A1D6LHN0	1	1	1
GO:0008203	cholesterol metabolic process	P	1	1	1733	1733	0.000577034	0.000577034	over	P49353	P49353	1	1	1
GO:0006334	nucleosome assembly	P	3	3	1733	1733	0.0017311	0.0017311	over	Q8L8G5,A0A1D6NVF4,B6TGH8	Q8L8G5,A0A1D6NVF4,B6TGH8	1	1	1
GO:1901700	response to oxygen-containing compound	P	16	16	1733	1733	0.00923254	0.00923254	over	P12653,B6T887,K7TVZ1,B6TX10,B6U9E1,B6U2V3,B8A0U2,A0A1D6I196,B4G0K4,A0A1D6NCX2,A0A097PRD7,A0A1D6MFS8,A0A1D6MFS9,B4F9N8,B6TZD1,Q42376	P12653,B6T887,K7TVZ1,B6TX10,B6U9E1,B6U2V3,B8A0U2,A0A1D6I196,B4G0K4,A0A1D6NCX2,A0A097PRD7,A0A1D6MFS8,A0A1D6MFS9,B4F9N8,B6TZD1,Q42376	1	1	1
GO:0055086	nucleobase-containing small molecule metabolic process	P	66	66	1733	1733	0.0380842	0.0380842	over	B4G0K4,Q84JX6,P08735,B4FAL9,B4FWP0,K7V794,B6T3P9,A0A1D6M7C2,C0PE24,B4FHH4,A0A1D6NCX2,B6UE86,K7UY19,B4G0N0,B4FB85,A0A1D6ESW5,A0A1D6I645,A0A1D6LJP0,O81237,B4FRC9,K7TVZ1,B4FD03,B6TX10,C0PMR3,B6SWV1,B6U0H2,B6TIR4,A0A1D6DZR9,B6TAJ9,B4FFH8,A0A1D6Q4V8,B4FS03,A0A1D6JIN2,B6SKW5,A0A0A7DIX5,A0A1D6M0B4,A0A1D6M5J5,A0A1D6G4I9,Q9LKI4,A0A1D6N1C9,B6TA70,A0A1D6Q0A4,A0A1D6PSY8,B6TN98,A0A1D6M5R5,A0A1D6GZE3,B6TR61,B4…	B4G0K4,Q84JX6,P08735,B4FAL9,B4FWP0,K7V794,B6T3P9,A0A1D6M7C2,C0PE24,B4FHH4,A0A1D6NCX2,B6UE86,K7UY19,B4G0N0,B4FB85,A0A1D6ESW5,A0A1D6I645,A0A1D6LJP0,O81237,B4FRC9,K7TVZ1,B4FD03,B6TX10,C0PMR3,B6SWV1,B6U0H2,B6TIR4,A0A1D6DZR9,B6TAJ9,B4FFH8,A0A1D6Q4V8,B4FS03,A0A1D6JIN2,B6SKW5,A0A0A7DIX5,A0A1D6M0B4,A0A1D6M5J5,A0A1D6G4I9,Q9LKI4,A0A1D6N1C9,B6TA70,A0A1D6Q0A4,A0A1D6PSY8,B6TN98,A0A1D6M5R5,A0A1D6GZE3,B6TR61,B4…	1	1	1
GO:0050793	regulation of developmental process	P	4	4	1733	1733	0.00230814	0.00230814	over	B4F9N8,H2BJB6,B8A0U2,D0EYF3	B4F9N8,H2BJB6,B8A0U2,D0EYF3	1	1	1
GO:0043233	organelle lumen	C	15	15	1733	1733	0.00865551	0.00865551	over	P29185,A0A1D6H6Z1,A0A1D6QQE1,A0A1D6IP29,B6UFZ9,A0A1D6ESW5,P24067,B4FWJ8,B4FHY0,B6U9E1,A0A1D6K5S2,B7ZXC9,B4F9I2,B6U1P3,B6TYV7	P29185,A0A1D6H6Z1,A0A1D6QQE1,A0A1D6IP29,B6UFZ9,A0A1D6ESW5,P24067,B4FWJ8,B4FHY0,B6U9E1,A0A1D6K5S2,B7ZXC9,B4F9I2,B6U1P3,B6TYV7	1	1	1
GO:0006563	L-serine metabolic process	P	6	6	1733	1733	0.0034622	0.0034622	over	P80608,A0A1D6FCB3,C0PCX2,A0A1D6DW07,B4FRI1,B6SKK1	P80608,A0A1D6FCB3,C0PCX2,A0A1D6DW07,B4FRI1,B6SKK1	1	1	1
GO:0004298	threonine-type endopeptidase activity	F	13	13	1733	1733	0.00750144	0.00750144	over	B4FNK1,K7V4Q5,A0A1D6ESS7,A0A1D6GK60,A0A1D6PJW1,C0PFK3,A0A1D6HWI8,A0A1D6NV83,B4FDY6,B6T9F7,B6TNX7,B6UCR8,K7VWA7	B4FNK1,K7V4Q5,A0A1D6ESS7,A0A1D6GK60,A0A1D6PJW1,C0PFK3,A0A1D6HWI8,A0A1D6NV83,B4FDY6,B6T9F7,B6TNX7,B6UCR8,K7VWA7	1	1	1
GO:0003743	translation initiation factor activity	F	31	31	1733	1733	0.0178881	0.0178881	over	A0A0B4J303,C0PHE3,A0A1D6J4Q8,K7VAS4,A0A1D6EEC4,B4FI21,C0P790,A0A1D6E703,K7TQJ7,A0A1D6IGS0,B6TNU0,A0A096RFR6,A0A1D6JZM1,A0A1D6DXG8,B4FBV8,B6TRV3,A0A1D6MF48,A0A1D6HT03,B4FWK0,P80639,B6T3J2,B6SHE0,A0A1D6EXV3,B4FRD9,B6TT44,B6UD29,A0A1D6ETX5,A0A1D6IE82,B4G0T4,C0P4L3,K7V1U2	A0A0B4J303,C0PHE3,A0A1D6J4Q8,K7VAS4,A0A1D6EEC4,B4FI21,C0P790,A0A1D6E703,K7TQJ7,A0A1D6IGS0,B6TNU0,A0A096RFR6,A0A1D6JZM1,A0A1D6DXG8,B4FBV8,B6TRV3,A0A1D6MF48,A0A1D6HT03,B4FWK0,P80639,B6T3J2,B6SHE0,A0A1D6EXV3,B4FRD9,B6TT44,B6UD29,A0A1D6ETX5,A0A1D6IE82,B4G0T4,C0P4L3,K7V1U2	1	1	1
GO:0006167	AMP biosynthetic process	P	1	1	1733	1733	0.000577034	0.000577034	over	O24578	O24578	1	1	1
GO:0098791	Golgi subcompartment	C	10	10	1733	1733	0.00577034	0.00577034	over	B8A2Z3,A0A1D6H785,A0A1D6LL22,B4G0V4,A0A1D6MXN8,B4F918,B6SZK9,A0A1D6N303,C0P4R5,A0A1D6GJK6	B8A2Z3,A0A1D6H785,A0A1D6LL22,B4G0V4,A0A1D6MXN8,B4F918,B6SZK9,A0A1D6N303,C0P4R5,A0A1D6GJK6	1	1	1
GO:1902464	regulation of histone H3-K27 trimethylation	P	1	1	1733	1733	0.000577034	0.000577034	over	B4F9N8	B4F9N8	1	1	1
GO:0031967	organelle envelope	C	22	22	1733	1733	0.0126947	0.0126947	over	B6U2V3,A0A1D6EFN9,A0A1D6E5P4,B8A065,A0A1D6K314,A0A1D6F2M8,B6THJ2,P12857,B4FSA7,B6U124,P00412,A0A1D6I2X6,Q9SPD9,B6TBT7,B6U4D3,A0A1D6NFC1,C0HF32,D2JSP9,B6TC18,B4FUV9,C0PB60,O80413	B6U2V3,A0A1D6EFN9,A0A1D6E5P4,B8A065,A0A1D6K314,A0A1D6F2M8,B6THJ2,P12857,B4FSA7,B6U124,P00412,A0A1D6I2X6,Q9SPD9,B6TBT7,B6U4D3,A0A1D6NFC1,C0HF32,D2JSP9,B6TC18,B4FUV9,C0PB60,O80413	1	1	1
GO:0000287	magnesium ion binding	F	31	31	1733	1733	0.0178881	0.0178881	over	A0A1D6GJ75,A0A1Q1A360,B4FLJ3,K7V067,B4FN97,K7V794,P93805,B7ZXH0,B4F9G8,A0A1D6L7N7,B6TBN6,Q41769,A0A1D6I6V1,B6T3P9,B6TII5,B4FAD4,C0PGB5,C4J495,A0A1D6Q571,B4G0U4,Q6IUP7,B4G0F3,A0A1D6LIV4,B4FBE5,A0A1D6FRL6,B4FYH2,O48556,A0A1D6GZE3,A0A1D6LIS4,A0A1D6PQN8,A0A1D6PRY4	A0A1D6GJ75,A0A1Q1A360,B4FLJ3,K7V067,B4FN97,K7V794,P93805,B7ZXH0,B4F9G8,A0A1D6L7N7,B6TBN6,Q41769,A0A1D6I6V1,B6T3P9,B6TII5,B4FAD4,C0PGB5,C4J495,A0A1D6Q571,B4G0U4,Q6IUP7,B4G0F3,A0A1D6LIV4,B4FBE5,A0A1D6FRL6,B4FYH2,O48556,A0A1D6GZE3,A0A1D6LIS4,A0A1D6PQN8,A0A1D6PRY4	1	1	1
GO:0006419	alanyl-tRNA aminoacylation	P	1	1	1733	1733	0.000577034	0.000577034	over	K7TY03	K7TY03	1	1	1
GO:0004814	arginine-tRNA ligase activity	F	1	1	1733	1733	0.000577034	0.000577034	over	A0A1D6LYR1	A0A1D6LYR1	1	1	1
GO:0008540	proteasome regulatory particle, base subcomplex	C	3	3	1733	1733	0.0017311	0.0017311	over	K7UFV4,A0A1D6JDW4,A0A1D6E020	K7UFV4,A0A1D6JDW4,A0A1D6E020	1	1	1
GO:0140056	organelle localization by membrane tethering	P	4	4	1733	1733	0.00230814	0.00230814	over	C0HI04,A0A1D6INL1,C0P432,A0A1D6MUJ1	C0HI04,A0A1D6INL1,C0P432,A0A1D6MUJ1	1	1	1
GO:0048316	seed development	P	3	3	1733	1733	0.0017311	0.0017311	over	B6TCI7,H2BJB6,B6U1D7	B6TCI7,H2BJB6,B6U1D7	1	1	1
GO:0005615	extracellular space	C	2	2	1733	1733	0.00115407	0.00115407	over	Q7M1Z8,B4FT53	Q7M1Z8,B4FT53	1	1	1
GO:0048193	Golgi vesicle transport	P	10	10	1733	1733	0.00577034	0.00577034	over	A0A1D6EFK8,A0A1D6EGW5,A0A1D6PSS6,A0A1D6J6M5,B4G0V4,B6SZK9,A0A1D6GJK6,A0A1D6JU58,A0A1D6MXN8,B4F918	A0A1D6EFK8,A0A1D6EGW5,A0A1D6PSS6,A0A1D6J6M5,B4G0V4,B6SZK9,A0A1D6GJK6,A0A1D6JU58,A0A1D6MXN8,B4F918	1	1	1
GO:0044264	cellular polysaccharide metabolic process	P	20	20	1733	1733	0.0115407	0.0115407	over	P55241,D3YKV1,Q3SAE3,A0A0P0HX16,O81387,Q947B9,Q941P2,P55234,A0A1D6EBQ6,Q84P42,A5GZ73,Q84XW7,Q84QF3,Q7Y0M0,A0A1D6IVK7,A0A1D6JKL7,B4G1Z2,P04713,A0A1D6LVT8,A0A1D6NUU8	P55241,D3YKV1,Q3SAE3,A0A0P0HX16,O81387,Q947B9,Q941P2,P55234,A0A1D6EBQ6,Q84P42,A5GZ73,Q84XW7,Q84QF3,Q7Y0M0,A0A1D6IVK7,A0A1D6JKL7,B4G1Z2,P04713,A0A1D6LVT8,A0A1D6NUU8	1	1	1
GO:0000375	RNA splicing, via transesterification reactions	P	4	4	1733	1733	0.00230814	0.00230814	over	K7V792,A0A1D6GPS2,A0A1D6GYZ2,A0A1D6K2V5	K7V792,A0A1D6GPS2,A0A1D6GYZ2,A0A1D6K2V5	1	1	1
GO:0045017	glycerolipid biosynthetic process	P	2	2	1733	1733	0.00115407	0.00115407	over	K7VKS0,A0A1D6GM07	K7VKS0,A0A1D6GM07	1	1	1
GO:0004497	monooxygenase activity	F	8	8	1733	1733	0.00461627	0.00461627	over	B6SIA5,B7ZZN4,B6TT18,B6SSW8,A0A1D6LNR4,A0A1D6PP68,B6TKZ7,C0PGU0	B6SIA5,B7ZZN4,B6TT18,B6SSW8,A0A1D6LNR4,A0A1D6PP68,B6TKZ7,C0PGU0	1	1	1
GO:0036459	thiol-dependent ubiquitinyl hydrolase activity	F	5	5	1733	1733	0.00288517	0.00288517	over	A0A1D6FF42,A0A1D6IUI8,A0A1D6F9P9,B6T6V5,A0A1D6Q1V9	A0A1D6FF42,A0A1D6IUI8,A0A1D6F9P9,B6T6V5,A0A1D6Q1V9	1	1	1
GO:0004818	glutamate-tRNA ligase activity	F	2	2	1733	1733	0.00115407	0.00115407	over	A0A1D6JNB0,A0A1D6GYV1	A0A1D6JNB0,A0A1D6GYV1	1	1	1
GO:0009263	deoxyribonucleotide biosynthetic process	P	2	2	1733	1733	0.00115407	0.00115407	over	A0A1D6PSY8,B6TN98	A0A1D6PSY8,B6TN98	1	1	1
GO:0047254	2,4-dihydroxy-7-methoxy-2H-1,4-benzoxazin-3(4H)-one 2-D-glucosyltransferase activity	F	1	1	1733	1733	0.000577034	0.000577034	over	B4G072	B4G072	1	1	1
GO:0009062	fatty acid catabolic process	P	1	1	1733	1733	0.000577034	0.000577034	over	A0A1D6QNT3	A0A1D6QNT3	1	1	1
GO:0009505	plant-type cell wall	C	1	1	1733	1733	0.000577034	0.000577034	over	B6TCC9	B6TCC9	1	1	1
GO:0006355	regulation of transcription, DNA-templated	P	18	18	1733	1733	0.0103866	0.0103866	over	B4F9N8,A0A060CZB9,B8A0U2,C0PM91,A0A1D6F0N8,B7ZXC9,B4FNK1,C4JBU6,A0A1D6JWN6,A0A060D7Z5,A0A1D6EAN3,A0A1D6ETX5,A0A1D6P1E2,B4F9I2,B6SP06,B6TNJ4,B6TRY4,K4JFK6	B4F9N8,A0A060CZB9,B8A0U2,C0PM91,A0A1D6F0N8,B7ZXC9,B4FNK1,C4JBU6,A0A1D6JWN6,A0A060D7Z5,A0A1D6EAN3,A0A1D6ETX5,A0A1D6P1E2,B4F9I2,B6SP06,B6TNJ4,B6TRY4,K4JFK6	1	1	1
GO:0006629	lipid metabolic process	P	30	30	1733	1733	0.017311	0.017311	over	A0A1D6N322,B6TYP2,B6UC41,B6UI69,B6U310,A0A1D6EDK4,A0A1D6J3D1,B4FTC8,A0A1D6LUH7,B7ZZJ0,A0A1D6QNT3,K7VKS0,P93852,B4FQZ7,A0A1D6K5C2,P49353,Q71RX2,A0A1D6KIM9,A0A0N7ER80,B8A054,B8XH56,A0A1D6GM07,A0A1D6GJH3,A0A1D6IUV5,A0A1D6M6Z6,B6T706,A0A1D6FKG0,A0A1D6HBU4,A0A1D6IP65,B4FYD0	A0A1D6N322,B6TYP2,B6UC41,B6UI69,B6U310,A0A1D6EDK4,A0A1D6J3D1,B4FTC8,A0A1D6LUH7,B7ZZJ0,A0A1D6QNT3,K7VKS0,P93852,B4FQZ7,A0A1D6K5C2,P49353,Q71RX2,A0A1D6KIM9,A0A0N7ER80,B8A054,B8XH56,A0A1D6GM07,A0A1D6GJH3,A0A1D6IUV5,A0A1D6M6Z6,B6T706,A0A1D6FKG0,A0A1D6HBU4,A0A1D6IP65,B4FYD0	1	1	1
GO:0031050	dsRNA fragmentation	P	1	1	1733	1733	0.000577034	0.000577034	over	D0EYF3	D0EYF3	1	1	1
GO:0044438	microbody part	C	1	1	1733	1733	0.000577034	0.000577034	over	A0A1D6LK69	A0A1D6LK69	1	1	1
GO:0004056	argininosuccinate lyase activity	F	1	1	1733	1733	0.000577034	0.000577034	over	B4FAV4	B4FAV4	1	1	1
GO:0009067	aspartate family amino acid biosynthetic process	P	10	10	1733	1733	0.00577034	0.00577034	over	A0A1D6NY88,P49079,Q8W529,A0A1D6GL76,C4IZ68,P26259,B4FQ56,B6TZD1,B4G0F3,A0A1D6ENN4	A0A1D6NY88,P49079,Q8W529,A0A1D6GL76,C4IZ68,P26259,B4FQ56,B6TZD1,B4G0F3,A0A1D6ENN4	1	1	1
GO:0051707	response to other organism	P	11	11	1733	1733	0.00634737	0.00634737	over	B4G0K4,C0PEJ4,B4F9N8,C0PEI9,H2BJB6,A2SZW8,A0A1D6I0N3,A0A097PRD7,A0A1D6MFS8,A0A1D6MFS9,D0EYF3	B4G0K4,C0PEJ4,B4F9N8,C0PEI9,H2BJB6,A2SZW8,A0A1D6I0N3,A0A097PRD7,A0A1D6MFS8,A0A1D6MFS9,D0EYF3	1	1	1
GO:0044445	cytosolic part	C	8	8	1733	1733	0.00461627	0.00461627	over	K7V794,B6T3P9,B4FL64,A0A1D6H153,A0A1D6PI63,B6TAQ5,B6UG10,B6SSF3	K7V794,B6T3P9,B4FL64,A0A1D6H153,A0A1D6PI63,B6TAQ5,B6UG10,B6SSF3	1	1	1
GO:0015079	potassium ion transmembrane transporter activity	F	1	1	1733	1733	0.000577034	0.000577034	over	Q5EEQ2	Q5EEQ2	1	1	1
GO:0016570	histone modification	P	1	1	1733	1733	0.000577034	0.000577034	over	B4F9N8	B4F9N8	1	1	1
GO:0031090	organelle membrane	C	47	47	1733	1733	0.0271206	0.0271206	over	B6THJ2,P12857,B4FSA7,B6U124,P00412,A0A1D6I2X6,Q9SPD9,B8A2Z3,A0A1D6H785,A0A1D6LL22,B4G0V4,A0A1D6MXN8,B4F918,B6SZK9,A0A1D6N303,B4G0K4,B6TCC9,C4JBB8,A0A1D6JQ63,B6U9E1,C0HFM6,Q9AT75,A0A1D6L9B5,B4FWJ8,B6TBT7,A0A1D6EFK8,A0A1D6EGW5,A0A1D6PSS6,A0A1D6J6M5,A0A1D6IQF5,A0A1D6DT47,B4FIZ5,A0A1D6L1X4,A0A1D6MGC6,A0A1D6MR41,A0A1D6LK69,A0A1D6GJK6,B6U4D3,O80413,A0A1D6NFC1,C0HF32,D2JSP9,B6TC18,B4FUV9,C0PB60,B4FRC2,B…	B6THJ2,P12857,B4FSA7,B6U124,P00412,A0A1D6I2X6,Q9SPD9,B8A2Z3,A0A1D6H785,A0A1D6LL22,B4G0V4,A0A1D6MXN8,B4F918,B6SZK9,A0A1D6N303,B4G0K4,B6TCC9,C4JBB8,A0A1D6JQ63,B6U9E1,C0HFM6,Q9AT75,A0A1D6L9B5,B4FWJ8,B6TBT7,A0A1D6EFK8,A0A1D6EGW5,A0A1D6PSS6,A0A1D6J6M5,A0A1D6IQF5,A0A1D6DT47,B4FIZ5,A0A1D6L1X4,A0A1D6MGC6,A0A1D6MR41,A0A1D6LK69,A0A1D6GJK6,B6U4D3,O80413,A0A1D6NFC1,C0HF32,D2JSP9,B6TC18,B4FUV9,C0PB60,B4FRC2,B…	1	1	1
GO:0007017	microtubule-based process	P	19	19	1733	1733	0.0109636	0.0109636	over	C0HGZ5,A0A1D6NFB8,A0A1D6EY56,A0A1D6GHI1,A0A1D6DUH0,A0A1D6J579,A0A1D6PPD3,K7W532,A0A1D6M6Z6,Q41874,A0A1R3MJR7,Q43697,Q41784,C0PA67,C4JBJ2,C0PH85,C0PKT5,K7VKH1,A0A1D6L2U9	C0HGZ5,A0A1D6NFB8,A0A1D6EY56,A0A1D6GHI1,A0A1D6DUH0,A0A1D6J579,A0A1D6PPD3,K7W532,A0A1D6M6Z6,Q41874,A0A1R3MJR7,Q43697,Q41784,C0PA67,C4JBJ2,C0PH85,C0PKT5,K7VKH1,A0A1D6L2U9	1	1	1
GO:0030674	protein binding, bridging	F	1	1	1733	1733	0.000577034	0.000577034	over	A0A1D6JKX1	A0A1D6JKX1	1	1	1
GO:0032970	regulation of actin filament-based process	P	1	1	1733	1733	0.000577034	0.000577034	over	A0A1D6P5E8	A0A1D6P5E8	1	1	1
GO:0090351	seedling development	P	2	2	1733	1733	0.00115407	0.00115407	over	H2BJB6,B8A0U2	H2BJB6,B8A0U2	1	1	1
GO:0045240	dihydrolipoyl dehydrogenase complex	C	1	1	1733	1733	0.000577034	0.000577034	over	A0A1D6ECC9	A0A1D6ECC9	1	1	1
GO:2000070	regulation of response to water deprivation	P	1	1	1733	1733	0.000577034	0.000577034	over	Q42376	Q42376	1	1	1
GO:0021700	developmental maturation	P	1	1	1733	1733	0.000577034	0.000577034	over	B6U1D7	B6U1D7	1	1	1
GO:0051246	regulation of protein metabolic process	P	10	10	1733	1733	0.00577034	0.00577034	over	A0A1D6QT99,B8QXF1,K7UFV4,A0A1D6KMZ9,A0A1D6QMX6,A0A1D6JDW4,A0A1D6E020,P80639,P49106,B4F9N8	A0A1D6QT99,B8QXF1,K7UFV4,A0A1D6KMZ9,A0A1D6QMX6,A0A1D6JDW4,A0A1D6E020,P80639,P49106,B4F9N8	1	1	1
GO:0030665	clathrin-coated vesicle membrane	C	3	3	1733	1733	0.0017311	0.0017311	over	A0A1D6IQF5,A0A1D6DT47,B4FIZ5	A0A1D6IQF5,A0A1D6DT47,B4FIZ5	1	1	1
GO:0009814	defense response, incompatible interaction	P	1	1	1733	1733	0.000577034	0.000577034	over	A0A097PRD7	A0A097PRD7	1	1	1
GO:0043933	macromolecular complex subunit organization	P	35	35	1733	1733	0.0201962	0.0201962	over	B6SSF3,K7V792,K7VAS4,C0P790,A0A096RFR6,A0A1D6DXG8,B4FBV8,B6TRV3,A0A1D6MF48,A0A1D6HT03,B4FWK0,B6SHE0,B4FRD9,Q8L8G5,A0A1D6NVF4,B6TGH8,Q41764,B6T5N9,B6T236,A0A1D6IP29,A0A1D6M6Z6,Q41874,A0A1D6GN92,Q08069,A0A1D6LDL7,B6UEK3,P80639,A0A1D6IQF5,C0P489,B6U1D7,Q84RL7,A0A1D6P5E8,Q7M1Z8,C0PB60,A0A1D6ETX5	B6SSF3,K7V792,K7VAS4,C0P790,A0A096RFR6,A0A1D6DXG8,B4FBV8,B6TRV3,A0A1D6MF48,A0A1D6HT03,B4FWK0,B6SHE0,B4FRD9,Q8L8G5,A0A1D6NVF4,B6TGH8,Q41764,B6T5N9,B6T236,A0A1D6IP29,A0A1D6M6Z6,Q41874,A0A1D6GN92,Q08069,A0A1D6LDL7,B6UEK3,P80639,A0A1D6IQF5,C0P489,B6U1D7,Q84RL7,A0A1D6P5E8,Q7M1Z8,C0PB60,A0A1D6ETX5	1	1	1
GO:0009813	flavonoid biosynthetic process	P	1	1	1733	1733	0.000577034	0.000577034	over	P51108	P51108	1	1	1
GO:0080090	regulation of primary metabolic process	P	28	28	1733	1733	0.016157	0.016157	over	B8A1C0,A0A1D6F0N8,B7ZXC9,B4FNK1,C4JBU6,A0A1D6JWN6,A0A060D7Z5,A0A1D6EAN3,A0A1D6ETX5,A0A1D6P1E2,B4F9I2,B6SP06,B6TNJ4,B6TRY4,K4JFK6,A0A1D6QT99,B4F9N8,A0A060CZB9,B8A0U2,B8QXF1,K7UFV4,A0A1D6KMZ9,A0A1D6QMX6,A0A1D6JDW4,A0A1D6E020,P80639,C0PM91,P49106	B8A1C0,A0A1D6F0N8,B7ZXC9,B4FNK1,C4JBU6,A0A1D6JWN6,A0A060D7Z5,A0A1D6EAN3,A0A1D6ETX5,A0A1D6P1E2,B4F9I2,B6SP06,B6TNJ4,B6TRY4,K4JFK6,A0A1D6QT99,B4F9N8,A0A060CZB9,B8A0U2,B8QXF1,K7UFV4,A0A1D6KMZ9,A0A1D6QMX6,A0A1D6JDW4,A0A1D6E020,P80639,C0PM91,P49106	1	1	1
GO:0005815	microtubule organizing center	C	2	2	1733	1733	0.00115407	0.00115407	over	Q41874,A0A1D6M6Z6	Q41874,A0A1D6M6Z6	1	1	1
GO:0030133	transport vesicle	C	8	8	1733	1733	0.00461627	0.00461627	over	A0A1D6EFK8,A0A1D6EGW5,A0A1D6PSS6,B4F918,A0A1D6J6M5,A0A1D6IQF5,A0A1D6DT47,B4FIZ5	A0A1D6EFK8,A0A1D6EGW5,A0A1D6PSS6,B4F918,A0A1D6J6M5,A0A1D6IQF5,A0A1D6DT47,B4FIZ5	1	1	1
GO:0043248	proteasome assembly	P	1	1	1733	1733	0.000577034	0.000577034	over	B6UEK3	B6UEK3	1	1	1
GO:0004106	chorismate mutase activity	F	2	2	1733	1733	0.00115407	0.00115407	over	B4FNK8,K7V8J3	B4FNK8,K7V8J3	1	1	1
GO:0009735	response to cytokinin	P	3	3	1733	1733	0.0017311	0.0017311	over	H2BJB6,C4JBB8,A0A1D6KQ74	H2BJB6,C4JBB8,A0A1D6KQ74	1	1	1
GO:0009331	glycerol-3-phosphate dehydrogenase complex	C	1	1	1733	1733	0.000577034	0.000577034	over	A0A1D6N099	A0A1D6N099	1	1	1
GO:0060589	nucleoside-triphosphatase regulator activity	F	4	4	1733	1733	0.00230814	0.00230814	over	B6U7Y1,A0A1D6M4H0,A0A1D6FQ36,A0A1D6GN92	B6U7Y1,A0A1D6M4H0,A0A1D6FQ36,A0A1D6GN92	1	1	1
GO:0009083	branched-chain amino acid catabolic process	P	1	1	1733	1733	0.000577034	0.000577034	over	A0A1D6KQU5	A0A1D6KQU5	1	1	1
GO:0016751	S-succinyltransferase activity	F	1	1	1733	1733	0.000577034	0.000577034	over	A0A1D6ECC9	A0A1D6ECC9	1	1	1
GO:0046417	chorismate metabolic process	P	7	7	1733	1733	0.00403924	0.00403924	over	A0A1D6F1X1,B7ZXL4,B6TUB8,B6T4U1,O24566,B4FNK8,K7V8J3	A0A1D6F1X1,B7ZXL4,B6TUB8,B6T4U1,O24566,B4FNK8,K7V8J3	1	1	1
GO:0070972	protein localization to endoplasmic reticulum	P	6	6	1733	1733	0.0034622	0.0034622	over	B6U4F2,A0A1D6N584,B4FSY4,A0A1D6DTZ0,A0A1D6J574,B4FIS2	B6U4F2,A0A1D6N584,B4FSY4,A0A1D6DTZ0,A0A1D6J574,B4FIS2	1	1	1
GO:0003844	1,4-alpha-glucan branching enzyme activity	F	6	6	1733	1733	0.0034622	0.0034622	over	O81387,A0A1D6EBQ6,Q84P42,Q84XW7,Q84QF3,Q7Y0M0	O81387,A0A1D6EBQ6,Q84P42,Q84XW7,Q84QF3,Q7Y0M0	1	1	1
GO:1900376	regulation of secondary metabolite biosynthetic process	P	1	1	1733	1733	0.000577034	0.000577034	over	B4F9N8	B4F9N8	1	1	1
GO:0046490	isopentenyl diphosphate metabolic process	P	1	1	1733	1733	0.000577034	0.000577034	over	B8A054	B8A054	1	1	1
GO:0042559	pteridine-containing compound biosynthetic process	P	3	3	1733	1733	0.0017311	0.0017311	over	A0A1D6KCE1,A0A1D6PSY8,A0A096RBT2	A0A1D6KCE1,A0A1D6PSY8,A0A096RBT2	1	1	1
GO:0048194	Golgi vesicle budding	P	1	1	1733	1733	0.000577034	0.000577034	over	B4F918	B4F918	1	1	1
GO:0047334	diphosphate-fructose-6-phosphate 1-phosphotransferase activity	F	5	5	1733	1733	0.00288517	0.00288517	over	A0A1D6NR86,C0P567,A0A1D6Q8I9,A0A096S0J0,H7BRM0	A0A1D6NR86,C0P567,A0A1D6Q8I9,A0A096S0J0,H7BRM0	1	1	1
GO:0004634	phosphopyruvate hydratase activity	F	2	2	1733	1733	0.00115407	0.00115407	over	K7V794,B6T3P9	K7V794,B6T3P9	1	1	1
GO:0032984	macromolecular complex disassembly	P	5	5	1733	1733	0.00288517	0.00288517	over	Q41764,B6T5N9,B6T236,P80639,A0A1D6P5E8	Q41764,B6T5N9,B6T236,P80639,A0A1D6P5E8	1	1	1
GO:0033290	eukaryotic 48S preinitiation complex	C	11	11	1733	1733	0.00634737	0.00634737	over	K7VAS4,C0P790,A0A096RFR6,A0A1D6DXG8,B4FBV8,B6TRV3,A0A1D6MF48,A0A1D6HT03,B4FWK0,B6SHE0,B4FRD9	K7VAS4,C0P790,A0A096RFR6,A0A1D6DXG8,B4FBV8,B6TRV3,A0A1D6MF48,A0A1D6HT03,B4FWK0,B6SHE0,B4FRD9	1	1	1
GO:0004591	oxoglutarate dehydrogenase (succinyl-transferring) activity	F	3	3	1733	1733	0.0017311	0.0017311	over	A0A1D6LLS5,K7TJV6,A0A1D6ECM0	A0A1D6LLS5,K7TJV6,A0A1D6ECM0	1	1	1
GO:0007049	cell cycle	P	6	6	1733	1733	0.0034622	0.0034622	over	A0A1D6F269,A0A1Z1GDQ9,O49975,A0A1D6L1Q8,A0A1D6JSD8,A0A1D6I196	A0A1D6F269,A0A1Z1GDQ9,O49975,A0A1D6L1Q8,A0A1D6JSD8,A0A1D6I196	1	1	1
GO:0019499	cyanide metabolic process	P	1	1	1733	1733	0.000577034	0.000577034	over	C0PCX2	C0PCX2	1	1	1
GO:0032412	regulation of ion transmembrane transporter activity	P	1	1	1733	1733	0.000577034	0.000577034	over	A0A1D6KQ74	A0A1D6KQ74	1	1	1
GO:0051723	protein methylesterase activity	F	1	1	1733	1733	0.000577034	0.000577034	over	A0A1D6E9W6	A0A1D6E9W6	1	1	1
GO:0031300	intrinsic component of organelle membrane	C	4	4	1733	1733	0.00230814	0.00230814	over	A0A1D6GJK6,A0A1D6LK69,O80413,B6U4D3	A0A1D6GJK6,A0A1D6LK69,O80413,B6U4D3	1	1	1
GO:0070646	protein modification by small protein removal	P	8	8	1733	1733	0.00461627	0.00461627	over	A0A1D6JLA4,A0A1D6JSD8,B6TEU8,A0A1D6IUI8,A0A1D6F9P9,A0A1D6FF42,B6T6V5,A0A1D6Q1V9	A0A1D6JLA4,A0A1D6JSD8,B6TEU8,A0A1D6IUI8,A0A1D6F9P9,A0A1D6FF42,B6T6V5,A0A1D6Q1V9	1	1	1
GO:0016109	tetraterpenoid biosynthetic process	P	1	1	1733	1733	0.000577034	0.000577034	over	A0A0N7ER80	A0A0N7ER80	1	1	1
GO:0006002	fructose 6-phosphate metabolic process	P	5	5	1733	1733	0.00288517	0.00288517	over	A0A1D6NR86,A0A1D6KQE9,C0P567,A0A1D6MAI0,H7BRM0	A0A1D6NR86,A0A1D6KQE9,C0P567,A0A1D6MAI0,H7BRM0	1	1	1
GO:0031929	TOR signaling	P	1	1	1733	1733	0.000577034	0.000577034	over	A0A1D6IQV2	A0A1D6IQV2	1	1	1
GO:0060145	viral gene silencing in virus induced gene silencing	P	1	1	1733	1733	0.000577034	0.000577034	over	D0EYF3	D0EYF3	1	1	1
GO:0023051	regulation of signaling	P	3	3	1733	1733	0.0017311	0.0017311	over	B6TVH8,A0A1D6JW79,A0A1D6IG09	B6TVH8,A0A1D6JW79,A0A1D6IG09	1	1	1
GO:0003937	IMP cyclohydrolase activity	F	1	1	1733	1733	0.000577034	0.000577034	over	A0A1D6DZR9	A0A1D6DZR9	1	1	1
GO:0050801	ion homeostasis	P	1	1	1733	1733	0.000577034	0.000577034	over	A0A1D6LHN0	A0A1D6LHN0	1	1	1
GO:0006281	DNA repair	P	6	6	1733	1733	0.0034622	0.0034622	over	B6TP06,A0A1D6GPS2,B7ZY61,B4FHY0,A0A1D6ETI9,C4J073	B6TP06,A0A1D6GPS2,B7ZY61,B4FHY0,A0A1D6ETI9,C4J073	1	1	1
GO:1902275	regulation of chromatin organization	P	1	1	1733	1733	0.000577034	0.000577034	over	B4F9N8	B4F9N8	1	1	1
GO:0010286	heat acclimation	P	1	1	1733	1733	0.000577034	0.000577034	over	B6THJ5	B6THJ5	1	1	1
GO:0016709	oxidoreductase activity, acting on paired donors, with incorporation or reduction of molecular oxygen, NAD(P)H as one donor, and incorporation of one atom of oxygen	F	1	1	1733	1733	0.000577034	0.000577034	over	B6SIA5	B6SIA5	1	1	1
GO:0006525	arginine metabolic process	P	3	3	1733	1733	0.0017311	0.0017311	over	K7TZ51,B6TEB2,B4FAV4	K7TZ51,B6TEB2,B4FAV4	1	1	1
GO:0009941	chloroplast envelope	C	4	4	1733	1733	0.00230814	0.00230814	over	B6TBT7,A0A1D6EFN9,A0A1D6E5P4,B8A065	B6TBT7,A0A1D6EFN9,A0A1D6E5P4,B8A065	1	1	1
GO:0004396	hexokinase activity	F	2	2	1733	1733	0.00115407	0.00115407	over	A0A1D6NCX2,B4FB85	A0A1D6NCX2,B4FB85	1	1	1
GO:1990837	sequence-specific double-stranded DNA binding	F	1	1	1733	1733	0.000577034	0.000577034	over	C0PM91	C0PM91	1	1	1
GO:0008144	drug binding	F	2	2	1733	1733	0.00115407	0.00115407	over	P21569,Q9ZP62	P21569,Q9ZP62	1	1	1
GO:0000377	RNA splicing, via transesterification reactions with bulged adenosine as nucleophile	P	4	4	1733	1733	0.00230814	0.00230814	over	K7V792,A0A1D6GPS2,A0A1D6GYZ2,A0A1D6K2V5	K7V792,A0A1D6GPS2,A0A1D6GYZ2,A0A1D6K2V5	1	1	1
GO:1990904	ribonucleoprotein complex	C	118	118	1733	1733	0.06809	0.06809	over	B6SK79,C0P455,B4FQ03,B4F8K1,C4J6J5,O22453,B6SHW0,B4FTW5,O04014,B4FMI5,C0PH34,B4F9G0,B4FPB7,A0A1D6EAY0,B6TYP7,A0A1D6GM13,A0A1D6N4X3,P25460,B6T1Y8,B6SHM7,A0A1D6K9S0,B4FWR7,B4FNM4,B6T1J3,A0A1D6I1F4,B6TE31,A0A1D6LZA7,B6SI39,A0A1D6GFP8,A0A1D6MY10,B4FMB3,B4G286,B6T1D8,A0A1D6HXQ3,B4FW06,B6SJ08,B4FFR7,B6SQA2,B6T1F2,B6TH42,A0A1D6H4E5,A0A1D6IB46,A0A1D6LIV8,B6T3G4,B6TQZ0,B6TZY4,C0PH28,Q9FUL7,A0A1D6FNK4,A0A1…	B6SK79,C0P455,B4FQ03,B4F8K1,C4J6J5,O22453,B6SHW0,B4FTW5,O04014,B4FMI5,C0PH34,B4F9G0,B4FPB7,A0A1D6EAY0,B6TYP7,A0A1D6GM13,A0A1D6N4X3,P25460,B6T1Y8,B6SHM7,A0A1D6K9S0,B4FWR7,B4FNM4,B6T1J3,A0A1D6I1F4,B6TE31,A0A1D6LZA7,B6SI39,A0A1D6GFP8,A0A1D6MY10,B4FMB3,B4G286,B6T1D8,A0A1D6HXQ3,B4FW06,B6SJ08,B4FFR7,B6SQA2,B6T1F2,B6TH42,A0A1D6H4E5,A0A1D6IB46,A0A1D6LIV8,B6T3G4,B6TQZ0,B6TZY4,C0PH28,Q9FUL7,A0A1D6FNK4,A0A1…	1	1	1
GO:0009156	ribonucleoside monophosphate biosynthetic process	P	18	18	1733	1733	0.0103866	0.0103866	over	A0A1D6JIN2,B6SKW5,A0A1D6M0B4,A0A1D6M5J5,Q1KKB1,A0A1D6NFC1,C0HF32,B6TBW2,D2JSP9,A0A1D6JT22,B6TC18,A0A1D6IP65,A0A1D6G4I9,Q9LKI4,A0A1D6N1C9,A0A1D6GXN7,O24578,A0A1D6GZE3	A0A1D6JIN2,B6SKW5,A0A1D6M0B4,A0A1D6M5J5,Q1KKB1,A0A1D6NFC1,C0HF32,B6TBW2,D2JSP9,A0A1D6JT22,B6TC18,A0A1D6IP65,A0A1D6G4I9,Q9LKI4,A0A1D6N1C9,A0A1D6GXN7,O24578,A0A1D6GZE3	1	1	1
GO:0035194	posttranscriptional gene silencing by RNA	P	1	1	1733	1733	0.000577034	0.000577034	over	D0EYF3	D0EYF3	1	1	1
GO:0008137	NADH dehydrogenase (ubiquinone) activity	F	1	1	1733	1733	0.000577034	0.000577034	over	A0A1D6L210	A0A1D6L210	1	1	1
GO:0004222	metalloendopeptidase activity	F	4	4	1733	1733	0.00230814	0.00230814	over	B4FW57,Q7M1Z8,K7VKM2,K7VZS5	B4FW57,Q7M1Z8,K7VKM2,K7VZS5	1	1	1
GO:1905393	plant organ formation	P	2	2	1733	1733	0.00115407	0.00115407	over	O49975,A0A1D6I0N3	O49975,A0A1D6I0N3	1	1	1
GO:0071901	negative regulation of protein serine/threonine kinase activity	P	1	1	1733	1733	0.000577034	0.000577034	over	P49106	P49106	1	1	1
GO:0004012	phospholipid-translocating ATPase activity	F	1	1	1733	1733	0.000577034	0.000577034	over	A0A1D6LIS4	A0A1D6LIS4	1	1	1
GO:0019693	ribose phosphate metabolic process	P	52	52	1733	1733	0.0300058	0.0300058	over	B4G0K4,Q84JX6,P08735,B4FAL9,B4FWP0,K7V794,B6T3P9,A0A1D6M7C2,C0PE24,B4FHH4,A0A1D6NCX2,B6UE86,K7UY19,B4G0N0,B4FB85,A0A1D6ESW5,A0A1D6I645,A0A1D6LJP0,O81237,B4FRC9,K7TVZ1,B4FD03,B6TX10,C0PMR3,B6SWV1,B6U0H2,B6TIR4,A0A1D6JIN2,B6SKW5,A0A0A7DIX5,A0A1D6M0B4,A0A1D6M5J5,A0A1D6I9S9,Q1KKB1,A0A1D6NFC1,C0HF32,B6TBW2,D2JSP9,A0A1D6JT22,B6TC18,A0A1D6IP65,A0A1D6L210,A0A1D6G4I9,Q9LKI4,A0A1D6N1C9,A0A1D6GXN7,O24578,A0…	B4G0K4,Q84JX6,P08735,B4FAL9,B4FWP0,K7V794,B6T3P9,A0A1D6M7C2,C0PE24,B4FHH4,A0A1D6NCX2,B6UE86,K7UY19,B4G0N0,B4FB85,A0A1D6ESW5,A0A1D6I645,A0A1D6LJP0,O81237,B4FRC9,K7TVZ1,B4FD03,B6TX10,C0PMR3,B6SWV1,B6U0H2,B6TIR4,A0A1D6JIN2,B6SKW5,A0A0A7DIX5,A0A1D6M0B4,A0A1D6M5J5,A0A1D6I9S9,Q1KKB1,A0A1D6NFC1,C0HF32,B6TBW2,D2JSP9,A0A1D6JT22,B6TC18,A0A1D6IP65,A0A1D6L210,A0A1D6G4I9,Q9LKI4,A0A1D6N1C9,A0A1D6GXN7,O24578,A0…	1	1	1
GO:0000105	histidine biosynthetic process	P	3	3	1733	1733	0.0017311	0.0017311	over	A0A1D6I6V1,B6TRS1,K7V902	A0A1D6I6V1,B6TRS1,K7V902	1	1	1
GO:0006576	cellular biogenic amine metabolic process	P	4	4	1733	1733	0.00230814	0.00230814	over	A0A1D6LA97,B4F8P4,K7WHC8,C0P2Y6	A0A1D6LA97,B4F8P4,K7WHC8,C0P2Y6	1	1	1
GO:0005545	1-phosphatidylinositol binding	F	1	1	1733	1733	0.000577034	0.000577034	over	C0P489	C0P489	1	1	1
GO:0034284	response to monosaccharide	P	2	2	1733	1733	0.00115407	0.00115407	over	B4G0K4,A0A1D6NCX2	B4G0K4,A0A1D6NCX2	1	1	1
GO:0032264	IMP salvage	P	1	1	1733	1733	0.000577034	0.000577034	over	A0A1D6IP65	A0A1D6IP65	1	1	1
GO:0048731	system development	P	11	11	1733	1733	0.00634737	0.00634737	over	B6TCI7,C0PB60,C0P6D0,B4FTE5,B4F9N8,H2BJB6,E3T1X0,O49975,A0A1D6I0N3,B6U1D7,B4G1E1	B6TCI7,C0PB60,C0P6D0,B4FTE5,B4F9N8,H2BJB6,E3T1X0,O49975,A0A1D6I0N3,B6U1D7,B4G1E1	1	1	1
GO:0009698	phenylpropanoid metabolic process	P	1	1	1733	1733	0.000577034	0.000577034	over	C0PMJ0	C0PMJ0	1	1	1
GO:0046395	carboxylic acid catabolic process	P	9	9	1733	1733	0.00519331	0.00519331	over	Q8W523,A0A1D6KQU5,C0PMJ0,B6SSZ0,A0A1D6QNT3,B4FYG3,B6T440,H2BJB6,B6TRR5	Q8W523,A0A1D6KQU5,C0PMJ0,B6SSZ0,A0A1D6QNT3,B4FYG3,B6T440,H2BJB6,B6TRR5	1	1	1
GO:0033206	meiotic cytokinesis	P	1	1	1733	1733	0.000577034	0.000577034	over	O49975	O49975	1	1	1
GO:0018196	peptidyl-asparagine modification	P	1	1	1733	1733	0.000577034	0.000577034	over	B4FA76	B4FA76	1	1	1
GO:0005991	trehalose metabolic process	P	3	3	1733	1733	0.0017311	0.0017311	over	C0PDN0,A0A1D6QCI3,D2KLI5	C0PDN0,A0A1D6QCI3,D2KLI5	1	1	1
GO:0033517	myo-inositol hexakisphosphate metabolic process	P	1	1	1733	1733	0.000577034	0.000577034	over	B4FBE5	B4FBE5	1	1	1
GO:0004329	formate-tetrahydrofolate ligase activity	F	1	1	1733	1733	0.000577034	0.000577034	over	A0A1D6I5L0	A0A1D6I5L0	1	1	1
GO:0044267	cellular protein metabolic process	P	173	173	1733	1733	0.0998269	0.0998269	over	A0A1D6JLA4,A0A1D6JSD8,B6TEU8,K7VAS4,C0P790,A0A096RFR6,A0A1D6DXG8,B4FBV8,B6TRV3,A0A1D6MF48,A0A1D6HT03,B4FWK0,B6SHE0,B4FRD9,B6TDI9,B6TNR8,B6SK79,C0P455,A0A1D6GF42,C4J6J5,O22453,B6SHW0,O04014,B4FMI5,C0PH34,B4F9G0,A0A1D6EAY0,Q08069,B6TYP7,A0A1D6GM13,A0A1D6N4X3,B4F9R4,K7TT73,A0A1D6PI63,B6T8L0,B6TAQ5,B6UG10,P25460,B6T1Y8,B6SHM7,A0A1D6K9S0,B4FWR7,B6T1J3,A0A1D6I1F4,B6TE31,A0A1D6LZA7,B6SI39,B6T595,A0A1D6G…	A0A1D6JLA4,A0A1D6JSD8,B6TEU8,K7VAS4,C0P790,A0A096RFR6,A0A1D6DXG8,B4FBV8,B6TRV3,A0A1D6MF48,A0A1D6HT03,B4FWK0,B6SHE0,B4FRD9,B6TDI9,B6TNR8,B6SK79,C0P455,A0A1D6GF42,C4J6J5,O22453,B6SHW0,O04014,B4FMI5,C0PH34,B4F9G0,A0A1D6EAY0,Q08069,B6TYP7,A0A1D6GM13,A0A1D6N4X3,B4F9R4,K7TT73,A0A1D6PI63,B6T8L0,B6TAQ5,B6UG10,P25460,B6T1Y8,B6SHM7,A0A1D6K9S0,B4FWR7,B6T1J3,A0A1D6I1F4,B6TE31,A0A1D6LZA7,B6SI39,B6T595,A0A1D6G…	1	1	1
GO:0008097	5S rRNA binding	F	2	2	1733	1733	0.00115407	0.00115407	over	B6TYP7,A0A1D6N4X3	B6TYP7,A0A1D6N4X3	1	1	1
GO:0048729	tissue morphogenesis	P	1	1	1733	1733	0.000577034	0.000577034	over	B4G1E1	B4G1E1	1	1	1
GO:0009150	purine ribonucleotide metabolic process	P	37	37	1733	1733	0.0213503	0.0213503	over	B4G0K4,Q84JX6,P08735,B4FAL9,B4FWP0,K7V794,B6T3P9,A0A1D6M7C2,C0PE24,B4FHH4,A0A1D6NCX2,B6UE86,K7UY19,B4G0N0,B4FB85,A0A1D6ESW5,A0A1D6I645,A0A1D6JIN2,B6SKW5,A0A0A7DIX5,A0A1D6M0B4,A0A1D6M5J5,A0A1D6I9S9,Q1KKB1,A0A1D6NFC1,C0HF32,B6TBW2,D2JSP9,A0A1D6JT22,B6TC18,A0A1D6IP65,A0A1D6L210,O24578,C0PHC0,A0A1D6H1R6,A0A1D6LSP8,B6T9C0	B4G0K4,Q84JX6,P08735,B4FAL9,B4FWP0,K7V794,B6T3P9,A0A1D6M7C2,C0PE24,B4FHH4,A0A1D6NCX2,B6UE86,K7UY19,B4G0N0,B4FB85,A0A1D6ESW5,A0A1D6I645,A0A1D6JIN2,B6SKW5,A0A0A7DIX5,A0A1D6M0B4,A0A1D6M5J5,A0A1D6I9S9,Q1KKB1,A0A1D6NFC1,C0HF32,B6TBW2,D2JSP9,A0A1D6JT22,B6TC18,A0A1D6IP65,A0A1D6L210,O24578,C0PHC0,A0A1D6H1R6,A0A1D6LSP8,B6T9C0	1	1	1
GO:0009890	negative regulation of biosynthetic process	P	3	3	1733	1733	0.0017311	0.0017311	over	A0A060CZB9,B8A0U2,B8QXF1	A0A060CZB9,B8A0U2,B8QXF1	1	1	1
GO:0046173	polyol biosynthetic process	P	1	1	1733	1733	0.000577034	0.000577034	over	B4FBE5	B4FBE5	1	1	1
GO:0016410	N-acyltransferase activity	F	1	1	1733	1733	0.000577034	0.000577034	over	C4JBU6	C4JBU6	1	1	1
GO:0032051	clathrin light chain binding	F	1	1	1733	1733	0.000577034	0.000577034	over	A0A1D6IQF5	A0A1D6IQF5	1	1	1
GO:0019853	L-ascorbic acid biosynthetic process	P	1	1	1733	1733	0.000577034	0.000577034	over	Q1PBI2	Q1PBI2	1	1	1
GO:0009240	isopentenyl diphosphate biosynthetic process	P	1	1	1733	1733	0.000577034	0.000577034	over	B8A054	B8A054	1	1	1
GO:0015925	galactosidase activity	F	2	2	1733	1733	0.00115407	0.00115407	over	C0P3T5,A0A1D6KS88	C0P3T5,A0A1D6KS88	1	1	1
GO:0071281	cellular response to iron ion	P	1	1	1733	1733	0.000577034	0.000577034	over	B6TZD1	B6TZD1	1	1	1
GO:0043168	anion binding	F	381	381	1733	1733	0.21985	0.21985	over	A0A1Q1BYA0,A0A1D6FQF0,E9NQE5,C5IHD1,C5IHD3,C5IHD0,C1K9J1,C3UZ63,A0A1D6ES19,A0A1D6I6T8,P55241,A0A1D6LMW9,B6U0V6,A0A1D6GWE1,B6SZ69,P24067,A0A1D6LZY7,B4G0K4,B4FWJ8,A0A1D6KE29,B7ZZ42,A0A1D6FN98,C4J410,A0A1D6N7I4,A0A0B4J303,D3YKV1,C5IHF0,C0PHE3,Q3SAE3,A0A1D6FRN4,A0A0P0HX16,C0P4Q3,A0A1D6LJS9,Q1KKB1,C0PDC7,A0A1D6EDK4,A0A1D6NR86,C4IYE1,A0A1D6FNB8,A0A1D6DUN1,A0A1D6ENT5,B6SH83,B4F989,A0A1D6EUJ1,A0A1D6LQQ9,…	A0A1Q1BYA0,A0A1D6FQF0,E9NQE5,C5IHD1,C5IHD3,C5IHD0,C1K9J1,C3UZ63,A0A1D6ES19,A0A1D6I6T8,P55241,A0A1D6LMW9,B6U0V6,A0A1D6GWE1,B6SZ69,P24067,A0A1D6LZY7,B4G0K4,B4FWJ8,A0A1D6KE29,B7ZZ42,A0A1D6FN98,C4J410,A0A1D6N7I4,A0A0B4J303,D3YKV1,C5IHF0,C0PHE3,Q3SAE3,A0A1D6FRN4,A0A0P0HX16,C0P4Q3,A0A1D6LJS9,Q1KKB1,C0PDC7,A0A1D6EDK4,A0A1D6NR86,C4IYE1,A0A1D6FNB8,A0A1D6DUN1,A0A1D6ENT5,B6SH83,B4F989,A0A1D6EUJ1,A0A1D6LQQ9,…	1	1	1
GO:0033036	macromolecule localization	P	65	65	1733	1733	0.0375072	0.0375072	over	C0P5C0,K7VEB9,A0A1D6MPN8,B6U4F2,A0A1D6N584,B4FSY4,A0A1D6DTZ0,A0A1D6LHN0,A0A1D6IQF5,A0A1D6L1X4,B8A2Z3,A0A1D6MGC6,A0A1D6MR41,A0A1D6KE02,A0A1D6LCD0,A0A1D6M2S2,A0A1D6H785,A0A1D6MWV6,A0A1D6GCU9,A0A1D6K3D9,A0A1D6Q230,B6TBM1,K7WDG3,A0A1D6LL22,A0A096UGL9,A0A1D6H829,A0A1D6EFK8,A0A1D6JKX1,A0A097PT11,A0A1D6E5A1,A0A1D6EGW5,A0A1D6LLP8,A0A1D6MXN8,A0A1D6PSS6,B6TBT7,B6TG58,B4F918,A0A1D6DT47,A0A1D6E566,A0A1D6LU40…	C0P5C0,K7VEB9,A0A1D6MPN8,B6U4F2,A0A1D6N584,B4FSY4,A0A1D6DTZ0,A0A1D6LHN0,A0A1D6IQF5,A0A1D6L1X4,B8A2Z3,A0A1D6MGC6,A0A1D6MR41,A0A1D6KE02,A0A1D6LCD0,A0A1D6M2S2,A0A1D6H785,A0A1D6MWV6,A0A1D6GCU9,A0A1D6K3D9,A0A1D6Q230,B6TBM1,K7WDG3,A0A1D6LL22,A0A096UGL9,A0A1D6H829,A0A1D6EFK8,A0A1D6JKX1,A0A097PT11,A0A1D6E5A1,A0A1D6EGW5,A0A1D6LLP8,A0A1D6MXN8,A0A1D6PSS6,B6TBT7,B6TG58,B4F918,A0A1D6DT47,A0A1D6E566,A0A1D6LU40…	1	1	1
GO:0004252	serine-type endopeptidase activity	F	5	5	1733	1733	0.00288517	0.00288517	over	C0HF77,A0A1D6IP29,B6TY18,A0A1D6FPN2,B6SWW5	C0HF77,A0A1D6IP29,B6TY18,A0A1D6FPN2,B6SWW5	1	1	1
GO:0032011	ARF protein signal transduction	P	2	2	1733	1733	0.00115407	0.00115407	over	A0A1D6JW79,A0A1D6IG09	A0A1D6JW79,A0A1D6IG09	1	1	1
GO:0009881	photoreceptor activity	F	1	1	1733	1733	0.000577034	0.000577034	over	A0A1D6KQ74	A0A1D6KQ74	1	1	1
GO:0051168	nuclear export	P	1	1	1733	1733	0.000577034	0.000577034	over	B6U2V3	B6U2V3	1	1	1
GO:0030291	protein serine/threonine kinase inhibitor activity	F	1	1	1733	1733	0.000577034	0.000577034	over	A0A1Z1GDQ9	A0A1Z1GDQ9	1	1	1
GO:0008235	metalloexopeptidase activity	F	2	2	1733	1733	0.00115407	0.00115407	over	B6TDI9,A0A1D6HN61	B6TDI9,A0A1D6HN61	1	1	1
GO:0051252	regulation of RNA metabolic process	P	18	18	1733	1733	0.0103866	0.0103866	over	A0A1D6F0N8,B7ZXC9,B4FNK1,C4JBU6,A0A1D6JWN6,A0A060D7Z5,A0A1D6EAN3,A0A1D6ETX5,A0A1D6P1E2,B4F9I2,B6SP06,B6TNJ4,B6TRY4,K4JFK6,B4F9N8,A0A060CZB9,B8A0U2,C0PM91	A0A1D6F0N8,B7ZXC9,B4FNK1,C4JBU6,A0A1D6JWN6,A0A060D7Z5,A0A1D6EAN3,A0A1D6ETX5,A0A1D6P1E2,B4F9I2,B6SP06,B6TNJ4,B6TRY4,K4JFK6,B4F9N8,A0A060CZB9,B8A0U2,C0PM91	1	1	1
GO:0004815	aspartate-tRNA ligase activity	F	1	1	1733	1733	0.000577034	0.000577034	over	B6TIG4	B6TIG4	1	1	1
GO:0016676	oxidoreductase activity, acting on a heme group of donors, oxygen as acceptor	F	1	1	1733	1733	0.000577034	0.000577034	over	P00412	P00412	1	1	1
GO:0045089	positive regulation of innate immune response	P	2	2	1733	1733	0.00115407	0.00115407	over	A0A1D6MFS8,A0A1D6MFS9	A0A1D6MFS8,A0A1D6MFS9	1	1	1
GO:0009719	response to endogenous stimulus	P	14	14	1733	1733	0.00807848	0.00807848	over	A0A1D6I0N3,B6TRY4,H2BJB6,C4JBB8,A0A1D6KQ74,B6U2V3,K7TVZ1,B6TX10,B8A0U2,A0A1D6I196,A0A1D6MFS8,A0A1D6MFS9,B6TZD1,B4F9N8	A0A1D6I0N3,B6TRY4,H2BJB6,C4JBB8,A0A1D6KQ74,B6U2V3,K7TVZ1,B6TX10,B8A0U2,A0A1D6I196,A0A1D6MFS8,A0A1D6MFS9,B6TZD1,B4F9N8	1	1	1
GO:0030150	protein import into mitochondrial matrix	P	1	1	1733	1733	0.000577034	0.000577034	over	B4FUV9	B4FUV9	1	1	1
GO:0031060	regulation of histone methylation	P	1	1	1733	1733	0.000577034	0.000577034	over	B4F9N8	B4F9N8	1	1	1
GO:0009110	vitamin biosynthetic process	P	3	3	1733	1733	0.0017311	0.0017311	over	Q1PBI2,B6SJQ3,A0A096RBT2	Q1PBI2,B6SJQ3,A0A096RBT2	1	1	1
GO:0003984	acetolactate synthase activity	F	4	4	1733	1733	0.00230814	0.00230814	over	A0A1Q1A360,A0A1D6HCR9,Q41769,B6TXK4	A0A1Q1A360,A0A1D6HCR9,Q41769,B6TXK4	1	1	1
GO:0051179	localization	P	108	108	1733	1733	0.0623197	0.0623197	over	A0A1D6IQF5,A0A1D6L1X4,B8A2Z3,A0A1D6MGC6,A0A1D6MR41,A0A1D6H785,A0A1D6K3D9,K7WDG3,A0A1D6LL22,A0A1D6LLP8,B6TG58,A0A1D6DT47,A0A1D6E566,A0A1D6N3A1,B4FIZ5,B6TIQ4,B6U7P5,C0PFY3,C0P5C0,K7VEB9,A0A1D6MPN8,B6U4F2,A0A1D6N584,B4FSY4,A0A1D6DTZ0,A0A1D6LHN0,B6THJ2,A0A1D6KE02,A0A1D6LCD0,A0A1D6M2S2,A0A1D6MWV6,A0A1D6GCU9,A0A1D6Q230,B6TBM1,A0A096UGL9,A0A1D6H829,A0A1D6EFK8,A0A1D6JKX1,A0A097PT11,A0A1D6E5A1,A0A1D6EGW5,…	A0A1D6IQF5,A0A1D6L1X4,B8A2Z3,A0A1D6MGC6,A0A1D6MR41,A0A1D6H785,A0A1D6K3D9,K7WDG3,A0A1D6LL22,A0A1D6LLP8,B6TG58,A0A1D6DT47,A0A1D6E566,A0A1D6N3A1,B4FIZ5,B6TIQ4,B6U7P5,C0PFY3,C0P5C0,K7VEB9,A0A1D6MPN8,B6U4F2,A0A1D6N584,B4FSY4,A0A1D6DTZ0,A0A1D6LHN0,B6THJ2,A0A1D6KE02,A0A1D6LCD0,A0A1D6M2S2,A0A1D6MWV6,A0A1D6GCU9,A0A1D6Q230,B6TBM1,A0A096UGL9,A0A1D6H829,A0A1D6EFK8,A0A1D6JKX1,A0A097PT11,A0A1D6E5A1,A0A1D6EGW5,…	1	1	1
GO:0042537	benzene-containing compound metabolic process	P	1	1	1733	1733	0.000577034	0.000577034	over	C0PMJ0	C0PMJ0	1	1	1
GO:0007265	Ras protein signal transduction	P	2	2	1733	1733	0.00115407	0.00115407	over	A0A1D6JW79,A0A1D6IG09	A0A1D6JW79,A0A1D6IG09	1	1	1
GO:0002183	cytoplasmic translational initiation	P	11	11	1733	1733	0.00634737	0.00634737	over	K7VAS4,C0P790,A0A096RFR6,A0A1D6DXG8,B4FBV8,B6TRV3,A0A1D6MF48,A0A1D6HT03,B4FWK0,B6SHE0,B4FRD9	K7VAS4,C0P790,A0A096RFR6,A0A1D6DXG8,B4FBV8,B6TRV3,A0A1D6MF48,A0A1D6HT03,B4FWK0,B6SHE0,B4FRD9	1	1	1
GO:0050203	oxalate-CoA ligase activity	F	1	1	1733	1733	0.000577034	0.000577034	over	H2BJB6	H2BJB6	1	1	1
GO:0004072	aspartate kinase activity	F	4	4	1733	1733	0.00230814	0.00230814	over	P49079,A0A1D6I1D8,A0A1D6ENN4,C4IZ68	P49079,A0A1D6I1D8,A0A1D6ENN4,C4IZ68	1	1	1
GO:0009423	chorismate biosynthetic process	P	5	5	1733	1733	0.00288517	0.00288517	over	A0A1D6F1X1,B7ZXL4,B6TUB8,B6T4U1,O24566	A0A1D6F1X1,B7ZXL4,B6TUB8,B6T4U1,O24566	1	1	1
GO:0006366	transcription from RNA polymerase II promoter	P	1	1	1733	1733	0.000577034	0.000577034	over	C0PM91	C0PM91	1	1	1
GO:0009206	purine ribonucleoside triphosphate biosynthetic process	P	8	8	1733	1733	0.00461627	0.00461627	over	A0A0A7DIX5,Q1KKB1,A0A1D6NFC1,C0HF32,B6TBW2,D2JSP9,A0A1D6JT22,B6TC18	A0A0A7DIX5,Q1KKB1,A0A1D6NFC1,C0HF32,B6TBW2,D2JSP9,A0A1D6JT22,B6TC18	1	1	1
GO:0031903	microbody membrane	C	1	1	1733	1733	0.000577034	0.000577034	over	A0A1D6LK69	A0A1D6LK69	1	1	1
GO:0006099	tricarboxylic acid cycle	P	24	24	1733	1733	0.0138488	0.0138488	over	Q9SAZ6,A0A1D6QPU0,A0A1D6I1V4,A0A1D6H5Z9,A0A1D6GBA2,B4FLJ3,K7V067,B4FN97,A0A1D6LLS5,K7TJV6,A0A1D6ECC9,A0A1D6ECM0,B6TAE5,Q08062,B4FAD4,B8XPZ2,A0A1D6Q571,B6U124,A0A1D6H6F1,A0A1D6HC33,B6TCZ3,B4FVH1,B6TH57,Q5U8V3	Q9SAZ6,A0A1D6QPU0,A0A1D6I1V4,A0A1D6H5Z9,A0A1D6GBA2,B4FLJ3,K7V067,B4FN97,A0A1D6LLS5,K7TJV6,A0A1D6ECC9,A0A1D6ECM0,B6TAE5,Q08062,B4FAD4,B8XPZ2,A0A1D6Q571,B6U124,A0A1D6H6F1,A0A1D6HC33,B6TCZ3,B4FVH1,B6TH57,Q5U8V3	1	1	1
GO:0007165	signal transduction	P	17	17	1733	1733	0.00980958	0.00980958	over	B4F854,A0A1D6IP65,A0A1D6PNI3,A0A1D6DX70,A0A1D6FQ36,A0A1D6M4H0,B6TRY4,A0A1D6MFS8,A0A1D6MFS9,B6TVH8,A0A1D6IQV2,A0A1D6JW79,A0A1D6IG09,A0A1D6GJH3,A0A1D6F285,C0PBF4,C4J4T0	B4F854,A0A1D6IP65,A0A1D6PNI3,A0A1D6DX70,A0A1D6FQ36,A0A1D6M4H0,B6TRY4,A0A1D6MFS8,A0A1D6MFS9,B6TVH8,A0A1D6IQV2,A0A1D6JW79,A0A1D6IG09,A0A1D6GJH3,A0A1D6F285,C0PBF4,C4J4T0	1	1	1
GO:0051254	positive regulation of RNA metabolic process	P	2	2	1733	1733	0.00115407	0.00115407	over	B4F9N8,C0PM91	B4F9N8,C0PM91	1	1	1
GO:0010026	trichome differentiation	P	1	1	1733	1733	0.000577034	0.000577034	over	A0A1D6I196	A0A1D6I196	1	1	1
GO:0042545	cell wall modification	P	1	1	1733	1733	0.000577034	0.000577034	over	B8A2X5	B8A2X5	1	1	1
GO:0032559	adenyl ribonucleotide binding	F	268	268	1733	1733	0.154645	0.154645	over	A0A1Q1BYA0,A0A1D6FQF0,E9NQE5,C5IHD1,C5IHD3,C5IHD0,C1K9J1,C3UZ63,A0A1D6ES19,A0A1D6I6T8,P55241,A0A1D6LMW9,B6U0V6,A0A1D6GWE1,B6SZ69,P24067,A0A1D6LZY7,B4G0K4,B4FWJ8,A0A1D6KE29,B7ZZ42,A0A1D6FN98,C4J410,A0A1D6N7I4,A0A0B4J303,D3YKV1,C5IHF0,C0PHE3,Q3SAE3,A0A1D6FRN4,A0A0P0HX16,C0P4Q3,A0A1D6LJS9,Q1KKB1,C0PDC7,A0A1D6EDK4,A0A1D6NR86,C4IYE1,A0A1D6FNB8,A0A1D6DUN1,A0A1D6ENT5,B6SH83,B4F989,A0A1D6EUJ1,A0A1D6LQQ9,…	A0A1Q1BYA0,A0A1D6FQF0,E9NQE5,C5IHD1,C5IHD3,C5IHD0,C1K9J1,C3UZ63,A0A1D6ES19,A0A1D6I6T8,P55241,A0A1D6LMW9,B6U0V6,A0A1D6GWE1,B6SZ69,P24067,A0A1D6LZY7,B4G0K4,B4FWJ8,A0A1D6KE29,B7ZZ42,A0A1D6FN98,C4J410,A0A1D6N7I4,A0A0B4J303,D3YKV1,C5IHF0,C0PHE3,Q3SAE3,A0A1D6FRN4,A0A0P0HX16,C0P4Q3,A0A1D6LJS9,Q1KKB1,C0PDC7,A0A1D6EDK4,A0A1D6NR86,C4IYE1,A0A1D6FNB8,A0A1D6DUN1,A0A1D6ENT5,B6SH83,B4F989,A0A1D6EUJ1,A0A1D6LQQ9,…	1	1	1
GO:0008837	diaminopimelate epimerase activity	F	1	1	1733	1733	0.000577034	0.000577034	over	B4FQ56	B4FQ56	1	1	1
GO:0017038	protein import	P	4	4	1733	1733	0.00230814	0.00230814	over	C0P5C0,K7VEB9,A0A1D6MPN8,B4FUV9	C0P5C0,K7VEB9,A0A1D6MPN8,B4FUV9	1	1	1
GO:0022898	regulation of transmembrane transporter activity	P	1	1	1733	1733	0.000577034	0.000577034	over	A0A1D6KQ74	A0A1D6KQ74	1	1	1
GO:0009636	response to toxic substance	P	4	4	1733	1733	0.00230814	0.00230814	over	Q41769,P12653,Q9ZP62,C4J4E4	Q41769,P12653,Q9ZP62,C4J4E4	1	1	1
GO:0006555	methionine metabolic process	P	6	6	1733	1733	0.0034622	0.0034622	over	P49079,Q8W529,A0A1D6GL76,B6TZD1,B4G0F3,Q9SE94	P49079,Q8W529,A0A1D6GL76,B6TZD1,B4G0F3,Q9SE94	1	1	1
GO:0009208	pyrimidine ribonucleoside triphosphate metabolic process	P	3	3	1733	1733	0.0017311	0.0017311	over	A0A0A7DIX5,A0A1D6MXC9,A0A1D6GXN7	A0A0A7DIX5,A0A1D6MXC9,A0A1D6GXN7	1	1	1
GO:0045944	positive regulation of transcription from RNA polymerase II promoter	P	1	1	1733	1733	0.000577034	0.000577034	over	C0PM91	C0PM91	1	1	1
GO:0000902	cell morphogenesis	P	5	5	1733	1733	0.00288517	0.00288517	over	A0A1D6I0N3,A0A1D6L2Q1,A0A1D6H497,A0A1D6I196,A0A1D6LRA2	A0A1D6I0N3,A0A1D6L2Q1,A0A1D6H497,A0A1D6I196,A0A1D6LRA2	1	1	1
GO:0070035	purine NTP-dependent helicase activity	F	2	2	1733	1733	0.00115407	0.00115407	over	B7ZXC9,B4F9I2	B7ZXC9,B4F9I2	1	1	1
GO:0004180	carboxypeptidase activity	F	5	5	1733	1733	0.00288517	0.00288517	over	B4FG76,B4FBF2,B8A0Q3,C0HHP4,A0A1D6NTJ2	B4FG76,B4FBF2,B8A0Q3,C0HHP4,A0A1D6NTJ2	1	1	1
GO:0008170	N-methyltransferase activity	F	2	2	1733	1733	0.00115407	0.00115407	over	K7VKS0,A0A1D6MFV3	K7VKS0,A0A1D6MFV3	1	1	1
GO:0044427	chromosomal part	C	13	13	1733	1733	0.00750144	0.00750144	over	P30756,B6T1G5,B6T878,B6SYU0,B6T8C2,B6U9E1,P69246,B4FH55,B6SJQ5,B6T2D5,B6TGH8,B7ZXC9,B4F9I2	P30756,B6T1G5,B6T878,B6SYU0,B6T8C2,B6U9E1,P69246,B4FH55,B6SJQ5,B6T2D5,B6TGH8,B7ZXC9,B4F9I2	1	1	1
GO:0040034	regulation of development, heterochronic	P	1	1	1733	1733	0.000577034	0.000577034	over	D0EYF3	D0EYF3	1	1	1
GO:0007154	cell communication	P	17	17	1733	1733	0.00980958	0.00980958	over	B4F854,A0A1D6F285,C0PBF4,C4J4T0,A0A1D6IP65,A0A1D6PNI3,A0A1D6DX70,A0A1D6FQ36,A0A1D6M4H0,B6TRY4,A0A1D6MFS8,A0A1D6MFS9,B6TVH8,A0A1D6IQV2,A0A1D6JW79,A0A1D6IG09,A0A1D6GJH3	B4F854,A0A1D6F285,C0PBF4,C4J4T0,A0A1D6IP65,A0A1D6PNI3,A0A1D6DX70,A0A1D6FQ36,A0A1D6M4H0,B6TRY4,A0A1D6MFS8,A0A1D6MFS9,B6TVH8,A0A1D6IQV2,A0A1D6JW79,A0A1D6IG09,A0A1D6GJH3	1	1	1
GO:0051156	glucose 6-phosphate metabolic process	P	10	10	1733	1733	0.00577034	0.00577034	over	A0A1D6LJP0,O81237,B4FRC9,K7TVZ1,B4FD03,B6TX10,C0PMR3,B6SWV1,B6U0H2,B6TIR4	A0A1D6LJP0,O81237,B4FRC9,K7TVZ1,B4FD03,B6TX10,C0PMR3,B6SWV1,B6U0H2,B6TIR4	1	1	1
GO:0033611	oxalate catabolic process	P	1	1	1733	1733	0.000577034	0.000577034	over	H2BJB6	H2BJB6	1	1	1
GO:0051289	protein homotetramerization	P	1	1	1733	1733	0.000577034	0.000577034	over	Q84RL7	Q84RL7	1	1	1
GO:0006152	purine nucleoside catabolic process	P	1	1	1733	1733	0.000577034	0.000577034	over	B6T440	B6T440	1	1	1
GO:0090729	toxin activity	F	1	1	1733	1733	0.000577034	0.000577034	over	B8QXF1	B8QXF1	1	1	1
GO:0000790	nuclear chromatin	C	2	2	1733	1733	0.00115407	0.00115407	over	B7ZXC9,B4F9I2	B7ZXC9,B4F9I2	1	1	1
GO:0016880	acid-ammonia (or amide) ligase activity	F	3	3	1733	1733	0.0017311	0.0017311	over	B4F9A2,P38563,B9TSW5	B4F9A2,P38563,B9TSW5	1	1	1
GO:0009085	lysine biosynthetic process	P	4	4	1733	1733	0.00230814	0.00230814	over	P49079,P26259,B4FQ56,C4IZ68	P49079,P26259,B4FQ56,C4IZ68	1	1	1
GO:0019774	proteasome core complex, beta-subunit complex	C	1	1	1733	1733	0.000577034	0.000577034	over	K7VWA7	K7VWA7	1	1	1
GO:0004821	histidine-tRNA ligase activity	F	1	1	1733	1733	0.000577034	0.000577034	over	A0A1D6LIU0	A0A1D6LIU0	1	1	1
GO:0006897	endocytosis	P	3	3	1733	1733	0.0017311	0.0017311	over	A0A1D6JKX1,B4FAZ6,A0A1D6QLL6	A0A1D6JKX1,B4FAZ6,A0A1D6QLL6	1	1	1
GO:0005839	proteasome core complex	C	13	13	1733	1733	0.00750144	0.00750144	over	K7V4Q5,A0A1D6PJW1,C0PFK3,B4FDY6,B6TNX7,B6UCR8,K7VWA7,B4FNK1,A0A1D6ESS7,A0A1D6GK60,A0A1D6HWI8,A0A1D6NV83,B6T9F7	K7V4Q5,A0A1D6PJW1,C0PFK3,B4FDY6,B6TNX7,B6UCR8,K7VWA7,B4FNK1,A0A1D6ESS7,A0A1D6GK60,A0A1D6HWI8,A0A1D6NV83,B6T9F7	1	1	1
GO:0043094	cellular metabolic compound salvage	P	8	8	1733	1733	0.00461627	0.00461627	over	B4FFH8,A0A1D6Q4V8,B4FS03,B4FZV8,B6TZD1,B4G0F3,A0A1D6IP65,A0A1D6GXN7	B4FFH8,A0A1D6Q4V8,B4FS03,B4FZV8,B6TZD1,B4G0F3,A0A1D6IP65,A0A1D6GXN7	1	1	1
GO:0043531	ADP binding	F	3	3	1733	1733	0.0017311	0.0017311	over	A0A1D6I8R6,A0A1D6J3A5,A0A1D6KKU6	A0A1D6I8R6,A0A1D6J3A5,A0A1D6KKU6	1	1	1
GO:0061578	Lys63-specific deubiquitinase activity	F	1	1	1733	1733	0.000577034	0.000577034	over	B6TKH5	B6TKH5	1	1	1
GO:0004816	asparagine-tRNA ligase activity	F	1	1	1733	1733	0.000577034	0.000577034	over	A0A1D6FII0	A0A1D6FII0	1	1	1
GO:0042822	pyridoxal phosphate metabolic process	P	1	1	1733	1733	0.000577034	0.000577034	over	B6SJQ3	B6SJQ3	1	1	1
GO:0097164	ammonium ion metabolic process	P	1	1	1733	1733	0.000577034	0.000577034	over	K7VKS0	K7VKS0	1	1	1
GO:0008536	Ran GTPase binding	F	12	12	1733	1733	0.00692441	0.00692441	over	A0A1D6KE02,A0A1D6LCD0,A0A1D6M2S2,A0A1D6MWV6,A0A1D6GCU9,A0A1D6Q230,A0A096UGL9,A0A1D6H829,A0A1D6E5A1,A0A1D6LU40,A0A1D6JWZ4,A0A1D6NYK2	A0A1D6KE02,A0A1D6LCD0,A0A1D6M2S2,A0A1D6MWV6,A0A1D6GCU9,A0A1D6Q230,A0A096UGL9,A0A1D6H829,A0A1D6E5A1,A0A1D6LU40,A0A1D6JWZ4,A0A1D6NYK2	1	1	1
GO:0102718	TRIBOA-glucoside methyltransferase activity	F	1	1	1733	1733	0.000577034	0.000577034	over	B1P123	B1P123	1	1	1
GO:0031328	positive regulation of cellular biosynthetic process	P	3	3	1733	1733	0.0017311	0.0017311	over	B4F9N8,P80639,C0PM91	B4F9N8,P80639,C0PM91	1	1	1
GO:0016769	transferase activity, transferring nitrogenous groups	F	12	12	1733	1733	0.00692441	0.00692441	over	O82443,B4FUH2,B8A0T6,B6TRS1,B4FRI1,A0A1D6KCZ2,A0A1D6DZK8,C4J030,A0A1D6JQ63,B4FQ44,A0A1D6JZR5,K7URA3	O82443,B4FUH2,B8A0T6,B6TRS1,B4FRI1,A0A1D6KCZ2,A0A1D6DZK8,C4J030,A0A1D6JQ63,B4FQ44,A0A1D6JZR5,K7URA3	1	1	1
GO:0097346	INO80-type complex	C	2	2	1733	1733	0.00115407	0.00115407	over	B7ZXC9,B4F9I2	B7ZXC9,B4F9I2	1	1	1
GO:0009678	hydrogen-translocating pyrophosphatase activity	F	2	2	1733	1733	0.00115407	0.00115407	over	A0A1D6QRV9,A0A1D6LZ61	A0A1D6QRV9,A0A1D6LZ61	1	1	1
GO:0005811	lipid droplet	C	5	5	1733	1733	0.00288517	0.00288517	over	B6UH21,B6SIZ2,P21641,B6UGS3,B4FFZ9	B6UH21,B6SIZ2,P21641,B6UGS3,B4FFZ9	1	1	1
GO:0003856	3-dehydroquinate synthase activity	F	2	2	1733	1733	0.00115407	0.00115407	over	A0A1D6EU26,B7ZXL4	A0A1D6EU26,B7ZXL4	1	1	1
GO:0042455	ribonucleoside biosynthetic process	P	9	9	1733	1733	0.00519331	0.00519331	over	B4FFH8,A0A1D6JIN2,B6SKW5,A0A0A7DIX5,A0A1D6G4I9,Q9LKI4,A0A1D6N1C9,A0A1D6GXN7,A0A1D6MXC9	B4FFH8,A0A1D6JIN2,B6SKW5,A0A0A7DIX5,A0A1D6G4I9,Q9LKI4,A0A1D6N1C9,A0A1D6GXN7,A0A1D6MXC9	1	1	1
GO:0045936	negative regulation of phosphate metabolic process	P	1	1	1733	1733	0.000577034	0.000577034	over	P49106	P49106	1	1	1
GO:0016765	transferase activity, transferring alkyl or aryl (other than methyl) groups	F	13	13	1733	1733	0.00750144	0.00750144	over	A0A1D6F1X1,B6TUB8,O24566,P49353,Q9FQB7,P12653,Q9ZP62,B6T7B6,Q9FQA9,A0A1D6FHW2,B4FIE9,B6UB80,B4F7V1	A0A1D6F1X1,B6TUB8,O24566,P49353,Q9FQB7,P12653,Q9ZP62,B6T7B6,Q9FQA9,A0A1D6FHW2,B4FIE9,B6UB80,B4F7V1	1	1	1
GO:0032553	ribonucleotide binding	F	329	329	1733	1733	0.189844	0.189844	over	A0A1Q1BYA0,A0A1D6FQF0,E9NQE5,C5IHD1,C5IHD3,C5IHD0,C1K9J1,C3UZ63,A0A1D6ES19,A0A1D6I6T8,P55241,A0A1D6LMW9,B6U0V6,A0A1D6GWE1,B6SZ69,P24067,A0A1D6LZY7,B4G0K4,B4FWJ8,A0A1D6KE29,B7ZZ42,A0A1D6FN98,C4J410,A0A1D6N7I4,A0A0B4J303,D3YKV1,C5IHF0,C0PHE3,Q3SAE3,A0A1D6FRN4,A0A0P0HX16,C0P4Q3,A0A1D6LJS9,Q1KKB1,C0PDC7,A0A1D6EDK4,A0A1D6NR86,C4IYE1,A0A1D6FNB8,A0A1D6DUN1,A0A1D6ENT5,B6SH83,B4F989,A0A1D6EUJ1,A0A1D6LQQ9,…	A0A1Q1BYA0,A0A1D6FQF0,E9NQE5,C5IHD1,C5IHD3,C5IHD0,C1K9J1,C3UZ63,A0A1D6ES19,A0A1D6I6T8,P55241,A0A1D6LMW9,B6U0V6,A0A1D6GWE1,B6SZ69,P24067,A0A1D6LZY7,B4G0K4,B4FWJ8,A0A1D6KE29,B7ZZ42,A0A1D6FN98,C4J410,A0A1D6N7I4,A0A0B4J303,D3YKV1,C5IHF0,C0PHE3,Q3SAE3,A0A1D6FRN4,A0A0P0HX16,C0P4Q3,A0A1D6LJS9,Q1KKB1,C0PDC7,A0A1D6EDK4,A0A1D6NR86,C4IYE1,A0A1D6FNB8,A0A1D6DUN1,A0A1D6ENT5,B6SH83,B4F989,A0A1D6EUJ1,A0A1D6LQQ9,…	1	1	1
GO:0006482	protein demethylation	P	1	1	1733	1733	0.000577034	0.000577034	over	A0A1D6E9W6	A0A1D6E9W6	1	1	1
GO:0016125	sterol metabolic process	P	2	2	1733	1733	0.00115407	0.00115407	over	P49353,B8A054	P49353,B8A054	1	1	1
GO:0016310	phosphorylation	P	23	23	1733	1733	0.0132718	0.0132718	over	B4G0K4,Q84JX6,P08735,B4FAL9,B4FWP0,K7V794,B6T3P9,A0A1D6M7C2,C0PE24,B4FHH4,A0A1D6NCX2,B6UE86,K7UY19,B4G0N0,B4FB85,A0A1D6ESW5,A0A1D6I645,A0A1D6QT99,A0A1D6L210,A0A1D6IVK7,A0A1D6GJH3,A0A1D6IUV5,P49106	B4G0K4,Q84JX6,P08735,B4FAL9,B4FWP0,K7V794,B6T3P9,A0A1D6M7C2,C0PE24,B4FHH4,A0A1D6NCX2,B6UE86,K7UY19,B4G0N0,B4FB85,A0A1D6ESW5,A0A1D6I645,A0A1D6QT99,A0A1D6L210,A0A1D6IVK7,A0A1D6GJH3,A0A1D6IUV5,P49106	1	1	1
GO:0043102	amino acid salvage	P	2	2	1733	1733	0.00115407	0.00115407	over	B6TZD1,B4G0F3	B6TZD1,B4G0F3	1	1	1
GO:0009653	anatomical structure morphogenesis	P	7	7	1733	1733	0.00403924	0.00403924	over	A0A1D6L2Q1,A0A1D6H497,A0A1D6I196,A0A1D6LRA2,A0A1D6I0N3,O49975,B4G1E1	A0A1D6L2Q1,A0A1D6H497,A0A1D6I196,A0A1D6LRA2,A0A1D6I0N3,O49975,B4G1E1	1	1	1
GO:0070206	protein trimerization	P	2	2	1733	1733	0.00115407	0.00115407	over	Q7M1Z8,C0PB60	Q7M1Z8,C0PB60	1	1	1
GO:0031347	regulation of defense response	P	4	4	1733	1733	0.00230814	0.00230814	over	A0A1D6MFS8,A0A1D6MFS9,B6TFI5,B4F9N8	A0A1D6MFS8,A0A1D6MFS9,B6TFI5,B4F9N8	1	1	1
GO:0004616	phosphogluconate dehydrogenase (decarboxylating) activity	F	6	6	1733	1733	0.0034622	0.0034622	over	A0A1D6LWN2,A0A1D6LJP0,O81237,K7TVZ1,B6TX10,A0A1D6NCX6	A0A1D6LWN2,A0A1D6LJP0,O81237,K7TVZ1,B6TX10,A0A1D6NCX6	1	1	1
GO:0004798	thymidylate kinase activity	F	1	1	1733	1733	0.000577034	0.000577034	over	B6TN98	B6TN98	1	1	1
GO:0003938	IMP dehydrogenase activity	F	1	1	1733	1733	0.000577034	0.000577034	over	B6SKW5	B6SKW5	1	1	1
GO:2000026	regulation of multicellular organismal development	P	3	3	1733	1733	0.0017311	0.0017311	over	B4F9N8,H2BJB6,B8A0U2	B4F9N8,H2BJB6,B8A0U2	1	1	1
GO:0009699	phenylpropanoid biosynthetic process	P	1	1	1733	1733	0.000577034	0.000577034	over	C0PMJ0	C0PMJ0	1	1	1
GO:0016668	oxidoreductase activity, acting on a sulfur group of donors, NAD(P) as acceptor	F	2	2	1733	1733	0.00115407	0.00115407	over	A0A1D6FI07,C0PHH5	A0A1D6FI07,C0PHH5	1	1	1
GO:0009694	jasmonic acid metabolic process	P	2	2	1733	1733	0.00115407	0.00115407	over	A0A1D6MFS8,A0A1D6MFS9	A0A1D6MFS8,A0A1D6MFS9	1	1	1
GO:0030130	clathrin coat of trans-Golgi network vesicle	C	3	3	1733	1733	0.0017311	0.0017311	over	A0A1D6IQF5,A0A1D6DT47,B4FIZ5	A0A1D6IQF5,A0A1D6DT47,B4FIZ5	1	1	1
GO:0019682	glyceraldehyde-3-phosphate metabolic process	P	10	10	1733	1733	0.00577034	0.00577034	over	A0A1D6LJP0,O81237,B4FRC9,K7TVZ1,B4FD03,B6TX10,C0PMR3,B6SWV1,B6U0H2,B6TIR4	A0A1D6LJP0,O81237,B4FRC9,K7TVZ1,B4FD03,B6TX10,C0PMR3,B6SWV1,B6U0H2,B6TIR4	1	1	1
GO:0005986	sucrose biosynthetic process	P	1	1	1733	1733	0.000577034	0.000577034	over	A0A1D6FRL6	A0A1D6FRL6	1	1	1
GO:0031306	intrinsic component of mitochondrial outer membrane	C	1	1	1733	1733	0.000577034	0.000577034	over	B6U4D3	B6U4D3	1	1	1
GO:0032269	negative regulation of cellular protein metabolic process	P	2	2	1733	1733	0.00115407	0.00115407	over	B8QXF1,P49106	B8QXF1,P49106	1	1	1
GO:0005911	cell-cell junction	C	8	8	1733	1733	0.00461627	0.00461627	over	B4G0K4,H2BJB6,B6TZD1,B6U9E1,A0A1D6I0N3,A0A1D6K268,A0A1D6M2Q1,B6UIE1	B4G0K4,H2BJB6,B6TZD1,B6U9E1,A0A1D6I0N3,A0A1D6K268,A0A1D6M2Q1,B6UIE1	1	1	1
GO:0006811	ion transport	P	23	23	1733	1733	0.0132718	0.0132718	over	A0A1D6EP71,A0A096QP97,A0A1D6KQ74,Q1KKB1,A0A1D6NFC1,C0HF32,B6TBW2,D2JSP9,A0A1D6JT22,B6TC18,C0PHC0,B4FRC2,B6T2T0,B4FSJ1,B6T9C0,Q5EEQ2,Q43271,A0A1D6MV33,Q43243,A0A286KBP9,A0A1D6LSP8,A0A1D6QRV9,A0A1D6LZ61	A0A1D6EP71,A0A096QP97,A0A1D6KQ74,Q1KKB1,A0A1D6NFC1,C0HF32,B6TBW2,D2JSP9,A0A1D6JT22,B6TC18,C0PHC0,B4FRC2,B6T2T0,B4FSJ1,B6T9C0,Q5EEQ2,Q43271,A0A1D6MV33,Q43243,A0A286KBP9,A0A1D6LSP8,A0A1D6QRV9,A0A1D6LZ61	1	1	1
GO:0065008	regulation of biological quality	P	29	29	1733	1733	0.016734	0.016734	over	A0A1D6ETI9,A0A1D6NCX2,B4FB85,A0A1D6PSC4,A5A5E7,B4FLB0,A0A1D6ERC1,A0A1D6I5N9,C0PHH5,A0A1D6QVF9,Q5EUD7,Q5EUD6,A2SZW8,A0A1D6GXP7,A0A1D6NUN7,A0A1D6FI07,B4FH10,Q5EUD1,A0A1D6EAK1,A0A1D6G9Y2,A0A1D6Q0H2,B4FQ54,B4FSA2,B6SMC1,B6TDA9,A0A1D6LHN0,E3T1X0,A0A1D6I0N3,A0A1D6P5E8	A0A1D6ETI9,A0A1D6NCX2,B4FB85,A0A1D6PSC4,A5A5E7,B4FLB0,A0A1D6ERC1,A0A1D6I5N9,C0PHH5,A0A1D6QVF9,Q5EUD7,Q5EUD6,A2SZW8,A0A1D6GXP7,A0A1D6NUN7,A0A1D6FI07,B4FH10,Q5EUD1,A0A1D6EAK1,A0A1D6G9Y2,A0A1D6Q0H2,B4FQ54,B4FSA2,B6SMC1,B6TDA9,A0A1D6LHN0,E3T1X0,A0A1D6I0N3,A0A1D6P5E8	1	1	1
GO:0030414	peptidase inhibitor activity	F	2	2	1733	1733	0.00115407	0.00115407	over	B6UHB4,B4FV48	B6UHB4,B4FV48	1	1	1
GO:0009099	valine biosynthetic process	P	4	4	1733	1733	0.00230814	0.00230814	over	A0A1Q1A360,C0PC62,Q41769,B6TF69	A0A1Q1A360,C0PC62,Q41769,B6TF69	1	1	1
GO:0004017	adenylate kinase activity	F	1	1	1733	1733	0.000577034	0.000577034	over	C0PM74	C0PM74	1	1	1
GO:0001933	negative regulation of protein phosphorylation	P	1	1	1733	1733	0.000577034	0.000577034	over	P49106	P49106	1	1	1
GO:0019319	hexose biosynthetic process	P	4	4	1733	1733	0.00230814	0.00230814	over	K7VNE0,A0A1D6FBT4,B4G0N0,A0A1D6I645	K7VNE0,A0A1D6FBT4,B4G0N0,A0A1D6I645	1	1	1
GO:0046394	carboxylic acid biosynthetic process	P	64	64	1733	1733	0.0369302	0.0369302	over	A0A1D6I6V1,B6TRS1,K7V902,A0A1D6LA97,B4F8P4,K7WHC8,K7TZ51,B6TEB2,A0A1D6NY88,P80608,A0A1D6FCB3,C0PCX2,A0A1D6G294,B4F9A2,P38563,B9TSW5,A0A1D6DW07,B4FRI1,B6SKK1,B6SRK3,A0A1D6EDK4,A0A1D6J3D1,B4FTC8,A0A1D6LUH7,B7ZZJ0,A0A1D6I1D8,A0A1D6GGM0,A0A1D6ENN4,A0A1D6F1X1,A0A1D6EU26,B7ZXL4,B6TUB8,B4FNK8,K7V8J3,B6T4U1,O24566,A0A1D6HCR9,B6TXK4,P49079,Q8W529,A0A1D6GL76,C4IZ68,P26259,B4FQ56,A0A1Q1A360,C0PC62,Q41769,B6…	A0A1D6I6V1,B6TRS1,K7V902,A0A1D6LA97,B4F8P4,K7WHC8,K7TZ51,B6TEB2,A0A1D6NY88,P80608,A0A1D6FCB3,C0PCX2,A0A1D6G294,B4F9A2,P38563,B9TSW5,A0A1D6DW07,B4FRI1,B6SKK1,B6SRK3,A0A1D6EDK4,A0A1D6J3D1,B4FTC8,A0A1D6LUH7,B7ZZJ0,A0A1D6I1D8,A0A1D6GGM0,A0A1D6ENN4,A0A1D6F1X1,A0A1D6EU26,B7ZXL4,B6TUB8,B4FNK8,K7V8J3,B6T4U1,O24566,A0A1D6HCR9,B6TXK4,P49079,Q8W529,A0A1D6GL76,C4IZ68,P26259,B4FQ56,A0A1Q1A360,C0PC62,Q41769,B6…	1	1	1
GO:0016684	oxidoreductase activity, acting on peroxide as acceptor	F	12	12	1733	1733	0.00692441	0.00692441	over	B6UHU1,A2SZW8,A0A1D6QMU5,B4G031,B6U2M7,B4FJX1,B4FQA9,B6SRH9,B6U0D4,K7VFH6,B6TR92,B6TDA9	B6UHU1,A2SZW8,A0A1D6QMU5,B4G031,B6U2M7,B4FJX1,B4FQA9,B6SRH9,B6U0D4,K7VFH6,B6TR92,B6TDA9	1	1	1
GO:0044070	regulation of anion transport	P	1	1	1733	1733	0.000577034	0.000577034	over	A0A1D6KQ74	A0A1D6KQ74	1	1	1
GO:0009555	pollen development	P	1	1	1733	1733	0.000577034	0.000577034	over	B4FGL3	B4FGL3	1	1	1
GO:0032502	developmental process	P	19	19	1733	1733	0.0109636	0.0109636	over	A0A1D6L2Q1,A0A1D6H497,A0A1D6I196,A0A1D6LRA2,A0A1D6J1H9,B4FGL3,A0A1D6I0N3,B6TCI7,C0PB60,C0P6D0,B4FTE5,B4F9N8,H2BJB6,B8A0U2,D0EYF3,E3T1X0,O49975,B6U1D7,B4G1E1	A0A1D6L2Q1,A0A1D6H497,A0A1D6I196,A0A1D6LRA2,A0A1D6J1H9,B4FGL3,A0A1D6I0N3,B6TCI7,C0PB60,C0P6D0,B4FTE5,B4F9N8,H2BJB6,B8A0U2,D0EYF3,E3T1X0,O49975,B6U1D7,B4G1E1	1	1	1
GO:0071541	eukaryotic translation initiation factor 3 complex, eIF3m	C	1	1	1733	1733	0.000577034	0.000577034	over	K7VAS4	K7VAS4	1	1	1
GO:0042886	amide transport	P	64	64	1733	1733	0.0369302	0.0369302	over	C0P5C0,K7VEB9,A0A1D6MPN8,B6U4F2,A0A1D6N584,B4FSY4,A0A1D6DTZ0,A0A1D6LHN0,A0A1D6IQF5,A0A1D6L1X4,B8A2Z3,A0A1D6MGC6,A0A1D6MR41,A0A1D6KE02,A0A1D6LCD0,A0A1D6M2S2,A0A1D6H785,A0A1D6MWV6,A0A1D6GCU9,A0A1D6K3D9,A0A1D6Q230,B6TBM1,K7WDG3,A0A1D6LL22,A0A096UGL9,A0A1D6H829,A0A1D6EFK8,A0A1D6JKX1,A0A097PT11,A0A1D6E5A1,A0A1D6EGW5,A0A1D6LLP8,A0A1D6MXN8,A0A1D6PSS6,B6TBT7,B6TG58,B4F918,A0A1D6DT47,A0A1D6E566,A0A1D6LU40…	C0P5C0,K7VEB9,A0A1D6MPN8,B6U4F2,A0A1D6N584,B4FSY4,A0A1D6DTZ0,A0A1D6LHN0,A0A1D6IQF5,A0A1D6L1X4,B8A2Z3,A0A1D6MGC6,A0A1D6MR41,A0A1D6KE02,A0A1D6LCD0,A0A1D6M2S2,A0A1D6H785,A0A1D6MWV6,A0A1D6GCU9,A0A1D6K3D9,A0A1D6Q230,B6TBM1,K7WDG3,A0A1D6LL22,A0A096UGL9,A0A1D6H829,A0A1D6EFK8,A0A1D6JKX1,A0A097PT11,A0A1D6E5A1,A0A1D6EGW5,A0A1D6LLP8,A0A1D6MXN8,A0A1D6PSS6,B6TBT7,B6TG58,B4F918,A0A1D6DT47,A0A1D6E566,A0A1D6LU40…	1	1	1
GO:1902170	cellular response to reactive nitrogen species	P	1	1	1733	1733	0.000577034	0.000577034	over	B6TZD1	B6TZD1	1	1	1
GO:0098869	cellular oxidant detoxification	P	1	1	1733	1733	0.000577034	0.000577034	over	C4J4E4	C4J4E4	1	1	1
GO:0032957	inositol trisphosphate metabolic process	P	1	1	1733	1733	0.000577034	0.000577034	over	B4FBE5	B4FBE5	1	1	1
GO:0008079	translation termination factor activity	F	1	1	1733	1733	0.000577034	0.000577034	over	B4FQK5	B4FQK5	1	1	1
GO:1900140	regulation of seedling development	P	2	2	1733	1733	0.00115407	0.00115407	over	H2BJB6,B8A0U2	H2BJB6,B8A0U2	1	1	1
GO:1901618	organic hydroxy compound transmembrane transporter activity	F	1	1	1733	1733	0.000577034	0.000577034	over	A0A097PRD7	A0A097PRD7	1	1	1
GO:0019243	methylglyoxal catabolic process to D-lactate via S-lactoyl-glutathione	P	1	1	1733	1733	0.000577034	0.000577034	over	B6T2Y2	B6T2Y2	1	1	1
GO:0016117	carotenoid biosynthetic process	P	1	1	1733	1733	0.000577034	0.000577034	over	A0A0N7ER80	A0A0N7ER80	1	1	1
GO:0009056	catabolic process	P	76	76	1733	1733	0.0438546	0.0438546	over	A0A1D6L3E7,C0HHU2,A0A1D6ML43,B6SZC6,Q6JBP8,B4G0K4,Q84JX6,P08735,B4FAL9,B4FWP0,K7V794,B6T3P9,A0A1D6M7C2,C0PE24,B4FHH4,A0A1D6NCX2,B6UE86,K7UY19,B4G0N0,B4FB85,A0A1D6ESW5,A0A1D6I645,B4FNK1,A0A1D6ESS7,A0A1D6GK60,A0A1D6HWI8,A0A1D6NV83,B6T9F7,A0A1D6IUI8,A0A1D6F9P9,A0A1D6FF42,B6T6V5,A0A1D6FUG4,A0A1D6L6V2,K7V4Q5,B4FST4,C0PFK3,A0A1D6HKC3,B4FDY6,B6TNX7,B6UCR8,A0A1D6IP29,Q8W523,A0A1D6KQU5,C0PMJ0,B6SSZ0,A0A1D…	A0A1D6L3E7,C0HHU2,A0A1D6ML43,B6SZC6,Q6JBP8,B4G0K4,Q84JX6,P08735,B4FAL9,B4FWP0,K7V794,B6T3P9,A0A1D6M7C2,C0PE24,B4FHH4,A0A1D6NCX2,B6UE86,K7UY19,B4G0N0,B4FB85,A0A1D6ESW5,A0A1D6I645,B4FNK1,A0A1D6ESS7,A0A1D6GK60,A0A1D6HWI8,A0A1D6NV83,B6T9F7,A0A1D6IUI8,A0A1D6F9P9,A0A1D6FF42,B6T6V5,A0A1D6FUG4,A0A1D6L6V2,K7V4Q5,B4FST4,C0PFK3,A0A1D6HKC3,B4FDY6,B6TNX7,B6UCR8,A0A1D6IP29,Q8W523,A0A1D6KQU5,C0PMJ0,B6SSZ0,A0A1D…	1	1	1
GO:0008094	DNA-dependent ATPase activity	F	5	5	1733	1733	0.00288517	0.00288517	over	A0A1D6GET7,A0A1D6I196,B7ZXC9,B4F9I2,C4J073	A0A1D6GET7,A0A1D6I196,B7ZXC9,B4F9I2,C4J073	1	1	1
GO:0032272	negative regulation of protein polymerization	P	1	1	1733	1733	0.000577034	0.000577034	over	A0A1D6P5E8	A0A1D6P5E8	1	1	1
GO:0004340	glucokinase activity	F	1	1	1733	1733	0.000577034	0.000577034	over	A0A1D6NCX2	A0A1D6NCX2	1	1	1
GO:0004491	methylmalonate-semialdehyde dehydrogenase (acylating) activity	F	1	1	1733	1733	0.000577034	0.000577034	over	A0A1D6HUQ5	A0A1D6HUQ5	1	1	1
GO:0051752	phosphoglucan, water dikinase activity	F	1	1	1733	1733	0.000577034	0.000577034	over	A0A1D6IVK7	A0A1D6IVK7	1	1	1
GO:0009168	purine ribonucleoside monophosphate biosynthetic process	P	13	13	1733	1733	0.00750144	0.00750144	over	A0A1D6JIN2,B6SKW5,A0A1D6M0B4,A0A1D6M5J5,Q1KKB1,A0A1D6NFC1,C0HF32,B6TBW2,D2JSP9,A0A1D6JT22,B6TC18,A0A1D6IP65,O24578	A0A1D6JIN2,B6SKW5,A0A1D6M0B4,A0A1D6M5J5,Q1KKB1,A0A1D6NFC1,C0HF32,B6TBW2,D2JSP9,A0A1D6JT22,B6TC18,A0A1D6IP65,O24578	1	1	1
GO:0015992	proton transport	P	21	21	1733	1733	0.0121177	0.0121177	over	A0A1D6EP71,A0A096QP97,Q1KKB1,A0A1D6NFC1,C0HF32,B6TBW2,D2JSP9,A0A1D6JT22,B6TC18,C0PHC0,B4FRC2,B6T2T0,B4FSJ1,B6T9C0,Q43271,A0A1D6MV33,Q43243,A0A286KBP9,A0A1D6LSP8,A0A1D6QRV9,A0A1D6LZ61	A0A1D6EP71,A0A096QP97,Q1KKB1,A0A1D6NFC1,C0HF32,B6TBW2,D2JSP9,A0A1D6JT22,B6TC18,C0PHC0,B4FRC2,B6T2T0,B4FSJ1,B6T9C0,Q43271,A0A1D6MV33,Q43243,A0A286KBP9,A0A1D6LSP8,A0A1D6QRV9,A0A1D6LZ61	1	1	1
GO:0009124	nucleoside monophosphate biosynthetic process	P	19	19	1733	1733	0.0109636	0.0109636	over	A0A1D6JIN2,B6SKW5,A0A1D6M0B4,A0A1D6M5J5,A0A1D6PSY8,A0A1D6GZE3,Q1KKB1,A0A1D6NFC1,C0HF32,B6TBW2,D2JSP9,A0A1D6JT22,B6TC18,A0A1D6IP65,A0A1D6G4I9,Q9LKI4,A0A1D6N1C9,A0A1D6GXN7,O24578	A0A1D6JIN2,B6SKW5,A0A1D6M0B4,A0A1D6M5J5,A0A1D6PSY8,A0A1D6GZE3,Q1KKB1,A0A1D6NFC1,C0HF32,B6TBW2,D2JSP9,A0A1D6JT22,B6TC18,A0A1D6IP65,A0A1D6G4I9,Q9LKI4,A0A1D6N1C9,A0A1D6GXN7,O24578	1	1	1
GO:0010628	positive regulation of gene expression	P	4	4	1733	1733	0.00230814	0.00230814	over	B4F9N8,P80639,C0PM91,B4G1E1	B4F9N8,P80639,C0PM91,B4G1E1	1	1	1
GO:0005536	glucose binding	F	2	2	1733	1733	0.00115407	0.00115407	over	A0A1D6NCX2,B4FB85	A0A1D6NCX2,B4FB85	1	1	1
GO:0051051	negative regulation of transport	P	1	1	1733	1733	0.000577034	0.000577034	over	A0A1D6KQ74	A0A1D6KQ74	1	1	1
GO:0004435	phosphatidylinositol phospholipase C activity	F	1	1	1733	1733	0.000577034	0.000577034	over	A0A1D6IP65	A0A1D6IP65	1	1	1
GO:0043331	response to dsRNA	P	1	1	1733	1733	0.000577034	0.000577034	over	D0EYF3	D0EYF3	1	1	1
GO:0099132	ATP hydrolysis coupled cation transmembrane transport	P	5	5	1733	1733	0.00288517	0.00288517	over	C0PHC0,B4FRC2,B6T2T0,B4FSJ1,B6T9C0	C0PHC0,B4FRC2,B6T2T0,B4FSJ1,B6T9C0	1	1	1
GO:0009132	nucleoside diphosphate metabolic process	P	18	18	1733	1733	0.0103866	0.0103866	over	B4G0K4,Q84JX6,P08735,B4FAL9,B4FWP0,K7V794,B6T3P9,A0A1D6M7C2,C0PE24,B4FHH4,A0A1D6NCX2,B6UE86,K7UY19,B4G0N0,B4FB85,A0A1D6ESW5,A0A1D6I645,B6TN98	B4G0K4,Q84JX6,P08735,B4FAL9,B4FWP0,K7V794,B6T3P9,A0A1D6M7C2,C0PE24,B4FHH4,A0A1D6NCX2,B6UE86,K7UY19,B4G0N0,B4FB85,A0A1D6ESW5,A0A1D6I645,B6TN98	1	1	1
GO:0016579	protein deubiquitination	P	5	5	1733	1733	0.00288517	0.00288517	over	A0A1D6IUI8,A0A1D6F9P9,A0A1D6FF42,B6T6V5,A0A1D6Q1V9	A0A1D6IUI8,A0A1D6F9P9,A0A1D6FF42,B6T6V5,A0A1D6Q1V9	1	1	1
GO:0098657	import into cell	P	3	3	1733	1733	0.0017311	0.0017311	over	B4FAZ6,A0A1D6QLL6,A0A1D6JKX1	B4FAZ6,A0A1D6QLL6,A0A1D6JKX1	1	1	1
GO:0000139	Golgi membrane	C	9	9	1733	1733	0.00519331	0.00519331	over	A0A1D6GJK6,B8A2Z3,A0A1D6H785,A0A1D6LL22,B4G0V4,A0A1D6MXN8,B4F918,B6SZK9,A0A1D6N303	A0A1D6GJK6,B8A2Z3,A0A1D6H785,A0A1D6LL22,B4G0V4,A0A1D6MXN8,B4F918,B6SZK9,A0A1D6N303	1	1	1
GO:0048827	phyllome development	P	1	1	1733	1733	0.000577034	0.000577034	over	C0PB60	C0PB60	1	1	1
GO:0051287	NAD binding	F	25	25	1733	1733	0.0144259	0.0144259	over	P08735,B6U310,B4FS87,A0A1D6LWN2,A0A1Q0YML2,B6T7A4,B4FLJ3,K7V067,B4FN97,A0A1D6DW07,B6T9P0,B7ZYX8,B6T440,A0A1D6H1J8,B6TRR5,B4FAD4,B4FTC8,A0A1D6N099,B6SKK1,B6T588,A0A1D6NCX6,A0A1D6GGM0,A0A1D6M252,K7V9Q3,B6TL24	P08735,B6U310,B4FS87,A0A1D6LWN2,A0A1Q0YML2,B6T7A4,B4FLJ3,K7V067,B4FN97,A0A1D6DW07,B6T9P0,B7ZYX8,B6T440,A0A1D6H1J8,B6TRR5,B4FAD4,B4FTC8,A0A1D6N099,B6SKK1,B6T588,A0A1D6NCX6,A0A1D6GGM0,A0A1D6M252,K7V9Q3,B6TL24	1	1	1
GO:0034250	positive regulation of cellular amide metabolic process	P	1	1	1733	1733	0.000577034	0.000577034	over	P80639	P80639	1	1	1
GO:0001067	regulatory region nucleic acid binding	F	1	1	1733	1733	0.000577034	0.000577034	over	C0PM91	C0PM91	1	1	1
GO:0048038	quinone binding	F	2	2	1733	1733	0.00115407	0.00115407	over	K7V9Q3,C0PG05	K7V9Q3,C0PG05	1	1	1
GO:0016775	phosphotransferase activity, nitrogenous group as acceptor	F	1	1	1733	1733	0.000577034	0.000577034	over	A0A1D6KQ74	A0A1D6KQ74	1	1	1
GO:0009812	flavonoid metabolic process	P	1	1	1733	1733	0.000577034	0.000577034	over	P51108	P51108	1	1	1
GO:0016779	nucleotidyltransferase activity	F	17	17	1733	1733	0.00980958	0.00980958	over	A0A1D6NA11,A0A1D6DWV6,B4F8W6,A0A1D6IAT0,B4F7T8,B6SRJ5,P55241,D3YKV1,Q3SAE3,A0A0P0HX16,Q947B9,Q941P2,P55234,A5GZ73,A0A1D6HXQ3,C4JAC1,A0A1D6I0M6	A0A1D6NA11,A0A1D6DWV6,B4F8W6,A0A1D6IAT0,B4F7T8,B6SRJ5,P55241,D3YKV1,Q3SAE3,A0A0P0HX16,Q947B9,Q941P2,P55234,A5GZ73,A0A1D6HXQ3,C4JAC1,A0A1D6I0M6	1	1	1
GO:0070897	DNA-templated transcriptional preinitiation complex assembly	P	1	1	1733	1733	0.000577034	0.000577034	over	A0A1D6ETX5	A0A1D6ETX5	1	1	1
GO:0022626	cytosolic ribosome	C	6	6	1733	1733	0.0034622	0.0034622	over	B4FL64,A0A1D6H153,A0A1D6PI63,B6TAQ5,B6UG10,B6SSF3	B4FL64,A0A1D6H153,A0A1D6PI63,B6TAQ5,B6UG10,B6SSF3	1	1	1
GO:0043243	positive regulation of protein complex disassembly	P	1	1	1733	1733	0.000577034	0.000577034	over	P80639	P80639	1	1	1
GO:0004857	enzyme inhibitor activity	F	5	5	1733	1733	0.00288517	0.00288517	over	A0A1Z1GDQ9,B6UHB4,B4FV48,B8A2X5,A0A1D6HWN4	A0A1Z1GDQ9,B6UHB4,B4FV48,B8A2X5,A0A1D6HWN4	1	1	1
GO:0099512	supramolecular fiber	C	11	11	1733	1733	0.00634737	0.00634737	over	A0A1R3MJR7,Q43697,Q41784,C0PA67,C4JBJ2,C0PH85,C0PKT5,K7VKH1,A0A1D6L2U9,Q41874,B6TCI7	A0A1R3MJR7,Q43697,Q41784,C0PA67,C4JBJ2,C0PH85,C0PKT5,K7VKH1,A0A1D6L2U9,Q41874,B6TCI7	1	1	1
GO:0071669	plant-type cell wall organization or biogenesis	P	1	1	1733	1733	0.000577034	0.000577034	over	B4FQX1	B4FQX1	1	1	1
GO:0046051	UTP metabolic process	P	1	1	1733	1733	0.000577034	0.000577034	over	A0A0A7DIX5	A0A0A7DIX5	1	1	1
GO:0042255	ribosome assembly	P	3	3	1733	1733	0.0017311	0.0017311	over	B6SSF3,A0A1D6LDL7,Q08069	B6SSF3,A0A1D6LDL7,Q08069	1	1	1
GO:0008408	3'-5' exonuclease activity	F	1	1	1733	1733	0.000577034	0.000577034	over	A0A1D6NJW0	A0A1D6NJW0	1	1	1
GO:0006733	oxidoreduction coenzyme metabolic process	P	28	28	1733	1733	0.016157	0.016157	over	B4G0K4,Q84JX6,P08735,B4FAL9,B4FWP0,K7V794,B6T3P9,A0A1D6M7C2,C0PE24,B4FHH4,A0A1D6NCX2,B6UE86,K7UY19,B4G0N0,B4FB85,A0A1D6ESW5,A0A1D6I645,A0A1D6LJP0,O81237,B4FRC9,K7TVZ1,B4FD03,B6TX10,C0PMR3,B6SWV1,B6U0H2,B6TIR4,B4FZV8	B4G0K4,Q84JX6,P08735,B4FAL9,B4FWP0,K7V794,B6T3P9,A0A1D6M7C2,C0PE24,B4FHH4,A0A1D6NCX2,B6UE86,K7UY19,B4G0N0,B4FB85,A0A1D6ESW5,A0A1D6I645,A0A1D6LJP0,O81237,B4FRC9,K7TVZ1,B4FD03,B6TX10,C0PMR3,B6SWV1,B6U0H2,B6TIR4,B4FZV8	1	1	1
GO:0043436	oxoacid metabolic process	P	186	186	1733	1733	0.107328	0.107328	over	A0A1D6I6V1,B6TRS1,K7V902,A0A1D6LA97,B4F8P4,K7WHC8,A0A1D6EFN9,A0A1D6ESW5,A0A1Q1BYA0,A0A1D6FQF0,E9NQE5,C5IHD1,C5IHD3,C5IHD0,A0A1D6FQH4,A0A1D6M416,C5IHF0,A0A1D6FQH6,A0A1D6M445,A0A1D6H6Z1,A0A1D6QQE1,B4G0K4,Q84JX6,P08735,B4FAL9,B4FWP0,K7V794,B6T3P9,A0A1D6M7C2,C0PE24,B4FHH4,A0A1D6NCX2,B6UE86,K7UY19,B4G0N0,B4FB85,A0A1D6I645,Q9SAZ6,A0A1D6QPU0,A0A1D6I1V4,A0A1D6H5Z9,A0A1D6GBA2,B4FLJ3,K7V067,B4FN97,A0A1D6LL…	A0A1D6I6V1,B6TRS1,K7V902,A0A1D6LA97,B4F8P4,K7WHC8,A0A1D6EFN9,A0A1D6ESW5,A0A1Q1BYA0,A0A1D6FQF0,E9NQE5,C5IHD1,C5IHD3,C5IHD0,A0A1D6FQH4,A0A1D6M416,C5IHF0,A0A1D6FQH6,A0A1D6M445,A0A1D6H6Z1,A0A1D6QQE1,B4G0K4,Q84JX6,P08735,B4FAL9,B4FWP0,K7V794,B6T3P9,A0A1D6M7C2,C0PE24,B4FHH4,A0A1D6NCX2,B6UE86,K7UY19,B4G0N0,B4FB85,A0A1D6I645,Q9SAZ6,A0A1D6QPU0,A0A1D6I1V4,A0A1D6H5Z9,A0A1D6GBA2,B4FLJ3,K7V067,B4FN97,A0A1D6LL…	1	1	1
GO:0016278	lysine N-methyltransferase activity	F	1	1	1733	1733	0.000577034	0.000577034	over	A0A1D6MFV3	A0A1D6MFV3	1	1	1
GO:0140097	catalytic activity, acting on DNA	F	6	6	1733	1733	0.0034622	0.0034622	over	A0A1D6ETI9,A0A1D6NA11,A0A1D6GET7,A0A1D6I196,B7ZXC9,B4F9I2	A0A1D6ETI9,A0A1D6NA11,A0A1D6GET7,A0A1D6I196,B7ZXC9,B4F9I2	1	1	1
GO:0055044	symplast	C	8	8	1733	1733	0.00461627	0.00461627	over	B4G0K4,H2BJB6,B6TZD1,B6U9E1,A0A1D6I0N3,A0A1D6K268,A0A1D6M2Q1,B6UIE1	B4G0K4,H2BJB6,B6TZD1,B6U9E1,A0A1D6I0N3,A0A1D6K268,A0A1D6M2Q1,B6UIE1	1	1	1
GO:0016469	proton-transporting two-sector ATPase complex	C	11	11	1733	1733	0.00634737	0.00634737	over	B6T2T0,A0A1D6NFC1,C0HF32,D2JSP9,B6TC18,B4FRC2,C0PHC0,B4FSJ1,B6T9C0,Q1KKB1,A0A1D6JT22	B6T2T0,A0A1D6NFC1,C0HF32,D2JSP9,B6TC18,B4FRC2,C0PHC0,B4FSJ1,B6T9C0,Q1KKB1,A0A1D6JT22	1	1	1
GO:0019427	acetyl-CoA biosynthetic process from acetate	P	1	1	1733	1733	0.000577034	0.000577034	over	A0A1D6DQG3	A0A1D6DQG3	1	1	1
GO:0031228	intrinsic component of Golgi membrane	C	1	1	1733	1733	0.000577034	0.000577034	over	A0A1D6GJK6	A0A1D6GJK6	1	1	1
GO:0016471	vacuolar proton-transporting V-type ATPase complex	C	1	1	1733	1733	0.000577034	0.000577034	over	B4FRC2	B4FRC2	1	1	1
GO:0034766	negative regulation of ion transmembrane transport	P	1	1	1733	1733	0.000577034	0.000577034	over	A0A1D6KQ74	A0A1D6KQ74	1	1	1
GO:0006536	glutamate metabolic process	P	3	3	1733	1733	0.0017311	0.0017311	over	A0A1D6G294,C0PCC7,B9TST3	A0A1D6G294,C0PCC7,B9TST3	1	1	1
GO:0009639	response to red or far red light	P	1	1	1733	1733	0.000577034	0.000577034	over	A0A1D6I0N3	A0A1D6I0N3	1	1	1
GO:0043492	ATPase activity, coupled to movement of substances	F	16	16	1733	1733	0.00923254	0.00923254	over	C0PHC0,B4FRC2,B6T2T0,Q1KKB1,A0A1D6NFC1,C0HF32,B6TBW2,A0A1D6JT22,B4FVD6,A0A1D6KIR5,A0A1D6LIS4,A0A1D6QHD5,Q43271,A0A1D6MV33,Q43243,A0A286KBP9	C0PHC0,B4FRC2,B6T2T0,Q1KKB1,A0A1D6NFC1,C0HF32,B6TBW2,A0A1D6JT22,B4FVD6,A0A1D6KIR5,A0A1D6LIS4,A0A1D6QHD5,Q43271,A0A1D6MV33,Q43243,A0A286KBP9	1	1	1
GO:0006168	adenine salvage	P	2	2	1733	1733	0.00115407	0.00115407	over	A0A1D6Q4V8,B4FS03	A0A1D6Q4V8,B4FS03	1	1	1
GO:0019145	aminobutyraldehyde dehydrogenase activity	F	1	1	1733	1733	0.000577034	0.000577034	over	C6KEM4	C6KEM4	1	1	1
GO:0016442	RISC complex	C	2	2	1733	1733	0.00115407	0.00115407	over	A0A1D6Q2J6,A0A1D6H9E9	A0A1D6Q2J6,A0A1D6H9E9	1	1	1
GO:0004459	L-lactate dehydrogenase activity	F	1	1	1733	1733	0.000577034	0.000577034	over	B4FEG4	B4FEG4	1	1	1
GO:0006112	energy reserve metabolic process	P	14	14	1733	1733	0.00807848	0.00807848	over	P55241,D3YKV1,Q3SAE3,A0A0P0HX16,O81387,Q947B9,Q941P2,P55234,A0A1D6EBQ6,Q84P42,A5GZ73,Q84XW7,Q84QF3,Q7Y0M0	P55241,D3YKV1,Q3SAE3,A0A0P0HX16,O81387,Q947B9,Q941P2,P55234,A0A1D6EBQ6,Q84P42,A5GZ73,Q84XW7,Q84QF3,Q7Y0M0	1	1	1
GO:0009089	lysine biosynthetic process via diaminopimelate	P	4	4	1733	1733	0.00230814	0.00230814	over	P49079,P26259,B4FQ56,C4IZ68	P49079,P26259,B4FQ56,C4IZ68	1	1	1
GO:0009070	serine family amino acid biosynthetic process	P	6	6	1733	1733	0.0034622	0.0034622	over	P80608,A0A1D6FCB3,C0PCX2,A0A1D6DW07,B4FRI1,B6SKK1	P80608,A0A1D6FCB3,C0PCX2,A0A1D6DW07,B4FRI1,B6SKK1	1	1	1
GO:0004175	endopeptidase activity	F	26	26	1733	1733	0.0150029	0.0150029	over	C0HF77,A0A1D6IP29,B6TY18,A0A1D6FPN2,B6SWW5,B6T706,A0A1D6FKG0,A0A1D6NLC5,C0P559,B4FW57,Q7M1Z8,K7VKM2,K7VZS5,B4FNK1,K7V4Q5,A0A1D6ESS7,A0A1D6GK60,A0A1D6PJW1,C0PFK3,A0A1D6HWI8,A0A1D6NV83,B4FDY6,B6T9F7,B6TNX7,B6UCR8,K7VWA7	C0HF77,A0A1D6IP29,B6TY18,A0A1D6FPN2,B6SWW5,B6T706,A0A1D6FKG0,A0A1D6NLC5,C0P559,B4FW57,Q7M1Z8,K7VKM2,K7VZS5,B4FNK1,K7V4Q5,A0A1D6ESS7,A0A1D6GK60,A0A1D6PJW1,C0PFK3,A0A1D6HWI8,A0A1D6NV83,B4FDY6,B6T9F7,B6TNX7,B6UCR8,K7VWA7	1	1	1
GO:0045229	external encapsulating structure organization	P	4	4	1733	1733	0.00230814	0.00230814	over	B8A2X5,B4G1Z2,A0A1D6IKN7,A0A1D6N303	B8A2X5,B4G1Z2,A0A1D6IKN7,A0A1D6N303	1	1	1
GO:0042742	defense response to bacterium	P	6	6	1733	1733	0.0034622	0.0034622	over	A0A097PRD7,A0A1D6MFS8,A0A1D6MFS9,C0PEJ4,B4F9N8,C0PEI9	A0A097PRD7,A0A1D6MFS8,A0A1D6MFS9,C0PEJ4,B4F9N8,C0PEI9	1	1	1
GO:0019888	protein phosphatase regulator activity	F	2	2	1733	1733	0.00115407	0.00115407	over	C0PBF4,C4J4T0	C0PBF4,C4J4T0	1	1	1
GO:0004673	protein histidine kinase activity	F	1	1	1733	1733	0.000577034	0.000577034	over	A0A1D6KQ74	A0A1D6KQ74	1	1	1
GO:0016289	CoA hydrolase activity	F	1	1	1733	1733	0.000577034	0.000577034	over	B6TN48	B6TN48	1	1	1
GO:0004829	threonine-tRNA ligase activity	F	1	1	1733	1733	0.000577034	0.000577034	over	A0A1D6GKX8	A0A1D6GKX8	1	1	1
GO:0010604	positive regulation of macromolecule metabolic process	P	4	4	1733	1733	0.00230814	0.00230814	over	B4G1E1,B4F9N8,P80639,C0PM91	B4G1E1,B4F9N8,P80639,C0PM91	1	1	1
GO:0042625	ATPase coupled ion transmembrane transporter activity	F	13	13	1733	1733	0.00750144	0.00750144	over	C0PHC0,B4FRC2,B6T2T0,Q1KKB1,A0A1D6NFC1,C0HF32,B6TBW2,A0A1D6JT22,A0A1D6QHD5,Q43271,A0A1D6MV33,Q43243,A0A286KBP9	C0PHC0,B4FRC2,B6T2T0,Q1KKB1,A0A1D6NFC1,C0HF32,B6TBW2,A0A1D6JT22,A0A1D6QHD5,Q43271,A0A1D6MV33,Q43243,A0A286KBP9	1	1	1
GO:1901879	regulation of protein depolymerization	P	1	1	1733	1733	0.000577034	0.000577034	over	A0A1D6P5E8	A0A1D6P5E8	1	1	1
GO:0046470	phosphatidylcholine metabolic process	P	1	1	1733	1733	0.000577034	0.000577034	over	K7VKS0	K7VKS0	1	1	1
GO:0000184	nuclear-transcribed mRNA catabolic process, nonsense-mediated decay	P	1	1	1733	1733	0.000577034	0.000577034	over	A0A1D6L3E7	A0A1D6L3E7	1	1	1
GO:0097305	response to alcohol	P	4	4	1733	1733	0.00230814	0.00230814	over	B6U2V3,K7TVZ1,B6TX10,B8A0U2	B6U2V3,K7TVZ1,B6TX10,B8A0U2	1	1	1
GO:0022406	membrane docking	P	4	4	1733	1733	0.00230814	0.00230814	over	C0HI04,A0A1D6INL1,C0P432,A0A1D6MUJ1	C0HI04,A0A1D6INL1,C0P432,A0A1D6MUJ1	1	1	1
GO:0042401	cellular biogenic amine biosynthetic process	P	4	4	1733	1733	0.00230814	0.00230814	over	A0A1D6LA97,B4F8P4,K7WHC8,C0P2Y6	A0A1D6LA97,B4F8P4,K7WHC8,C0P2Y6	1	1	1
GO:0070127	tRNA aminoacylation for mitochondrial protein translation	P	1	1	1733	1733	0.000577034	0.000577034	over	K7TY03	K7TY03	1	1	1
GO:0016998	cell wall macromolecule catabolic process	P	2	2	1733	1733	0.00115407	0.00115407	over	B6SZC6,Q6JBP8	B6SZC6,Q6JBP8	1	1	1
GO:0042579	microbody	C	5	5	1733	1733	0.00288517	0.00288517	over	A0A1D6QNT3,B4FBF2,B6U310,A0A1D6DYL5,A0A1D6LK69	A0A1D6QNT3,B4FBF2,B6U310,A0A1D6DYL5,A0A1D6LK69	1	1	1
GO:0055067	monovalent inorganic cation homeostasis	P	1	1	1733	1733	0.000577034	0.000577034	over	A0A1D6LHN0	A0A1D6LHN0	1	1	1
GO:0005096	GTPase activator activity	F	1	1	1733	1733	0.000577034	0.000577034	over	A0A1D6GN92	A0A1D6GN92	1	1	1
GO:1902222	erythrose 4-phosphate/phosphoenolpyruvate family amino acid catabolic process	P	1	1	1733	1733	0.000577034	0.000577034	over	C0PMJ0	C0PMJ0	1	1	1
GO:0016071	mRNA metabolic process	P	7	7	1733	1733	0.00403924	0.00403924	over	A0A1D6L3E7,K7V792,A0A1D6GPS2,A0A1D6GYZ2,A0A1D6LE72,B6U1P3,A0A1D6K2V5	A0A1D6L3E7,K7V792,A0A1D6GPS2,A0A1D6GYZ2,A0A1D6LE72,B6U1P3,A0A1D6K2V5	1	1	1
GO:0043023	ribosomal large subunit binding	F	1	1	1733	1733	0.000577034	0.000577034	over	A0A1D6IYG6	A0A1D6IYG6	1	1	1
GO:0004055	argininosuccinate synthase activity	F	1	1	1733	1733	0.000577034	0.000577034	over	K7TZ51	K7TZ51	1	1	1
GO:0004416	hydroxyacylglutathione hydrolase activity	F	1	1	1733	1733	0.000577034	0.000577034	over	B6T2Y2	B6T2Y2	1	1	1
GO:0006528	asparagine metabolic process	P	1	1	1733	1733	0.000577034	0.000577034	over	A0A1D6NY88	A0A1D6NY88	1	1	1
GO:0009892	negative regulation of metabolic process	P	12	12	1733	1733	0.00692441	0.00692441	over	A0A1D6L3E7,D0EYF3,A0A060CZB9,B8A0U2,B8QXF1,A0A1D6Q2J6,A0A1D6H9E9,A0A1D6MQR1,A0A1D6MEK7,A0A1D6N3T0,K7UYM2,P49106	A0A1D6L3E7,D0EYF3,A0A060CZB9,B8A0U2,B8QXF1,A0A1D6Q2J6,A0A1D6H9E9,A0A1D6MQR1,A0A1D6MEK7,A0A1D6N3T0,K7UYM2,P49106	1	1	1
GO:0005777	peroxisome	C	5	5	1733	1733	0.00288517	0.00288517	over	A0A1D6LK69,A0A1D6QNT3,B4FBF2,B6U310,A0A1D6DYL5	A0A1D6LK69,A0A1D6QNT3,B4FBF2,B6U310,A0A1D6DYL5	1	1	1
GO:0004872	receptor activity	F	1	1	1733	1733	0.000577034	0.000577034	over	A0A1D6KQ74	A0A1D6KQ74	1	1	1
GO:0009086	methionine biosynthetic process	P	5	5	1733	1733	0.00288517	0.00288517	over	B6TZD1,B4G0F3,P49079,Q8W529,A0A1D6GL76	B6TZD1,B4G0F3,P49079,Q8W529,A0A1D6GL76	1	1	1
GO:0008483	transaminase activity	F	12	12	1733	1733	0.00692441	0.00692441	over	O82443,B4FUH2,B8A0T6,B6TRS1,B4FRI1,A0A1D6KCZ2,A0A1D6DZK8,C4J030,A0A1D6JQ63,B4FQ44,A0A1D6JZR5,K7URA3	O82443,B4FUH2,B8A0T6,B6TRS1,B4FRI1,A0A1D6KCZ2,A0A1D6DZK8,C4J030,A0A1D6JQ63,B4FQ44,A0A1D6JZR5,K7URA3	1	1	1
GO:0044106	cellular amine metabolic process	P	4	4	1733	1733	0.00230814	0.00230814	over	A0A1D6LA97,B4F8P4,K7WHC8,C0P2Y6	A0A1D6LA97,B4F8P4,K7WHC8,C0P2Y6	1	1	1
GO:0044271	cellular nitrogen compound biosynthetic process	P	195	195	1733	1733	0.112522	0.112522	over	A0A1D6LA97,B4F8P4,K7WHC8,K7VAS4,C0P790,A0A096RFR6,A0A1D6DXG8,B4FBV8,B6TRV3,A0A1D6MF48,A0A1D6HT03,B4FWK0,B6SHE0,B4FRD9,A0A1D6QBN2,A0A1D6DZR9,B6TAJ9,B4FFH8,A0A1D6Q4V8,B4FS03,A0A1D6JIN2,B6SKW5,A0A0A7DIX5,A0A1D6M0B4,A0A1D6M5J5,A0A1D6G4I9,Q9LKI4,A0A1D6N1C9,B6TA70,A0A1D6Q0A4,A0A1D6PSY8,B6TN98,A0A1D6F0N8,B7ZXC9,C4JBU6,B6THZ2,C0PM91,A0A060D7Z5,A0A1D6DWV6,A0A1D6EAN3,A0A1D6IBB1,B4F9I2,B6TRY4,B4FNK1,A0A1D6J…	A0A1D6LA97,B4F8P4,K7WHC8,K7VAS4,C0P790,A0A096RFR6,A0A1D6DXG8,B4FBV8,B6TRV3,A0A1D6MF48,A0A1D6HT03,B4FWK0,B6SHE0,B4FRD9,A0A1D6QBN2,A0A1D6DZR9,B6TAJ9,B4FFH8,A0A1D6Q4V8,B4FS03,A0A1D6JIN2,B6SKW5,A0A0A7DIX5,A0A1D6M0B4,A0A1D6M5J5,A0A1D6G4I9,Q9LKI4,A0A1D6N1C9,B6TA70,A0A1D6Q0A4,A0A1D6PSY8,B6TN98,A0A1D6F0N8,B7ZXC9,C4JBU6,B6THZ2,C0PM91,A0A060D7Z5,A0A1D6DWV6,A0A1D6EAN3,A0A1D6IBB1,B4F9I2,B6TRY4,B4FNK1,A0A1D6J…	1	1	1
GO:0051186	cofactor metabolic process	P	46	46	1733	1733	0.0265436	0.0265436	over	A0A1D6EFN9,A0A1D6ESW5,B4G0K4,Q84JX6,P08735,B4FAL9,B4FWP0,K7V794,B6T3P9,A0A1D6M7C2,C0PE24,B4FHH4,A0A1D6NCX2,B6UE86,K7UY19,B4G0N0,B4FB85,A0A1D6I645,A0A1D6LJP0,O81237,B4FRC9,K7TVZ1,B4FD03,B6TX10,C0PMR3,B6SWV1,B6U0H2,B6TIR4,A0A1D6FHW2,B4FIE9,B6UB80,B4FL52,B6T9G7,B4FZV8,A0A1D6I9S9,B8A065,A0A1D6DTN1,B4FU40,B8A054,A0A1D6DQG3,Q9SE94,B6SJQ3,B4FLP7,A0A1D6KCE1,A0A1D6PSY8,A0A096RBT2	A0A1D6EFN9,A0A1D6ESW5,B4G0K4,Q84JX6,P08735,B4FAL9,B4FWP0,K7V794,B6T3P9,A0A1D6M7C2,C0PE24,B4FHH4,A0A1D6NCX2,B6UE86,K7UY19,B4G0N0,B4FB85,A0A1D6I645,A0A1D6LJP0,O81237,B4FRC9,K7TVZ1,B4FD03,B6TX10,C0PMR3,B6SWV1,B6U0H2,B6TIR4,A0A1D6FHW2,B4FIE9,B6UB80,B4FL52,B6T9G7,B4FZV8,A0A1D6I9S9,B8A065,A0A1D6DTN1,B4FU40,B8A054,A0A1D6DQG3,Q9SE94,B6SJQ3,B4FLP7,A0A1D6KCE1,A0A1D6PSY8,A0A096RBT2	1	1	1
GO:0032879	regulation of localization	P	4	4	1733	1733	0.00230814	0.00230814	over	A0A1D6EP71,A0A096QP97,A0A1D6KQ74,Q5EEQ2	A0A1D6EP71,A0A096QP97,A0A1D6KQ74,Q5EEQ2	1	1	1
GO:0098858	actin-based cell projection	C	1	1	1733	1733	0.000577034	0.000577034	over	B4G1E1	B4G1E1	1	1	1
GO:0046185	aldehyde catabolic process	P	1	1	1733	1733	0.000577034	0.000577034	over	B6T2Y2	B6T2Y2	1	1	1
GO:0004643	phosphoribosylaminoimidazolecarboxamide formyltransferase activity	F	1	1	1733	1733	0.000577034	0.000577034	over	A0A1D6DZR9	A0A1D6DZR9	1	1	1
GO:0034614	cellular response to reactive oxygen species	P	1	1	1733	1733	0.000577034	0.000577034	over	B6TZD1	B6TZD1	1	1	1
GO:0030132	clathrin coat of coated pit	C	3	3	1733	1733	0.0017311	0.0017311	over	A0A1D6IQF5,A0A1D6DT47,B4FIZ5	A0A1D6IQF5,A0A1D6DT47,B4FIZ5	1	1	1
GO:0030117	membrane coat	C	23	23	1733	1733	0.0132718	0.0132718	over	A0A1D6IQF5,A0A1D6DT47,B4FIZ5,A0A1D6L1X4,B8A2Z3,A0A1D6MGC6,A0A1D6MR41,B4G0V4,A0A1D6EFK8,A0A1D6EGW5,A0A1D6PSS6,B4F918,A0A1D6J6M5,A0A1D6K3D9,K7WDG3,A0A1D6JKX1,A0A1D6E566,B6TIQ4,C0PFY3,A0A1D6N3A1,A0A1D6H785,A0A1D6LL22,A0A1D6LLP8	A0A1D6IQF5,A0A1D6DT47,B4FIZ5,A0A1D6L1X4,B8A2Z3,A0A1D6MGC6,A0A1D6MR41,B4G0V4,A0A1D6EFK8,A0A1D6EGW5,A0A1D6PSS6,B4F918,A0A1D6J6M5,A0A1D6K3D9,K7WDG3,A0A1D6JKX1,A0A1D6E566,B6TIQ4,C0PFY3,A0A1D6N3A1,A0A1D6H785,A0A1D6LL22,A0A1D6LLP8	1	1	1
GO:0008213	protein alkylation	P	1	1	1733	1733	0.000577034	0.000577034	over	B4F9N8	B4F9N8	1	1	1
GO:0019220	regulation of phosphate metabolic process	P	2	2	1733	1733	0.00115407	0.00115407	over	A0A1D6QT99,P49106	A0A1D6QT99,P49106	1	1	1
GO:0032413	negative regulation of ion transmembrane transporter activity	P	1	1	1733	1733	0.000577034	0.000577034	over	A0A1D6KQ74	A0A1D6KQ74	1	1	1
GO:0090130	tissue migration	P	1	1	1733	1733	0.000577034	0.000577034	over	B4G1E1	B4G1E1	1	1	1
GO:0061135	endopeptidase regulator activity	F	2	2	1733	1733	0.00115407	0.00115407	over	B6UHB4,B4FV48	B6UHB4,B4FV48	1	1	1
GO:0033478	UDP-rhamnose metabolic process	P	1	1	1733	1733	0.000577034	0.000577034	over	B6UIE1	B6UIE1	1	1	1
GO:0006026	aminoglycan catabolic process	P	2	2	1733	1733	0.00115407	0.00115407	over	B6SZC6,Q6JBP8	B6SZC6,Q6JBP8	1	1	1
GO:0003887	DNA-directed DNA polymerase activity	F	1	1	1733	1733	0.000577034	0.000577034	over	A0A1D6NA11	A0A1D6NA11	1	1	1
GO:0052725	inositol-1,3,4-trisphosphate 6-kinase activity	F	1	1	1733	1733	0.000577034	0.000577034	over	B4FBE5	B4FBE5	1	1	1
GO:0006996	organelle organization	P	33	33	1733	1733	0.0190421	0.0190421	over	B6SSF3,A0A1D6N465,C0HGZ5,A0A1D6NFB8,A0A1D6ETI9,Q8L8G5,A0A1D6NVF4,B6TGH8,A0A1D6G4H3,A0A1D6EXJ1,A0A1D6P5E8,Q41764,B6T5N9,B6T236,A0A1D6L2Q1,A0A1D6GM07,A0A1D6GET7,A0A1D6I196,B6U4D3,A0A1D6GHI1,A0A1D6M6Z6,Q41874,O49975,A0A1D6L1Q8,B6SSY2,K7W532,A0A1D6LK69,B4FUV9,Q08069,A0A1D6LDL7,A0A1D6MXN8,B4F918,B4F9N8	B6SSF3,A0A1D6N465,C0HGZ5,A0A1D6NFB8,A0A1D6ETI9,Q8L8G5,A0A1D6NVF4,B6TGH8,A0A1D6G4H3,A0A1D6EXJ1,A0A1D6P5E8,Q41764,B6T5N9,B6T236,A0A1D6L2Q1,A0A1D6GM07,A0A1D6GET7,A0A1D6I196,B6U4D3,A0A1D6GHI1,A0A1D6M6Z6,Q41874,O49975,A0A1D6L1Q8,B6SSY2,K7W532,A0A1D6LK69,B4FUV9,Q08069,A0A1D6LDL7,A0A1D6MXN8,B4F918,B4F9N8	1	1	1
GO:0098656	anion transmembrane transport	P	1	1	1733	1733	0.000577034	0.000577034	over	A0A1D6KQ74	A0A1D6KQ74	1	1	1
GO:0033178	proton-transporting two-sector ATPase complex, catalytic domain	C	9	9	1733	1733	0.00519331	0.00519331	over	C0PHC0,B4FSJ1,B6T9C0,Q1KKB1,A0A1D6JT22,B4FRC2,A0A1D6NFC1,C0HF32,B6T2T0	C0PHC0,B4FSJ1,B6T9C0,Q1KKB1,A0A1D6JT22,B4FRC2,A0A1D6NFC1,C0HF32,B6T2T0	1	1	1
GO:0004314	[acyl-carrier-protein] S-malonyltransferase activity	F	1	1	1733	1733	0.000577034	0.000577034	over	B6TNM0	B6TNM0	1	1	1
GO:0010361	regulation of anion channel activity by blue light	P	1	1	1733	1733	0.000577034	0.000577034	over	A0A1D6KQ74	A0A1D6KQ74	1	1	1
GO:0006596	polyamine biosynthetic process	P	1	1	1733	1733	0.000577034	0.000577034	over	C0P2Y6	C0P2Y6	1	1	1
GO:0052886	9,9'-dicis-carotene:quinone oxidoreductase activity	F	1	1	1733	1733	0.000577034	0.000577034	over	A0A0N7ER80	A0A0N7ER80	1	1	1
GO:0003855	3-dehydroquinate dehydratase activity	F	2	2	1733	1733	0.00115407	0.00115407	over	A0A1D6MTD3,A0A1D6IWN4	A0A1D6MTD3,A0A1D6IWN4	1	1	1
GO:0031406	carboxylic acid binding	F	2	2	1733	1733	0.00115407	0.00115407	over	A0A1D6Q0A4,G4XT52	A0A1D6Q0A4,G4XT52	1	1	1
GO:0005506	iron ion binding	F	8	8	1733	1733	0.00461627	0.00461627	over	C4J602,B7ZZN4,B6TT18,B6SSW8,A0A1D6PP68,B6TKZ7,C0PGU0,G4XT52	C4J602,B7ZZN4,B6TT18,B6SSW8,A0A1D6PP68,B6TKZ7,C0PGU0,G4XT52	1	1	1
GO:0019205	nucleobase-containing compound kinase activity	F	5	5	1733	1733	0.00288517	0.00288517	over	B4FFH8,C0PM74,A0A0A7DIX5,B6TN98,A0A1D6GXN7	B4FFH8,C0PM74,A0A0A7DIX5,B6TN98,A0A1D6GXN7	1	1	1
GO:2000896	amylopectin metabolic process	P	1	1	1733	1733	0.000577034	0.000577034	over	A0A1D6NUU8	A0A1D6NUU8	1	1	1
GO:0009088	threonine biosynthetic process	P	2	2	1733	1733	0.00115407	0.00115407	over	P49079,C4IZ68	P49079,C4IZ68	1	1	1
GO:0005254	chloride channel activity	F	1	1	1733	1733	0.000577034	0.000577034	over	K7TKL2	K7TKL2	1	1	1
GO:0033558	protein deacetylase activity	F	1	1	1733	1733	0.000577034	0.000577034	over	A0A1D6F0N8	A0A1D6F0N8	1	1	1
GO:0009628	response to abiotic stimulus	P	19	19	1733	1733	0.0109636	0.0109636	over	B6T887,B4G0K4,A0A1D6K5Y7,B6U2V3,Q4TZJ2,K7TVZ1,B6TX10,A0A1D6NN07,B6U9E1,P08735,A0A1D6KQ74,A0A1D6I0N3,A0A1D6KQU5,C4JBB8,C0PB60,B6THJ5,C0PDC7,B6TN48,Q42376	B6T887,B4G0K4,A0A1D6K5Y7,B6U2V3,Q4TZJ2,K7TVZ1,B6TX10,A0A1D6NN07,B6U9E1,P08735,A0A1D6KQ74,A0A1D6I0N3,A0A1D6KQU5,C4JBB8,C0PB60,B6THJ5,C0PDC7,B6TN48,Q42376	1	1	1
GO:0006818	hydrogen transport	P	21	21	1733	1733	0.0121177	0.0121177	over	A0A1D6EP71,A0A096QP97,Q1KKB1,A0A1D6NFC1,C0HF32,B6TBW2,D2JSP9,A0A1D6JT22,B6TC18,C0PHC0,B4FRC2,B6T2T0,B4FSJ1,B6T9C0,Q43271,A0A1D6MV33,Q43243,A0A286KBP9,A0A1D6LSP8,A0A1D6QRV9,A0A1D6LZ61	A0A1D6EP71,A0A096QP97,Q1KKB1,A0A1D6NFC1,C0HF32,B6TBW2,D2JSP9,A0A1D6JT22,B6TC18,C0PHC0,B4FRC2,B6T2T0,B4FSJ1,B6T9C0,Q43271,A0A1D6MV33,Q43243,A0A286KBP9,A0A1D6LSP8,A0A1D6QRV9,A0A1D6LZ61	1	1	1
GO:0007275	multicellular organism development	P	16	16	1733	1733	0.00923254	0.00923254	over	A0A1D6I196,B4FGL3,A0A1D6I0N3,B6TCI7,C0PB60,C0P6D0,B4FTE5,B4F9N8,H2BJB6,B8A0U2,D0EYF3,E3T1X0,O49975,B6U1D7,B4G1E1,A0A1D6J1H9	A0A1D6I196,B4FGL3,A0A1D6I0N3,B6TCI7,C0PB60,C0P6D0,B4FTE5,B4F9N8,H2BJB6,B8A0U2,D0EYF3,E3T1X0,O49975,B6U1D7,B4G1E1,A0A1D6J1H9	1	1	1
GO:0009737	response to abscisic acid	P	4	4	1733	1733	0.00230814	0.00230814	over	B6U2V3,K7TVZ1,B6TX10,B8A0U2	B6U2V3,K7TVZ1,B6TX10,B8A0U2	1	1	1
GO:0070013	intracellular organelle lumen	C	15	15	1733	1733	0.00865551	0.00865551	over	P29185,A0A1D6H6Z1,A0A1D6QQE1,A0A1D6IP29,B6UFZ9,A0A1D6ESW5,P24067,B4FWJ8,B4FHY0,B6U9E1,A0A1D6K5S2,B7ZXC9,B4F9I2,B6U1P3,B6TYV7	P29185,A0A1D6H6Z1,A0A1D6QQE1,A0A1D6IP29,B6UFZ9,A0A1D6ESW5,P24067,B4FWJ8,B4FHY0,B6U9E1,A0A1D6K5S2,B7ZXC9,B4F9I2,B6U1P3,B6TYV7	1	1	1
GO:0047661	amino-acid racemase activity	F	1	1	1733	1733	0.000577034	0.000577034	over	B4FQ56	B4FQ56	1	1	1
GO:0031931	TORC1 complex	C	1	1	1733	1733	0.000577034	0.000577034	over	A0A1D6IQV2	A0A1D6IQV2	1	1	1
GO:0035556	intracellular signal transduction	P	8	8	1733	1733	0.00461627	0.00461627	over	B4F854,A0A1D6FQ36,A0A1D6M4H0,A0A1D6IQV2,A0A1D6JW79,A0A1D6IG09,A0A1D6GJH3,A0A1D6IP65	B4F854,A0A1D6FQ36,A0A1D6M4H0,A0A1D6IQV2,A0A1D6JW79,A0A1D6IG09,A0A1D6GJH3,A0A1D6IP65	1	1	1
GO:0009219	pyrimidine deoxyribonucleotide metabolic process	P	2	2	1733	1733	0.00115407	0.00115407	over	A0A1D6PSY8,B6TN98	A0A1D6PSY8,B6TN98	1	1	1
GO:1902494	catalytic complex	C	50	50	1733	1733	0.0288517	0.0288517	over	K7V794,B6T3P9,B6TYV7,B7ZXC9,B4F9I2,B4FIS2,C0PB60,A0A1D6N099,A0A1D6H6Z1,A0A1D6QQE1,A0A1D6N3I9,A0A1D6G6E5,A0A1D6ECC9,A0A1D6FUG4,A0A1D6L6V2,C0PBF4,C4J4T0,A0A1D6NA11,K7VAS4,A0A1D6KMZ9,A0A1D6QMX6,B6UAD0,A0A1D6HCE3,B4FQ29,C0P4D6,A0A1D6IP54,Q6QP36,B4FTV9,B6TWL4,B4FF65,B6TKH5,A0A1D6PF20,B4FNK1,A0A1D6ESS7,A0A1D6GK60,A0A1D6HWI8,A0A1D6NV83,B6T9F7,K7V4Q5,A0A1D6PJW1,C0PFK3,B4FDY6,B6TNX7,B6UCR8,K7VWA7,A0A1D6DU…	K7V794,B6T3P9,B6TYV7,B7ZXC9,B4F9I2,B4FIS2,C0PB60,A0A1D6N099,A0A1D6H6Z1,A0A1D6QQE1,A0A1D6N3I9,A0A1D6G6E5,A0A1D6ECC9,A0A1D6FUG4,A0A1D6L6V2,C0PBF4,C4J4T0,A0A1D6NA11,K7VAS4,A0A1D6KMZ9,A0A1D6QMX6,B6UAD0,A0A1D6HCE3,B4FQ29,C0P4D6,A0A1D6IP54,Q6QP36,B4FTV9,B6TWL4,B4FF65,B6TKH5,A0A1D6PF20,B4FNK1,A0A1D6ESS7,A0A1D6GK60,A0A1D6HWI8,A0A1D6NV83,B6T9F7,K7V4Q5,A0A1D6PJW1,C0PFK3,B4FDY6,B6TNX7,B6UCR8,K7VWA7,A0A1D6DU…	1	1	1
GO:1902680	positive regulation of RNA biosynthetic process	P	2	2	1733	1733	0.00115407	0.00115407	over	B4F9N8,C0PM91	B4F9N8,C0PM91	1	1	1
GO:0004326	tetrahydrofolylpolyglutamate synthase activity	F	1	1	1733	1733	0.000577034	0.000577034	over	A0A1D6PLH1	A0A1D6PLH1	1	1	1
GO:0008757	S-adenosylmethionine-dependent methyltransferase activity	F	4	4	1733	1733	0.00230814	0.00230814	over	K7VKS0,A0A1D6I6D0,A0A1D6MFV3,A0A1D6FWI7	K7VKS0,A0A1D6I6D0,A0A1D6MFV3,A0A1D6FWI7	1	1	1
GO:0009394	2'-deoxyribonucleotide metabolic process	P	2	2	1733	1733	0.00115407	0.00115407	over	A0A1D6PSY8,B6TN98	A0A1D6PSY8,B6TN98	1	1	1
GO:0046031	ADP metabolic process	P	17	17	1733	1733	0.00980958	0.00980958	over	B4G0K4,Q84JX6,P08735,B4FAL9,B4FWP0,K7V794,B6T3P9,A0A1D6M7C2,C0PE24,B4FHH4,A0A1D6NCX2,B6UE86,K7UY19,B4G0N0,B4FB85,A0A1D6ESW5,A0A1D6I645	B4G0K4,Q84JX6,P08735,B4FAL9,B4FWP0,K7V794,B6T3P9,A0A1D6M7C2,C0PE24,B4FHH4,A0A1D6NCX2,B6UE86,K7UY19,B4G0N0,B4FB85,A0A1D6ESW5,A0A1D6I645	1	1	1
GO:0098660	inorganic ion transmembrane transport	P	19	19	1733	1733	0.0109636	0.0109636	over	Q1KKB1,A0A1D6NFC1,C0HF32,B6TBW2,D2JSP9,A0A1D6JT22,B6TC18,C0PHC0,B4FRC2,B6T2T0,B4FSJ1,B6T9C0,Q43271,A0A1D6MV33,Q43243,A0A286KBP9,A0A1D6LSP8,A0A1D6QRV9,A0A1D6LZ61	Q1KKB1,A0A1D6NFC1,C0HF32,B6TBW2,D2JSP9,A0A1D6JT22,B6TC18,C0PHC0,B4FRC2,B6T2T0,B4FSJ1,B6T9C0,Q43271,A0A1D6MV33,Q43243,A0A286KBP9,A0A1D6LSP8,A0A1D6QRV9,A0A1D6LZ61	1	1	1
GO:0006083	acetate metabolic process	P	1	1	1733	1733	0.000577034	0.000577034	over	A0A1D6DQG3	A0A1D6DQG3	1	1	1
GO:0030523	dihydrolipoamide S-acyltransferase activity	F	2	2	1733	1733	0.00115407	0.00115407	over	A0A1D6H6Z1,A0A1D6QQE1	A0A1D6H6Z1,A0A1D6QQE1	1	1	1
GO:0007015	actin filament organization	P	7	7	1733	1733	0.00403924	0.00403924	over	A0A1D6G4H3,A0A1D6EXJ1,A0A1D6P5E8,Q41764,B6T5N9,B6T236,A0A1D6GHI1	A0A1D6G4H3,A0A1D6EXJ1,A0A1D6P5E8,Q41764,B6T5N9,B6T236,A0A1D6GHI1	1	1	1
GO:0031252	cell leading edge	C	1	1	1733	1733	0.000577034	0.000577034	over	B4G1E1	B4G1E1	1	1	1
GO:0032501	multicellular organismal process	P	16	16	1733	1733	0.00923254	0.00923254	over	O49975,A0A1D6J1H9,A0A1D6I196,B4FGL3,A0A1D6I0N3,B6TCI7,C0PB60,C0P6D0,B4FTE5,B4F9N8,H2BJB6,B8A0U2,D0EYF3,E3T1X0,B6U1D7,B4G1E1	O49975,A0A1D6J1H9,A0A1D6I196,B4FGL3,A0A1D6I0N3,B6TCI7,C0PB60,C0P6D0,B4FTE5,B4F9N8,H2BJB6,B8A0U2,D0EYF3,E3T1X0,B6U1D7,B4G1E1	1	1	1
GO:0044424	intracellular part	C	519	519	1733	1733	0.299481	0.299481	over	C0PBF4,C4J4T0,K7VAS4,A0A1D6KMZ9,A0A1D6QMX6,B6UAD0,A0A1D6HCE3,B4FQ29,C0P4D6,A0A1D6IP54,Q6QP36,B4FTV9,B6TWL4,B4FF65,B6TKH5,A0A1D6PF20,P08735,A0A1D6LJS9,A0A1D6ELH4,A0A1D6M1G2,A0A1D6NR86,C4IYE1,A0A1D6DUN1,A0A1D6ENT5,B6SH83,B6SKA7,A0A1R3MJR7,Q43697,A0A1D6EUJ1,A0A1D6LQQ9,B6UC34,B6UHJ4,Q41784,Q9M7E3,O50018,C4JBJ2,C0PH85,K7WAM2,A0A1D6K5Y7,C0P5C0,K7VEB9,A0A1D6IYG6,K7UCH1,P93805,A0A1D6MIC6,B4F8V9,C0HGT5,P4…	C0PBF4,C4J4T0,K7VAS4,A0A1D6KMZ9,A0A1D6QMX6,B6UAD0,A0A1D6HCE3,B4FQ29,C0P4D6,A0A1D6IP54,Q6QP36,B4FTV9,B6TWL4,B4FF65,B6TKH5,A0A1D6PF20,P08735,A0A1D6LJS9,A0A1D6ELH4,A0A1D6M1G2,A0A1D6NR86,C4IYE1,A0A1D6DUN1,A0A1D6ENT5,B6SH83,B6SKA7,A0A1R3MJR7,Q43697,A0A1D6EUJ1,A0A1D6LQQ9,B6UC34,B6UHJ4,Q41784,Q9M7E3,O50018,C4JBJ2,C0PH85,K7WAM2,A0A1D6K5Y7,C0P5C0,K7VEB9,A0A1D6IYG6,K7UCH1,P93805,A0A1D6MIC6,B4F8V9,C0HGT5,P4…	1	1	1
GO:0022838	substrate-specific channel activity	F	5	5	1733	1733	0.00288517	0.00288517	over	K7TKL2,Q5EEQ2,A0A1D6I2X6,Q9SPD9,Q84RL7	K7TKL2,Q5EEQ2,A0A1D6I2X6,Q9SPD9,Q84RL7	1	1	1
GO:0006664	glycolipid metabolic process	P	1	1	1733	1733	0.000577034	0.000577034	over	A0A1D6KIM9	A0A1D6KIM9	1	1	1
GO:0003989	acetyl-CoA carboxylase activity	F	2	2	1733	1733	0.00115407	0.00115407	over	A0A1D6EDK4,A0A1D6J3D1	A0A1D6EDK4,A0A1D6J3D1	1	1	1
GO:0000278	mitotic cell cycle	P	2	2	1733	1733	0.00115407	0.00115407	over	A0A1D6JSD8,A0A1D6F269	A0A1D6JSD8,A0A1D6F269	1	1	1
GO:0032296	double-stranded RNA-specific ribonuclease activity	F	2	2	1733	1733	0.00115407	0.00115407	over	A0A1D6GM53,A0A1D6N3T0	A0A1D6GM53,A0A1D6N3T0	1	1	1
GO:0030173	integral component of Golgi membrane	C	1	1	1733	1733	0.000577034	0.000577034	over	A0A1D6GJK6	A0A1D6GJK6	1	1	1
GO:0016072	rRNA metabolic process	P	4	4	1733	1733	0.00230814	0.00230814	over	A0A1D6KSX6,B6T4G7,A0A1D6MCY5,B6TYV7	A0A1D6KSX6,B6T4G7,A0A1D6MCY5,B6TYV7	1	1	1
GO:0046496	nicotinamide nucleotide metabolic process	P	28	28	1733	1733	0.016157	0.016157	over	B4G0K4,Q84JX6,P08735,B4FAL9,B4FWP0,K7V794,B6T3P9,A0A1D6M7C2,C0PE24,B4FHH4,A0A1D6NCX2,B6UE86,K7UY19,B4G0N0,B4FB85,A0A1D6ESW5,A0A1D6I645,A0A1D6LJP0,O81237,B4FRC9,K7TVZ1,B4FD03,B6TX10,C0PMR3,B6SWV1,B6U0H2,B6TIR4,B4FZV8	B4G0K4,Q84JX6,P08735,B4FAL9,B4FWP0,K7V794,B6T3P9,A0A1D6M7C2,C0PE24,B4FHH4,A0A1D6NCX2,B6UE86,K7UY19,B4G0N0,B4FB85,A0A1D6ESW5,A0A1D6I645,A0A1D6LJP0,O81237,B4FRC9,K7TVZ1,B4FD03,B6TX10,C0PMR3,B6SWV1,B6U0H2,B6TIR4,B4FZV8	1	1	1
GO:0071702	organic substance transport	P	66	66	1733	1733	0.0380842	0.0380842	over	C0P5C0,K7VEB9,A0A1D6MPN8,B6U4F2,A0A1D6N584,B4FSY4,A0A1D6DTZ0,A0A1D6LHN0,A0A1D6IQF5,A0A1D6L1X4,B8A2Z3,A0A1D6MGC6,A0A1D6MR41,A0A1D6KE02,A0A1D6LCD0,A0A1D6M2S2,A0A1D6H785,A0A1D6MWV6,A0A1D6GCU9,A0A1D6K3D9,A0A1D6Q230,B6TBM1,K7WDG3,A0A1D6LL22,A0A096UGL9,A0A1D6H829,A0A1D6EFK8,A0A1D6JKX1,A0A097PT11,A0A1D6E5A1,A0A1D6EGW5,A0A1D6LLP8,A0A1D6MXN8,A0A1D6PSS6,B6TBT7,B6TG58,B4F918,A0A1D6DT47,A0A1D6E566,A0A1D6LU40…	C0P5C0,K7VEB9,A0A1D6MPN8,B6U4F2,A0A1D6N584,B4FSY4,A0A1D6DTZ0,A0A1D6LHN0,A0A1D6IQF5,A0A1D6L1X4,B8A2Z3,A0A1D6MGC6,A0A1D6MR41,A0A1D6KE02,A0A1D6LCD0,A0A1D6M2S2,A0A1D6H785,A0A1D6MWV6,A0A1D6GCU9,A0A1D6K3D9,A0A1D6Q230,B6TBM1,K7WDG3,A0A1D6LL22,A0A096UGL9,A0A1D6H829,A0A1D6EFK8,A0A1D6JKX1,A0A097PT11,A0A1D6E5A1,A0A1D6EGW5,A0A1D6LLP8,A0A1D6MXN8,A0A1D6PSS6,B6TBT7,B6TG58,B4F918,A0A1D6DT47,A0A1D6E566,A0A1D6LU40…	1	1	1
GO:0009141	nucleoside triphosphate metabolic process	P	32	32	1733	1733	0.0184651	0.0184651	over	B4G0K4,Q84JX6,P08735,B4FAL9,B4FWP0,K7V794,B6T3P9,A0A1D6M7C2,C0PE24,B4FHH4,A0A1D6NCX2,B6UE86,K7UY19,B4G0N0,B4FB85,A0A1D6ESW5,A0A1D6I645,A0A0A7DIX5,Q1KKB1,A0A1D6NFC1,C0HF32,B6TBW2,D2JSP9,A0A1D6JT22,B6TC18,A0A1D6L210,A0A1D6MXC9,A0A1D6GXN7,C0PHC0,A0A1D6H1R6,A0A1D6LSP8,B6T9C0	B4G0K4,Q84JX6,P08735,B4FAL9,B4FWP0,K7V794,B6T3P9,A0A1D6M7C2,C0PE24,B4FHH4,A0A1D6NCX2,B6UE86,K7UY19,B4G0N0,B4FB85,A0A1D6ESW5,A0A1D6I645,A0A0A7DIX5,Q1KKB1,A0A1D6NFC1,C0HF32,B6TBW2,D2JSP9,A0A1D6JT22,B6TC18,A0A1D6L210,A0A1D6MXC9,A0A1D6GXN7,C0PHC0,A0A1D6H1R6,A0A1D6LSP8,B6T9C0	1	1	1
GO:0000151	ubiquitin ligase complex	C	2	2	1733	1733	0.00115407	0.00115407	over	A0A1D6FUG4,A0A1D6L6V2	A0A1D6FUG4,A0A1D6L6V2	1	1	1
GO:0006573	valine metabolic process	P	4	4	1733	1733	0.00230814	0.00230814	over	A0A1Q1A360,C0PC62,Q41769,B6TF69	A0A1Q1A360,C0PC62,Q41769,B6TF69	1	1	1
GO:0005838	proteasome regulatory particle	C	5	5	1733	1733	0.00288517	0.00288517	over	K7UFV4,A0A1D6JDW4,A0A1D6E020,A0A1D6DUX6,B4FCY9	K7UFV4,A0A1D6JDW4,A0A1D6E020,A0A1D6DUX6,B4FCY9	1	1	1
GO:0046033	AMP metabolic process	P	1	1	1733	1733	0.000577034	0.000577034	over	O24578	O24578	1	1	1
GO:0033014	tetrapyrrole biosynthetic process	P	3	3	1733	1733	0.0017311	0.0017311	over	B4FL52,B6T9G7,B8A065	B4FL52,B6T9G7,B8A065	1	1	1
GO:0019203	carbohydrate phosphatase activity	F	2	2	1733	1733	0.00115407	0.00115407	over	A0A1D6FRL6,A0A1D6JKL7	A0A1D6FRL6,A0A1D6JKL7	1	1	1
GO:0046383	dTDP-rhamnose metabolic process	P	1	1	1733	1733	0.000577034	0.000577034	over	B6UIE1	B6UIE1	1	1	1
GO:0009408	response to heat	P	6	6	1733	1733	0.0034622	0.0034622	over	B6THJ5,C0PDC7,B4G0K4,A0A1D6K5Y7,B6U2V3,Q4TZJ2	B6THJ5,C0PDC7,B4G0K4,A0A1D6K5Y7,B6U2V3,Q4TZJ2	1	1	1
GO:0022884	macromolecule transmembrane transporter activity	F	1	1	1733	1733	0.000577034	0.000577034	over	B6TBT7	B6TBT7	1	1	1
GO:0046873	metal ion transmembrane transporter activity	F	2	2	1733	1733	0.00115407	0.00115407	over	Q5EEQ2,A0A1D6QHD5	Q5EEQ2,A0A1D6QHD5	1	1	1
GO:0033500	carbohydrate homeostasis	P	2	2	1733	1733	0.00115407	0.00115407	over	A0A1D6NCX2,B4FB85	A0A1D6NCX2,B4FB85	1	1	1
GO:0050658	RNA transport	P	3	3	1733	1733	0.0017311	0.0017311	over	B6U2V3,A0A1D6K314,A0A1D6K2V5	B6U2V3,A0A1D6K314,A0A1D6K2V5	1	1	1
GO:0004049	anthranilate synthase activity	F	2	2	1733	1733	0.00115407	0.00115407	over	A0A1D6LA97,B4F8P4	A0A1D6LA97,B4F8P4	1	1	1
GO:0003857	3-hydroxyacyl-CoA dehydrogenase activity	F	3	3	1733	1733	0.0017311	0.0017311	over	A0A1D6QNT3,B6UC41,B6U310	A0A1D6QNT3,B6UC41,B6U310	1	1	1
GO:0071704	organic substance metabolic process	P	556	556	1733	1733	0.320831	0.320831	over	B8A1C0,A0A1D6LLS1,B6TA83,B6TFI5,B4FHY0,A0A1D6NA11,A0A1D6I6V1,B6TRS1,K7V902,A0A1D6LA97,B4F8P4,K7WHC8,A0A1D6L3E7,K7V792,A0A1D6JLA4,A0A1D6JSD8,B6TEU8,A0A1D6GPS2,A0A1D6GYZ2,A0A1D6KSX6,A0A1D6ETI9,B6TP06,A0A1D6L9Z2,A0A1D6IKP8,B6TYV7,K7VAS4,C0P790,A0A096RFR6,A0A1D6DXG8,B4FBV8,B6TRV3,A0A1D6MF48,A0A1D6HT03,B4FWK0,B6SHE0,B4FRD9,A0A1D6QBN2,B6TDI9,A0A1D6LWN2,A0A1D6GJ75,A0A096R382,A0A1D6LPQ6,B4FRC9,Q08062,B4F…	B8A1C0,A0A1D6LLS1,B6TA83,B6TFI5,B4FHY0,A0A1D6NA11,A0A1D6I6V1,B6TRS1,K7V902,A0A1D6LA97,B4F8P4,K7WHC8,A0A1D6L3E7,K7V792,A0A1D6JLA4,A0A1D6JSD8,B6TEU8,A0A1D6GPS2,A0A1D6GYZ2,A0A1D6KSX6,A0A1D6ETI9,B6TP06,A0A1D6L9Z2,A0A1D6IKP8,B6TYV7,K7VAS4,C0P790,A0A096RFR6,A0A1D6DXG8,B4FBV8,B6TRV3,A0A1D6MF48,A0A1D6HT03,B4FWK0,B6SHE0,B4FRD9,A0A1D6QBN2,B6TDI9,A0A1D6LWN2,A0A1D6GJ75,A0A096R382,A0A1D6LPQ6,B4FRC9,Q08062,B4F…	1	1	1
GO:0048582	positive regulation of post-embryonic development	P	2	2	1733	1733	0.00115407	0.00115407	over	H2BJB6,B8A0U2	H2BJB6,B8A0U2	1	1	1
GO:0046129	purine ribonucleoside biosynthetic process	P	4	4	1733	1733	0.00230814	0.00230814	over	B4FFH8,A0A1D6JIN2,B6SKW5,A0A0A7DIX5	B4FFH8,A0A1D6JIN2,B6SKW5,A0A0A7DIX5	1	1	1
GO:0032555	purine ribonucleotide binding	F	328	328	1733	1733	0.189267	0.189267	over	A0A1Q1BYA0,A0A1D6FQF0,E9NQE5,C5IHD1,C5IHD3,C5IHD0,C1K9J1,C3UZ63,A0A1D6ES19,A0A1D6I6T8,P55241,A0A1D6LMW9,B6U0V6,A0A1D6GWE1,B6SZ69,P24067,A0A1D6LZY7,B4G0K4,B4FWJ8,A0A1D6KE29,B7ZZ42,A0A1D6FN98,C4J410,A0A1D6N7I4,A0A0B4J303,D3YKV1,C5IHF0,C0PHE3,Q3SAE3,A0A1D6FRN4,A0A0P0HX16,C0P4Q3,A0A1D6LJS9,Q1KKB1,C0PDC7,A0A1D6EDK4,A0A1D6NR86,C4IYE1,A0A1D6FNB8,A0A1D6DUN1,A0A1D6ENT5,B6SH83,B4F989,A0A1D6EUJ1,A0A1D6LQQ9,…	A0A1Q1BYA0,A0A1D6FQF0,E9NQE5,C5IHD1,C5IHD3,C5IHD0,C1K9J1,C3UZ63,A0A1D6ES19,A0A1D6I6T8,P55241,A0A1D6LMW9,B6U0V6,A0A1D6GWE1,B6SZ69,P24067,A0A1D6LZY7,B4G0K4,B4FWJ8,A0A1D6KE29,B7ZZ42,A0A1D6FN98,C4J410,A0A1D6N7I4,A0A0B4J303,D3YKV1,C5IHF0,C0PHE3,Q3SAE3,A0A1D6FRN4,A0A0P0HX16,C0P4Q3,A0A1D6LJS9,Q1KKB1,C0PDC7,A0A1D6EDK4,A0A1D6NR86,C4IYE1,A0A1D6FNB8,A0A1D6DUN1,A0A1D6ENT5,B6SH83,B4F989,A0A1D6EUJ1,A0A1D6LQQ9,…	1	1	1
GO:0006796	phosphate-containing compound metabolic process	P	77	77	1733	1733	0.0444316	0.0444316	over	A0A1D6NR86,A0A1D6KQE9,C0P567,A0A1D6MAI0,H7BRM0,B4G0K4,Q84JX6,P08735,B4FAL9,B4FWP0,K7V794,B6T3P9,A0A1D6M7C2,C0PE24,B4FHH4,A0A1D6NCX2,B6UE86,K7UY19,B4G0N0,B4FB85,A0A1D6ESW5,A0A1D6I645,A0A1D6LJP0,O81237,B4FRC9,K7TVZ1,B4FD03,B6TX10,C0PMR3,B6SWV1,B6U0H2,B6TIR4,A0A1D6DZR9,B6TAJ9,A0A1D6JIN2,B6SKW5,A0A0A7DIX5,A0A1D6M0B4,A0A1D6M5J5,A0A1D6PSY8,B6TN98,K7VKS0,A0A1D6GZE3,B4FZV8,B4FBE5,A0A1D6I9S9,Q1KKB1,A0A1D6…	A0A1D6NR86,A0A1D6KQE9,C0P567,A0A1D6MAI0,H7BRM0,B4G0K4,Q84JX6,P08735,B4FAL9,B4FWP0,K7V794,B6T3P9,A0A1D6M7C2,C0PE24,B4FHH4,A0A1D6NCX2,B6UE86,K7UY19,B4G0N0,B4FB85,A0A1D6ESW5,A0A1D6I645,A0A1D6LJP0,O81237,B4FRC9,K7TVZ1,B4FD03,B6TX10,C0PMR3,B6SWV1,B6U0H2,B6TIR4,A0A1D6DZR9,B6TAJ9,A0A1D6JIN2,B6SKW5,A0A0A7DIX5,A0A1D6M0B4,A0A1D6M5J5,A0A1D6PSY8,B6TN98,K7VKS0,A0A1D6GZE3,B4FZV8,B4FBE5,A0A1D6I9S9,Q1KKB1,A0A1D6…	1	1	1
GO:0012511	monolayer-surrounded lipid storage body	C	4	4	1733	1733	0.00230814	0.00230814	over	B6UH21,B6SIZ2,P21641,B6UGS3	B6UH21,B6SIZ2,P21641,B6UGS3	1	1	1
GO:0043412	macromolecule modification	P	29	29	1733	1733	0.016734	0.016734	over	A0A1D6JLA4,A0A1D6JSD8,B6TEU8,A0A1D6L9Z2,A0A1D6IKP8,B6TYV7,B6TDI9,K7UB20,K7V1I3,A0A1D6E9W6,B6U2F8,A0A1D6HNT1,A0A1D6JC21,B6TCC9,A0A1D6N3I9,A0A1D6G6E5,A0A1D6IUI8,A0A1D6F9P9,A0A1D6FF42,B6T6V5,A0A1D6Q1V9,B4FNC9,B4FA76,A0A1D6L9R2,A0A1D6L9T7,B6TJH0,A0A1D6IVK7,P49106,B4F9N8	A0A1D6JLA4,A0A1D6JSD8,B6TEU8,A0A1D6L9Z2,A0A1D6IKP8,B6TYV7,B6TDI9,K7UB20,K7V1I3,A0A1D6E9W6,B6U2F8,A0A1D6HNT1,A0A1D6JC21,B6TCC9,A0A1D6N3I9,A0A1D6G6E5,A0A1D6IUI8,A0A1D6F9P9,A0A1D6FF42,B6T6V5,A0A1D6Q1V9,B4FNC9,B4FA76,A0A1D6L9R2,A0A1D6L9T7,B6TJH0,A0A1D6IVK7,P49106,B4F9N8	1	1	1
GO:0009718	anthocyanin-containing compound biosynthetic process	P	1	1	1733	1733	0.000577034	0.000577034	over	P51108	P51108	1	1	1
GO:0070407	oxidation-dependent protein catabolic process	P	1	1	1733	1733	0.000577034	0.000577034	over	A0A1D6IP29	A0A1D6IP29	1	1	1
GO:1903792	negative regulation of anion transport	P	1	1	1733	1733	0.000577034	0.000577034	over	A0A1D6KQ74	A0A1D6KQ74	1	1	1
GO:0140053	mitochondrial gene expression	P	1	1	1733	1733	0.000577034	0.000577034	over	K7TY03	K7TY03	1	1	1
GO:0003723	RNA binding	F	129	129	1733	1733	0.0744374	0.0744374	over	A0A1D6LQQ9,K7WAM2,K7TY03,A0A1D6JT82,A0A1D6GYV1,B6SS66,A0A1D6G941,A0A1D6K2V5,K7V792,B7ZX91,B4F9N8,A0A0B4J303,C0PHE3,A0A1D6J4Q8,K7VAS4,A0A1D6EEC4,B4FI21,C0P790,A0A1D6E703,K7TQJ7,A0A1D6IGS0,B6TNU0,A0A096RFR6,A0A1D6JZM1,A0A1D6DXG8,B4FBV8,B6TRV3,A0A1D6MF48,A0A1D6HT03,B4FWK0,P80639,B6T3J2,B6SHE0,A0A1D6EXV3,B4FRD9,B6TT44,B6UD29,A0A1D6ETX5,A0A1D6IE82,B4G0T4,C0P4L3,K7V1U2,B6U0S1,B6TGB2,B6T7G7,A0A1D6M1G2,B…	A0A1D6LQQ9,K7WAM2,K7TY03,A0A1D6JT82,A0A1D6GYV1,B6SS66,A0A1D6G941,A0A1D6K2V5,K7V792,B7ZX91,B4F9N8,A0A0B4J303,C0PHE3,A0A1D6J4Q8,K7VAS4,A0A1D6EEC4,B4FI21,C0P790,A0A1D6E703,K7TQJ7,A0A1D6IGS0,B6TNU0,A0A096RFR6,A0A1D6JZM1,A0A1D6DXG8,B4FBV8,B6TRV3,A0A1D6MF48,A0A1D6HT03,B4FWK0,P80639,B6T3J2,B6SHE0,A0A1D6EXV3,B4FRD9,B6TT44,B6UD29,A0A1D6ETX5,A0A1D6IE82,B4G0T4,C0P4L3,K7V1U2,B6U0S1,B6TGB2,B6T7G7,A0A1D6M1G2,B…	1	1	1
GO:0009864	induced systemic resistance, jasmonic acid mediated signaling pathway	P	2	2	1733	1733	0.00115407	0.00115407	over	A0A1D6MFS8,A0A1D6MFS9	A0A1D6MFS8,A0A1D6MFS9	1	1	1
GO:0009065	glutamine family amino acid catabolic process	P	1	1	1733	1733	0.000577034	0.000577034	over	B6SSZ0	B6SSZ0	1	1	1
GO:0006220	pyrimidine nucleotide metabolic process	P	8	8	1733	1733	0.00461627	0.00461627	over	A0A0A7DIX5,A0A1D6PSY8,B6TN98,A0A1D6G4I9,Q9LKI4,A0A1D6N1C9,A0A1D6GXN7,A0A1D6MXC9	A0A0A7DIX5,A0A1D6PSY8,B6TN98,A0A1D6G4I9,Q9LKI4,A0A1D6N1C9,A0A1D6GXN7,A0A1D6MXC9	1	1	1
GO:0060090	molecular adaptor activity	F	1	1	1733	1733	0.000577034	0.000577034	over	A0A1D6JKX1	A0A1D6JKX1	1	1	1
GO:0099513	polymeric cytoskeletal fiber	C	11	11	1733	1733	0.00634737	0.00634737	over	A0A1R3MJR7,Q43697,Q41784,C0PA67,C4JBJ2,C0PH85,C0PKT5,K7VKH1,A0A1D6L2U9,Q41874,B6TCI7	A0A1R3MJR7,Q43697,Q41784,C0PA67,C4JBJ2,C0PH85,C0PKT5,K7VKH1,A0A1D6L2U9,Q41874,B6TCI7	1	1	1
GO:0008430	selenium binding	F	1	1	1733	1733	0.000577034	0.000577034	over	B6TFC2	B6TFC2	1	1	1
GO:0003899	DNA-directed 5'-3' RNA polymerase activity	F	1	1	1733	1733	0.000577034	0.000577034	over	A0A1D6DWV6	A0A1D6DWV6	1	1	1
GO:0070818	protoporphyrinogen oxidase activity	F	1	1	1733	1733	0.000577034	0.000577034	over	B4FL52	B4FL52	1	1	1
GO:0004612	phosphoenolpyruvate carboxykinase (ATP) activity	F	2	2	1733	1733	0.00115407	0.00115407	over	K7VNE0,A0A1D6FBT4	K7VNE0,A0A1D6FBT4	1	1	1
GO:0016878	acid-thiol ligase activity	F	4	4	1733	1733	0.00230814	0.00230814	over	A0A1D6DQG3,A0A1D6Q571,B6TH57,H2BJB6	A0A1D6DQG3,A0A1D6Q571,B6TH57,H2BJB6	1	1	1
GO:0044297	cell body	C	1	1	1733	1733	0.000577034	0.000577034	over	B4G1E1	B4G1E1	1	1	1
GO:1901992	positive regulation of mitotic cell cycle phase transition	P	1	1	1733	1733	0.000577034	0.000577034	over	A0A1D6JSD8	A0A1D6JSD8	1	1	1
GO:1904949	ATPase complex	C	2	2	1733	1733	0.00115407	0.00115407	over	B7ZXC9,B4F9I2	B7ZXC9,B4F9I2	1	1	1
GO:0048437	floral organ development	P	1	1	1733	1733	0.000577034	0.000577034	over	C0PB60	C0PB60	1	1	1
GO:0009360	DNA polymerase III complex	C	1	1	1733	1733	0.000577034	0.000577034	over	A0A1D6NA11	A0A1D6NA11	1	1	1
GO:0071554	cell wall organization or biogenesis	P	7	7	1733	1733	0.00403924	0.00403924	over	B4G1Z2,B6SZC6,Q6JBP8,B8A2X5,A0A1D6IKN7,A0A1D6N303,B4FQX1	B4G1Z2,B6SZC6,Q6JBP8,B8A2X5,A0A1D6IKN7,A0A1D6N303,B4FQX1	1	1	1
GO:0050832	defense response to fungus	P	4	4	1733	1733	0.00230814	0.00230814	over	H2BJB6,A2SZW8,B4F9N8,C0PEI9	H2BJB6,A2SZW8,B4F9N8,C0PEI9	1	1	1
GO:0010971	positive regulation of G2/M transition of mitotic cell cycle	P	1	1	1733	1733	0.000577034	0.000577034	over	A0A1D6JSD8	A0A1D6JSD8	1	1	1
GO:0004725	protein tyrosine phosphatase activity	F	2	2	1733	1733	0.00115407	0.00115407	over	A0A1D6FA60,A0A1D6J1H9	A0A1D6FA60,A0A1D6J1H9	1	1	1
GO:0034637	cellular carbohydrate biosynthetic process	P	21	21	1733	1733	0.0121177	0.0121177	over	P55241,D3YKV1,Q3SAE3,A0A0P0HX16,O81387,Q947B9,Q941P2,P55234,A0A1D6EBQ6,Q84P42,A5GZ73,Q84XW7,Q84QF3,Q7Y0M0,A0A1D6FRL6,C0PDN0,A0A1D6QCI3,D2KLI5,P04713,A0A1D6LVT8,A0A1D6NUU8	P55241,D3YKV1,Q3SAE3,A0A0P0HX16,O81387,Q947B9,Q941P2,P55234,A0A1D6EBQ6,Q84P42,A5GZ73,Q84XW7,Q84QF3,Q7Y0M0,A0A1D6FRL6,C0PDN0,A0A1D6QCI3,D2KLI5,P04713,A0A1D6LVT8,A0A1D6NUU8	1	1	1
GO:0008138	protein tyrosine/serine/threonine phosphatase activity	F	1	1	1733	1733	0.000577034	0.000577034	over	A0A1D6JKL7	A0A1D6JKL7	1	1	1
GO:0071365	cellular response to auxin stimulus	P	1	1	1733	1733	0.000577034	0.000577034	over	B6TRY4	B6TRY4	1	1	1
GO:0005372	water transmembrane transporter activity	F	1	1	1733	1733	0.000577034	0.000577034	over	Q84RL7	Q84RL7	1	1	1
GO:0051236	establishment of RNA localization	P	3	3	1733	1733	0.0017311	0.0017311	over	B6U2V3,A0A1D6K314,A0A1D6K2V5	B6U2V3,A0A1D6K314,A0A1D6K2V5	1	1	1
GO:0071166	ribonucleoprotein complex localization	P	1	1	1733	1733	0.000577034	0.000577034	over	B6U2V3	B6U2V3	1	1	1
GO:0051171	regulation of nitrogen compound metabolic process	P	28	28	1733	1733	0.016157	0.016157	over	B8A1C0,A0A1D6F0N8,B7ZXC9,B4FNK1,C4JBU6,A0A1D6JWN6,A0A060D7Z5,A0A1D6EAN3,A0A1D6ETX5,A0A1D6P1E2,B4F9I2,B6SP06,B6TNJ4,B6TRY4,K4JFK6,A0A1D6QT99,B4F9N8,A0A060CZB9,B8A0U2,B8QXF1,K7UFV4,A0A1D6KMZ9,A0A1D6QMX6,A0A1D6JDW4,A0A1D6E020,P80639,C0PM91,P49106	B8A1C0,A0A1D6F0N8,B7ZXC9,B4FNK1,C4JBU6,A0A1D6JWN6,A0A060D7Z5,A0A1D6EAN3,A0A1D6ETX5,A0A1D6P1E2,B4F9I2,B6SP06,B6TNJ4,B6TRY4,K4JFK6,A0A1D6QT99,B4F9N8,A0A060CZB9,B8A0U2,B8QXF1,K7UFV4,A0A1D6KMZ9,A0A1D6QMX6,A0A1D6JDW4,A0A1D6E020,P80639,C0PM91,P49106	1	1	1
GO:0000338	protein deneddylation	P	3	3	1733	1733	0.0017311	0.0017311	over	A0A1D6JLA4,A0A1D6JSD8,B6TEU8	A0A1D6JLA4,A0A1D6JSD8,B6TEU8	1	1	1
GO:0009139	pyrimidine nucleoside diphosphate biosynthetic process	P	1	1	1733	1733	0.000577034	0.000577034	over	B6TN98	B6TN98	1	1	1
GO:0008252	nucleotidase activity	F	1	1	1733	1733	0.000577034	0.000577034	over	A0A1D6IUV5	A0A1D6IUV5	1	1	1
GO:0140013	meiotic nuclear division	P	2	2	1733	1733	0.00115407	0.00115407	over	O49975,A0A1D6L1Q8	O49975,A0A1D6L1Q8	1	1	1
GO:0071426	ribonucleoprotein complex export from nucleus	P	1	1	1733	1733	0.000577034	0.000577034	over	B6U2V3	B6U2V3	1	1	1
GO:0000469	cleavage involved in rRNA processing	P	1	1	1733	1733	0.000577034	0.000577034	over	A0A1D6KSX6	A0A1D6KSX6	1	1	1
GO:0001871	pattern binding	F	3	3	1733	1733	0.0017311	0.0017311	over	A0A1D6DPJ0,A0A1D6IVK7,B7ZZ23	A0A1D6DPJ0,A0A1D6IVK7,B7ZZ23	1	1	1
GO:1905933	regulation of cell fate determination	P	1	1	1733	1733	0.000577034	0.000577034	over	B4F9N8	B4F9N8	1	1	1
GO:0045337	farnesyl diphosphate biosynthetic process	P	1	1	1733	1733	0.000577034	0.000577034	over	P49353	P49353	1	1	1
GO:0051765	inositol tetrakisphosphate kinase activity	F	1	1	1733	1733	0.000577034	0.000577034	over	B4FBE5	B4FBE5	1	1	1
GO:0019239	deaminase activity	F	1	1	1733	1733	0.000577034	0.000577034	over	A0A1D6IP65	A0A1D6IP65	1	1	1
GO:0005744	mitochondrial inner membrane presequence translocase complex	C	1	1	1733	1733	0.000577034	0.000577034	over	B4FUV9	B4FUV9	1	1	1
GO:0004822	isoleucine-tRNA ligase activity	F	2	2	1733	1733	0.00115407	0.00115407	over	A0A1D6LQQ9,K7WAM2	A0A1D6LQQ9,K7WAM2	1	1	1
GO:0051817	modification of morphology or physiology of other organism involved in symbiotic interaction	P	1	1	1733	1733	0.000577034	0.000577034	over	D0EYF3	D0EYF3	1	1	1
GO:0010439	regulation of glucosinolate biosynthetic process	P	1	1	1733	1733	0.000577034	0.000577034	over	B4F9N8	B4F9N8	1	1	1
GO:0016144	S-glycoside biosynthetic process	P	1	1	1733	1733	0.000577034	0.000577034	over	B4F9N8	B4F9N8	1	1	1
GO:0022624	proteasome accessory complex	C	5	5	1733	1733	0.00288517	0.00288517	over	A0A1D6DUX6,B4FCY9,K7UFV4,A0A1D6JDW4,A0A1D6E020	A0A1D6DUX6,B4FCY9,K7UFV4,A0A1D6JDW4,A0A1D6E020	1	1	1
GO:0070003	threonine-type peptidase activity	F	13	13	1733	1733	0.00750144	0.00750144	over	B4FNK1,K7V4Q5,A0A1D6ESS7,A0A1D6GK60,A0A1D6PJW1,C0PFK3,A0A1D6HWI8,A0A1D6NV83,B4FDY6,B6T9F7,B6TNX7,B6UCR8,K7VWA7	B4FNK1,K7V4Q5,A0A1D6ESS7,A0A1D6GK60,A0A1D6PJW1,C0PFK3,A0A1D6HWI8,A0A1D6NV83,B4FDY6,B6T9F7,B6TNX7,B6UCR8,K7VWA7	1	1	1
GO:0031400	negative regulation of protein modification process	P	1	1	1733	1733	0.000577034	0.000577034	over	P49106	P49106	1	1	1
GO:0016050	vesicle organization	P	2	2	1733	1733	0.00115407	0.00115407	over	A0A1D6MXN8,B4F918	A0A1D6MXN8,B4F918	1	1	1
GO:0006241	CTP biosynthetic process	P	3	3	1733	1733	0.0017311	0.0017311	over	A0A1D6MXC9,A0A1D6GXN7,A0A0A7DIX5	A0A1D6MXC9,A0A1D6GXN7,A0A0A7DIX5	1	1	1
GO:0005507	copper ion binding	F	2	2	1733	1733	0.00115407	0.00115407	over	P00412,C0PG05	P00412,C0PG05	1	1	1
GO:0044205	'de novo' UMP biosynthetic process	P	3	3	1733	1733	0.0017311	0.0017311	over	A0A1D6G4I9,Q9LKI4,A0A1D6N1C9	A0A1D6G4I9,Q9LKI4,A0A1D6N1C9	1	1	1
GO:0051693	actin filament capping	P	1	1	1733	1733	0.000577034	0.000577034	over	A0A1D6P5E8	A0A1D6P5E8	1	1	1
GO:0003872	6-phosphofructokinase activity	F	7	7	1733	1733	0.00403924	0.00403924	over	A0A1D6NR86,A0A1D6KQE9,C0P567,A0A1D6Q8I9,A0A096S0J0,A0A1D6MAI0,H7BRM0	A0A1D6NR86,A0A1D6KQE9,C0P567,A0A1D6Q8I9,A0A096S0J0,A0A1D6MAI0,H7BRM0	1	1	1
GO:0016782	transferase activity, transferring sulfur-containing groups	F	4	4	1733	1733	0.00230814	0.00230814	over	B6SU81,B8A1N6,B6TRN9,B4FLP7	B6SU81,B8A1N6,B6TRN9,B4FLP7	1	1	1
GO:0004820	glycine-tRNA ligase activity	F	3	3	1733	1733	0.0017311	0.0017311	over	C0PGQ1,B6T8U9,A0A1D6EC22	C0PGQ1,B6T8U9,A0A1D6EC22	1	1	1
GO:0004650	polygalacturonase activity	F	1	1	1733	1733	0.000577034	0.000577034	over	A0A1D6GZG2	A0A1D6GZG2	1	1	1
GO:0017148	negative regulation of translation	P	1	1	1733	1733	0.000577034	0.000577034	over	B8QXF1	B8QXF1	1	1	1
GO:0055082	cellular chemical homeostasis	P	3	3	1733	1733	0.0017311	0.0017311	over	A0A1D6NCX2,B4FB85,A0A1D6LHN0	A0A1D6NCX2,B4FB85,A0A1D6LHN0	1	1	1
GO:1901576	organic substance biosynthetic process	P	309	309	1733	1733	0.178304	0.178304	over	B8A1C0,A0A1D6LLS1,B6TA83,B6TFI5,B4FHY0,A0A1D6NA11,A0A1D6I6V1,B6TRS1,K7V902,A0A1D6LA97,B4F8P4,K7WHC8,K7VAS4,C0P790,A0A096RFR6,A0A1D6DXG8,B4FBV8,B6TRV3,A0A1D6MF48,A0A1D6HT03,B4FWK0,B6SHE0,B4FRD9,A0A1D6QBN2,P55241,D3YKV1,Q3SAE3,A0A0P0HX16,O81387,Q947B9,Q941P2,P55234,A0A1D6EBQ6,Q84P42,A5GZ73,Q84XW7,Q84QF3,Q7Y0M0,A0A1D6FRL6,C0PDN0,A0A1D6QCI3,D2KLI5,A0A1D6EFN9,A0A1D6ESW5,K7VNE0,A0A1D6FBT4,B4G0N0,A0A1D6…	B8A1C0,A0A1D6LLS1,B6TA83,B6TFI5,B4FHY0,A0A1D6NA11,A0A1D6I6V1,B6TRS1,K7V902,A0A1D6LA97,B4F8P4,K7WHC8,K7VAS4,C0P790,A0A096RFR6,A0A1D6DXG8,B4FBV8,B6TRV3,A0A1D6MF48,A0A1D6HT03,B4FWK0,B6SHE0,B4FRD9,A0A1D6QBN2,P55241,D3YKV1,Q3SAE3,A0A0P0HX16,O81387,Q947B9,Q941P2,P55234,A0A1D6EBQ6,Q84P42,A5GZ73,Q84XW7,Q84QF3,Q7Y0M0,A0A1D6FRL6,C0PDN0,A0A1D6QCI3,D2KLI5,A0A1D6EFN9,A0A1D6ESW5,K7VNE0,A0A1D6FBT4,B4G0N0,A0A1D6…	1	1	1
GO:0008172	S-methyltransferase activity	F	2	2	1733	1733	0.00115407	0.00115407	over	Q8W529,A0A1D6GL76	Q8W529,A0A1D6GL76	1	1	1
GO:0030140	trans-Golgi network transport vesicle	C	3	3	1733	1733	0.0017311	0.0017311	over	A0A1D6IQF5,A0A1D6DT47,B4FIZ5	A0A1D6IQF5,A0A1D6DT47,B4FIZ5	1	1	1
GO:0005975	carbohydrate metabolic process	P	99	99	1733	1733	0.0571264	0.0571264	over	P55241,D3YKV1,Q3SAE3,A0A0P0HX16,O81387,Q947B9,Q941P2,P55234,A0A1D6EBQ6,Q84P42,A5GZ73,Q84XW7,Q84QF3,Q7Y0M0,A0A1D6IVK7,A0A1D6JKL7,B6U1D7,A0A097C0T5,D2IQA2,A0A1D6PZZ9,A0A1D6K2D7,A0A1D6G664,A0A1D6H2R7,A0A1D6LQW1,A0A1D6FRL6,C0PDN0,A0A1D6QCI3,D2KLI5,P08735,B4FS87,A0A1Q0YML2,B6T7A4,P93805,A0A1D6H1J8,C0PMR3,B6SWV1,C0HHU2,A0A1D6ML43,C0PH33,K7VNE0,A0A1D6FBT4,B4G0N0,A0A1D6I645,B4G0K4,Q84JX6,B4FAL9,B4FWP0,K7…	P55241,D3YKV1,Q3SAE3,A0A0P0HX16,O81387,Q947B9,Q941P2,P55234,A0A1D6EBQ6,Q84P42,A5GZ73,Q84XW7,Q84QF3,Q7Y0M0,A0A1D6IVK7,A0A1D6JKL7,B6U1D7,A0A097C0T5,D2IQA2,A0A1D6PZZ9,A0A1D6K2D7,A0A1D6G664,A0A1D6H2R7,A0A1D6LQW1,A0A1D6FRL6,C0PDN0,A0A1D6QCI3,D2KLI5,P08735,B4FS87,A0A1Q0YML2,B6T7A4,P93805,A0A1D6H1J8,C0PMR3,B6SWV1,C0HHU2,A0A1D6ML43,C0PH33,K7VNE0,A0A1D6FBT4,B4G0N0,A0A1D6I645,B4G0K4,Q84JX6,B4FAL9,B4FWP0,K7…	1	1	1
GO:0009410	response to xenobiotic stimulus	P	1	1	1733	1733	0.000577034	0.000577034	over	P12653	P12653	1	1	1
GO:0033993	response to lipid	P	5	5	1733	1733	0.00288517	0.00288517	over	B6U2V3,K7TVZ1,B6TX10,B8A0U2,A0A1D6I196	B6U2V3,K7TVZ1,B6TX10,B8A0U2,A0A1D6I196	1	1	1
GO:0004629	phospholipase C activity	F	1	1	1733	1733	0.000577034	0.000577034	over	A0A1D6IP65	A0A1D6IP65	1	1	1
GO:0004373	glycogen (starch) synthase activity	F	4	4	1733	1733	0.00230814	0.00230814	over	P04713,A0A1D6LVT8,A0A1D6DPJ0,A0A1D6NUU8	P04713,A0A1D6LVT8,A0A1D6DPJ0,A0A1D6NUU8	1	1	1
GO:0031408	oxylipin biosynthetic process	P	1	1	1733	1733	0.000577034	0.000577034	over	B8XH56	B8XH56	1	1	1
GO:0004029	aldehyde dehydrogenase (NAD) activity	F	2	2	1733	1733	0.00115407	0.00115407	over	C6KEM4,W8TP90	C6KEM4,W8TP90	1	1	1
GO:0070887	cellular response to chemical stimulus	P	8	8	1733	1733	0.00461627	0.00461627	over	B6TRY4,A0A1D6MFS8,A0A1D6MFS9,D0EYF3,A0A1D6IP29,B6TZD1,B4F9N8,C4J4E4	B6TRY4,A0A1D6MFS8,A0A1D6MFS9,D0EYF3,A0A1D6IP29,B6TZD1,B4F9N8,C4J4E4	1	1	1
GO:1905369	endopeptidase complex	C	32	32	1733	1733	0.0184651	0.0184651	over	K7VAS4,A0A1D6KMZ9,A0A1D6QMX6,B6UAD0,A0A1D6HCE3,B4FQ29,C0P4D6,A0A1D6IP54,Q6QP36,B4FTV9,B6TWL4,B4FF65,B6TKH5,A0A1D6PF20,B4FNK1,A0A1D6ESS7,A0A1D6GK60,A0A1D6HWI8,A0A1D6NV83,B6T9F7,K7V4Q5,A0A1D6PJW1,C0PFK3,B4FDY6,B6TNX7,B6UCR8,K7VWA7,A0A1D6DUX6,B4FCY9,K7UFV4,A0A1D6JDW4,A0A1D6E020	K7VAS4,A0A1D6KMZ9,A0A1D6QMX6,B6UAD0,A0A1D6HCE3,B4FQ29,C0P4D6,A0A1D6IP54,Q6QP36,B4FTV9,B6TWL4,B4FF65,B6TKH5,A0A1D6PF20,B4FNK1,A0A1D6ESS7,A0A1D6GK60,A0A1D6HWI8,A0A1D6NV83,B6T9F7,K7V4Q5,A0A1D6PJW1,C0PFK3,B4FDY6,B6TNX7,B6UCR8,K7VWA7,A0A1D6DUX6,B4FCY9,K7UFV4,A0A1D6JDW4,A0A1D6E020	1	1	1
GO:0051903	S-(hydroxymethyl)glutathione dehydrogenase activity	F	1	1	1733	1733	0.000577034	0.000577034	over	B6T6Q8	B6T6Q8	1	1	1
GO:0071616	acyl-CoA biosynthetic process	P	3	3	1733	1733	0.0017311	0.0017311	over	A0A1D6EFN9,A0A1D6ESW5,A0A1D6DQG3	A0A1D6EFN9,A0A1D6ESW5,A0A1D6DQG3	1	1	1
GO:0050778	positive regulation of immune response	P	2	2	1733	1733	0.00115407	0.00115407	over	A0A1D6MFS8,A0A1D6MFS9	A0A1D6MFS8,A0A1D6MFS9	1	1	1
GO:0006433	prolyl-tRNA aminoacylation	P	1	1	1733	1733	0.000577034	0.000577034	over	K7UDG5	K7UDG5	1	1	1
GO:0034357	photosynthetic membrane	C	2	2	1733	1733	0.00115407	0.00115407	over	A0A1D6E5P4,B8A065	A0A1D6E5P4,B8A065	1	1	1
GO:0034754	cellular hormone metabolic process	P	1	1	1733	1733	0.000577034	0.000577034	over	E3T1X0	E3T1X0	1	1	1
GO:0006448	regulation of translational elongation	P	1	1	1733	1733	0.000577034	0.000577034	over	P80639	P80639	1	1	1
GO:0004819	glutamine-tRNA ligase activity	F	2	2	1733	1733	0.00115407	0.00115407	over	B6UC34,A0A1D6MIC6	B6UC34,A0A1D6MIC6	1	1	1
GO:0006310	DNA recombination	P	3	3	1733	1733	0.0017311	0.0017311	over	B6TP06,A0A1D6L1Q8,A0A1D6ETI9	B6TP06,A0A1D6L1Q8,A0A1D6ETI9	1	1	1
GO:0016667	oxidoreductase activity, acting on a sulfur group of donors	F	6	6	1733	1733	0.0034622	0.0034622	over	A0A1D6FI07,B4FH10,B4FQ54,B6SMC1,C0PHH5,C0PKH8	A0A1D6FI07,B4FH10,B4FQ54,B6SMC1,C0PHH5,C0PKH8	1	1	1
GO:0046130	purine ribonucleoside catabolic process	P	1	1	1733	1733	0.000577034	0.000577034	over	B6T440	B6T440	1	1	1
GO:0004774	succinate-CoA ligase activity	F	2	2	1733	1733	0.00115407	0.00115407	over	A0A1D6Q571,B6TH57	A0A1D6Q571,B6TH57	1	1	1
GO:0005789	endoplasmic reticulum membrane	C	13	13	1733	1733	0.00750144	0.00750144	over	B4FIS2,A0A1D6N3I9,A0A1D6G6E5,A0A1D6J574,A0A1D6FQV5,A0A1D6FY00,A0A1D6NK26,B6U2F8,B6TCC9,B4FA76,A8DMN5,A0A1D6MF82,B4FBF2	B4FIS2,A0A1D6N3I9,A0A1D6G6E5,A0A1D6J574,A0A1D6FQV5,A0A1D6FY00,A0A1D6NK26,B6U2F8,B6TCC9,B4FA76,A8DMN5,A0A1D6MF82,B4FBF2	1	1	1
GO:0006807	nitrogen compound metabolic process	P	399	399	1733	1733	0.230237	0.230237	over	B8A1C0,A0A1D6LLS1,B6TA83,B6TFI5,B4FHY0,A0A1D6NA11,A0A1D6I6V1,B6TRS1,K7V902,A0A1D6LA97,B4F8P4,K7WHC8,A0A1D6L3E7,K7V792,A0A1D6JLA4,A0A1D6JSD8,B6TEU8,A0A1D6GPS2,A0A1D6GYZ2,A0A1D6KSX6,A0A1D6ETI9,B6TP06,A0A1D6L9Z2,A0A1D6IKP8,B6TYV7,K7VAS4,C0P790,A0A096RFR6,A0A1D6DXG8,B4FBV8,B6TRV3,A0A1D6MF48,A0A1D6HT03,B4FWK0,B6SHE0,B4FRD9,A0A1D6QBN2,B6TDI9,B4F8W6,A0A1D6IAT0,B6SZC6,Q6JBP8,B4G0K4,Q84JX6,P08735,B4FAL9,B…	B8A1C0,A0A1D6LLS1,B6TA83,B6TFI5,B4FHY0,A0A1D6NA11,A0A1D6I6V1,B6TRS1,K7V902,A0A1D6LA97,B4F8P4,K7WHC8,A0A1D6L3E7,K7V792,A0A1D6JLA4,A0A1D6JSD8,B6TEU8,A0A1D6GPS2,A0A1D6GYZ2,A0A1D6KSX6,A0A1D6ETI9,B6TP06,A0A1D6L9Z2,A0A1D6IKP8,B6TYV7,K7VAS4,C0P790,A0A096RFR6,A0A1D6DXG8,B4FBV8,B6TRV3,A0A1D6MF48,A0A1D6HT03,B4FWK0,B6SHE0,B4FRD9,A0A1D6QBN2,B6TDI9,B4F8W6,A0A1D6IAT0,B6SZC6,Q6JBP8,B4G0K4,Q84JX6,P08735,B4FAL9,B…	1	1	1
GO:0003777	microtubule motor activity	F	6	6	1733	1733	0.0034622	0.0034622	over	A0A1D6EY56,A0A1D6GHI1,A0A1D6DUH0,A0A1D6J579,A0A1D6PPD3,K7W532	A0A1D6EY56,A0A1D6GHI1,A0A1D6DUH0,A0A1D6J579,A0A1D6PPD3,K7W532	1	1	1
GO:0006529	asparagine biosynthetic process	P	1	1	1733	1733	0.000577034	0.000577034	over	A0A1D6NY88	A0A1D6NY88	1	1	1
GO:0008186	RNA-dependent ATPase activity	F	1	1	1733	1733	0.000577034	0.000577034	over	B6U2V3	B6U2V3	1	1	1
GO:0045901	positive regulation of translational elongation	P	1	1	1733	1733	0.000577034	0.000577034	over	P80639	P80639	1	1	1
GO:0098805	whole membrane	C	31	31	1733	1733	0.0178881	0.0178881	over	B4G0K4,B6TCC9,C4JBB8,A0A1D6JQ63,B6U9E1,C0HFM6,Q9AT75,A0A1D6L9B5,B4FWJ8,A0A1D6H785,A0A1D6LL22,A0A1D6I2X6,Q9SPD9,B6TBT7,A0A1D6EFK8,A0A1D6EGW5,A0A1D6PSS6,B4F918,A0A1D6J6M5,A0A1D6IQF5,A0A1D6DT47,B4FIZ5,A0A1D6L1X4,B8A2Z3,A0A1D6MGC6,A0A1D6MR41,B4G0V4,A0A1D6JKX1,A0A1D6LK69,B6U4D3,B4FRC2	B4G0K4,B6TCC9,C4JBB8,A0A1D6JQ63,B6U9E1,C0HFM6,Q9AT75,A0A1D6L9B5,B4FWJ8,A0A1D6H785,A0A1D6LL22,A0A1D6I2X6,Q9SPD9,B6TBT7,A0A1D6EFK8,A0A1D6EGW5,A0A1D6PSS6,B4F918,A0A1D6J6M5,A0A1D6IQF5,A0A1D6DT47,B4FIZ5,A0A1D6L1X4,B8A2Z3,A0A1D6MGC6,A0A1D6MR41,B4G0V4,A0A1D6JKX1,A0A1D6LK69,B6U4D3,B4FRC2	1	1	1
GO:0009117	nucleotide metabolic process	P	58	58	1733	1733	0.033468	0.033468	over	B4G0K4,Q84JX6,P08735,B4FAL9,B4FWP0,K7V794,B6T3P9,A0A1D6M7C2,C0PE24,B4FHH4,A0A1D6NCX2,B6UE86,K7UY19,B4G0N0,B4FB85,A0A1D6ESW5,A0A1D6I645,A0A1D6LJP0,O81237,B4FRC9,K7TVZ1,B4FD03,B6TX10,C0PMR3,B6SWV1,B6U0H2,B6TIR4,A0A1D6DZR9,B6TAJ9,A0A1D6JIN2,B6SKW5,A0A0A7DIX5,A0A1D6M0B4,A0A1D6M5J5,A0A1D6PSY8,B6TN98,A0A1D6GZE3,B4FZV8,A0A1D6I9S9,Q1KKB1,A0A1D6NFC1,C0HF32,B6TBW2,D2JSP9,A0A1D6JT22,B6TC18,A0A1D6IP65,A0A1D6…	B4G0K4,Q84JX6,P08735,B4FAL9,B4FWP0,K7V794,B6T3P9,A0A1D6M7C2,C0PE24,B4FHH4,A0A1D6NCX2,B6UE86,K7UY19,B4G0N0,B4FB85,A0A1D6ESW5,A0A1D6I645,A0A1D6LJP0,O81237,B4FRC9,K7TVZ1,B4FD03,B6TX10,C0PMR3,B6SWV1,B6U0H2,B6TIR4,A0A1D6DZR9,B6TAJ9,A0A1D6JIN2,B6SKW5,A0A0A7DIX5,A0A1D6M0B4,A0A1D6M5J5,A0A1D6PSY8,B6TN98,A0A1D6GZE3,B4FZV8,A0A1D6I9S9,Q1KKB1,A0A1D6NFC1,C0HF32,B6TBW2,D2JSP9,A0A1D6JT22,B6TC18,A0A1D6IP65,A0A1D6…	1	1	1
GO:0046906	tetrapyrrole binding	F	17	17	1733	1733	0.00980958	0.00980958	over	C4J602,B6UHU1,B7ZZN4,A0A1D6QMU5,B4G031,B6TT18,B6U2M7,B6SSW8,A0A1D6PP68,A0A1D6PZ07,B4FJX1,B4FQA9,B6SRH9,B6TKZ7,B6U0D4,C0PGU0,K7VFH6	C4J602,B6UHU1,B7ZZN4,A0A1D6QMU5,B4G031,B6TT18,B6U2M7,B6SSW8,A0A1D6PP68,A0A1D6PZ07,B4FJX1,B4FQA9,B6SRH9,B6TKZ7,B6U0D4,C0PGU0,K7VFH6	1	1	1
GO:0003779	actin binding	F	10	10	1733	1733	0.00577034	0.00577034	over	A0A1D6G4H3,A0A1D6EXJ1,A0A1D6EY56,A0A1D6P5E8,A0A1D6L2Q1,Q41764,A0A1D6GHI1,B6T5N9,A0A1D6HIG4,B6T236	A0A1D6G4H3,A0A1D6EXJ1,A0A1D6EY56,A0A1D6P5E8,A0A1D6L2Q1,Q41764,A0A1D6GHI1,B6T5N9,A0A1D6HIG4,B6T236	1	1	1
GO:0015031	protein transport	P	64	64	1733	1733	0.0369302	0.0369302	over	C0P5C0,K7VEB9,A0A1D6MPN8,B6U4F2,A0A1D6N584,B4FSY4,A0A1D6DTZ0,A0A1D6LHN0,A0A1D6IQF5,A0A1D6L1X4,B8A2Z3,A0A1D6MGC6,A0A1D6MR41,A0A1D6KE02,A0A1D6LCD0,A0A1D6M2S2,A0A1D6H785,A0A1D6MWV6,A0A1D6GCU9,A0A1D6K3D9,A0A1D6Q230,B6TBM1,K7WDG3,A0A1D6LL22,A0A096UGL9,A0A1D6H829,A0A1D6EFK8,A0A1D6JKX1,A0A097PT11,A0A1D6E5A1,A0A1D6EGW5,A0A1D6LLP8,A0A1D6MXN8,A0A1D6PSS6,B6TBT7,B6TG58,B4F918,A0A1D6DT47,A0A1D6E566,A0A1D6LU40…	C0P5C0,K7VEB9,A0A1D6MPN8,B6U4F2,A0A1D6N584,B4FSY4,A0A1D6DTZ0,A0A1D6LHN0,A0A1D6IQF5,A0A1D6L1X4,B8A2Z3,A0A1D6MGC6,A0A1D6MR41,A0A1D6KE02,A0A1D6LCD0,A0A1D6M2S2,A0A1D6H785,A0A1D6MWV6,A0A1D6GCU9,A0A1D6K3D9,A0A1D6Q230,B6TBM1,K7WDG3,A0A1D6LL22,A0A096UGL9,A0A1D6H829,A0A1D6EFK8,A0A1D6JKX1,A0A097PT11,A0A1D6E5A1,A0A1D6EGW5,A0A1D6LLP8,A0A1D6MXN8,A0A1D6PSS6,B6TBT7,B6TG58,B4F918,A0A1D6DT47,A0A1D6E566,A0A1D6LU40…	1	1	1
GO:0060089	molecular transducer activity	F	1	1	1733	1733	0.000577034	0.000577034	over	A0A1D6KQ74	A0A1D6KQ74	1	1	1
GO:0005249	voltage-gated potassium channel activity	F	1	1	1733	1733	0.000577034	0.000577034	over	Q5EEQ2	Q5EEQ2	1	1	1
GO:0019852	L-ascorbic acid metabolic process	P	1	1	1733	1733	0.000577034	0.000577034	over	Q1PBI2	Q1PBI2	1	1	1
GO:0031323	regulation of cellular metabolic process	P	24	24	1733	1733	0.0138488	0.0138488	over	B8A1C0,A0A1D6F0N8,B7ZXC9,B4FNK1,C4JBU6,A0A1D6JWN6,A0A060D7Z5,A0A1D6EAN3,A0A1D6ETX5,A0A1D6P1E2,B4F9I2,B6SP06,B6TNJ4,B6TRY4,K4JFK6,A0A1D6QT99,B4F9N8,A0A060CZB9,B8A0U2,B8QXF1,P80639,C0PM91,P49106,C0PB60	B8A1C0,A0A1D6F0N8,B7ZXC9,B4FNK1,C4JBU6,A0A1D6JWN6,A0A060D7Z5,A0A1D6EAN3,A0A1D6ETX5,A0A1D6P1E2,B4F9I2,B6SP06,B6TNJ4,B6TRY4,K4JFK6,A0A1D6QT99,B4F9N8,A0A060CZB9,B8A0U2,B8QXF1,P80639,C0PM91,P49106,C0PB60	1	1	1
GO:0016635	oxidoreductase activity, acting on the CH-CH group of donors, quinone or related compound as acceptor	F	2	2	1733	1733	0.00115407	0.00115407	over	B6U124,A0A0N7ER80	B6U124,A0A0N7ER80	1	1	1
GO:0019363	pyridine nucleotide biosynthetic process	P	1	1	1733	1733	0.000577034	0.000577034	over	B4FZV8	B4FZV8	1	1	1
GO:0010393	galacturonan metabolic process	P	1	1	1733	1733	0.000577034	0.000577034	over	B8A2X5	B8A2X5	1	1	1
GO:0042085	5-methyltetrahydropteroyltri-L-glutamate-dependent methyltransferase activity	F	2	2	1733	1733	0.00115407	0.00115407	over	Q8W529,A0A1D6GL76	Q8W529,A0A1D6GL76	1	1	1
GO:0008655	pyrimidine-containing compound salvage	P	1	1	1733	1733	0.000577034	0.000577034	over	A0A1D6GXN7	A0A1D6GXN7	1	1	1
GO:0045088	regulation of innate immune response	P	3	3	1733	1733	0.0017311	0.0017311	over	A0A1D6MFS8,A0A1D6MFS9,B4F9N8	A0A1D6MFS8,A0A1D6MFS9,B4F9N8	1	1	1
GO:0003774	motor activity	F	6	6	1733	1733	0.0034622	0.0034622	over	A0A1D6EY56,A0A1D6GHI1,A0A1D6DUH0,A0A1D6J579,A0A1D6PPD3,K7W532	A0A1D6EY56,A0A1D6GHI1,A0A1D6DUH0,A0A1D6J579,A0A1D6PPD3,K7W532	1	1	1
GO:0030176	integral component of endoplasmic reticulum membrane	C	2	2	1733	1733	0.00115407	0.00115407	over	A0A1D6FQV5,A0A1D6J574	A0A1D6FQV5,A0A1D6J574	1	1	1
GO:0051117	ATPase binding	F	1	1	1733	1733	0.000577034	0.000577034	over	P29185	P29185	1	1	1
GO:0004105	choline-phosphate cytidylyltransferase activity	F	1	1	1733	1733	0.000577034	0.000577034	over	B4F7T8	B4F7T8	1	1	1
GO:0000221	vacuolar proton-transporting V-type ATPase, V1 domain	C	1	1	1733	1733	0.000577034	0.000577034	over	B4FRC2	B4FRC2	1	1	1
GO:0046474	glycerophospholipid biosynthetic process	P	2	2	1733	1733	0.00115407	0.00115407	over	K7VKS0,A0A1D6GM07	K7VKS0,A0A1D6GM07	1	1	1
GO:0010039	response to iron ion	P	1	1	1733	1733	0.000577034	0.000577034	over	B6TZD1	B6TZD1	1	1	1
GO:0043097	pyrimidine nucleoside salvage	P	1	1	1733	1733	0.000577034	0.000577034	over	A0A1D6GXN7	A0A1D6GXN7	1	1	1
GO:0071229	cellular response to acid chemical	P	3	3	1733	1733	0.0017311	0.0017311	over	A0A1D6MFS8,A0A1D6MFS9,B4F9N8	A0A1D6MFS8,A0A1D6MFS9,B4F9N8	1	1	1
GO:0016491	oxidoreductase activity	F	164	164	1733	1733	0.0946336	0.0946336	over	C0PHH5,A0A1D6L210,B4FH10,A0A1D6PZ07,B4FP28,B4FQ54,B4FYQ7,A0A1D6K5C2,A0A1D6QNT3,B6UC41,B6U310,K7U1M0,A0A1D6EIA6,B6SKW5,B6T9P0,B7ZYX8,P00333,W8TP90,B6UHU1,P00412,A0A1D6KCE1,A0A1D6PSY8,A0A1D6FI07,B4FTC8,B6T6Q8,C0PMR3,B6SWV1,C4IYE1,P08735,A0A1D6N099,Q8W523,P49079,A0A1D6ENN4,B4FAD4,A0A1D6HC33,Q5U8V3,B4FLJ3,K7V067,B4FN97,C0PC62,B6TF69,B4FEG4,A0A1D6M252,B6SJR7,B4FH88,Q9SE94,A0A1D6HUQ5,B7ZZN4,B6TT18,B6SS…	C0PHH5,A0A1D6L210,B4FH10,A0A1D6PZ07,B4FP28,B4FQ54,B4FYQ7,A0A1D6K5C2,A0A1D6QNT3,B6UC41,B6U310,K7U1M0,A0A1D6EIA6,B6SKW5,B6T9P0,B7ZYX8,P00333,W8TP90,B6UHU1,P00412,A0A1D6KCE1,A0A1D6PSY8,A0A1D6FI07,B4FTC8,B6T6Q8,C0PMR3,B6SWV1,C4IYE1,P08735,A0A1D6N099,Q8W523,P49079,A0A1D6ENN4,B4FAD4,A0A1D6HC33,Q5U8V3,B4FLJ3,K7V067,B4FN97,C0PC62,B6TF69,B4FEG4,A0A1D6M252,B6SJR7,B4FH88,Q9SE94,A0A1D6HUQ5,B7ZZN4,B6TT18,B6SS…	1	1	1
GO:0003006	developmental process involved in reproduction	P	9	9	1733	1733	0.00519331	0.00519331	over	B6TCI7,C0PB60,C0P6D0,B4FTE5,B4F9N8,H2BJB6,E3T1X0,B6U1D7,A0A1D6I0N3	B6TCI7,C0PB60,C0P6D0,B4FTE5,B4F9N8,H2BJB6,E3T1X0,B6U1D7,A0A1D6I0N3	1	1	1
GO:0006749	glutathione metabolic process	P	1	1	1733	1733	0.000577034	0.000577034	over	K7VI04	K7VI04	1	1	1
GO:0043038	amino acid activation	P	28	28	1733	1733	0.016157	0.016157	over	B4FKK9,A0A1D6LYR1,A0A1D6FII0,B6TIG4,A0A1D6M5V9,A0A1D6JNB0,A0A1D6GYV1,B6UC34,A0A1D6MIC6,C0PGQ1,B6T8U9,A0A1D6EC22,A0A1D6LIU0,A0A1D6LQQ9,K7WAM2,A0A1D6DUN1,A0A1D6ENT5,B6SHH4,A0A1D6JT82,A0A1D6LIV4,B6SS66,K7UDG5,B4FRC4,A0A1D6GKX8,B6T773,A0A1D6EUJ1,A0A1D6IZK0,K7TY03	B4FKK9,A0A1D6LYR1,A0A1D6FII0,B6TIG4,A0A1D6M5V9,A0A1D6JNB0,A0A1D6GYV1,B6UC34,A0A1D6MIC6,C0PGQ1,B6T8U9,A0A1D6EC22,A0A1D6LIU0,A0A1D6LQQ9,K7WAM2,A0A1D6DUN1,A0A1D6ENT5,B6SHH4,A0A1D6JT82,A0A1D6LIV4,B6SS66,K7UDG5,B4FRC4,A0A1D6GKX8,B6T773,A0A1D6EUJ1,A0A1D6IZK0,K7TY03	1	1	1
GO:0042180	cellular ketone metabolic process	P	1	1	1733	1733	0.000577034	0.000577034	over	B6T2Y2	B6T2Y2	1	1	1
GO:0048232	male gamete generation	P	1	1	1733	1733	0.000577034	0.000577034	over	O49975	O49975	1	1	1
GO:0010411	xyloglucan metabolic process	P	1	1	1733	1733	0.000577034	0.000577034	over	B4G1Z2	B4G1Z2	1	1	1
GO:0044450	microtubule organizing center part	C	1	1	1733	1733	0.000577034	0.000577034	over	Q41874	Q41874	1	1	1
GO:0097237	cellular response to toxic substance	P	1	1	1733	1733	0.000577034	0.000577034	over	C4J4E4	C4J4E4	1	1	1
GO:0090068	positive regulation of cell cycle process	P	1	1	1733	1733	0.000577034	0.000577034	over	A0A1D6JSD8	A0A1D6JSD8	1	1	1
GO:0006757	ATP generation from ADP	P	17	17	1733	1733	0.00980958	0.00980958	over	B4G0K4,Q84JX6,P08735,B4FAL9,B4FWP0,K7V794,B6T3P9,A0A1D6M7C2,C0PE24,B4FHH4,A0A1D6NCX2,B6UE86,K7UY19,B4G0N0,B4FB85,A0A1D6ESW5,A0A1D6I645	B4G0K4,Q84JX6,P08735,B4FAL9,B4FWP0,K7V794,B6T3P9,A0A1D6M7C2,C0PE24,B4FHH4,A0A1D6NCX2,B6UE86,K7UY19,B4G0N0,B4FB85,A0A1D6ESW5,A0A1D6I645	1	1	1
GO:0050307	sucrose-phosphate phosphatase activity	F	1	1	1733	1733	0.000577034	0.000577034	over	A0A1D6FRL6	A0A1D6FRL6	1	1	1
GO:0046839	phospholipid dephosphorylation	P	1	1	1733	1733	0.000577034	0.000577034	over	A0A1D6M6Z6	A0A1D6M6Z6	1	1	1
GO:0048869	cellular developmental process	P	8	8	1733	1733	0.00461627	0.00461627	over	A0A1D6L2Q1,A0A1D6H497,A0A1D6I196,A0A1D6LRA2,A0A1D6I0N3,C0P6D0,B4FTE5,B4F9N8	A0A1D6L2Q1,A0A1D6H497,A0A1D6I196,A0A1D6LRA2,A0A1D6I0N3,C0P6D0,B4FTE5,B4F9N8	1	1	1
GO:0019752	carboxylic acid metabolic process	P	185	185	1733	1733	0.106751	0.106751	over	A0A1D6I6V1,B6TRS1,K7V902,A0A1D6LA97,B4F8P4,K7WHC8,A0A1D6EFN9,A0A1D6ESW5,A0A1Q1BYA0,A0A1D6FQF0,E9NQE5,C5IHD1,C5IHD3,C5IHD0,A0A1D6FQH4,A0A1D6M416,C5IHF0,A0A1D6FQH6,A0A1D6M445,A0A1D6H6Z1,A0A1D6QQE1,B4G0K4,Q84JX6,P08735,B4FAL9,B4FWP0,K7V794,B6T3P9,A0A1D6M7C2,C0PE24,B4FHH4,A0A1D6NCX2,B6UE86,K7UY19,B4G0N0,B4FB85,A0A1D6I645,Q9SAZ6,A0A1D6QPU0,A0A1D6I1V4,A0A1D6H5Z9,A0A1D6GBA2,B4FLJ3,K7V067,B4FN97,A0A1D6LL…	A0A1D6I6V1,B6TRS1,K7V902,A0A1D6LA97,B4F8P4,K7WHC8,A0A1D6EFN9,A0A1D6ESW5,A0A1Q1BYA0,A0A1D6FQF0,E9NQE5,C5IHD1,C5IHD3,C5IHD0,A0A1D6FQH4,A0A1D6M416,C5IHF0,A0A1D6FQH6,A0A1D6M445,A0A1D6H6Z1,A0A1D6QQE1,B4G0K4,Q84JX6,P08735,B4FAL9,B4FWP0,K7V794,B6T3P9,A0A1D6M7C2,C0PE24,B4FHH4,A0A1D6NCX2,B6UE86,K7UY19,B4G0N0,B4FB85,A0A1D6I645,Q9SAZ6,A0A1D6QPU0,A0A1D6I1V4,A0A1D6H5Z9,A0A1D6GBA2,B4FLJ3,K7V067,B4FN97,A0A1D6LL…	1	1	1
GO:0000276	mitochondrial proton-transporting ATP synthase complex, coupling factor F(o)	C	2	2	1733	1733	0.00115407	0.00115407	over	D2JSP9,B6TC18	D2JSP9,B6TC18	1	1	1
GO:0009501	amyloplast	C	5	5	1733	1733	0.00288517	0.00288517	over	P55241,P04713,P55234,A0A1D6LVT8,A0A1D6NUU8	P55241,P04713,P55234,A0A1D6LVT8,A0A1D6NUU8	1	1	1
GO:0016043	cellular component organization	P	66	66	1733	1733	0.0380842	0.0380842	over	B6SSF3,A0A1D6N465,C0HGZ5,A0A1D6NFB8,K7V792,A0A1D6ETI9,A0A1D6L2Q1,A0A1D6H497,A0A1D6I196,A0A1D6LRA2,K7VAS4,C0P790,A0A096RFR6,A0A1D6DXG8,B4FBV8,B6TRV3,A0A1D6MF48,A0A1D6HT03,B4FWK0,B6SHE0,B4FRD9,Q8L8G5,A0A1D6NVF4,B6TGH8,A0A1D6G4H3,A0A1D6EXJ1,A0A1D6P5E8,Q41764,B6T5N9,B6T236,A0A1D6GM07,A0A1D6GET7,A0A1D6IP29,B6U4D3,A0A1D6GHI1,A0A1D6M6Z6,Q41874,A0A1D6GN92,O49975,A0A1D6L1Q8,A0A1D6I0N3,B6SSY2,K7W532,A0A1D6…	B6SSF3,A0A1D6N465,C0HGZ5,A0A1D6NFB8,K7V792,A0A1D6ETI9,A0A1D6L2Q1,A0A1D6H497,A0A1D6I196,A0A1D6LRA2,K7VAS4,C0P790,A0A096RFR6,A0A1D6DXG8,B4FBV8,B6TRV3,A0A1D6MF48,A0A1D6HT03,B4FWK0,B6SHE0,B4FRD9,Q8L8G5,A0A1D6NVF4,B6TGH8,A0A1D6G4H3,A0A1D6EXJ1,A0A1D6P5E8,Q41764,B6T5N9,B6T236,A0A1D6GM07,A0A1D6GET7,A0A1D6IP29,B6U4D3,A0A1D6GHI1,A0A1D6M6Z6,Q41874,A0A1D6GN92,O49975,A0A1D6L1Q8,A0A1D6I0N3,B6SSY2,K7W532,A0A1D6…	1	1	1
GO:0019509	L-methionine salvage from methylthioadenosine	P	2	2	1733	1733	0.00115407	0.00115407	over	B6TZD1,B4G0F3	B6TZD1,B4G0F3	1	1	1
GO:1903959	regulation of anion transmembrane transport	P	1	1	1733	1733	0.000577034	0.000577034	over	A0A1D6KQ74	A0A1D6KQ74	1	1	1
GO:0006606	protein import into nucleus	P	3	3	1733	1733	0.0017311	0.0017311	over	C0P5C0,K7VEB9,A0A1D6MPN8	C0P5C0,K7VEB9,A0A1D6MPN8	1	1	1
GO:0006109	regulation of carbohydrate metabolic process	P	1	1	1733	1733	0.000577034	0.000577034	over	B4F9N8	B4F9N8	1	1	1
GO:0051667	establishment of plastid localization	P	2	2	1733	1733	0.00115407	0.00115407	over	B6SSY2,K7W532	B6SSY2,K7W532	1	1	1
GO:0006753	nucleoside phosphate metabolic process	P	58	58	1733	1733	0.033468	0.033468	over	B4G0K4,Q84JX6,P08735,B4FAL9,B4FWP0,K7V794,B6T3P9,A0A1D6M7C2,C0PE24,B4FHH4,A0A1D6NCX2,B6UE86,K7UY19,B4G0N0,B4FB85,A0A1D6ESW5,A0A1D6I645,A0A1D6LJP0,O81237,B4FRC9,K7TVZ1,B4FD03,B6TX10,C0PMR3,B6SWV1,B6U0H2,B6TIR4,A0A1D6DZR9,B6TAJ9,A0A1D6JIN2,B6SKW5,A0A0A7DIX5,A0A1D6M0B4,A0A1D6M5J5,A0A1D6PSY8,B6TN98,A0A1D6GZE3,B4FZV8,A0A1D6I9S9,Q1KKB1,A0A1D6NFC1,C0HF32,B6TBW2,D2JSP9,A0A1D6JT22,B6TC18,A0A1D6IP65,A0A1D6…	B4G0K4,Q84JX6,P08735,B4FAL9,B4FWP0,K7V794,B6T3P9,A0A1D6M7C2,C0PE24,B4FHH4,A0A1D6NCX2,B6UE86,K7UY19,B4G0N0,B4FB85,A0A1D6ESW5,A0A1D6I645,A0A1D6LJP0,O81237,B4FRC9,K7TVZ1,B4FD03,B6TX10,C0PMR3,B6SWV1,B6U0H2,B6TIR4,A0A1D6DZR9,B6TAJ9,A0A1D6JIN2,B6SKW5,A0A0A7DIX5,A0A1D6M0B4,A0A1D6M5J5,A0A1D6PSY8,B6TN98,A0A1D6GZE3,B4FZV8,A0A1D6I9S9,Q1KKB1,A0A1D6NFC1,C0HF32,B6TBW2,D2JSP9,A0A1D6JT22,B6TC18,A0A1D6IP65,A0A1D6…	1	1	1
GO:1901659	glycosyl compound biosynthetic process	P	10	10	1733	1733	0.00577034	0.00577034	over	B4FFH8,A0A1D6JIN2,B6SKW5,A0A0A7DIX5,B4F9N8,A0A1D6G4I9,Q9LKI4,A0A1D6N1C9,A0A1D6GXN7,A0A1D6MXC9	B4FFH8,A0A1D6JIN2,B6SKW5,A0A0A7DIX5,B4F9N8,A0A1D6G4I9,Q9LKI4,A0A1D6N1C9,A0A1D6GXN7,A0A1D6MXC9	1	1	1
GO:0034599	cellular response to oxidative stress	P	2	2	1733	1733	0.00115407	0.00115407	over	B6TZD1,A0A1D6IP29	B6TZD1,A0A1D6IP29	1	1	1
GO:0047325	inositol tetrakisphosphate 1-kinase activity	F	1	1	1733	1733	0.000577034	0.000577034	over	B4FBE5	B4FBE5	1	1	1
GO:0055085	transmembrane transport	P	26	26	1733	1733	0.0150029	0.0150029	over	A0A1D6KQ74,Q1KKB1,A0A1D6NFC1,C0HF32,B6TBW2,D2JSP9,A0A1D6JT22,B6TC18,C0PHC0,B4FRC2,B6T2T0,B4FSJ1,B6T9C0,B4FUV9,A0A1D6J574,Q5EEQ2,Q43271,A0A1D6MV33,Q43243,A0A286KBP9,A0A1D6LSP8,A0A1D6QRV9,A0A1D6LZ61,B4F832,B4FRG8,A0A1D6FNU8	A0A1D6KQ74,Q1KKB1,A0A1D6NFC1,C0HF32,B6TBW2,D2JSP9,A0A1D6JT22,B6TC18,C0PHC0,B4FRC2,B6T2T0,B4FSJ1,B6T9C0,B4FUV9,A0A1D6J574,Q5EEQ2,Q43271,A0A1D6MV33,Q43243,A0A286KBP9,A0A1D6LSP8,A0A1D6QRV9,A0A1D6LZ61,B4F832,B4FRG8,A0A1D6FNU8	1	1	1
GO:0019139	cytokinin dehydrogenase activity	F	1	1	1733	1733	0.000577034	0.000577034	over	E3T1X0	E3T1X0	1	1	1
GO:0003994	aconitate hydratase activity	F	2	2	1733	1733	0.00115407	0.00115407	over	A0A1D6J321,A0A1D6PUK7	A0A1D6J321,A0A1D6PUK7	1	1	1
GO:0006643	membrane lipid metabolic process	P	1	1	1733	1733	0.000577034	0.000577034	over	A0A1D6KIM9	A0A1D6KIM9	1	1	1
GO:0099568	cytoplasmic region	C	3	3	1733	1733	0.0017311	0.0017311	over	A0A1D6MUJ1,A0A1D6HKJ9,A0A1D6INL1	A0A1D6MUJ1,A0A1D6HKJ9,A0A1D6INL1	1	1	1
GO:1901565	organonitrogen compound catabolic process	P	42	42	1733	1733	0.0242354	0.0242354	over	B6SZC6,Q6JBP8,B4FNK1,A0A1D6ESS7,A0A1D6GK60,A0A1D6HWI8,A0A1D6NV83,B6T9F7,A0A1D6IUI8,A0A1D6F9P9,A0A1D6FF42,B6T6V5,A0A1D6FUG4,A0A1D6L6V2,K7V4Q5,B4FST4,C0PFK3,A0A1D6HKC3,B4FDY6,B6TNX7,B6UCR8,A0A1D6IP29,Q8W523,A0A1D6KQU5,C0PMJ0,B6SSZ0,B4FYG3,B6T440,K7UFV4,B4FSV5,B4FBJ7,B4FSF1,A0A1D6IP54,A0A1D6QCY8,Q6QP36,B4FTV9,A0A1D6KMZ9,A0A1D6QMX6,A0A1D6JDW4,A0A1D6E020,A0A1D6PJW1,K7VWA7	B6SZC6,Q6JBP8,B4FNK1,A0A1D6ESS7,A0A1D6GK60,A0A1D6HWI8,A0A1D6NV83,B6T9F7,A0A1D6IUI8,A0A1D6F9P9,A0A1D6FF42,B6T6V5,A0A1D6FUG4,A0A1D6L6V2,K7V4Q5,B4FST4,C0PFK3,A0A1D6HKC3,B4FDY6,B6TNX7,B6UCR8,A0A1D6IP29,Q8W523,A0A1D6KQU5,C0PMJ0,B6SSZ0,B4FYG3,B6T440,K7UFV4,B4FSV5,B4FBJ7,B4FSF1,A0A1D6IP54,A0A1D6QCY8,Q6QP36,B4FTV9,A0A1D6KMZ9,A0A1D6QMX6,A0A1D6JDW4,A0A1D6E020,A0A1D6PJW1,K7VWA7	1	1	1
GO:0090174	organelle membrane fusion	P	1	1	1733	1733	0.000577034	0.000577034	over	A0A1D6MXN8	A0A1D6MXN8	1	1	1
GO:0009791	post-embryonic development	P	12	12	1733	1733	0.00692441	0.00692441	over	A0A1D6I0N3,B6TCI7,C0PB60,C0P6D0,B4FTE5,B4F9N8,H2BJB6,B8A0U2,D0EYF3,E3T1X0,O49975,B6U1D7	A0A1D6I0N3,B6TCI7,C0PB60,C0P6D0,B4FTE5,B4F9N8,H2BJB6,B8A0U2,D0EYF3,E3T1X0,O49975,B6U1D7	1	1	1
GO:0008375	acetylglucosaminyltransferase activity	F	1	1	1733	1733	0.000577034	0.000577034	over	A0A1D6NER4	A0A1D6NER4	1	1	1
GO:0042887	amide transmembrane transporter activity	F	1	1	1733	1733	0.000577034	0.000577034	over	B6TBT7	B6TBT7	1	1	1
GO:0043189	H4/H2A histone acetyltransferase complex	C	2	2	1733	1733	0.00115407	0.00115407	over	B7ZXC9,B4F9I2	B7ZXC9,B4F9I2	1	1	1
GO:0007166	cell surface receptor signaling pathway	P	1	1	1733	1733	0.000577034	0.000577034	over	A0A1D6PNI3	A0A1D6PNI3	1	1	1
GO:0030964	NADH dehydrogenase complex	C	1	1	1733	1733	0.000577034	0.000577034	over	C0PB60	C0PB60	1	1	1
GO:0044093	positive regulation of molecular function	P	1	1	1733	1733	0.000577034	0.000577034	over	A0A1D6QT99	A0A1D6QT99	1	1	1
GO:0031324	negative regulation of cellular metabolic process	P	4	4	1733	1733	0.00230814	0.00230814	over	A0A060CZB9,B8A0U2,B8QXF1,P49106	A0A060CZB9,B8A0U2,B8QXF1,P49106	1	1	1
GO:0016459	myosin complex	C	2	2	1733	1733	0.00115407	0.00115407	over	A0A1D6EY56,A0A1D6GHI1	A0A1D6EY56,A0A1D6GHI1	1	1	1
GO:0009112	nucleobase metabolic process	P	8	8	1733	1733	0.00461627	0.00461627	over	A0A1D6Q4V8,B4FS03,A0A1D6G4I9,Q9LKI4,A0A1D6N1C9,B6TA70,A0A1D6Q0A4,A0A1D6M5J5	A0A1D6Q4V8,B4FS03,A0A1D6G4I9,Q9LKI4,A0A1D6N1C9,B6TA70,A0A1D6Q0A4,A0A1D6M5J5	1	1	1
GO:0016802	trialkylsulfonium hydrolase activity	F	1	1	1733	1733	0.000577034	0.000577034	over	B6T440	B6T440	1	1	1
GO:0046654	tetrahydrofolate biosynthetic process	P	2	2	1733	1733	0.00115407	0.00115407	over	A0A1D6KCE1,A0A1D6PSY8	A0A1D6KCE1,A0A1D6PSY8	1	1	1
GO:0005741	mitochondrial outer membrane	C	3	3	1733	1733	0.0017311	0.0017311	over	B6U4D3,A0A1D6I2X6,Q9SPD9	B6U4D3,A0A1D6I2X6,Q9SPD9	1	1	1
GO:0016119	carotene metabolic process	P	1	1	1733	1733	0.000577034	0.000577034	over	A0A0N7ER80	A0A0N7ER80	1	1	1
GO:0046983	protein dimerization activity	F	24	24	1733	1733	0.0138488	0.0138488	over	A0A1D6N099,Q9ZP62,A0A1D6I196,P30756,B6T1G5,B6T878,B6SYU0,B6T8C2,B6U9E1,P69246,B4FH55,B6SJQ5,B6T2D5,B6TKG5,B6TL91,B1P123,A0A1D6F753,A0A1D6GGM0,C0PM91,A0A1D6JQK0,A0A1D6N2E7,A0A1R3PGU9,B6TS22,C0HDV6	A0A1D6N099,Q9ZP62,A0A1D6I196,P30756,B6T1G5,B6T878,B6SYU0,B6T8C2,B6U9E1,P69246,B4FH55,B6SJQ5,B6T2D5,B6TKG5,B6TL91,B1P123,A0A1D6F753,A0A1D6GGM0,C0PM91,A0A1D6JQK0,A0A1D6N2E7,A0A1R3PGU9,B6TS22,C0HDV6	1	1	1
GO:0009749	response to glucose	P	2	2	1733	1733	0.00115407	0.00115407	over	B4G0K4,A0A1D6NCX2	B4G0K4,A0A1D6NCX2	1	1	1
GO:0071705	nitrogen compound transport	P	65	65	1733	1733	0.0375072	0.0375072	over	C0P5C0,K7VEB9,A0A1D6MPN8,B6U4F2,A0A1D6N584,B4FSY4,A0A1D6DTZ0,A0A1D6LHN0,A0A1D6IQF5,A0A1D6L1X4,B8A2Z3,A0A1D6MGC6,A0A1D6MR41,A0A1D6KE02,A0A1D6LCD0,A0A1D6M2S2,A0A1D6H785,A0A1D6MWV6,A0A1D6GCU9,A0A1D6K3D9,A0A1D6Q230,B6TBM1,K7WDG3,A0A1D6LL22,A0A096UGL9,A0A1D6H829,A0A1D6EFK8,A0A1D6JKX1,A0A097PT11,A0A1D6E5A1,A0A1D6EGW5,A0A1D6LLP8,A0A1D6MXN8,A0A1D6PSS6,B6TBT7,B6TG58,B4F918,A0A1D6DT47,A0A1D6E566,A0A1D6LU40…	C0P5C0,K7VEB9,A0A1D6MPN8,B6U4F2,A0A1D6N584,B4FSY4,A0A1D6DTZ0,A0A1D6LHN0,A0A1D6IQF5,A0A1D6L1X4,B8A2Z3,A0A1D6MGC6,A0A1D6MR41,A0A1D6KE02,A0A1D6LCD0,A0A1D6M2S2,A0A1D6H785,A0A1D6MWV6,A0A1D6GCU9,A0A1D6K3D9,A0A1D6Q230,B6TBM1,K7WDG3,A0A1D6LL22,A0A096UGL9,A0A1D6H829,A0A1D6EFK8,A0A1D6JKX1,A0A097PT11,A0A1D6E5A1,A0A1D6EGW5,A0A1D6LLP8,A0A1D6MXN8,A0A1D6PSS6,B6TBT7,B6TG58,B4F918,A0A1D6DT47,A0A1D6E566,A0A1D6LU40…	1	1	1
GO:0009615	response to virus	P	1	1	1733	1733	0.000577034	0.000577034	over	D0EYF3	D0EYF3	1	1	1
GO:0016405	CoA-ligase activity	F	3	3	1733	1733	0.0017311	0.0017311	over	A0A1D6DQG3,A0A1D6Q571,B6TH57	A0A1D6DQG3,A0A1D6Q571,B6TH57	1	1	1
GO:0000989	transcription factor activity, transcription factor binding	F	1	1	1733	1733	0.000577034	0.000577034	over	A0A1D6IBB1	A0A1D6IBB1	1	1	1
GO:0009904	chloroplast accumulation movement	P	1	1	1733	1733	0.000577034	0.000577034	over	K7W532	K7W532	1	1	1
GO:0022892	substrate-specific transporter activity	F	35	35	1733	1733	0.0201962	0.0201962	over	C0PHC0,B4FRC2,B6T2T0,Q1KKB1,A0A1D6NFC1,C0HF32,B6TBW2,A0A1D6JT22,A0A1D6LIS4,P00412,K7TKL2,Q5EEQ2,B4FYD2,A0A1D6QHD5,A0A1D6I2X6,Q9SPD9,Q43271,A0A1D6MV33,Q43243,A0A286KBP9,C0P5C0,K7VEB9,A0A1D6KE02,A0A1D6MPN8,A0A1D6M2S2,A0A1D6MWV6,A0A1D6MXN8,A0A097PRD7,B4FSJ1,D2JSP9,B6TC18,A0A1D6KSX6,Q84RL7,A0A1D6LHN0,B6TBT7	C0PHC0,B4FRC2,B6T2T0,Q1KKB1,A0A1D6NFC1,C0HF32,B6TBW2,A0A1D6JT22,A0A1D6LIS4,P00412,K7TKL2,Q5EEQ2,B4FYD2,A0A1D6QHD5,A0A1D6I2X6,Q9SPD9,Q43271,A0A1D6MV33,Q43243,A0A286KBP9,C0P5C0,K7VEB9,A0A1D6KE02,A0A1D6MPN8,A0A1D6M2S2,A0A1D6MWV6,A0A1D6MXN8,A0A097PRD7,B4FSJ1,D2JSP9,B6TC18,A0A1D6KSX6,Q84RL7,A0A1D6LHN0,B6TBT7	1	1	1
GO:0004088	carbamoyl-phosphate synthase (glutamine-hydrolyzing) activity	F	1	1	1733	1733	0.000577034	0.000577034	over	B6TA70	B6TA70	1	1	1
GO:0016881	acid-amino acid ligase activity	F	7	7	1733	1733	0.00403924	0.00403924	over	A0A1D6PLH1,K7VI04,B6TAJ9,A0A1D6F4U6,A0A1D6MFS8,A0A1D6MFS9,B6TJH0	A0A1D6PLH1,K7VI04,B6TAJ9,A0A1D6F4U6,A0A1D6MFS8,A0A1D6MFS9,B6TJH0	1	1	1
GO:0006403	RNA localization	P	3	3	1733	1733	0.0017311	0.0017311	over	B6U2V3,A0A1D6K314,A0A1D6K2V5	B6U2V3,A0A1D6K314,A0A1D6K2V5	1	1	1
GO:0016638	oxidoreductase activity, acting on the CH-NH2 group of donors	F	3	3	1733	1733	0.0017311	0.0017311	over	Q8W523,C0PG05,A0A1D6G294	Q8W523,C0PG05,A0A1D6G294	1	1	1
GO:0004345	glucose-6-phosphate dehydrogenase activity	F	2	2	1733	1733	0.00115407	0.00115407	over	C0PMR3,B6SWV1	C0PMR3,B6SWV1	1	1	1
GO:0006553	lysine metabolic process	P	4	4	1733	1733	0.00230814	0.00230814	over	P49079,P26259,B4FQ56,C4IZ68	P49079,P26259,B4FQ56,C4IZ68	1	1	1
GO:0004702	signal transducer, downstream of receptor, with serine/threonine kinase activity	F	3	3	1733	1733	0.0017311	0.0017311	over	A0A1D6G000,K7VAM9,Q6T6J8	A0A1D6G000,K7VAM9,Q6T6J8	1	1	1
GO:0001522	pseudouridine synthesis	P	2	2	1733	1733	0.00115407	0.00115407	over	A0A1D6IKP8,B6TYV7	A0A1D6IKP8,B6TYV7	1	1	1
GO:0004332	fructose-bisphosphate aldolase activity	F	4	4	1733	1733	0.00230814	0.00230814	over	B4FAL9,B4FWP0,B6UE86,K7UY19	B4FAL9,B4FWP0,B6UE86,K7UY19	1	1	1
GO:0019900	kinase binding	F	1	1	1733	1733	0.000577034	0.000577034	over	A0A1D6QT99	A0A1D6QT99	1	1	1
GO:0006032	chitin catabolic process	P	2	2	1733	1733	0.00115407	0.00115407	over	B6SZC6,Q6JBP8	B6SZC6,Q6JBP8	1	1	1
GO:0031123	RNA 3'-end processing	P	1	1	1733	1733	0.000577034	0.000577034	over	B6U1P3	B6U1P3	1	1	1
GO:0006302	double-strand break repair	P	1	1	1733	1733	0.000577034	0.000577034	over	B6TP06	B6TP06	1	1	1
GO:0016743	carboxyl- or carbamoyltransferase activity	F	1	1	1733	1733	0.000577034	0.000577034	over	A0A1D6Q0A4	A0A1D6Q0A4	1	1	1
GO:0006552	leucine catabolic process	P	1	1	1733	1733	0.000577034	0.000577034	over	A0A1D6KQU5	A0A1D6KQU5	1	1	1
GO:0006188	IMP biosynthetic process	P	3	3	1733	1733	0.0017311	0.0017311	over	A0A1D6M0B4,A0A1D6M5J5,A0A1D6IP65	A0A1D6M0B4,A0A1D6M5J5,A0A1D6IP65	1	1	1
GO:0006094	gluconeogenesis	P	4	4	1733	1733	0.00230814	0.00230814	over	K7VNE0,A0A1D6FBT4,B4G0N0,A0A1D6I645	K7VNE0,A0A1D6FBT4,B4G0N0,A0A1D6I645	1	1	1
GO:0006779	porphyrin-containing compound biosynthetic process	P	3	3	1733	1733	0.0017311	0.0017311	over	B4FL52,B6T9G7,B8A065	B4FL52,B6T9G7,B8A065	1	1	1
GO:0006206	pyrimidine nucleobase metabolic process	P	5	5	1733	1733	0.00288517	0.00288517	over	A0A1D6G4I9,Q9LKI4,A0A1D6N1C9,B6TA70,A0A1D6Q0A4	A0A1D6G4I9,Q9LKI4,A0A1D6N1C9,B6TA70,A0A1D6Q0A4	1	1	1
GO:0006560	proline metabolic process	P	3	3	1733	1733	0.0017311	0.0017311	over	B6SSZ0,C4IYE1,Q4TZJ2	B6SSZ0,C4IYE1,Q4TZJ2	1	1	1
GO:0052689	carboxylic ester hydrolase activity	F	10	10	1733	1733	0.00577034	0.00577034	over	A0A1D6DUN1,A0A1D6ENT5,A0A1D6EUJ1,A0A1D6LQQ9,K7WAM2,A0A1D6IZK0,K7U9T4,B6U0H2,B8A2X5,A0A1D6E9W6	A0A1D6DUN1,A0A1D6ENT5,A0A1D6EUJ1,A0A1D6LQQ9,K7WAM2,A0A1D6IZK0,K7U9T4,B6U0H2,B8A2X5,A0A1D6E9W6	1	1	1
GO:0022625	cytosolic large ribosomal subunit	C	2	2	1733	1733	0.00115407	0.00115407	over	B4FL64,A0A1D6H153	B4FL64,A0A1D6H153	1	1	1
GO:0016298	lipase activity	F	1	1	1733	1733	0.000577034	0.000577034	over	A0A1D6IP65	A0A1D6IP65	1	1	1
GO:0044437	vacuolar part	C	10	10	1733	1733	0.00577034	0.00577034	over	B4FRC2,B4G0K4,B6TCC9,C4JBB8,A0A1D6JQ63,B6U9E1,C0HFM6,Q9AT75,A0A1D6L9B5,B4FWJ8	B4FRC2,B4G0K4,B6TCC9,C4JBB8,A0A1D6JQ63,B6U9E1,C0HFM6,Q9AT75,A0A1D6L9B5,B4FWJ8	1	1	1
GO:0051169	nuclear transport	P	8	8	1733	1733	0.00461627	0.00461627	over	C0P5C0,K7VEB9,A0A1D6MPN8,A0A1D6KE02,A0A1D6M2S2,A0A1D6MWV6,B6TBX3,B6U2V3	C0P5C0,K7VEB9,A0A1D6MPN8,A0A1D6KE02,A0A1D6M2S2,A0A1D6MWV6,B6TBX3,B6U2V3	1	1	1
GO:0045087	innate immune response	P	5	5	1733	1733	0.00288517	0.00288517	over	A0A097PRD7,A0A1D6MFS8,A0A1D6MFS9,B4F9N8,D0EYF3	A0A097PRD7,A0A1D6MFS8,A0A1D6MFS9,B4F9N8,D0EYF3	1	1	1
GO:0000271	polysaccharide biosynthetic process	P	17	17	1733	1733	0.00980958	0.00980958	over	P55241,D3YKV1,Q3SAE3,A0A0P0HX16,O81387,Q947B9,Q941P2,P55234,A0A1D6EBQ6,Q84P42,A5GZ73,Q84XW7,Q84QF3,Q7Y0M0,P04713,A0A1D6LVT8,A0A1D6NUU8	P55241,D3YKV1,Q3SAE3,A0A0P0HX16,O81387,Q947B9,Q941P2,P55234,A0A1D6EBQ6,Q84P42,A5GZ73,Q84XW7,Q84QF3,Q7Y0M0,P04713,A0A1D6LVT8,A0A1D6NUU8	1	1	1
GO:0071369	cellular response to ethylene stimulus	P	1	1	1733	1733	0.000577034	0.000577034	over	B6TZD1	B6TZD1	1	1	1
GO:0006778	porphyrin-containing compound metabolic process	P	3	3	1733	1733	0.0017311	0.0017311	over	B4FL52,B6T9G7,B8A065	B4FL52,B6T9G7,B8A065	1	1	1
GO:0007131	reciprocal meiotic recombination	P	1	1	1733	1733	0.000577034	0.000577034	over	A0A1D6L1Q8	A0A1D6L1Q8	1	1	1
GO:0003991	acetylglutamate kinase activity	F	1	1	1733	1733	0.000577034	0.000577034	over	B6TEB2	B6TEB2	1	1	1
GO:0048364	root development	P	2	2	1733	1733	0.00115407	0.00115407	over	O49975,A0A1D6I0N3	O49975,A0A1D6I0N3	1	1	1
GO:0030659	cytoplasmic vesicle membrane	C	15	15	1733	1733	0.00865551	0.00865551	over	A0A1D6H785,A0A1D6LL22,A0A1D6EFK8,A0A1D6EGW5,A0A1D6PSS6,B4F918,A0A1D6J6M5,A0A1D6IQF5,A0A1D6DT47,B4FIZ5,A0A1D6L1X4,B8A2Z3,A0A1D6MGC6,A0A1D6MR41,B4G0V4	A0A1D6H785,A0A1D6LL22,A0A1D6EFK8,A0A1D6EGW5,A0A1D6PSS6,B4F918,A0A1D6J6M5,A0A1D6IQF5,A0A1D6DT47,B4FIZ5,A0A1D6L1X4,B8A2Z3,A0A1D6MGC6,A0A1D6MR41,B4G0V4	1	1	1
GO:0006888	ER to Golgi vesicle-mediated transport	P	5	5	1733	1733	0.00288517	0.00288517	over	B4F918,A0A1D6EFK8,A0A1D6EGW5,A0A1D6PSS6,A0A1D6J6M5	B4F918,A0A1D6EFK8,A0A1D6EGW5,A0A1D6PSS6,A0A1D6J6M5	1	1	1
GO:0010033	response to organic substance	P	19	19	1733	1733	0.0109636	0.0109636	over	B4G0K4,A0A1D6I0N3,B6TRY4,H2BJB6,C4JBB8,A0A1D6KQ74,B6U2V3,K7TVZ1,B6TX10,B8A0U2,A0A1D6I196,A0A1D6NCX2,P12653,A0A097PRD7,A0A1D6MFS8,A0A1D6MFS9,D0EYF3,B6TZD1,B4F9N8	B4G0K4,A0A1D6I0N3,B6TRY4,H2BJB6,C4JBB8,A0A1D6KQ74,B6U2V3,K7TVZ1,B6TX10,B8A0U2,A0A1D6I196,A0A1D6NCX2,P12653,A0A097PRD7,A0A1D6MFS8,A0A1D6MFS9,D0EYF3,B6TZD1,B4F9N8	1	1	1
GO:0008026	ATP-dependent helicase activity	F	2	2	1733	1733	0.00115407	0.00115407	over	B7ZXC9,B4F9I2	B7ZXC9,B4F9I2	1	1	1
GO:0009908	flower development	P	4	4	1733	1733	0.00230814	0.00230814	over	C0PB60,B4F9N8,C0P6D0,B4FTE5	C0PB60,B4F9N8,C0P6D0,B4FTE5	1	1	1
GO:0008104	protein localization	P	64	64	1733	1733	0.0369302	0.0369302	over	C0P5C0,K7VEB9,A0A1D6MPN8,B6U4F2,A0A1D6N584,B4FSY4,A0A1D6DTZ0,A0A1D6LHN0,A0A1D6IQF5,A0A1D6L1X4,B8A2Z3,A0A1D6MGC6,A0A1D6MR41,A0A1D6KE02,A0A1D6LCD0,A0A1D6M2S2,A0A1D6H785,A0A1D6MWV6,A0A1D6GCU9,A0A1D6K3D9,A0A1D6Q230,B6TBM1,K7WDG3,A0A1D6LL22,A0A096UGL9,A0A1D6H829,A0A1D6EFK8,A0A1D6JKX1,A0A097PT11,A0A1D6E5A1,A0A1D6EGW5,A0A1D6LLP8,A0A1D6MXN8,A0A1D6PSS6,B6TBT7,B6TG58,B4F918,A0A1D6DT47,A0A1D6E566,A0A1D6LU40…	C0P5C0,K7VEB9,A0A1D6MPN8,B6U4F2,A0A1D6N584,B4FSY4,A0A1D6DTZ0,A0A1D6LHN0,A0A1D6IQF5,A0A1D6L1X4,B8A2Z3,A0A1D6MGC6,A0A1D6MR41,A0A1D6KE02,A0A1D6LCD0,A0A1D6M2S2,A0A1D6H785,A0A1D6MWV6,A0A1D6GCU9,A0A1D6K3D9,A0A1D6Q230,B6TBM1,K7WDG3,A0A1D6LL22,A0A096UGL9,A0A1D6H829,A0A1D6EFK8,A0A1D6JKX1,A0A097PT11,A0A1D6E5A1,A0A1D6EGW5,A0A1D6LLP8,A0A1D6MXN8,A0A1D6PSS6,B6TBT7,B6TG58,B4F918,A0A1D6DT47,A0A1D6E566,A0A1D6LU40…	1	1	1
GO:0009415	response to water	P	5	5	1733	1733	0.00288517	0.00288517	over	B6T887,K7TVZ1,B6TX10,B6U9E1,Q42376	B6T887,K7TVZ1,B6TX10,B6U9E1,Q42376	1	1	1
GO:0000313	organellar ribosome	C	1	1	1733	1733	0.000577034	0.000577034	over	Q08069	Q08069	1	1	1
GO:0102502	ADP-glucose-starch glucosyltransferase activity	F	1	1	1733	1733	0.000577034	0.000577034	over	P04713	P04713	1	1	1
GO:0015833	peptide transport	P	64	64	1733	1733	0.0369302	0.0369302	over	C0P5C0,K7VEB9,A0A1D6MPN8,B6U4F2,A0A1D6N584,B4FSY4,A0A1D6DTZ0,A0A1D6LHN0,A0A1D6IQF5,A0A1D6L1X4,B8A2Z3,A0A1D6MGC6,A0A1D6MR41,A0A1D6KE02,A0A1D6LCD0,A0A1D6M2S2,A0A1D6H785,A0A1D6MWV6,A0A1D6GCU9,A0A1D6K3D9,A0A1D6Q230,B6TBM1,K7WDG3,A0A1D6LL22,A0A096UGL9,A0A1D6H829,A0A1D6EFK8,A0A1D6JKX1,A0A097PT11,A0A1D6E5A1,A0A1D6EGW5,A0A1D6LLP8,A0A1D6MXN8,A0A1D6PSS6,B6TBT7,B6TG58,B4F918,A0A1D6DT47,A0A1D6E566,A0A1D6LU40…	C0P5C0,K7VEB9,A0A1D6MPN8,B6U4F2,A0A1D6N584,B4FSY4,A0A1D6DTZ0,A0A1D6LHN0,A0A1D6IQF5,A0A1D6L1X4,B8A2Z3,A0A1D6MGC6,A0A1D6MR41,A0A1D6KE02,A0A1D6LCD0,A0A1D6M2S2,A0A1D6H785,A0A1D6MWV6,A0A1D6GCU9,A0A1D6K3D9,A0A1D6Q230,B6TBM1,K7WDG3,A0A1D6LL22,A0A096UGL9,A0A1D6H829,A0A1D6EFK8,A0A1D6JKX1,A0A097PT11,A0A1D6E5A1,A0A1D6EGW5,A0A1D6LLP8,A0A1D6MXN8,A0A1D6PSS6,B6TBT7,B6TG58,B4F918,A0A1D6DT47,A0A1D6E566,A0A1D6LU40…	1	1	1
GO:0004496	mevalonate kinase activity	F	1	1	1733	1733	0.000577034	0.000577034	over	B8A054	B8A054	1	1	1
GO:0010646	regulation of cell communication	P	3	3	1733	1733	0.0017311	0.0017311	over	B6TVH8,A0A1D6JW79,A0A1D6IG09	B6TVH8,A0A1D6JW79,A0A1D6IG09	1	1	1
GO:0043603	cellular amide metabolic process	P	135	135	1733	1733	0.0778996	0.0778996	over	K7VAS4,C0P790,A0A096RFR6,A0A1D6DXG8,B4FBV8,B6TRV3,A0A1D6MF48,A0A1D6HT03,B4FWK0,B6SHE0,B4FRD9,B6TNR8,B6SK79,C0P455,A0A1D6GF42,C4J6J5,O22453,B6SHW0,O04014,B4FMI5,C0PH34,B4F9G0,A0A1D6EAY0,Q08069,B6TYP7,A0A1D6GM13,A0A1D6N4X3,B4F9R4,K7TT73,A0A1D6PI63,B6T8L0,B6TAQ5,B6UG10,P25460,B6T1Y8,B6SHM7,A0A1D6K9S0,B4FWR7,B6T1J3,A0A1D6I1F4,B6TE31,A0A1D6LZA7,B6SI39,B6T595,A0A1D6GFP8,A0A1D6MY10,B4FMB3,B4G286,B6T1D8,…	K7VAS4,C0P790,A0A096RFR6,A0A1D6DXG8,B4FBV8,B6TRV3,A0A1D6MF48,A0A1D6HT03,B4FWK0,B6SHE0,B4FRD9,B6TNR8,B6SK79,C0P455,A0A1D6GF42,C4J6J5,O22453,B6SHW0,O04014,B4FMI5,C0PH34,B4F9G0,A0A1D6EAY0,Q08069,B6TYP7,A0A1D6GM13,A0A1D6N4X3,B4F9R4,K7TT73,A0A1D6PI63,B6T8L0,B6TAQ5,B6UG10,P25460,B6T1Y8,B6SHM7,A0A1D6K9S0,B4FWR7,B6T1J3,A0A1D6I1F4,B6TE31,A0A1D6LZA7,B6SI39,B6T595,A0A1D6GFP8,A0A1D6MY10,B4FMB3,B4G286,B6T1D8,…	1	1	1
GO:1902749	regulation of cell cycle G2/M phase transition	P	1	1	1733	1733	0.000577034	0.000577034	over	A0A1D6JSD8	A0A1D6JSD8	1	1	1
GO:0006886	intracellular protein transport	P	53	53	1733	1733	0.0305828	0.0305828	over	C0P5C0,K7VEB9,A0A1D6MPN8,B6U4F2,A0A1D6N584,B4FSY4,A0A1D6DTZ0,A0A1D6LHN0,B6U2V3,B4FUV9,A0A1D6J574,B4FIS2,A0A1D6IQF5,A0A1D6L1X4,B8A2Z3,A0A1D6MGC6,A0A1D6MR41,A0A1D6KE02,A0A1D6LCD0,A0A1D6M2S2,A0A1D6H785,A0A1D6MWV6,A0A1D6GCU9,A0A1D6K3D9,A0A1D6Q230,B6TBM1,K7WDG3,A0A1D6LL22,A0A096UGL9,A0A1D6H829,A0A1D6EFK8,A0A1D6JKX1,A0A097PT11,A0A1D6E5A1,A0A1D6EGW5,A0A1D6LLP8,A0A1D6MXN8,A0A1D6PSS6,B6TBT7,B6TG58,B4F918,…	C0P5C0,K7VEB9,A0A1D6MPN8,B6U4F2,A0A1D6N584,B4FSY4,A0A1D6DTZ0,A0A1D6LHN0,B6U2V3,B4FUV9,A0A1D6J574,B4FIS2,A0A1D6IQF5,A0A1D6L1X4,B8A2Z3,A0A1D6MGC6,A0A1D6MR41,A0A1D6KE02,A0A1D6LCD0,A0A1D6M2S2,A0A1D6H785,A0A1D6MWV6,A0A1D6GCU9,A0A1D6K3D9,A0A1D6Q230,B6TBM1,K7WDG3,A0A1D6LL22,A0A096UGL9,A0A1D6H829,A0A1D6EFK8,A0A1D6JKX1,A0A097PT11,A0A1D6E5A1,A0A1D6EGW5,A0A1D6LLP8,A0A1D6MXN8,A0A1D6PSS6,B6TBT7,B6TG58,B4F918,…	1	1	1
GO:0006650	glycerophospholipid metabolic process	P	5	5	1733	1733	0.00288517	0.00288517	over	K7VKS0,A0A1D6GM07,A0A1D6GJH3,A0A1D6IUV5,A0A1D6M6Z6	K7VKS0,A0A1D6GM07,A0A1D6GJH3,A0A1D6IUV5,A0A1D6M6Z6	1	1	1
GO:0008250	oligosaccharyltransferase complex	C	2	2	1733	1733	0.00115407	0.00115407	over	A0A1D6N3I9,A0A1D6G6E5	A0A1D6N3I9,A0A1D6G6E5	1	1	1
GO:0019321	pentose metabolic process	P	2	2	1733	1733	0.00115407	0.00115407	over	B6TFE4,B4FIH9	B6TFE4,B4FIH9	1	1	1
GO:0032993	protein-DNA complex	C	11	11	1733	1733	0.00634737	0.00634737	over	P30756,B6T1G5,B6T878,B6SYU0,B6T8C2,B6U9E1,P69246,B4FH55,B6SJQ5,B6T2D5,B6TGH8	P30756,B6T1G5,B6T878,B6SYU0,B6T8C2,B6U9E1,P69246,B4FH55,B6SJQ5,B6T2D5,B6TGH8	1	1	1
GO:0008863	formate dehydrogenase (NAD+) activity	F	1	1	1733	1733	0.000577034	0.000577034	over	B6TRR5	B6TRR5	1	1	1
GO:0016790	thiolester hydrolase activity	F	2	2	1733	1733	0.00115407	0.00115407	over	B6TN48,B6T2Y2	B6TN48,B6T2Y2	1	1	1
GO:0048268	clathrin coat assembly	P	2	2	1733	1733	0.00115407	0.00115407	over	A0A1D6IQF5,C0P489	A0A1D6IQF5,C0P489	1	1	1
GO:0006325	chromatin organization	P	4	4	1733	1733	0.00230814	0.00230814	over	Q8L8G5,A0A1D6NVF4,B6TGH8,B4F9N8	Q8L8G5,A0A1D6NVF4,B6TGH8,B4F9N8	1	1	1
GO:0006820	anion transport	P	1	1	1733	1733	0.000577034	0.000577034	over	A0A1D6KQ74	A0A1D6KQ74	1	1	1
GO:0043167	ion binding	F	509	509	1733	1733	0.29371	0.29371	over	A0A1D6GJ75,A0A1Q1A360,B4FLJ3,K7V067,B4FN97,K7V794,P93805,B7ZXH0,B4F9G8,A0A1D6L7N7,B6TBN6,Q41769,A0A1D6I6V1,B6T3P9,B6TII5,B4FAD4,C0PGB5,C4J495,A0A1D6Q571,B4G0U4,Q6IUP7,B4G0F3,A0A1D6LIV4,B4FBE5,A0A1D6FRL6,B4FYH2,O48556,A0A1D6GZE3,A0A1D6LIS4,A0A1D6PQN8,A0A1D6PRY4,A0A1D6HKP7,Q43863,B4FAK8,B6TNF1,A0A1D6GPL3,A0A1D6GU11,B6UF43,C4J038,Q41790,C0PAH1,A0A1D6INZ6,A0A1D6JMN9,A0A1D6P1E2,B4FE15,B6U4D3,Q41793,Q7…	A0A1D6GJ75,A0A1Q1A360,B4FLJ3,K7V067,B4FN97,K7V794,P93805,B7ZXH0,B4F9G8,A0A1D6L7N7,B6TBN6,Q41769,A0A1D6I6V1,B6T3P9,B6TII5,B4FAD4,C0PGB5,C4J495,A0A1D6Q571,B4G0U4,Q6IUP7,B4G0F3,A0A1D6LIV4,B4FBE5,A0A1D6FRL6,B4FYH2,O48556,A0A1D6GZE3,A0A1D6LIS4,A0A1D6PQN8,A0A1D6PRY4,A0A1D6HKP7,Q43863,B4FAK8,B6TNF1,A0A1D6GPL3,A0A1D6GU11,B6UF43,C4J038,Q41790,C0PAH1,A0A1D6INZ6,A0A1D6JMN9,A0A1D6P1E2,B4FE15,B6U4D3,Q41793,Q7…	1	1	1
GO:0004488	methylenetetrahydrofolate dehydrogenase (NADP+) activity	F	2	2	1733	1733	0.00115407	0.00115407	over	B6SJR7,B4FH88	B6SJR7,B4FH88	1	1	1
GO:0009509	chromoplast	C	1	1	1733	1733	0.000577034	0.000577034	over	A0A0N7ER80	A0A0N7ER80	1	1	1
GO:0009889	regulation of biosynthetic process	P	22	22	1733	1733	0.0126947	0.0126947	over	B8A1C0,A0A1D6F0N8,B7ZXC9,B4FNK1,C4JBU6,A0A1D6JWN6,A0A060D7Z5,A0A1D6EAN3,A0A1D6ETX5,A0A1D6P1E2,B4F9I2,B6SP06,B6TNJ4,B6TRY4,K4JFK6,A0A1D6QT99,B4F9N8,A0A060CZB9,B8A0U2,B8QXF1,P80639,C0PM91	B8A1C0,A0A1D6F0N8,B7ZXC9,B4FNK1,C4JBU6,A0A1D6JWN6,A0A060D7Z5,A0A1D6EAN3,A0A1D6ETX5,A0A1D6P1E2,B4F9I2,B6SP06,B6TNJ4,B6TRY4,K4JFK6,A0A1D6QT99,B4F9N8,A0A060CZB9,B8A0U2,B8QXF1,P80639,C0PM91	1	1	1
GO:0016757	transferase activity, transferring glycosyl groups	F	56	56	1733	1733	0.0323139	0.0323139	over	O81387,A0A1D6EBQ6,Q84P42,Q84XW7,Q84QF3,Q7Y0M0,A0A1D6I6V1,A0A1D6HNT1,A0A1D6Q4V8,B4FS03,A0A1D6M5J5,K7WHC8,P04713,A0A1D6LVT8,A0A1D6DPJ0,A0A1D6NUU8,B4FZV8,B6U2F8,B6TCC9,A0A1D6G4I9,Q9LKI4,A0A1D6N1C9,A0A096R382,A0A1D6N719,A0A1D6NER4,B6U1D7,A0A097C0T5,D2IQA2,A0A1D6PZZ9,A0A1D6K2D7,A0A1D6G664,A0A1D6H2R7,A0A1D6LQW1,C0LNQ9,A0A1D6HWJ2,B6T8U9,A0A1R3MHC7,A0A1D6EWJ3,K7UP24,A0A096S680,A0A1D6F0P8,A0A1D6KIM9,B6U0X…	O81387,A0A1D6EBQ6,Q84P42,Q84XW7,Q84QF3,Q7Y0M0,A0A1D6I6V1,A0A1D6HNT1,A0A1D6Q4V8,B4FS03,A0A1D6M5J5,K7WHC8,P04713,A0A1D6LVT8,A0A1D6DPJ0,A0A1D6NUU8,B4FZV8,B6U2F8,B6TCC9,A0A1D6G4I9,Q9LKI4,A0A1D6N1C9,A0A096R382,A0A1D6N719,A0A1D6NER4,B6U1D7,A0A097C0T5,D2IQA2,A0A1D6PZZ9,A0A1D6K2D7,A0A1D6G664,A0A1D6H2R7,A0A1D6LQW1,C0LNQ9,A0A1D6HWJ2,B6T8U9,A0A1R3MHC7,A0A1D6EWJ3,K7UP24,A0A096S680,A0A1D6F0P8,A0A1D6KIM9,B6U0X…	1	1	1
GO:0051276	chromosome organization	P	8	8	1733	1733	0.00461627	0.00461627	over	A0A1D6ETI9,Q8L8G5,A0A1D6NVF4,B6TGH8,A0A1D6GET7,A0A1D6I196,B4F9N8,A0A1D6N465	A0A1D6ETI9,Q8L8G5,A0A1D6NVF4,B6TGH8,A0A1D6GET7,A0A1D6I196,B4F9N8,A0A1D6N465	1	1	1
GO:0004648	O-phospho-L-serine:2-oxoglutarate aminotransferase activity	F	1	1	1733	1733	0.000577034	0.000577034	over	B4FRI1	B4FRI1	1	1	1
GO:0031307	integral component of mitochondrial outer membrane	C	1	1	1733	1733	0.000577034	0.000577034	over	B6U4D3	B6U4D3	1	1	1
GO:0071900	regulation of protein serine/threonine kinase activity	P	1	1	1733	1733	0.000577034	0.000577034	over	P49106	P49106	1	1	1
GO:0009707	chloroplast outer membrane	C	1	1	1733	1733	0.000577034	0.000577034	over	B6TBT7	B6TBT7	1	1	1
GO:0030597	RNA glycosylase activity	F	1	1	1733	1733	0.000577034	0.000577034	over	B8QXF1	B8QXF1	1	1	1
GO:0034030	ribonucleoside bisphosphate biosynthetic process	P	1	1	1733	1733	0.000577034	0.000577034	over	A0A1D6I9S9	A0A1D6I9S9	1	1	1
GO:0008289	lipid binding	F	4	4	1733	1733	0.00230814	0.00230814	over	A0A1D6HKP7,Q43863,C0P489,A0A1D6N6K4	A0A1D6HKP7,Q43863,C0P489,A0A1D6N6K4	1	1	1
GO:0006164	purine nucleotide biosynthetic process	P	17	17	1733	1733	0.00980958	0.00980958	over	A0A1D6JIN2,B6SKW5,A0A0A7DIX5,A0A1D6M0B4,A0A1D6M5J5,A0A1D6I9S9,Q1KKB1,A0A1D6NFC1,C0HF32,B6TBW2,D2JSP9,A0A1D6JT22,B6TC18,A0A1D6IP65,O24578,A0A1D6DZR9,B6TAJ9	A0A1D6JIN2,B6SKW5,A0A0A7DIX5,A0A1D6M0B4,A0A1D6M5J5,A0A1D6I9S9,Q1KKB1,A0A1D6NFC1,C0HF32,B6TBW2,D2JSP9,A0A1D6JT22,B6TC18,A0A1D6IP65,O24578,A0A1D6DZR9,B6TAJ9	1	1	1
GO:0008047	enzyme activator activity	F	3	3	1733	1733	0.0017311	0.0017311	over	B6U7Y1,A0A1D6GN92,A0A1D6NRY3	B6U7Y1,A0A1D6GN92,A0A1D6NRY3	1	1	1
GO:0018904	ether metabolic process	P	1	1	1733	1733	0.000577034	0.000577034	over	B6SMC1	B6SMC1	1	1	1
GO:0045184	establishment of protein localization	P	64	64	1733	1733	0.0369302	0.0369302	over	C0P5C0,K7VEB9,A0A1D6MPN8,B6U4F2,A0A1D6N584,B4FSY4,A0A1D6DTZ0,A0A1D6LHN0,A0A1D6IQF5,A0A1D6L1X4,B8A2Z3,A0A1D6MGC6,A0A1D6MR41,A0A1D6KE02,A0A1D6LCD0,A0A1D6M2S2,A0A1D6H785,A0A1D6MWV6,A0A1D6GCU9,A0A1D6K3D9,A0A1D6Q230,B6TBM1,K7WDG3,A0A1D6LL22,A0A096UGL9,A0A1D6H829,A0A1D6EFK8,A0A1D6JKX1,A0A097PT11,A0A1D6E5A1,A0A1D6EGW5,A0A1D6LLP8,A0A1D6MXN8,A0A1D6PSS6,B6TBT7,B6TG58,B4F918,A0A1D6DT47,A0A1D6E566,A0A1D6LU40…	C0P5C0,K7VEB9,A0A1D6MPN8,B6U4F2,A0A1D6N584,B4FSY4,A0A1D6DTZ0,A0A1D6LHN0,A0A1D6IQF5,A0A1D6L1X4,B8A2Z3,A0A1D6MGC6,A0A1D6MR41,A0A1D6KE02,A0A1D6LCD0,A0A1D6M2S2,A0A1D6H785,A0A1D6MWV6,A0A1D6GCU9,A0A1D6K3D9,A0A1D6Q230,B6TBM1,K7WDG3,A0A1D6LL22,A0A096UGL9,A0A1D6H829,A0A1D6EFK8,A0A1D6JKX1,A0A097PT11,A0A1D6E5A1,A0A1D6EGW5,A0A1D6LLP8,A0A1D6MXN8,A0A1D6PSS6,B6TBT7,B6TG58,B4F918,A0A1D6DT47,A0A1D6E566,A0A1D6LU40…	1	1	1
GO:0090558	plant epidermis development	P	1	1	1733	1733	0.000577034	0.000577034	over	A0A1D6I196	A0A1D6I196	1	1	1
GO:0031248	protein acetyltransferase complex	C	2	2	1733	1733	0.00115407	0.00115407	over	B7ZXC9,B4F9I2	B7ZXC9,B4F9I2	1	1	1
GO:0016246	RNA interference	P	1	1	1733	1733	0.000577034	0.000577034	over	D0EYF3	D0EYF3	1	1	1
GO:0032262	pyrimidine nucleotide salvage	P	1	1	1733	1733	0.000577034	0.000577034	over	A0A1D6GXN7	A0A1D6GXN7	1	1	1
GO:0000145	exocyst	C	3	3	1733	1733	0.0017311	0.0017311	over	A0A1D6MUJ1,A0A1D6HKJ9,A0A1D6INL1	A0A1D6MUJ1,A0A1D6HKJ9,A0A1D6INL1	1	1	1
GO:0080134	regulation of response to stress	P	5	5	1733	1733	0.00288517	0.00288517	over	A0A1D6MFS8,A0A1D6MFS9,B6TFI5,B4F9N8,Q42376	A0A1D6MFS8,A0A1D6MFS9,B6TFI5,B4F9N8,Q42376	1	1	1
GO:0006542	glutamine biosynthetic process	P	3	3	1733	1733	0.0017311	0.0017311	over	B4F9A2,P38563,B9TSW5	B4F9A2,P38563,B9TSW5	1	1	1
GO:0035639	purine ribonucleoside triphosphate binding	F	325	325	1733	1733	0.187536	0.187536	over	A0A1Q1BYA0,A0A1D6FQF0,E9NQE5,C5IHD1,C5IHD3,C5IHD0,C1K9J1,C3UZ63,A0A1D6ES19,A0A1D6I6T8,P55241,A0A1D6LMW9,B6U0V6,A0A1D6GWE1,B6SZ69,P24067,A0A1D6LZY7,B4G0K4,B4FWJ8,A0A1D6KE29,B7ZZ42,A0A1D6FN98,C4J410,A0A1D6N7I4,A0A0B4J303,D3YKV1,C5IHF0,C0PHE3,Q3SAE3,A0A1D6FRN4,A0A0P0HX16,C0P4Q3,A0A1D6LJS9,Q1KKB1,C0PDC7,A0A1D6EDK4,A0A1D6NR86,C4IYE1,A0A1D6FNB8,A0A1D6DUN1,A0A1D6ENT5,B6SH83,B4F989,A0A1D6EUJ1,A0A1D6LQQ9,…	A0A1Q1BYA0,A0A1D6FQF0,E9NQE5,C5IHD1,C5IHD3,C5IHD0,C1K9J1,C3UZ63,A0A1D6ES19,A0A1D6I6T8,P55241,A0A1D6LMW9,B6U0V6,A0A1D6GWE1,B6SZ69,P24067,A0A1D6LZY7,B4G0K4,B4FWJ8,A0A1D6KE29,B7ZZ42,A0A1D6FN98,C4J410,A0A1D6N7I4,A0A0B4J303,D3YKV1,C5IHF0,C0PHE3,Q3SAE3,A0A1D6FRN4,A0A0P0HX16,C0P4Q3,A0A1D6LJS9,Q1KKB1,C0PDC7,A0A1D6EDK4,A0A1D6NR86,C4IYE1,A0A1D6FNB8,A0A1D6DUN1,A0A1D6ENT5,B6SH83,B4F989,A0A1D6EUJ1,A0A1D6LQQ9,…	1	1	1
GO:0009891	positive regulation of biosynthetic process	P	3	3	1733	1733	0.0017311	0.0017311	over	B4F9N8,P80639,C0PM91	B4F9N8,P80639,C0PM91	1	1	1
GO:0070918	production of small RNA involved in gene silencing by RNA	P	1	1	1733	1733	0.000577034	0.000577034	over	D0EYF3	D0EYF3	1	1	1
GO:0030027	lamellipodium	C	1	1	1733	1733	0.000577034	0.000577034	over	B4G1E1	B4G1E1	1	1	1
GO:0048609	multicellular organismal reproductive process	P	3	3	1733	1733	0.0017311	0.0017311	over	O49975,C0PB60,B6U1D7	O49975,C0PB60,B6U1D7	1	1	1
GO:0035821	modification of morphology or physiology of other organism	P	1	1	1733	1733	0.000577034	0.000577034	over	D0EYF3	D0EYF3	1	1	1
GO:0046537	2,3-bisphosphoglycerate-independent phosphoglycerate mutase activity	F	1	1	1733	1733	0.000577034	0.000577034	over	K7UD52	K7UD52	1	1	1
GO:0006261	DNA-dependent DNA replication	P	1	1	1733	1733	0.000577034	0.000577034	over	A0A1D6I196	A0A1D6I196	1	1	1
GO:0004665	prephenate dehydrogenase (NADP+) activity	F	1	1	1733	1733	0.000577034	0.000577034	over	B6SRK3	B6SRK3	1	1	1
GO:0070403	NAD+ binding	F	2	2	1733	1733	0.00115407	0.00115407	over	P08735,B6U310	P08735,B6U310	1	1	1
GO:0043253	chloroplast ribosome	C	1	1	1733	1733	0.000577034	0.000577034	over	Q08069	Q08069	1	1	1
GO:0043648	dicarboxylic acid metabolic process	P	19	19	1733	1733	0.0109636	0.0109636	over	Q08062,B6TCZ3,B4FVH1,C0PCC7,B9TST3,A0A1D6G294,P49079,P26259,B4FQ56,C4IZ68,A0A1D6F1X1,B7ZXL4,B6TUB8,B6T4U1,O24566,H2BJB6,B4FNK8,K7V8J3,A0A096RBT2	Q08062,B6TCZ3,B4FVH1,C0PCC7,B9TST3,A0A1D6G294,P49079,P26259,B4FQ56,C4IZ68,A0A1D6F1X1,B7ZXL4,B6TUB8,B6T4U1,O24566,H2BJB6,B4FNK8,K7V8J3,A0A096RBT2	1	1	1
GO:0005694	chromosome	C	15	15	1733	1733	0.00865551	0.00865551	over	P30756,B6T1G5,B6T878,B6SYU0,B6T8C2,B6U9E1,P69246,B4FH55,B6SJQ5,B6T2D5,B6TGH8,B7ZXC9,B4F9I2,A0A1D6GET7,A0A1D6N465	P30756,B6T1G5,B6T878,B6SYU0,B6T8C2,B6U9E1,P69246,B4FH55,B6SJQ5,B6T2D5,B6TGH8,B7ZXC9,B4F9I2,A0A1D6GET7,A0A1D6N465	1	1	1
GO:0005759	mitochondrial matrix	C	6	6	1733	1733	0.0034622	0.0034622	over	P29185,A0A1D6H6Z1,A0A1D6QQE1,A0A1D6IP29,B6UFZ9,A0A1D6ESW5	P29185,A0A1D6H6Z1,A0A1D6QQE1,A0A1D6IP29,B6UFZ9,A0A1D6ESW5	1	1	1
GO:0016417	S-acyltransferase activity	F	4	4	1733	1733	0.00230814	0.00230814	over	A0A1D6ECC9,B6TNM0,A0A1D6H6Z1,A0A1D6QQE1	A0A1D6ECC9,B6TNM0,A0A1D6H6Z1,A0A1D6QQE1	1	1	1
GO:0016675	oxidoreductase activity, acting on a heme group of donors	F	1	1	1733	1733	0.000577034	0.000577034	over	P00412	P00412	1	1	1
GO:0004514	nicotinate-nucleotide diphosphorylase (carboxylating) activity	F	1	1	1733	1733	0.000577034	0.000577034	over	B4FZV8	B4FZV8	1	1	1
GO:0031231	intrinsic component of peroxisomal membrane	C	1	1	1733	1733	0.000577034	0.000577034	over	A0A1D6LK69	A0A1D6LK69	1	1	1
GO:0009209	pyrimidine ribonucleoside triphosphate biosynthetic process	P	3	3	1733	1733	0.0017311	0.0017311	over	A0A0A7DIX5,A0A1D6MXC9,A0A1D6GXN7	A0A0A7DIX5,A0A1D6MXC9,A0A1D6GXN7	1	1	1
GO:0023052	signaling	P	17	17	1733	1733	0.00980958	0.00980958	over	B4F854,A0A1D6F285,C0PBF4,C4J4T0,A0A1D6IP65,A0A1D6PNI3,A0A1D6DX70,A0A1D6FQ36,A0A1D6M4H0,B6TRY4,A0A1D6MFS8,A0A1D6MFS9,B6TVH8,A0A1D6IQV2,A0A1D6JW79,A0A1D6IG09,A0A1D6GJH3	B4F854,A0A1D6F285,C0PBF4,C4J4T0,A0A1D6IP65,A0A1D6PNI3,A0A1D6DX70,A0A1D6FQ36,A0A1D6M4H0,B6TRY4,A0A1D6MFS8,A0A1D6MFS9,B6TVH8,A0A1D6IQV2,A0A1D6JW79,A0A1D6IG09,A0A1D6GJH3	1	1	1
GO:0006221	pyrimidine nucleotide biosynthetic process	P	8	8	1733	1733	0.00461627	0.00461627	over	A0A0A7DIX5,A0A1D6PSY8,B6TN98,A0A1D6G4I9,Q9LKI4,A0A1D6N1C9,A0A1D6GXN7,A0A1D6MXC9	A0A0A7DIX5,A0A1D6PSY8,B6TN98,A0A1D6G4I9,Q9LKI4,A0A1D6N1C9,A0A1D6GXN7,A0A1D6MXC9	1	1	1
GO:0016597	amino acid binding	F	1	1	1733	1733	0.000577034	0.000577034	over	A0A1D6Q0A4	A0A1D6Q0A4	1	1	1
GO:1901137	carbohydrate derivative biosynthetic process	P	35	35	1733	1733	0.0201962	0.0201962	over	B4FFH8,A0A1D6JIN2,B6SKW5,A0A0A7DIX5,A0A1D6M0B4,A0A1D6M5J5,A0A1D6PSY8,B6TN98,B6U2F8,A0A1D6HNT1,A0A1D6JC21,B6TCC9,A0A1D6N3I9,A0A1D6G6E5,B6TMJ8,A0A1D6KIM9,A0A1D6NUU8,B6UIE1,B4F9N8,A0A1D6I9S9,Q1KKB1,A0A1D6NFC1,C0HF32,B6TBW2,D2JSP9,A0A1D6JT22,B6TC18,B4FA76,A0A1D6IP65,A0A1D6G4I9,Q9LKI4,A0A1D6N1C9,A0A1D6GXN7,O24578,A0A1D6MXC9	B4FFH8,A0A1D6JIN2,B6SKW5,A0A0A7DIX5,A0A1D6M0B4,A0A1D6M5J5,A0A1D6PSY8,B6TN98,B6U2F8,A0A1D6HNT1,A0A1D6JC21,B6TCC9,A0A1D6N3I9,A0A1D6G6E5,B6TMJ8,A0A1D6KIM9,A0A1D6NUU8,B6UIE1,B4F9N8,A0A1D6I9S9,Q1KKB1,A0A1D6NFC1,C0HF32,B6TBW2,D2JSP9,A0A1D6JT22,B6TC18,B4FA76,A0A1D6IP65,A0A1D6G4I9,Q9LKI4,A0A1D6N1C9,A0A1D6GXN7,O24578,A0A1D6MXC9	1	1	1
GO:0006562	proline catabolic process	P	1	1	1733	1733	0.000577034	0.000577034	over	B6SSZ0	B6SSZ0	1	1	1
GO:0046578	regulation of Ras protein signal transduction	P	2	2	1733	1733	0.00115407	0.00115407	over	A0A1D6JW79,A0A1D6IG09	A0A1D6JW79,A0A1D6IG09	1	1	1
GO:0048523	negative regulation of cellular process	P	6	6	1733	1733	0.0034622	0.0034622	over	A0A1Z1GDQ9,A0A060CZB9,B8A0U2,B8QXF1,A0A1D6P5E8,P49106	A0A1Z1GDQ9,A0A060CZB9,B8A0U2,B8QXF1,A0A1D6P5E8,P49106	1	1	1
GO:0044455	mitochondrial membrane part	C	8	8	1733	1733	0.00461627	0.00461627	over	O80413,A0A1D6NFC1,C0HF32,D2JSP9,B6TC18,B4FUV9,C0PB60,B6U4D3	O80413,A0A1D6NFC1,C0HF32,D2JSP9,B6TC18,B4FUV9,C0PB60,B6U4D3	1	1	1
GO:0050896	response to stimulus	P	93	93	1733	1733	0.0536642	0.0536642	over	B4F854,P12653,B6TP06,B4G0K4,B8QXF1,C0PEJ4,B4F9N8,C0PEI9,H2BJB6,A2SZW8,A0A1D6F285,C0PBF4,C4J4T0,A0A1D6IP65,A0A1D6GPS2,B7ZY61,B4FHY0,A0A1D6ETI9,C4J073,C1K9J1,C3UZ63,A0A1D6ES19,A0A1D6I6T8,A0A1D6LMW9,B6U0V6,A0A1D6GWE1,C0P4Q3,A0A1D6MXW5,K7V364,A0A1D6LFA5,A0A1D6F1X9,B6T8U5,B6U7Y1,A0A1D6LZ57,A0A1D6M5M0,B4FCK0,A0A1D6Q6M1,B6UHU1,A0A1D6QMU5,B4G031,B6U2M7,B4FJX1,B4FQA9,B6SRH9,B6TR92,B6TV09,B6U0D4,K7VFH6,A0A…	B4F854,P12653,B6TP06,B4G0K4,B8QXF1,C0PEJ4,B4F9N8,C0PEI9,H2BJB6,A2SZW8,A0A1D6F285,C0PBF4,C4J4T0,A0A1D6IP65,A0A1D6GPS2,B7ZY61,B4FHY0,A0A1D6ETI9,C4J073,C1K9J1,C3UZ63,A0A1D6ES19,A0A1D6I6T8,A0A1D6LMW9,B6U0V6,A0A1D6GWE1,C0P4Q3,A0A1D6MXW5,K7V364,A0A1D6LFA5,A0A1D6F1X9,B6T8U5,B6U7Y1,A0A1D6LZ57,A0A1D6M5M0,B4FCK0,A0A1D6Q6M1,B6UHU1,A0A1D6QMU5,B4G031,B6U2M7,B4FJX1,B4FQA9,B6SRH9,B6TR92,B6TV09,B6U0D4,K7VFH6,A0A…	1	1	1
GO:0022412	cellular process involved in reproduction in multicellular organism	P	1	1	1733	1733	0.000577034	0.000577034	over	O49975	O49975	1	1	1
GO:0045330	aspartyl esterase activity	F	1	1	1733	1733	0.000577034	0.000577034	over	B8A2X5	B8A2X5	1	1	1
GO:0003885	D-arabinono-1,4-lactone oxidase activity	F	2	2	1733	1733	0.00115407	0.00115407	over	K7U1M0,A0A1D6EIA6	K7U1M0,A0A1D6EIA6	1	1	1
GO:0097255	R2TP complex	C	2	2	1733	1733	0.00115407	0.00115407	over	B7ZXC9,B4F9I2	B7ZXC9,B4F9I2	1	1	1
GO:0031407	oxylipin metabolic process	P	1	1	1733	1733	0.000577034	0.000577034	over	B8XH56	B8XH56	1	1	1
GO:0051766	inositol trisphosphate kinase activity	F	1	1	1733	1733	0.000577034	0.000577034	over	B4FBE5	B4FBE5	1	1	1
GO:0000103	sulfate assimilation	P	1	1	1733	1733	0.000577034	0.000577034	over	B6SRJ5	B6SRJ5	1	1	1
GO:0016614	oxidoreductase activity, acting on CH-OH group of donors	F	47	47	1733	1733	0.0271206	0.0271206	over	A0A1D6K5C2,A0A1D6QNT3,B6UC41,B6U310,K7U1M0,A0A1D6EIA6,B6SKW5,B6T9P0,B7ZYX8,P00333,B4FTC8,B6T6Q8,C0PMR3,B6SWV1,A0A1D6N099,P49079,A0A1D6ENN4,B4FAD4,A0A1D6HC33,Q5U8V3,B4FLJ3,K7V067,B4FN97,C0PC62,B6TF69,B4FEG4,A0A1D6M252,A0A1D6LWN2,A0A1D6LJP0,O81237,K7TVZ1,B6TX10,A0A1D6NCX6,A0A1D6DW07,B6SKK1,A0A1D6MTD3,A0A1D6IWN4,B6UIE1,B6TRR5,B6TL24,Q08062,B6TCZ3,B4FVH1,P51108,A0A1D6KWM4,E3T1X0,Q5YFA2	A0A1D6K5C2,A0A1D6QNT3,B6UC41,B6U310,K7U1M0,A0A1D6EIA6,B6SKW5,B6T9P0,B7ZYX8,P00333,B4FTC8,B6T6Q8,C0PMR3,B6SWV1,A0A1D6N099,P49079,A0A1D6ENN4,B4FAD4,A0A1D6HC33,Q5U8V3,B4FLJ3,K7V067,B4FN97,C0PC62,B6TF69,B4FEG4,A0A1D6M252,A0A1D6LWN2,A0A1D6LJP0,O81237,K7TVZ1,B6TX10,A0A1D6NCX6,A0A1D6DW07,B6SKK1,A0A1D6MTD3,A0A1D6IWN4,B6UIE1,B6TRR5,B6TL24,Q08062,B6TCZ3,B4FVH1,P51108,A0A1D6KWM4,E3T1X0,Q5YFA2	1	1	1
GO:0016842	amidine-lyase activity	F	1	1	1733	1733	0.000577034	0.000577034	over	B4FAV4	B4FAV4	1	1	1
GO:0019941	modification-dependent protein catabolic process	P	16	16	1733	1733	0.00923254	0.00923254	over	A0A1D6IUI8,A0A1D6F9P9,A0A1D6FF42,B6T6V5,A0A1D6FUG4,A0A1D6L6V2,K7V4Q5,B4FST4,C0PFK3,A0A1D6HKC3,B4FDY6,B6TNX7,B6UCR8,A0A1D6PJW1,K7VWA7,A0A1D6IP29	A0A1D6IUI8,A0A1D6F9P9,A0A1D6FF42,B6T6V5,A0A1D6FUG4,A0A1D6L6V2,K7V4Q5,B4FST4,C0PFK3,A0A1D6HKC3,B4FDY6,B6TNX7,B6UCR8,A0A1D6PJW1,K7VWA7,A0A1D6IP29	1	1	1
GO:0009269	response to desiccation	P	1	1	1733	1733	0.000577034	0.000577034	over	B6T887	B6T887	1	1	1
GO:0009526	plastid envelope	C	4	4	1733	1733	0.00230814	0.00230814	over	A0A1D6EFN9,A0A1D6E5P4,B8A065,B6TBT7	A0A1D6EFN9,A0A1D6E5P4,B8A065,B6TBT7	1	1	1
GO:0016861	intramolecular oxidoreductase activity, interconverting aldoses and ketoses	F	6	6	1733	1733	0.0034622	0.0034622	over	B4G0N0,A0A1D6I645,C0PE24,B4FHH4,B4FIH9,B6TZD1	B4G0N0,A0A1D6I645,C0PE24,B4FHH4,B4FIH9,B6TZD1	1	1	1
GO:0090662	ATP hydrolysis coupled transmembrane transport	P	5	5	1733	1733	0.00288517	0.00288517	over	C0PHC0,B4FRC2,B6T2T0,B4FSJ1,B6T9C0	C0PHC0,B4FRC2,B6T2T0,B4FSJ1,B6T9C0	1	1	1
GO:0019344	cysteine biosynthetic process	P	3	3	1733	1733	0.0017311	0.0017311	over	P80608,A0A1D6FCB3,C0PCX2	P80608,A0A1D6FCB3,C0PCX2	1	1	1
GO:0070207	protein homotrimerization	P	2	2	1733	1733	0.00115407	0.00115407	over	Q7M1Z8,C0PB60	Q7M1Z8,C0PB60	1	1	1
GO:0006430	lysyl-tRNA aminoacylation	P	1	1	1733	1733	0.000577034	0.000577034	over	B6SHH4	B6SHH4	1	1	1
GO:0032956	regulation of actin cytoskeleton organization	P	1	1	1733	1733	0.000577034	0.000577034	over	A0A1D6P5E8	A0A1D6P5E8	1	1	1
GO:0004826	phenylalanine-tRNA ligase activity	F	2	2	1733	1733	0.00115407	0.00115407	over	A0A1D6LIV4,B6SS66	A0A1D6LIV4,B6SS66	1	1	1
GO:0004176	ATP-dependent peptidase activity	F	1	1	1733	1733	0.000577034	0.000577034	over	A0A1D6IP29	A0A1D6IP29	1	1	1
GO:0009013	succinate-semialdehyde dehydrogenase [NAD(P)+] activity	F	1	1	1733	1733	0.000577034	0.000577034	over	B4FYG3	B4FYG3	1	1	1
GO:0048475	coated membrane	C	23	23	1733	1733	0.0132718	0.0132718	over	A0A1D6H785,A0A1D6LL22,A0A1D6LLP8,A0A1D6L1X4,B8A2Z3,A0A1D6MGC6,A0A1D6MR41,B4G0V4,A0A1D6EFK8,A0A1D6EGW5,A0A1D6PSS6,B4F918,A0A1D6J6M5,A0A1D6IQF5,A0A1D6DT47,B4FIZ5,A0A1D6K3D9,K7WDG3,A0A1D6JKX1,A0A1D6E566,B6TIQ4,C0PFY3,A0A1D6N3A1	A0A1D6H785,A0A1D6LL22,A0A1D6LLP8,A0A1D6L1X4,B8A2Z3,A0A1D6MGC6,A0A1D6MR41,B4G0V4,A0A1D6EFK8,A0A1D6EGW5,A0A1D6PSS6,B4F918,A0A1D6J6M5,A0A1D6IQF5,A0A1D6DT47,B4FIZ5,A0A1D6K3D9,K7WDG3,A0A1D6JKX1,A0A1D6E566,B6TIQ4,C0PFY3,A0A1D6N3A1	1	1	1
GO:0072588	box H/ACA RNP complex	C	1	1	1733	1733	0.000577034	0.000577034	over	B6TYV7	B6TYV7	1	1	1
GO:0016814	hydrolase activity, acting on carbon-nitrogen (but not peptide) bonds, in cyclic amidines	F	3	3	1733	1733	0.0017311	0.0017311	over	A0A1D6IP65,A0A1D6DZR9,K7V902	A0A1D6IP65,A0A1D6DZR9,K7V902	1	1	1
GO:0016485	protein processing	P	2	2	1733	1733	0.00115407	0.00115407	over	B4FIS2,B6TVH8	B4FIS2,B6TVH8	1	1	1
GO:0009164	nucleoside catabolic process	P	1	1	1733	1733	0.000577034	0.000577034	over	B6T440	B6T440	1	1	1
GO:0030151	molybdenum ion binding	F	1	1	1733	1733	0.000577034	0.000577034	over	B6T4E6	B6T4E6	1	1	1
GO:0030118	clathrin coat	C	9	9	1733	1733	0.00519331	0.00519331	over	A0A1D6K3D9,K7WDG3,A0A1D6JKX1,A0A1D6E566,B6TIQ4,C0PFY3,A0A1D6IQF5,A0A1D6DT47,B4FIZ5	A0A1D6K3D9,K7WDG3,A0A1D6JKX1,A0A1D6E566,B6TIQ4,C0PFY3,A0A1D6IQF5,A0A1D6DT47,B4FIZ5	1	1	1
GO:0051347	positive regulation of transferase activity	P	1	1	1733	1733	0.000577034	0.000577034	over	A0A1D6QT99	A0A1D6QT99	1	1	1
GO:0032940	secretion by cell	P	5	5	1733	1733	0.00288517	0.00288517	over	A0A1D6MUJ1,A0A1D6HKJ9,C0HI04,A0A1D6INL1,C0P432	A0A1D6MUJ1,A0A1D6HKJ9,C0HI04,A0A1D6INL1,C0P432	1	1	1
GO:0009098	leucine biosynthetic process	P	4	4	1733	1733	0.00230814	0.00230814	over	B6SH97,C0P8I4,A0A1D6EIB6,K7UB17	B6SH97,C0P8I4,A0A1D6EIB6,K7UB17	1	1	1
GO:0043254	regulation of protein complex assembly	P	1	1	1733	1733	0.000577034	0.000577034	over	A0A1D6P5E8	A0A1D6P5E8	1	1	1
GO:0008219	cell death	P	1	1	1733	1733	0.000577034	0.000577034	over	A0A097PRD7	A0A097PRD7	1	1	1
GO:0046083	adenine metabolic process	P	2	2	1733	1733	0.00115407	0.00115407	over	A0A1D6Q4V8,B4FS03	A0A1D6Q4V8,B4FS03	1	1	1
GO:0009536	plastid	C	34	34	1733	1733	0.0196192	0.0196192	over	P55241,P04713,P55234,A0A1D6LVT8,A0A1D6NUU8,D3YKV1,Q3SAE3,A0A0P0HX16,Q947B9,P49079,Q941P2,A0A1D6KSB0,A0A1D6F1X1,Q41769,B6TUB8,A5GZ73,O24578,B6SRK3,B6U9E1,A0A1D6EFC2,P26259,A0A0N7ER80,C0PB60,A0A1D6E5P4,B8A065,B4G0K4,A0A1D6EFN9,H2BJB6,A0A1D6IVK7,A0A1D6FMY6,K7V902,B6TBT7,B6TV09,Q08069	P55241,P04713,P55234,A0A1D6LVT8,A0A1D6NUU8,D3YKV1,Q3SAE3,A0A0P0HX16,Q947B9,P49079,Q941P2,A0A1D6KSB0,A0A1D6F1X1,Q41769,B6TUB8,A5GZ73,O24578,B6SRK3,B6U9E1,A0A1D6EFC2,P26259,A0A0N7ER80,C0PB60,A0A1D6E5P4,B8A065,B4G0K4,A0A1D6EFN9,H2BJB6,A0A1D6IVK7,A0A1D6FMY6,K7V902,B6TBT7,B6TV09,Q08069	1	1	1
GO:0048527	lateral root development	P	2	2	1733	1733	0.00115407	0.00115407	over	O49975,A0A1D6I0N3	O49975,A0A1D6I0N3	1	1	1
GO:0044770	cell cycle phase transition	P	1	1	1733	1733	0.000577034	0.000577034	over	A0A1D6JSD8	A0A1D6JSD8	1	1	1
GO:0006406	mRNA export from nucleus	P	1	1	1733	1733	0.000577034	0.000577034	over	B6U2V3	B6U2V3	1	1	1
GO:0019761	glucosinolate biosynthetic process	P	1	1	1733	1733	0.000577034	0.000577034	over	B4F9N8	B4F9N8	1	1	1
GO:0009201	ribonucleoside triphosphate biosynthetic process	P	10	10	1733	1733	0.00577034	0.00577034	over	A0A0A7DIX5,Q1KKB1,A0A1D6NFC1,C0HF32,B6TBW2,D2JSP9,A0A1D6JT22,B6TC18,A0A1D6MXC9,A0A1D6GXN7	A0A0A7DIX5,Q1KKB1,A0A1D6NFC1,C0HF32,B6TBW2,D2JSP9,A0A1D6JT22,B6TC18,A0A1D6MXC9,A0A1D6GXN7	1	1	1
GO:0001882	nucleoside binding	F	62	62	1733	1733	0.0357761	0.0357761	over	B6U0S1,A0A1D6M1G2,B6SKA7,A0A1R3MJR7,Q43697,A0A1D6J4Q8,B6UHJ4,Q41784,C0PA67,Q9M7E3,O50018,C4JBJ2,C0PH85,A0A1D6EEC4,A0A1D6IYG6,C0PKT5,Q9M7E4,A0A1D6FY00,K7VKH1,A0A1D6IGS0,A0A1D6NK26,B4FB55,B6TNU0,B4FTQ4,B4FAE1,A0A1D6LT87,A0A1D6FJS7,A0A1D6L2U9,B4F7V4,B4FE06,B4FH57,B6TX62,B6UEQ3,B6TBX3,C0PHK6,A0A1D6M1H2,B4FVJ6,B6T2E7,A0A1D6M9Z1,A0A1D6N308,A0A1D6Q3U2,B6TI04,C4J9U1,B6TBT7,B6TG58,O24578,A0A1D6GU11,A0A1D6…	B6U0S1,A0A1D6M1G2,B6SKA7,A0A1R3MJR7,Q43697,A0A1D6J4Q8,B6UHJ4,Q41784,C0PA67,Q9M7E3,O50018,C4JBJ2,C0PH85,A0A1D6EEC4,A0A1D6IYG6,C0PKT5,Q9M7E4,A0A1D6FY00,K7VKH1,A0A1D6IGS0,A0A1D6NK26,B4FB55,B6TNU0,B4FTQ4,B4FAE1,A0A1D6LT87,A0A1D6FJS7,A0A1D6L2U9,B4F7V4,B4FE06,B4FH57,B6TX62,B6UEQ3,B6TBX3,C0PHK6,A0A1D6M1H2,B4FVJ6,B6T2E7,A0A1D6M9Z1,A0A1D6N308,A0A1D6Q3U2,B6TI04,C4J9U1,B6TBT7,B6TG58,O24578,A0A1D6GU11,A0A1D6…	1	1	1
GO:0004631	phosphomevalonate kinase activity	F	1	1	1733	1733	0.000577034	0.000577034	over	A0A1D6PEQ4	A0A1D6PEQ4	1	1	1
GO:0018024	histone-lysine N-methyltransferase activity	F	1	1	1733	1733	0.000577034	0.000577034	over	A0A1D6MFV3	A0A1D6MFV3	1	1	1
GO:0001709	cell fate determination	P	1	1	1733	1733	0.000577034	0.000577034	over	B4F9N8	B4F9N8	1	1	1
GO:0098772	molecular function regulator	F	22	22	1733	1733	0.0126947	0.0126947	over	B6U7Y1,B8A2X5,A0A1D6HWN4,A0A1Z1GDQ9,B6UHB4,B4FV48,A0A1D6JW79,A0A1D6IG09,A0A1D6M4H0,A0A1D6FQ36,A0A1D6GN92,A0A1D6QT99,A0A1D6NRY3,C0PBF4,C4J4T0,K7UFV4,A0A1D6KMZ9,A0A1D6QMX6,A0A1D6HCE3,A0A1D6JDW4,A0A1D6E020,B8A1C0	B6U7Y1,B8A2X5,A0A1D6HWN4,A0A1Z1GDQ9,B6UHB4,B4FV48,A0A1D6JW79,A0A1D6IG09,A0A1D6M4H0,A0A1D6FQ36,A0A1D6GN92,A0A1D6QT99,A0A1D6NRY3,C0PBF4,C4J4T0,K7UFV4,A0A1D6KMZ9,A0A1D6QMX6,A0A1D6HCE3,A0A1D6JDW4,A0A1D6E020,B8A1C0	1	1	1
GO:0009113	purine nucleobase biosynthetic process	P	3	3	1733	1733	0.0017311	0.0017311	over	A0A1D6Q4V8,B4FS03,A0A1D6M5J5	A0A1D6Q4V8,B4FS03,A0A1D6M5J5	1	1	1
GO:0016020	membrane	C	223	223	1733	1733	0.128679	0.128679	over	B4G0K4,B6U2V3,K7VKH1,Q08062,A0A1D6EP71,B6TCC9,Q43271,Q84RL7,A0A096QP97,A0A1D6L8I2,A0A1D6MV33,A0A1D6PRE0,B6U9E1,B6UIE1,Q43243,A0A1D6KQ74,A0A286KBP9,A0A1D6FY00,A0A1D6NK26,B6U2F8,B4FA76,A8DMN5,A0A1D6MF82,B4FBF2,A0A1D6JXW4,B4FIS2,B6THJ2,A0A1D6JKX1,C4JBB8,A0A1D6JQ63,C0HFM6,Q9AT75,A0A1D6L9B5,B4FWJ8,P12857,B4FSA7,B6U124,P00412,A0A1D6I2X6,Q9SPD9,A0A1D6H785,A0A1D6LL22,B8A2Z3,B4G0V4,A0A1D6MXN8,B4F918,B6SZK…	B4G0K4,B6U2V3,K7VKH1,Q08062,A0A1D6EP71,B6TCC9,Q43271,Q84RL7,A0A096QP97,A0A1D6L8I2,A0A1D6MV33,A0A1D6PRE0,B6U9E1,B6UIE1,Q43243,A0A1D6KQ74,A0A286KBP9,A0A1D6FY00,A0A1D6NK26,B6U2F8,B4FA76,A8DMN5,A0A1D6MF82,B4FBF2,A0A1D6JXW4,B4FIS2,B6THJ2,A0A1D6JKX1,C4JBB8,A0A1D6JQ63,C0HFM6,Q9AT75,A0A1D6L9B5,B4FWJ8,P12857,B4FSA7,B6U124,P00412,A0A1D6I2X6,Q9SPD9,A0A1D6H785,A0A1D6LL22,B8A2Z3,B4G0V4,A0A1D6MXN8,B4F918,B6SZK…	1	1	1
GO:0022613	ribonucleoprotein complex biogenesis	P	21	21	1733	1733	0.0121177	0.0121177	over	B4FPB7,B4FNM4,B6SSF3,K7V792,A0A1D6KSX6,K7VAS4,C0P790,A0A096RFR6,A0A1D6DXG8,B4FBV8,B6TRV3,A0A1D6MF48,A0A1D6HT03,B4FWK0,B6SHE0,B4FRD9,B6T4G7,A0A1D6MCY5,B6TYV7,Q08069,A0A1D6LDL7	B4FPB7,B4FNM4,B6SSF3,K7V792,A0A1D6KSX6,K7VAS4,C0P790,A0A096RFR6,A0A1D6DXG8,B4FBV8,B6TRV3,A0A1D6MF48,A0A1D6HT03,B4FWK0,B6SHE0,B4FRD9,B6T4G7,A0A1D6MCY5,B6TYV7,Q08069,A0A1D6LDL7	1	1	1
GO:0015197	peptide transporter activity	F	8	8	1733	1733	0.00461627	0.00461627	over	C0P5C0,K7VEB9,A0A1D6KE02,A0A1D6MPN8,A0A1D6M2S2,A0A1D6MWV6,A0A1D6MXN8,B6TBT7	C0P5C0,K7VEB9,A0A1D6KE02,A0A1D6MPN8,A0A1D6M2S2,A0A1D6MWV6,A0A1D6MXN8,B6TBT7	1	1	1
GO:0019287	isopentenyl diphosphate biosynthetic process, mevalonate pathway	P	1	1	1733	1733	0.000577034	0.000577034	over	B8A054	B8A054	1	1	1
GO:0000155	phosphorelay sensor kinase activity	F	1	1	1733	1733	0.000577034	0.000577034	over	A0A1D6KQ74	A0A1D6KQ74	1	1	1
GO:0015995	chlorophyll biosynthetic process	P	1	1	1733	1733	0.000577034	0.000577034	over	B8A065	B8A065	1	1	1
GO:0016282	eukaryotic 43S preinitiation complex	C	11	11	1733	1733	0.00634737	0.00634737	over	K7VAS4,C0P790,A0A096RFR6,A0A1D6DXG8,B4FBV8,B6TRV3,A0A1D6MF48,A0A1D6HT03,B4FWK0,B6SHE0,B4FRD9	K7VAS4,C0P790,A0A096RFR6,A0A1D6DXG8,B4FBV8,B6TRV3,A0A1D6MF48,A0A1D6HT03,B4FWK0,B6SHE0,B4FRD9	1	1	1
GO:0044877	macromolecular complex binding	F	11	11	1733	1733	0.00634737	0.00634737	over	A0A1D6G4H3,A0A1D6EXJ1,A0A1D6EY56,A0A1D6P5E8,B6U4F2,Q7M1Z8,A0A1D6IYG6,P80639,A0A1D6QT99,A0A1D6MCY5,P49106	A0A1D6G4H3,A0A1D6EXJ1,A0A1D6EY56,A0A1D6P5E8,B6U4F2,Q7M1Z8,A0A1D6IYG6,P80639,A0A1D6QT99,A0A1D6MCY5,P49106	1	1	1
GO:0048856	anatomical structure development	P	19	19	1733	1733	0.0109636	0.0109636	over	A0A1D6L2Q1,A0A1D6H497,A0A1D6I196,A0A1D6LRA2,A0A1D6J1H9,B4FGL3,A0A1D6I0N3,B6TCI7,C0PB60,C0P6D0,B4FTE5,B4F9N8,H2BJB6,B8A0U2,D0EYF3,E3T1X0,O49975,B6U1D7,B4G1E1	A0A1D6L2Q1,A0A1D6H497,A0A1D6I196,A0A1D6LRA2,A0A1D6J1H9,B4FGL3,A0A1D6I0N3,B6TCI7,C0PB60,C0P6D0,B4FTE5,B4F9N8,H2BJB6,B8A0U2,D0EYF3,E3T1X0,O49975,B6U1D7,B4G1E1	1	1	1
GO:0022843	voltage-gated cation channel activity	F	1	1	1733	1733	0.000577034	0.000577034	over	Q5EEQ2	Q5EEQ2	1	1	1
GO:0004831	tyrosine-tRNA ligase activity	F	1	1	1733	1733	0.000577034	0.000577034	over	B4FKK9	B4FKK9	1	1	1
GO:0009011	starch synthase activity	F	1	1	1733	1733	0.000577034	0.000577034	over	A0A1D6NUU8	A0A1D6NUU8	1	1	1
GO:0006449	regulation of translational termination	P	1	1	1733	1733	0.000577034	0.000577034	over	P80639	P80639	1	1	1
GO:0016748	succinyltransferase activity	F	1	1	1733	1733	0.000577034	0.000577034	over	A0A1D6ECC9	A0A1D6ECC9	1	1	1
GO:0051239	regulation of multicellular organismal process	P	3	3	1733	1733	0.0017311	0.0017311	over	B4F9N8,H2BJB6,B8A0U2	B4F9N8,H2BJB6,B8A0U2	1	1	1
GO:0071427	mRNA-containing ribonucleoprotein complex export from nucleus	P	1	1	1733	1733	0.000577034	0.000577034	over	B6U2V3	B6U2V3	1	1	1
GO:0034032	purine nucleoside bisphosphate metabolic process	P	1	1	1733	1733	0.000577034	0.000577034	over	A0A1D6I9S9	A0A1D6I9S9	1	1	1
GO:0005544	calcium-dependent phospholipid binding	F	2	2	1733	1733	0.00115407	0.00115407	over	A0A1D6HKP7,Q43863	A0A1D6HKP7,Q43863	1	1	1
GO:0071495	cellular response to endogenous stimulus	P	5	5	1733	1733	0.00288517	0.00288517	over	B6TRY4,A0A1D6MFS8,A0A1D6MFS9,B6TZD1,B4F9N8	B6TRY4,A0A1D6MFS8,A0A1D6MFS9,B6TZD1,B4F9N8	1	1	1
GO:0110053	regulation of actin filament organization	P	1	1	1733	1733	0.000577034	0.000577034	over	A0A1D6P5E8	A0A1D6P5E8	1	1	1
GO:0006662	glycerol ether metabolic process	P	1	1	1733	1733	0.000577034	0.000577034	over	B6SMC1	B6SMC1	1	1	1
GO:0004639	phosphoribosylaminoimidazolesuccinocarboxamide synthase activity	F	1	1	1733	1733	0.000577034	0.000577034	over	B6TAJ9	B6TAJ9	1	1	1
GO:0045931	positive regulation of mitotic cell cycle	P	1	1	1733	1733	0.000577034	0.000577034	over	A0A1D6JSD8	A0A1D6JSD8	1	1	1
GO:1901362	organic cyclic compound biosynthetic process	P	84	84	1733	1733	0.0484709	0.0484709	over	A0A1D6I6V1,B6TRS1,K7V902,A0A1D6LA97,B4F8P4,K7WHC8,A0A1D6QBN2,A0A1D6DZR9,B6TAJ9,B4FFH8,A0A1D6Q4V8,B4FS03,A0A1D6JIN2,B6SKW5,A0A0A7DIX5,A0A1D6M0B4,A0A1D6M5J5,A0A1D6G4I9,Q9LKI4,A0A1D6N1C9,B6TA70,A0A1D6Q0A4,A0A1D6PSY8,B6TN98,A0A1D6F0N8,B7ZXC9,C4JBU6,B6THZ2,C0PM91,A0A060D7Z5,A0A1D6DWV6,A0A1D6EAN3,A0A1D6IBB1,B4F9I2,B6TRY4,B4FNK1,A0A1D6JWN6,A0A1D6ETX5,A0A1D6P1E2,B6SP06,B6TNJ4,K4JFK6,B6SRK3,P93852,B4FQZ7,…	A0A1D6I6V1,B6TRS1,K7V902,A0A1D6LA97,B4F8P4,K7WHC8,A0A1D6QBN2,A0A1D6DZR9,B6TAJ9,B4FFH8,A0A1D6Q4V8,B4FS03,A0A1D6JIN2,B6SKW5,A0A0A7DIX5,A0A1D6M0B4,A0A1D6M5J5,A0A1D6G4I9,Q9LKI4,A0A1D6N1C9,B6TA70,A0A1D6Q0A4,A0A1D6PSY8,B6TN98,A0A1D6F0N8,B7ZXC9,C4JBU6,B6THZ2,C0PM91,A0A060D7Z5,A0A1D6DWV6,A0A1D6EAN3,A0A1D6IBB1,B4F9I2,B6TRY4,B4FNK1,A0A1D6JWN6,A0A1D6ETX5,A0A1D6P1E2,B6SP06,B6TNJ4,K4JFK6,B6SRK3,P93852,B4FQZ7,…	1	1	1
GO:0140029	exocytic process	P	3	3	1733	1733	0.0017311	0.0017311	over	C0HI04,A0A1D6INL1,C0P432	C0HI04,A0A1D6INL1,C0P432	1	1	1
GO:0006431	methionyl-tRNA aminoacylation	P	1	1	1733	1733	0.000577034	0.000577034	over	A0A1D6JT82	A0A1D6JT82	1	1	1
GO:0009059	macromolecule biosynthetic process	P	181	181	1733	1733	0.104443	0.104443	over	B8A1C0,A0A1D6LLS1,B6TA83,B6TFI5,B4FHY0,A0A1D6NA11,K7VAS4,C0P790,A0A096RFR6,A0A1D6DXG8,B4FBV8,B6TRV3,A0A1D6MF48,A0A1D6HT03,B4FWK0,B6SHE0,B4FRD9,A0A1D6QBN2,P55241,D3YKV1,Q3SAE3,A0A0P0HX16,O81387,Q947B9,Q941P2,P55234,A0A1D6EBQ6,Q84P42,A5GZ73,Q84XW7,Q84QF3,Q7Y0M0,A0A1D6F0N8,B7ZXC9,C4JBU6,B6THZ2,C0PM91,A0A060D7Z5,A0A1D6DWV6,A0A1D6EAN3,A0A1D6IBB1,B4F9I2,B6TRY4,B4FNK1,A0A1D6JWN6,A0A1D6ETX5,A0A1D6P1E2,B6…	B8A1C0,A0A1D6LLS1,B6TA83,B6TFI5,B4FHY0,A0A1D6NA11,K7VAS4,C0P790,A0A096RFR6,A0A1D6DXG8,B4FBV8,B6TRV3,A0A1D6MF48,A0A1D6HT03,B4FWK0,B6SHE0,B4FRD9,A0A1D6QBN2,P55241,D3YKV1,Q3SAE3,A0A0P0HX16,O81387,Q947B9,Q941P2,P55234,A0A1D6EBQ6,Q84P42,A5GZ73,Q84XW7,Q84QF3,Q7Y0M0,A0A1D6F0N8,B7ZXC9,C4JBU6,B6THZ2,C0PM91,A0A060D7Z5,A0A1D6DWV6,A0A1D6EAN3,A0A1D6IBB1,B4F9I2,B6TRY4,B4FNK1,A0A1D6JWN6,A0A1D6ETX5,A0A1D6P1E2,B6…	1	1	1
GO:0009793	embryo development ending in seed dormancy	P	1	1	1733	1733	0.000577034	0.000577034	over	B6TCI7	B6TCI7	1	1	1
GO:0000786	nucleosome	C	11	11	1733	1733	0.00634737	0.00634737	over	P30756,B6T1G5,B6T878,B6SYU0,B6T8C2,B6U9E1,P69246,B4FH55,B6SJQ5,B6T2D5,B6TGH8	P30756,B6T1G5,B6T878,B6SYU0,B6T8C2,B6U9E1,P69246,B4FH55,B6SJQ5,B6T2D5,B6TGH8	1	1	1
GO:0004001	adenosine kinase activity	F	1	1	1733	1733	0.000577034	0.000577034	over	B4FFH8	B4FFH8	1	1	1
GO:0043650	dicarboxylic acid biosynthetic process	P	8	8	1733	1733	0.00461627	0.00461627	over	A0A1D6G294,A0A1D6F1X1,B7ZXL4,B6TUB8,B6T4U1,O24566,P26259,A0A096RBT2	A0A1D6G294,A0A1D6F1X1,B7ZXL4,B6TUB8,B6T4U1,O24566,P26259,A0A096RBT2	1	1	1
GO:0003922	GMP synthase (glutamine-hydrolyzing) activity	F	1	1	1733	1733	0.000577034	0.000577034	over	A0A1D6JIN2	A0A1D6JIN2	1	1	1
GO:0030835	negative regulation of actin filament depolymerization	P	1	1	1733	1733	0.000577034	0.000577034	over	A0A1D6P5E8	A0A1D6P5E8	1	1	1
GO:0072527	pyrimidine-containing compound metabolic process	P	10	10	1733	1733	0.00577034	0.00577034	over	A0A1D6G4I9,Q9LKI4,A0A1D6N1C9,B6TA70,A0A1D6Q0A4,A0A0A7DIX5,A0A1D6PSY8,B6TN98,A0A1D6GXN7,A0A1D6MXC9	A0A1D6G4I9,Q9LKI4,A0A1D6N1C9,B6TA70,A0A1D6Q0A4,A0A0A7DIX5,A0A1D6PSY8,B6TN98,A0A1D6GXN7,A0A1D6MXC9	1	1	1
GO:0000096	sulfur amino acid metabolic process	P	9	9	1733	1733	0.00519331	0.00519331	over	P80608,A0A1D6FCB3,C0PCX2,Q9SE94,P49079,Q8W529,A0A1D6GL76,B6TZD1,B4G0F3	P80608,A0A1D6FCB3,C0PCX2,Q9SE94,P49079,Q8W529,A0A1D6GL76,B6TZD1,B4G0F3	1	1	1
GO:0015108	chloride transmembrane transporter activity	F	1	1	1733	1733	0.000577034	0.000577034	over	K7TKL2	K7TKL2	1	1	1
GO:0009607	response to biotic stimulus	P	11	11	1733	1733	0.00634737	0.00634737	over	B4G0K4,C0PEJ4,B4F9N8,C0PEI9,H2BJB6,A2SZW8,A0A1D6I0N3,A0A097PRD7,A0A1D6MFS8,A0A1D6MFS9,D0EYF3	B4G0K4,C0PEJ4,B4F9N8,C0PEI9,H2BJB6,A2SZW8,A0A1D6I0N3,A0A097PRD7,A0A1D6MFS8,A0A1D6MFS9,D0EYF3	1	1	1
GO:0045727	positive regulation of translation	P	1	1	1733	1733	0.000577034	0.000577034	over	P80639	P80639	1	1	1
GO:0005253	anion channel activity	F	3	3	1733	1733	0.0017311	0.0017311	over	K7TKL2,A0A1D6I2X6,Q9SPD9	K7TKL2,A0A1D6I2X6,Q9SPD9	1	1	1
GO:1901068	guanosine-containing compound metabolic process	P	3	3	1733	1733	0.0017311	0.0017311	over	A0A1D6JIN2,B6SKW5,A0A0A7DIX5	A0A1D6JIN2,B6SKW5,A0A0A7DIX5	1	1	1
GO:0009753	response to jasmonic acid	P	3	3	1733	1733	0.0017311	0.0017311	over	A0A1D6MFS8,A0A1D6MFS9,B4F9N8	A0A1D6MFS8,A0A1D6MFS9,B4F9N8	1	1	1
GO:1902221	erythrose 4-phosphate/phosphoenolpyruvate family amino acid metabolic process	P	1	1	1733	1733	0.000577034	0.000577034	over	C0PMJ0	C0PMJ0	1	1	1
GO:0016701	oxidoreductase activity, acting on single donors with incorporation of molecular oxygen	F	2	2	1733	1733	0.00115407	0.00115407	over	A0A1D6L0J1,B8XH56	A0A1D6L0J1,B8XH56	1	1	1
GO:0055114	oxidation-reduction process	P	42	42	1733	1733	0.0242354	0.0242354	over	P55241,D3YKV1,Q3SAE3,A0A0P0HX16,O81387,Q947B9,Q941P2,P55234,A0A1D6EBQ6,Q84P42,A5GZ73,Q84XW7,Q84QF3,Q7Y0M0,B6T6Q8,Q9SAZ6,A0A1D6QPU0,A0A1D6I1V4,A0A1D6H5Z9,A0A1D6GBA2,B4FLJ3,K7V067,B4FN97,A0A1D6LLS5,K7TJV6,A0A1D6ECC9,A0A1D6ECM0,B6TAE5,Q08062,B4FAD4,B8XPZ2,A0A1D6Q571,B6U124,A0A1D6H6F1,A0A1D6HC33,B6TCZ3,B4FVH1,B6TH57,Q5U8V3,A0A1D6QNT3,A0A1D6L210,A0A1D6LLS1	P55241,D3YKV1,Q3SAE3,A0A0P0HX16,O81387,Q947B9,Q941P2,P55234,A0A1D6EBQ6,Q84P42,A5GZ73,Q84XW7,Q84QF3,Q7Y0M0,B6T6Q8,Q9SAZ6,A0A1D6QPU0,A0A1D6I1V4,A0A1D6H5Z9,A0A1D6GBA2,B4FLJ3,K7V067,B4FN97,A0A1D6LLS5,K7TJV6,A0A1D6ECC9,A0A1D6ECM0,B6TAE5,Q08062,B4FAD4,B8XPZ2,A0A1D6Q571,B6U124,A0A1D6H6F1,A0A1D6HC33,B6TCZ3,B4FVH1,B6TH57,Q5U8V3,A0A1D6QNT3,A0A1D6L210,A0A1D6LLS1	1	1	1
GO:0003690	double-stranded DNA binding	F	1	1	1733	1733	0.000577034	0.000577034	over	C0PM91	C0PM91	1	1	1
GO:0016783	sulfurtransferase activity	F	3	3	1733	1733	0.0017311	0.0017311	over	B6SU81,B8A1N6,B4FLP7	B6SU81,B8A1N6,B4FLP7	1	1	1
GO:1990234	transferase complex	C	8	8	1733	1733	0.00461627	0.00461627	over	A0A1D6N3I9,A0A1D6G6E5,A0A1D6ECC9,A0A1D6FUG4,A0A1D6L6V2,A0A1D6NA11,B7ZXC9,B4F9I2	A0A1D6N3I9,A0A1D6G6E5,A0A1D6ECC9,A0A1D6FUG4,A0A1D6L6V2,A0A1D6NA11,B7ZXC9,B4F9I2	1	1	1
GO:0005854	nascent polypeptide-associated complex	C	1	1	1733	1733	0.000577034	0.000577034	over	A0A1D6K371	A0A1D6K371	1	1	1
GO:0006571	tyrosine biosynthetic process	P	1	1	1733	1733	0.000577034	0.000577034	over	B6SRK3	B6SRK3	1	1	1
GO:0043086	negative regulation of catalytic activity	P	1	1	1733	1733	0.000577034	0.000577034	over	P49106	P49106	1	1	1
GO:0035251	UDP-glucosyltransferase activity	F	15	15	1733	1733	0.00865551	0.00865551	over	A0A1D6HNT1,P04713,A0A1D6LVT8,A0A1D6DPJ0,A0A1D6NUU8,B6U1D7,A0A097C0T5,D2IQA2,A0A1D6PZZ9,A0A1D6K2D7,A0A1D6G664,A0A1D6H2R7,A0A1D6LQW1,A0A1D6PRE0,B4G072	A0A1D6HNT1,P04713,A0A1D6LVT8,A0A1D6DPJ0,A0A1D6NUU8,B6U1D7,A0A097C0T5,D2IQA2,A0A1D6PZZ9,A0A1D6K2D7,A0A1D6G664,A0A1D6H2R7,A0A1D6LQW1,A0A1D6PRE0,B4G072	1	1	1
GO:0004842	ubiquitin-protein transferase activity	F	4	4	1733	1733	0.00230814	0.00230814	over	A0A1D6GPS2,A0A1D6MU58,A0A1D6IVR7,A0A1D6JY57	A0A1D6GPS2,A0A1D6MU58,A0A1D6IVR7,A0A1D6JY57	1	1	1
GO:0009416	response to light stimulus	P	5	5	1733	1733	0.00288517	0.00288517	over	A0A1D6KQ74,A0A1D6I0N3,A0A1D6KQU5,B4G0K4,P08735	A0A1D6KQ74,A0A1D6I0N3,A0A1D6KQU5,B4G0K4,P08735	1	1	1
GO:0051056	regulation of small GTPase mediated signal transduction	P	2	2	1733	1733	0.00115407	0.00115407	over	A0A1D6JW79,A0A1D6IG09	A0A1D6JW79,A0A1D6IG09	1	1	1
GO:0016891	endoribonuclease activity, producing 5'-phosphomonoesters	F	2	2	1733	1733	0.00115407	0.00115407	over	A0A1D6GM53,A0A1D6N3T0	A0A1D6GM53,A0A1D6N3T0	1	1	1
GO:0008276	protein methyltransferase activity	F	1	1	1733	1733	0.000577034	0.000577034	over	A0A1D6MFV3	A0A1D6MFV3	1	1	1
GO:0098662	inorganic cation transmembrane transport	P	19	19	1733	1733	0.0109636	0.0109636	over	Q1KKB1,A0A1D6NFC1,C0HF32,B6TBW2,D2JSP9,A0A1D6JT22,B6TC18,C0PHC0,B4FRC2,B6T2T0,B4FSJ1,B6T9C0,Q43271,A0A1D6MV33,Q43243,A0A286KBP9,A0A1D6LSP8,A0A1D6QRV9,A0A1D6LZ61	Q1KKB1,A0A1D6NFC1,C0HF32,B6TBW2,D2JSP9,A0A1D6JT22,B6TC18,C0PHC0,B4FRC2,B6T2T0,B4FSJ1,B6T9C0,Q43271,A0A1D6MV33,Q43243,A0A286KBP9,A0A1D6LSP8,A0A1D6QRV9,A0A1D6LZ61	1	1	1
GO:0000086	G2/M transition of mitotic cell cycle	P	1	1	1733	1733	0.000577034	0.000577034	over	A0A1D6JSD8	A0A1D6JSD8	1	1	1
GO:0006468	protein phosphorylation	P	2	2	1733	1733	0.00115407	0.00115407	over	A0A1D6IVK7,P49106	A0A1D6IVK7,P49106	1	1	1
GO:0015937	coenzyme A biosynthetic process	P	1	1	1733	1733	0.000577034	0.000577034	over	A0A1D6I9S9	A0A1D6I9S9	1	1	1
GO:0019877	diaminopimelate biosynthetic process	P	1	1	1733	1733	0.000577034	0.000577034	over	P26259	P26259	1	1	1
GO:0071265	L-methionine biosynthetic process	P	2	2	1733	1733	0.00115407	0.00115407	over	B6TZD1,B4G0F3	B6TZD1,B4G0F3	1	1	1
GO:0009435	NAD biosynthetic process	P	1	1	1733	1733	0.000577034	0.000577034	over	B4FZV8	B4FZV8	1	1	1
GO:0045735	nutrient reservoir activity	F	9	9	1733	1733	0.00519331	0.00519331	over	Q946V2,Q948J8,Q7M1Z8,Q84TL6,A0A1D6PIA7,A0A1D6K268,C0PGM3,Q41886,Q9SBF1	Q946V2,Q948J8,Q7M1Z8,Q84TL6,A0A1D6PIA7,A0A1D6K268,C0PGM3,Q41886,Q9SBF1	1	1	1
GO:0019202	amino acid kinase activity	F	6	6	1733	1733	0.0034622	0.0034622	over	P49079,A0A1D6I1D8,A0A1D6ENN4,C4IZ68,C4IYE1,B4FKF4	P49079,A0A1D6I1D8,A0A1D6ENN4,C4IZ68,C4IYE1,B4FKF4	1	1	1
GO:0005048	signal sequence binding	F	1	1	1733	1733	0.000577034	0.000577034	over	B6U4F2	B6U4F2	1	1	1
GO:0098771	inorganic ion homeostasis	P	1	1	1733	1733	0.000577034	0.000577034	over	A0A1D6LHN0	A0A1D6LHN0	1	1	1
GO:0004066	asparagine synthase (glutamine-hydrolyzing) activity	F	1	1	1733	1733	0.000577034	0.000577034	over	A0A1D6NY88	A0A1D6NY88	1	1	1
GO:0022891	substrate-specific transmembrane transporter activity	F	27	27	1733	1733	0.0155799	0.0155799	over	C0PHC0,B4FRC2,B6T2T0,Q1KKB1,A0A1D6NFC1,C0HF32,B6TBW2,A0A1D6JT22,P00412,K7TKL2,Q5EEQ2,B4FYD2,A0A1D6QHD5,A0A1D6I2X6,Q9SPD9,Q43271,A0A1D6MV33,Q43243,A0A286KBP9,A0A097PRD7,B4FSJ1,D2JSP9,B6TC18,A0A1D6KSX6,Q84RL7,A0A1D6LHN0,B6TBT7	C0PHC0,B4FRC2,B6T2T0,Q1KKB1,A0A1D6NFC1,C0HF32,B6TBW2,A0A1D6JT22,P00412,K7TKL2,Q5EEQ2,B4FYD2,A0A1D6QHD5,A0A1D6I2X6,Q9SPD9,Q43271,A0A1D6MV33,Q43243,A0A286KBP9,A0A097PRD7,B4FSJ1,D2JSP9,B6TC18,A0A1D6KSX6,Q84RL7,A0A1D6LHN0,B6TBT7	1	1	1
GO:0016116	carotenoid metabolic process	P	1	1	1733	1733	0.000577034	0.000577034	over	A0A0N7ER80	A0A0N7ER80	1	1	1
GO:0015934	large ribosomal subunit	C	10	10	1733	1733	0.00577034	0.00577034	over	B4FL64,A0A1D6H153,B4F9R4,B6T595,B6TPG2,B6UDY2,B6T1L4,B4FAM6,C0PDX2,C0PNG8	B4FL64,A0A1D6H153,B4F9R4,B6T595,B6TPG2,B6UDY2,B6T1L4,B4FAM6,C0PDX2,C0PNG8	1	1	1
GO:0005086	ARF guanyl-nucleotide exchange factor activity	F	2	2	1733	1733	0.00115407	0.00115407	over	A0A1D6JW79,A0A1D6IG09	A0A1D6JW79,A0A1D6IG09	1	1	1
GO:0006885	regulation of pH	P	1	1	1733	1733	0.000577034	0.000577034	over	A0A1D6LHN0	A0A1D6LHN0	1	1	1
GO:2001141	regulation of RNA biosynthetic process	P	18	18	1733	1733	0.0103866	0.0103866	over	A0A1D6F0N8,B7ZXC9,B4FNK1,C4JBU6,A0A1D6JWN6,A0A060D7Z5,A0A1D6EAN3,A0A1D6ETX5,A0A1D6P1E2,B4F9I2,B6SP06,B6TNJ4,B6TRY4,K4JFK6,B4F9N8,A0A060CZB9,B8A0U2,C0PM91	A0A1D6F0N8,B7ZXC9,B4FNK1,C4JBU6,A0A1D6JWN6,A0A060D7Z5,A0A1D6EAN3,A0A1D6ETX5,A0A1D6P1E2,B4F9I2,B6SP06,B6TNJ4,B6TRY4,K4JFK6,B4F9N8,A0A060CZB9,B8A0U2,C0PM91	1	1	1
GO:0003747	translation release factor activity	F	1	1	1733	1733	0.000577034	0.000577034	over	B4FQK5	B4FQK5	1	1	1
GO:0042593	glucose homeostasis	P	2	2	1733	1733	0.00115407	0.00115407	over	A0A1D6NCX2,B4FB85	A0A1D6NCX2,B4FB85	1	1	1
GO:0050308	sugar-phosphatase activity	F	1	1	1733	1733	0.000577034	0.000577034	over	A0A1D6FRL6	A0A1D6FRL6	1	1	1
GO:0000160	phosphorelay signal transduction system	P	1	1	1733	1733	0.000577034	0.000577034	over	B4F854	B4F854	1	1	1
GO:0035999	tetrahydrofolate interconversion	P	1	1	1733	1733	0.000577034	0.000577034	over	Q9SE94	Q9SE94	1	1	1
GO:0006730	one-carbon metabolic process	P	7	7	1733	1733	0.00403924	0.00403924	over	Q9SE94,A0A1D6FHW2,B4FIE9,B6T440,B6UB80,A0A1D6KCE1,A0A1D6PSY8	Q9SE94,A0A1D6FHW2,B4FIE9,B6T440,B6UB80,A0A1D6KCE1,A0A1D6PSY8	1	1	1
GO:0051173	positive regulation of nitrogen compound metabolic process	P	3	3	1733	1733	0.0017311	0.0017311	over	B4F9N8,P80639,C0PM91	B4F9N8,P80639,C0PM91	1	1	1
GO:0098532	histone H3-K27 trimethylation	P	1	1	1733	1733	0.000577034	0.000577034	over	B4F9N8	B4F9N8	1	1	1
GO:0000785	chromatin	C	13	13	1733	1733	0.00750144	0.00750144	over	P30756,B6T1G5,B6T878,B6SYU0,B6T8C2,B6U9E1,P69246,B4FH55,B6SJQ5,B6T2D5,B6TGH8,B7ZXC9,B4F9I2	P30756,B6T1G5,B6T878,B6SYU0,B6T8C2,B6U9E1,P69246,B4FH55,B6SJQ5,B6T2D5,B6TGH8,B7ZXC9,B4F9I2	1	1	1
GO:0051262	protein tetramerization	P	2	2	1733	1733	0.00115407	0.00115407	over	Q84RL7,B6U1D7	Q84RL7,B6U1D7	1	1	1
GO:0006213	pyrimidine nucleoside metabolic process	P	6	6	1733	1733	0.0034622	0.0034622	over	A0A0A7DIX5,A0A1D6G4I9,Q9LKI4,A0A1D6N1C9,A0A1D6GXN7,A0A1D6MXC9	A0A0A7DIX5,A0A1D6G4I9,Q9LKI4,A0A1D6N1C9,A0A1D6GXN7,A0A1D6MXC9	1	1	1
GO:0004749	ribose phosphate diphosphokinase activity	F	1	1	1733	1733	0.000577034	0.000577034	over	A0A1D6GZE3	A0A1D6GZE3	1	1	1
GO:0015979	photosynthesis	P	1	1	1733	1733	0.000577034	0.000577034	over	B8A065	B8A065	1	1	1
GO:0006040	amino sugar metabolic process	P	2	2	1733	1733	0.00115407	0.00115407	over	B6SZC6,Q6JBP8	B6SZC6,Q6JBP8	1	1	1
GO:0070603	SWI/SNF superfamily-type complex	C	2	2	1733	1733	0.00115407	0.00115407	over	B7ZXC9,B4F9I2	B7ZXC9,B4F9I2	1	1	1
GO:0005985	sucrose metabolic process	P	9	9	1733	1733	0.00519331	0.00519331	over	A0A1D6FRL6,B6U1D7,A0A097C0T5,D2IQA2,A0A1D6PZZ9,A0A1D6K2D7,A0A1D6G664,A0A1D6H2R7,A0A1D6LQW1	A0A1D6FRL6,B6U1D7,A0A097C0T5,D2IQA2,A0A1D6PZZ9,A0A1D6K2D7,A0A1D6G664,A0A1D6H2R7,A0A1D6LQW1	1	1	1
GO:0010453	regulation of cell fate commitment	P	1	1	1733	1733	0.000577034	0.000577034	over	B4F9N8	B4F9N8	1	1	1
GO:0072528	pyrimidine-containing compound biosynthetic process	P	10	10	1733	1733	0.00577034	0.00577034	over	A0A1D6G4I9,Q9LKI4,A0A1D6N1C9,B6TA70,A0A1D6Q0A4,A0A0A7DIX5,A0A1D6PSY8,B6TN98,A0A1D6GXN7,A0A1D6MXC9	A0A1D6G4I9,Q9LKI4,A0A1D6N1C9,B6TA70,A0A1D6Q0A4,A0A0A7DIX5,A0A1D6PSY8,B6TN98,A0A1D6GXN7,A0A1D6MXC9	1	1	1
GO:0009658	chloroplast organization	P	2	2	1733	1733	0.00115407	0.00115407	over	B6SSY2,K7W532	B6SSY2,K7W532	1	1	1
GO:0072665	protein localization to vacuole	P	1	1	1733	1733	0.000577034	0.000577034	over	A0A1D6LHN0	A0A1D6LHN0	1	1	1
GO:0048519	negative regulation of biological process	P	17	17	1733	1733	0.00980958	0.00980958	over	A0A1D6L3E7,A0A1Z1GDQ9,D0EYF3,A0A1D6KQ74,A0A060CZB9,B8A0U2,B8QXF1,A0A1D6Q2J6,A0A1D6H9E9,A0A1D6MQR1,A0A1D6MEK7,A0A1D6N3T0,K7UYM2,B6TFI5,B4F9N8,A0A1D6P5E8,P49106	A0A1D6L3E7,A0A1Z1GDQ9,D0EYF3,A0A1D6KQ74,A0A060CZB9,B8A0U2,B8QXF1,A0A1D6Q2J6,A0A1D6H9E9,A0A1D6MQR1,A0A1D6MEK7,A0A1D6N3T0,K7UYM2,B6TFI5,B4F9N8,A0A1D6P5E8,P49106	1	1	1
GO:0070279	vitamin B6 binding	F	24	24	1733	1733	0.0138488	0.0138488	over	A0A1D6KCZ2,B4FUH2,A0A096R382,O82443,A0A1D6DZK8,B6T4E6,B8A0T6,C4J030,A0A1D6GJ71,C0PCC7,A0A1D6FF57,A0A1D6JQ63,A0A1D6JZR5,A0A1D6N719,B4FLP7,B9TST3,C0P6C5,K7URA3,A0A096RBT2,A0A1D6FA18,A0A1D6FWI7,A0A1D6JWA0,B4FY87,B6TRS1	A0A1D6KCZ2,B4FUH2,A0A096R382,O82443,A0A1D6DZK8,B6T4E6,B8A0T6,C4J030,A0A1D6GJ71,C0PCC7,A0A1D6FF57,A0A1D6JQ63,A0A1D6JZR5,A0A1D6N719,B4FLP7,B9TST3,C0P6C5,K7URA3,A0A096RBT2,A0A1D6FA18,A0A1D6FWI7,A0A1D6JWA0,B4FY87,B6TRS1	1	1	1
GO:0009163	nucleoside biosynthetic process	P	9	9	1733	1733	0.00519331	0.00519331	over	B4FFH8,A0A1D6JIN2,B6SKW5,A0A0A7DIX5,A0A1D6G4I9,Q9LKI4,A0A1D6N1C9,A0A1D6GXN7,A0A1D6MXC9	B4FFH8,A0A1D6JIN2,B6SKW5,A0A0A7DIX5,A0A1D6G4I9,Q9LKI4,A0A1D6N1C9,A0A1D6GXN7,A0A1D6MXC9	1	1	1
GO:0019783	ubiquitin-like protein-specific protease activity	F	5	5	1733	1733	0.00288517	0.00288517	over	A0A1D6FF42,A0A1D6IUI8,A0A1D6F9P9,B6T6V5,A0A1D6Q1V9	A0A1D6FF42,A0A1D6IUI8,A0A1D6F9P9,B6T6V5,A0A1D6Q1V9	1	1	1
GO:0034728	nucleosome organization	P	3	3	1733	1733	0.0017311	0.0017311	over	Q8L8G5,A0A1D6NVF4,B6TGH8	Q8L8G5,A0A1D6NVF4,B6TGH8	1	1	1
GO:0043255	regulation of carbohydrate biosynthetic process	P	1	1	1733	1733	0.000577034	0.000577034	over	B4F9N8	B4F9N8	1	1	1
GO:1990748	cellular detoxification	P	1	1	1733	1733	0.000577034	0.000577034	over	C4J4E4	C4J4E4	1	1	1
GO:0003678	DNA helicase activity	F	3	3	1733	1733	0.0017311	0.0017311	over	B7ZXC9,B4F9I2,A0A1D6ETI9	B7ZXC9,B4F9I2,A0A1D6ETI9	1	1	1
GO:0044435	plastid part	C	12	12	1733	1733	0.00692441	0.00692441	over	A0A1D6EFN9,A0A1D6E5P4,B8A065,B4G0K4,H2BJB6,A0A1D6IVK7,A0A1D6FMY6,A0A1D6NUU8,K7V902,Q08069,B6TV09,B6TBT7	A0A1D6EFN9,A0A1D6E5P4,B8A065,B4G0K4,H2BJB6,A0A1D6IVK7,A0A1D6FMY6,A0A1D6NUU8,K7V902,Q08069,B6TV09,B6TBT7	1	1	1
GO:0033692	cellular polysaccharide biosynthetic process	P	17	17	1733	1733	0.00980958	0.00980958	over	P55241,D3YKV1,Q3SAE3,A0A0P0HX16,O81387,Q947B9,Q941P2,P55234,A0A1D6EBQ6,Q84P42,A5GZ73,Q84XW7,Q84QF3,Q7Y0M0,P04713,A0A1D6LVT8,A0A1D6NUU8	P55241,D3YKV1,Q3SAE3,A0A0P0HX16,O81387,Q947B9,Q941P2,P55234,A0A1D6EBQ6,Q84P42,A5GZ73,Q84XW7,Q84QF3,Q7Y0M0,P04713,A0A1D6LVT8,A0A1D6NUU8	1	1	1
GO:0006537	glutamate biosynthetic process	P	1	1	1733	1733	0.000577034	0.000577034	over	A0A1D6G294	A0A1D6G294	1	1	1
GO:0042274	ribosomal small subunit biogenesis	P	1	1	1733	1733	0.000577034	0.000577034	over	B6SSF3	B6SSF3	1	1	1
GO:0048585	negative regulation of response to stimulus	P	2	2	1733	1733	0.00115407	0.00115407	over	B6TFI5,B4F9N8	B6TFI5,B4F9N8	1	1	1
GO:0043565	sequence-specific DNA binding	F	5	5	1733	1733	0.00288517	0.00288517	over	C0PM91,A0A1D6IP29,B6THZ2,A0A1D6GQ34,B4F9N8	C0PM91,A0A1D6IP29,B6THZ2,A0A1D6GQ34,B4F9N8	1	1	1
GO:0035173	histone kinase activity	F	1	1	1733	1733	0.000577034	0.000577034	over	A0A1D6F269	A0A1D6F269	1	1	1
GO:0019758	glycosinolate biosynthetic process	P	1	1	1733	1733	0.000577034	0.000577034	over	B4F9N8	B4F9N8	1	1	1
GO:0006424	glutamyl-tRNA aminoacylation	P	2	2	1733	1733	0.00115407	0.00115407	over	A0A1D6JNB0,A0A1D6GYV1	A0A1D6JNB0,A0A1D6GYV1	1	1	1
GO:0030663	COPI-coated vesicle membrane	C	7	7	1733	1733	0.00403924	0.00403924	over	A0A1D6L1X4,B8A2Z3,A0A1D6MGC6,A0A1D6MR41,B4G0V4,A0A1D6H785,A0A1D6LL22	A0A1D6L1X4,B8A2Z3,A0A1D6MGC6,A0A1D6MR41,B4G0V4,A0A1D6H785,A0A1D6LL22	1	1	1
GO:0022804	active transmembrane transporter activity	F	19	19	1733	1733	0.0109636	0.0109636	over	C0PHC0,B4FRC2,B6T2T0,Q1KKB1,A0A1D6NFC1,C0HF32,B6TBW2,A0A1D6JT22,B4FVD6,A0A1D6KIR5,A0A1D6QHD5,Q43271,A0A1D6MV33,Q43243,A0A286KBP9,A0A1D6QRV9,A0A1D6LZ61,A0A1D6LHN0,B6TBT7	C0PHC0,B4FRC2,B6T2T0,Q1KKB1,A0A1D6NFC1,C0HF32,B6TBW2,A0A1D6JT22,B4FVD6,A0A1D6KIR5,A0A1D6QHD5,Q43271,A0A1D6MV33,Q43243,A0A286KBP9,A0A1D6QRV9,A0A1D6LZ61,A0A1D6LHN0,B6TBT7	1	1	1
GO:0035615	clathrin adaptor activity	F	1	1	1733	1733	0.000577034	0.000577034	over	A0A1D6JKX1	A0A1D6JKX1	1	1	1
GO:0008840	4-hydroxy-tetrahydrodipicolinate synthase	F	1	1	1733	1733	0.000577034	0.000577034	over	P26259	P26259	1	1	1
GO:0015672	monovalent inorganic cation transport	P	21	21	1733	1733	0.0121177	0.0121177	over	A0A1D6EP71,A0A096QP97,Q1KKB1,A0A1D6NFC1,C0HF32,B6TBW2,D2JSP9,A0A1D6JT22,B6TC18,C0PHC0,B4FRC2,B6T2T0,B4FSJ1,B6T9C0,Q43271,A0A1D6MV33,Q43243,A0A286KBP9,A0A1D6LSP8,A0A1D6QRV9,A0A1D6LZ61	A0A1D6EP71,A0A096QP97,Q1KKB1,A0A1D6NFC1,C0HF32,B6TBW2,D2JSP9,A0A1D6JT22,B6TC18,C0PHC0,B4FRC2,B6T2T0,B4FSJ1,B6T9C0,Q43271,A0A1D6MV33,Q43243,A0A286KBP9,A0A1D6LSP8,A0A1D6QRV9,A0A1D6LZ61	1	1	1
GO:0072657	protein localization to membrane	P	5	5	1733	1733	0.00288517	0.00288517	over	B6U4F2,A0A1D6N584,B4FSY4,A0A1D6DTZ0,A0A1D6J574	B6U4F2,A0A1D6N584,B4FSY4,A0A1D6DTZ0,A0A1D6J574	1	1	1
GO:0010562	positive regulation of phosphorus metabolic process	P	1	1	1733	1733	0.000577034	0.000577034	over	A0A1D6QT99	A0A1D6QT99	1	1	1
GO:0010181	FMN binding	F	2	2	1733	1733	0.00115407	0.00115407	over	B4FH95,A0A1D6KQ74	B4FH95,A0A1D6KQ74	1	1	1
GO:0010431	seed maturation	P	1	1	1733	1733	0.000577034	0.000577034	over	B6U1D7	B6U1D7	1	1	1
GO:0098655	cation transmembrane transport	P	19	19	1733	1733	0.0109636	0.0109636	over	Q1KKB1,A0A1D6NFC1,C0HF32,B6TBW2,D2JSP9,A0A1D6JT22,B6TC18,C0PHC0,B4FRC2,B6T2T0,B4FSJ1,B6T9C0,Q43271,A0A1D6MV33,Q43243,A0A286KBP9,A0A1D6LSP8,A0A1D6QRV9,A0A1D6LZ61	Q1KKB1,A0A1D6NFC1,C0HF32,B6TBW2,D2JSP9,A0A1D6JT22,B6TC18,C0PHC0,B4FRC2,B6T2T0,B4FSJ1,B6T9C0,Q43271,A0A1D6MV33,Q43243,A0A286KBP9,A0A1D6LSP8,A0A1D6QRV9,A0A1D6LZ61	1	1	1
GO:0016855	racemase and epimerase activity, acting on amino acids and derivatives	F	1	1	1733	1733	0.000577034	0.000577034	over	B4FQ56	B4FQ56	1	1	1
GO:0006586	indolalkylamine metabolic process	P	3	3	1733	1733	0.0017311	0.0017311	over	A0A1D6LA97,B4F8P4,K7WHC8	A0A1D6LA97,B4F8P4,K7WHC8	1	1	1
GO:0004594	pantothenate kinase activity	F	1	1	1733	1733	0.000577034	0.000577034	over	A0A1D6I9S9	A0A1D6I9S9	1	1	1
GO:0042176	regulation of protein catabolic process	P	5	5	1733	1733	0.00288517	0.00288517	over	K7UFV4,A0A1D6KMZ9,A0A1D6QMX6,A0A1D6JDW4,A0A1D6E020	K7UFV4,A0A1D6KMZ9,A0A1D6QMX6,A0A1D6JDW4,A0A1D6E020	1	1	1
GO:0051014	actin filament severing	P	1	1	1733	1733	0.000577034	0.000577034	over	A0A1D6P5E8	A0A1D6P5E8	1	1	1
GO:0006694	steroid biosynthetic process	P	5	5	1733	1733	0.00288517	0.00288517	over	P49353,B8A054,P93852,B4FQZ7,A0A1D6K5C2	P49353,B8A054,P93852,B4FQZ7,A0A1D6K5C2	1	1	1
GO:0015075	ion transmembrane transporter activity	F	24	24	1733	1733	0.0138488	0.0138488	over	C0PHC0,B4FRC2,B6T2T0,Q1KKB1,A0A1D6NFC1,C0HF32,B6TBW2,A0A1D6JT22,P00412,K7TKL2,Q5EEQ2,A0A1D6QHD5,A0A1D6I2X6,Q9SPD9,Q43271,A0A1D6MV33,Q43243,A0A286KBP9,A0A097PRD7,B4FSJ1,D2JSP9,B6TC18,A0A1D6KSX6,A0A1D6LHN0	C0PHC0,B4FRC2,B6T2T0,Q1KKB1,A0A1D6NFC1,C0HF32,B6TBW2,A0A1D6JT22,P00412,K7TKL2,Q5EEQ2,A0A1D6QHD5,A0A1D6I2X6,Q9SPD9,Q43271,A0A1D6MV33,Q43243,A0A286KBP9,A0A097PRD7,B4FSJ1,D2JSP9,B6TC18,A0A1D6KSX6,A0A1D6LHN0	1	1	1
GO:0035091	phosphatidylinositol binding	F	2	2	1733	1733	0.00115407	0.00115407	over	C0P489,A0A1D6N6K4	C0P489,A0A1D6N6K4	1	1	1
GO:0098573	intrinsic component of mitochondrial membrane	C	2	2	1733	1733	0.00115407	0.00115407	over	O80413,B6U4D3	O80413,B6U4D3	1	1	1
GO:0061659	ubiquitin-like protein ligase activity	F	1	1	1733	1733	0.000577034	0.000577034	over	A0A1D6GPS2	A0A1D6GPS2	1	1	1
GO:0071695	anatomical structure maturation	P	1	1	1733	1733	0.000577034	0.000577034	over	B6U1D7	B6U1D7	1	1	1
GO:0031071	cysteine desulfurase activity	F	1	1	1733	1733	0.000577034	0.000577034	over	B4FLP7	B4FLP7	1	1	1
GO:0006469	negative regulation of protein kinase activity	P	1	1	1733	1733	0.000577034	0.000577034	over	P49106	P49106	1	1	1
GO:0046933	proton-transporting ATP synthase activity, rotational mechanism	F	5	5	1733	1733	0.00288517	0.00288517	over	Q1KKB1,A0A1D6NFC1,C0HF32,B6TBW2,A0A1D6JT22	Q1KKB1,A0A1D6NFC1,C0HF32,B6TBW2,A0A1D6JT22	1	1	1
GO:0009451	RNA modification	P	3	3	1733	1733	0.0017311	0.0017311	over	A0A1D6L9Z2,A0A1D6IKP8,B6TYV7	A0A1D6L9Z2,A0A1D6IKP8,B6TYV7	1	1	1
GO:1901681	sulfur compound binding	F	7	7	1733	1733	0.00403924	0.00403924	over	A0A1Q1A360,A0A1D6LLS5,K7TJV6,Q41769,A0A1D6ECM0,C4J495,B4G0U4	A0A1Q1A360,A0A1D6LLS5,K7TJV6,Q41769,A0A1D6ECM0,C4J495,B4G0U4	1	1	1
GO:0009646	response to absence of light	P	1	1	1733	1733	0.000577034	0.000577034	over	A0A1D6KQU5	A0A1D6KQU5	1	1	1
GO:0046128	purine ribonucleoside metabolic process	P	5	5	1733	1733	0.00288517	0.00288517	over	B4FFH8,A0A1D6JIN2,B6SKW5,A0A0A7DIX5,B6T440	B4FFH8,A0A1D6JIN2,B6SKW5,A0A0A7DIX5,B6T440	1	1	1
GO:0030337	DNA polymerase processivity factor activity	F	1	1	1733	1733	0.000577034	0.000577034	over	B8A1C0	B8A1C0	1	1	1
GO:0010074	maintenance of meristem identity	P	1	1	1733	1733	0.000577034	0.000577034	over	D0EYF3	D0EYF3	1	1	1
GO:0017119	Golgi transport complex	C	2	2	1733	1733	0.00115407	0.00115407	over	A0A097PT11,A0A1D6JU58	A0A097PT11,A0A1D6JU58	1	1	1
GO:0022900	electron transport chain	P	2	2	1733	1733	0.00115407	0.00115407	over	A0A1D6L210,B6U124	A0A1D6L210,B6U124	1	1	1
GO:0004149	dihydrolipoyllysine-residue succinyltransferase activity	F	1	1	1733	1733	0.000577034	0.000577034	over	A0A1D6ECC9	A0A1D6ECC9	1	1	1
GO:0030126	COPI vesicle coat	C	5	5	1733	1733	0.00288517	0.00288517	over	A0A1D6L1X4,B8A2Z3,A0A1D6MGC6,A0A1D6MR41,B4G0V4	A0A1D6L1X4,B8A2Z3,A0A1D6MGC6,A0A1D6MR41,B4G0V4	1	1	1
GO:0012506	vesicle membrane	C	15	15	1733	1733	0.00865551	0.00865551	over	A0A1D6H785,A0A1D6LL22,A0A1D6EFK8,A0A1D6EGW5,A0A1D6PSS6,B4F918,A0A1D6J6M5,A0A1D6IQF5,A0A1D6DT47,B4FIZ5,A0A1D6L1X4,B8A2Z3,A0A1D6MGC6,A0A1D6MR41,B4G0V4	A0A1D6H785,A0A1D6LL22,A0A1D6EFK8,A0A1D6EGW5,A0A1D6PSS6,B4F918,A0A1D6J6M5,A0A1D6IQF5,A0A1D6DT47,B4FIZ5,A0A1D6L1X4,B8A2Z3,A0A1D6MGC6,A0A1D6MR41,B4G0V4	1	1	1
GO:1902493	acetyltransferase complex	C	2	2	1733	1733	0.00115407	0.00115407	over	B7ZXC9,B4F9I2	B7ZXC9,B4F9I2	1	1	1
GO:0006423	cysteinyl-tRNA aminoacylation	P	1	1	1733	1733	0.000577034	0.000577034	over	A0A1D6M5V9	A0A1D6M5V9	1	1	1
GO:0032259	methylation	P	2	2	1733	1733	0.00115407	0.00115407	over	A0A1D6L9Z2,B4F9N8	A0A1D6L9Z2,B4F9N8	1	1	1
GO:0009926	auxin polar transport	P	1	1	1733	1733	0.000577034	0.000577034	over	A0A1D6I0N3	A0A1D6I0N3	1	1	1
GO:0046939	nucleotide phosphorylation	P	17	17	1733	1733	0.00980958	0.00980958	over	B4G0K4,Q84JX6,P08735,B4FAL9,B4FWP0,K7V794,B6T3P9,A0A1D6M7C2,C0PE24,B4FHH4,A0A1D6NCX2,B6UE86,K7UY19,B4G0N0,B4FB85,A0A1D6ESW5,A0A1D6I645	B4G0K4,Q84JX6,P08735,B4FAL9,B4FWP0,K7V794,B6T3P9,A0A1D6M7C2,C0PE24,B4FHH4,A0A1D6NCX2,B6UE86,K7UY19,B4G0N0,B4FB85,A0A1D6ESW5,A0A1D6I645	1	1	1
GO:0004489	methylenetetrahydrofolate reductase (NAD(P)H) activity	F	1	1	1733	1733	0.000577034	0.000577034	over	Q9SE94	Q9SE94	1	1	1
GO:0010675	regulation of cellular carbohydrate metabolic process	P	1	1	1733	1733	0.000577034	0.000577034	over	B4F9N8	B4F9N8	1	1	1
GO:0010029	regulation of seed germination	P	2	2	1733	1733	0.00115407	0.00115407	over	H2BJB6,B8A0U2	H2BJB6,B8A0U2	1	1	1
GO:0042542	response to hydrogen peroxide	P	1	1	1733	1733	0.000577034	0.000577034	over	P12653	P12653	1	1	1
GO:0044270	cellular nitrogen compound catabolic process	P	2	2	1733	1733	0.00115407	0.00115407	over	A0A1D6L3E7,B6T440	A0A1D6L3E7,B6T440	1	1	1
GO:0008977	prephenate dehydrogenase (NAD+) activity	F	1	1	1733	1733	0.000577034	0.000577034	over	B6SRK3	B6SRK3	1	1	1
GO:0004148	dihydrolipoyl dehydrogenase activity	F	1	1	1733	1733	0.000577034	0.000577034	over	A0A1D6FI07	A0A1D6FI07	1	1	1
GO:0004659	prenyltransferase activity	F	1	1	1733	1733	0.000577034	0.000577034	over	P49353	P49353	1	1	1
GO:1902679	negative regulation of RNA biosynthetic process	P	2	2	1733	1733	0.00115407	0.00115407	over	A0A060CZB9,B8A0U2	A0A060CZB9,B8A0U2	1	1	1
GO:0016863	intramolecular oxidoreductase activity, transposing C=C bonds	F	1	1	1733	1733	0.000577034	0.000577034	over	Q71RX2	Q71RX2	1	1	1
GO:0006418	tRNA aminoacylation for protein translation	P	28	28	1733	1733	0.016157	0.016157	over	A0A1D6LYR1,A0A1D6FII0,B6TIG4,A0A1D6M5V9,A0A1D6JNB0,A0A1D6GYV1,B6UC34,A0A1D6MIC6,C0PGQ1,B6T8U9,A0A1D6EC22,A0A1D6LIU0,A0A1D6LQQ9,K7WAM2,A0A1D6DUN1,A0A1D6ENT5,B6SHH4,A0A1D6JT82,A0A1D6LIV4,B6SS66,K7UDG5,B4FRC4,A0A1D6GKX8,B6T773,A0A1D6EUJ1,A0A1D6IZK0,K7TY03,B4FKK9	A0A1D6LYR1,A0A1D6FII0,B6TIG4,A0A1D6M5V9,A0A1D6JNB0,A0A1D6GYV1,B6UC34,A0A1D6MIC6,C0PGQ1,B6T8U9,A0A1D6EC22,A0A1D6LIU0,A0A1D6LQQ9,K7WAM2,A0A1D6DUN1,A0A1D6ENT5,B6SHH4,A0A1D6JT82,A0A1D6LIV4,B6SS66,K7UDG5,B4FRC4,A0A1D6GKX8,B6T773,A0A1D6EUJ1,A0A1D6IZK0,K7TY03,B4FKK9	1	1	1
GO:0042732	D-xylose metabolic process	P	1	1	1733	1733	0.000577034	0.000577034	over	B4FIH9	B4FIH9	1	1	1
GO:0009901	anther dehiscence	P	1	1	1733	1733	0.000577034	0.000577034	over	C0PB60	C0PB60	1	1	1
GO:0006139	nucleobase-containing compound metabolic process	P	153	153	1733	1733	0.0882862	0.0882862	over	B8A1C0,A0A1D6LLS1,B6TA83,B6TFI5,B4FHY0,A0A1D6NA11,A0A1D6L3E7,K7V792,A0A1D6GPS2,A0A1D6GYZ2,A0A1D6KSX6,A0A1D6ETI9,B6TP06,A0A1D6L9Z2,A0A1D6IKP8,B6TYV7,A0A1D6QBN2,B4F8W6,A0A1D6IAT0,B4G0K4,Q84JX6,P08735,B4FAL9,B4FWP0,K7V794,B6T3P9,A0A1D6M7C2,C0PE24,B4FHH4,A0A1D6NCX2,B6UE86,K7UY19,B4G0N0,B4FB85,A0A1D6ESW5,A0A1D6I645,A0A1D6LJP0,O81237,B4FRC9,K7TVZ1,B4FD03,B6TX10,C0PMR3,B6SWV1,B6U0H2,B6TIR4,A0A1D6DZR9,B6…	B8A1C0,A0A1D6LLS1,B6TA83,B6TFI5,B4FHY0,A0A1D6NA11,A0A1D6L3E7,K7V792,A0A1D6GPS2,A0A1D6GYZ2,A0A1D6KSX6,A0A1D6ETI9,B6TP06,A0A1D6L9Z2,A0A1D6IKP8,B6TYV7,A0A1D6QBN2,B4F8W6,A0A1D6IAT0,B4G0K4,Q84JX6,P08735,B4FAL9,B4FWP0,K7V794,B6T3P9,A0A1D6M7C2,C0PE24,B4FHH4,A0A1D6NCX2,B6UE86,K7UY19,B4G0N0,B4FB85,A0A1D6ESW5,A0A1D6I645,A0A1D6LJP0,O81237,B4FRC9,K7TVZ1,B4FD03,B6TX10,C0PMR3,B6SWV1,B6U0H2,B6TIR4,A0A1D6DZR9,B6…	1	1	1
GO:0009101	glycoprotein biosynthetic process	P	7	7	1733	1733	0.00403924	0.00403924	over	B6U2F8,A0A1D6HNT1,A0A1D6JC21,B6TCC9,A0A1D6N3I9,A0A1D6G6E5,B4FA76	B6U2F8,A0A1D6HNT1,A0A1D6JC21,B6TCC9,A0A1D6N3I9,A0A1D6G6E5,B4FA76	1	1	1
GO:0042546	cell wall biogenesis	P	1	1	1733	1733	0.000577034	0.000577034	over	B4G1Z2	B4G1Z2	1	1	1
GO:0006661	phosphatidylinositol biosynthetic process	P	1	1	1733	1733	0.000577034	0.000577034	over	A0A1D6GM07	A0A1D6GM07	1	1	1
GO:0016853	isomerase activity	F	46	46	1733	1733	0.0265436	0.0265436	over	A0A1D6PSC4,A5A5E7,A0A1D6QVF9,A0A1D6GXP7,C0PKH8,P21569,A0A1D6KJP4,A0A1D6GVX7,A0A1D6LIK1,A0A1D6NRY3,A0A1D6GET7,A0A1D6I196,A0A1D6HBB7,B4FNK8,K7V8J3,B4G0N0,A0A1D6I645,Q71RX2,P93805,C0HHU2,A0A1D6ML43,B6TIR4,C0PE24,B4FHH4,B6UIE1,B4FQ56,B4FIH9,A0A1D6IKP8,B4FQX1,A0A1D6GJ75,B6TZD1,K7UD52,B6T588,B6T6S5,A0A1D6ERC1,A0A1D6I5N9,B6TF69,Q5EUD7,Q5EUD6,A0A1D6GXN7,A0A1D6NUN7,A0A1D6E838,Q5EUD1,A0A1D6EAK1,A0A1D6NN07,…	A0A1D6PSC4,A5A5E7,A0A1D6QVF9,A0A1D6GXP7,C0PKH8,P21569,A0A1D6KJP4,A0A1D6GVX7,A0A1D6LIK1,A0A1D6NRY3,A0A1D6GET7,A0A1D6I196,A0A1D6HBB7,B4FNK8,K7V8J3,B4G0N0,A0A1D6I645,Q71RX2,P93805,C0HHU2,A0A1D6ML43,B6TIR4,C0PE24,B4FHH4,B6UIE1,B4FQ56,B4FIH9,A0A1D6IKP8,B4FQX1,A0A1D6GJ75,B6TZD1,K7UD52,B6T588,B6T6S5,A0A1D6ERC1,A0A1D6I5N9,B6TF69,Q5EUD7,Q5EUD6,A0A1D6GXN7,A0A1D6NUN7,A0A1D6E838,Q5EUD1,A0A1D6EAK1,A0A1D6NN07,…	1	1	1
GO:0045271	respiratory chain complex I	C	1	1	1733	1733	0.000577034	0.000577034	over	C0PB60	C0PB60	1	1	1
GO:1905392	plant organ morphogenesis	P	2	2	1733	1733	0.00115407	0.00115407	over	O49975,A0A1D6I0N3	O49975,A0A1D6I0N3	1	1	1
GO:0070566	adenylyltransferase activity	F	9	9	1733	1733	0.00519331	0.00519331	over	B6SRJ5,P55241,D3YKV1,Q3SAE3,A0A0P0HX16,Q947B9,Q941P2,P55234,A5GZ73	B6SRJ5,P55241,D3YKV1,Q3SAE3,A0A0P0HX16,Q947B9,Q941P2,P55234,A5GZ73	1	1	1
GO:0008320	protein transmembrane transporter activity	F	1	1	1733	1733	0.000577034	0.000577034	over	B6TBT7	B6TBT7	1	1	1
GO:0009657	plastid organization	P	2	2	1733	1733	0.00115407	0.00115407	over	B6SSY2,K7W532	B6SSY2,K7W532	1	1	1
GO:0009507	chloroplast	C	34	34	1733	1733	0.0196192	0.0196192	over	A0A1D6E5P4,B8A065,B4G0K4,A0A1D6EFN9,H2BJB6,A0A1D6IVK7,A0A1D6FMY6,A0A1D6NUU8,K7V902,B6TBT7,B6TV09,Q08069,P55241,D3YKV1,Q3SAE3,A0A0P0HX16,Q947B9,P49079,Q941P2,P04713,A0A1D6KSB0,A0A1D6F1X1,P55234,Q41769,B6TUB8,A0A1D6LVT8,A5GZ73,O24578,B6SRK3,B6U9E1,A0A1D6EFC2,P26259,A0A0N7ER80,C0PB60	A0A1D6E5P4,B8A065,B4G0K4,A0A1D6EFN9,H2BJB6,A0A1D6IVK7,A0A1D6FMY6,A0A1D6NUU8,K7V902,B6TBT7,B6TV09,Q08069,P55241,D3YKV1,Q3SAE3,A0A0P0HX16,Q947B9,P49079,Q941P2,P04713,A0A1D6KSB0,A0A1D6F1X1,P55234,Q41769,B6TUB8,A0A1D6LVT8,A5GZ73,O24578,B6SRK3,B6U9E1,A0A1D6EFC2,P26259,A0A0N7ER80,C0PB60	1	1	1
GO:0072522	purine-containing compound biosynthetic process	P	20	20	1733	1733	0.0115407	0.0115407	over	A0A1D6DZR9,B6TAJ9,B4FFH8,A0A1D6Q4V8,B4FS03,A0A1D6JIN2,B6SKW5,A0A0A7DIX5,A0A1D6M0B4,A0A1D6M5J5,A0A1D6I9S9,Q1KKB1,A0A1D6NFC1,C0HF32,B6TBW2,D2JSP9,A0A1D6JT22,B6TC18,A0A1D6IP65,O24578	A0A1D6DZR9,B6TAJ9,B4FFH8,A0A1D6Q4V8,B4FS03,A0A1D6JIN2,B6SKW5,A0A0A7DIX5,A0A1D6M0B4,A0A1D6M5J5,A0A1D6I9S9,Q1KKB1,A0A1D6NFC1,C0HF32,B6TBW2,D2JSP9,A0A1D6JT22,B6TC18,A0A1D6IP65,O24578	1	1	1
GO:0010311	lateral root formation	P	2	2	1733	1733	0.00115407	0.00115407	over	O49975,A0A1D6I0N3	O49975,A0A1D6I0N3	1	1	1
GO:0004351	glutamate decarboxylase activity	F	2	2	1733	1733	0.00115407	0.00115407	over	C0PCC7,B9TST3	C0PCC7,B9TST3	1	1	1
GO:0048646	anatomical structure formation involved in morphogenesis	P	2	2	1733	1733	0.00115407	0.00115407	over	O49975,A0A1D6I0N3	O49975,A0A1D6I0N3	1	1	1
GO:0045548	phenylalanine ammonia-lyase activity	F	1	1	1733	1733	0.000577034	0.000577034	over	C0PMJ0	C0PMJ0	1	1	1
GO:0031047	gene silencing by RNA	P	7	7	1733	1733	0.00403924	0.00403924	over	D0EYF3,A0A1D6Q2J6,A0A1D6H9E9,A0A1D6MQR1,A0A1D6MEK7,A0A1D6N3T0,K7UYM2	D0EYF3,A0A1D6Q2J6,A0A1D6H9E9,A0A1D6MQR1,A0A1D6MEK7,A0A1D6N3T0,K7UYM2	1	1	1
GO:0071540	eukaryotic translation initiation factor 3 complex, eIF3e	C	1	1	1733	1733	0.000577034	0.000577034	over	B6TRV3	B6TRV3	1	1	1
GO:0006425	glutaminyl-tRNA aminoacylation	P	2	2	1733	1733	0.00115407	0.00115407	over	B6UC34,A0A1D6MIC6	B6UC34,A0A1D6MIC6	1	1	1
GO:0042445	hormone metabolic process	P	1	1	1733	1733	0.000577034	0.000577034	over	E3T1X0	E3T1X0	1	1	1
GO:0044421	extracellular region part	C	2	2	1733	1733	0.00115407	0.00115407	over	Q7M1Z8,B4FT53	Q7M1Z8,B4FT53	1	1	1
GO:0009123	nucleoside monophosphate metabolic process	P	41	41	1733	1733	0.0236584	0.0236584	over	B4G0K4,Q84JX6,P08735,B4FAL9,B4FWP0,K7V794,B6T3P9,A0A1D6M7C2,C0PE24,B4FHH4,A0A1D6NCX2,B6UE86,K7UY19,B4G0N0,B4FB85,A0A1D6ESW5,A0A1D6I645,A0A1D6JIN2,B6SKW5,A0A1D6M0B4,A0A1D6M5J5,A0A1D6PSY8,A0A1D6GZE3,Q1KKB1,A0A1D6NFC1,C0HF32,B6TBW2,D2JSP9,A0A1D6JT22,B6TC18,A0A1D6IP65,A0A1D6L210,A0A1D6G4I9,Q9LKI4,A0A1D6N1C9,A0A1D6GXN7,O24578,C0PHC0,A0A1D6H1R6,A0A1D6LSP8,B6T9C0	B4G0K4,Q84JX6,P08735,B4FAL9,B4FWP0,K7V794,B6T3P9,A0A1D6M7C2,C0PE24,B4FHH4,A0A1D6NCX2,B6UE86,K7UY19,B4G0N0,B4FB85,A0A1D6ESW5,A0A1D6I645,A0A1D6JIN2,B6SKW5,A0A1D6M0B4,A0A1D6M5J5,A0A1D6PSY8,A0A1D6GZE3,Q1KKB1,A0A1D6NFC1,C0HF32,B6TBW2,D2JSP9,A0A1D6JT22,B6TC18,A0A1D6IP65,A0A1D6L210,A0A1D6G4I9,Q9LKI4,A0A1D6N1C9,A0A1D6GXN7,O24578,C0PHC0,A0A1D6H1R6,A0A1D6LSP8,B6T9C0	1	1	1
GO:0015101	organic cation transmembrane transporter activity	F	1	1	1733	1733	0.000577034	0.000577034	over	A0A097PRD7	A0A097PRD7	1	1	1
GO:0046037	GMP metabolic process	P	2	2	1733	1733	0.00115407	0.00115407	over	A0A1D6JIN2,B6SKW5	A0A1D6JIN2,B6SKW5	1	1	1
GO:0006534	cysteine metabolic process	P	3	3	1733	1733	0.0017311	0.0017311	over	P80608,A0A1D6FCB3,C0PCX2	P80608,A0A1D6FCB3,C0PCX2	1	1	1
GO:0016642	oxidoreductase activity, acting on the CH-NH2 group of donors, disulfide as acceptor	F	1	1	1733	1733	0.000577034	0.000577034	over	Q8W523	Q8W523	1	1	1
GO:0002161	aminoacyl-tRNA editing activity	F	7	7	1733	1733	0.00403924	0.00403924	over	A0A1D6DUN1,A0A1D6ENT5,A0A1D6EUJ1,A0A1D6LQQ9,K7WAM2,A0A1D6IZK0,K7U9T4	A0A1D6DUN1,A0A1D6ENT5,A0A1D6EUJ1,A0A1D6LQQ9,K7WAM2,A0A1D6IZK0,K7U9T4	1	1	1
GO:0090066	regulation of anatomical structure size	P	1	1	1733	1733	0.000577034	0.000577034	over	A0A1D6P5E8	A0A1D6P5E8	1	1	1
GO:0006399	tRNA metabolic process	P	29	29	1733	1733	0.016734	0.016734	over	B4FKK9,A0A1D6LYR1,A0A1D6FII0,B6TIG4,A0A1D6M5V9,A0A1D6JNB0,A0A1D6GYV1,B6UC34,A0A1D6MIC6,C0PGQ1,B6T8U9,A0A1D6EC22,A0A1D6LIU0,A0A1D6LQQ9,K7WAM2,A0A1D6DUN1,A0A1D6ENT5,B6SHH4,A0A1D6JT82,A0A1D6LIV4,B6SS66,K7UDG5,B4FRC4,A0A1D6GKX8,B6T773,A0A1D6EUJ1,A0A1D6IZK0,B2XWS4,K7TY03	B4FKK9,A0A1D6LYR1,A0A1D6FII0,B6TIG4,A0A1D6M5V9,A0A1D6JNB0,A0A1D6GYV1,B6UC34,A0A1D6MIC6,C0PGQ1,B6T8U9,A0A1D6EC22,A0A1D6LIU0,A0A1D6LQQ9,K7WAM2,A0A1D6DUN1,A0A1D6ENT5,B6SHH4,A0A1D6JT82,A0A1D6LIV4,B6SS66,K7UDG5,B4FRC4,A0A1D6GKX8,B6T773,A0A1D6EUJ1,A0A1D6IZK0,B2XWS4,K7TY03	1	1	1
GO:0016311	dephosphorylation	P	1	1	1733	1733	0.000577034	0.000577034	over	A0A1D6M6Z6	A0A1D6M6Z6	1	1	1
GO:0004540	ribonuclease activity	F	2	2	1733	1733	0.00115407	0.00115407	over	A0A1D6GM53,A0A1D6N3T0	A0A1D6GM53,A0A1D6N3T0	1	1	1
GO:0009074	aromatic amino acid family catabolic process	P	1	1	1733	1733	0.000577034	0.000577034	over	C0PMJ0	C0PMJ0	1	1	1
GO:0004721	phosphoprotein phosphatase activity	F	12	12	1733	1733	0.00692441	0.00692441	over	A0A1X7YHN5,B4FBQ5,B4FVS8,C0P2V2,A0A075T3H9,C0PMB9,A0A1D6FA60,A0A1D6J1H9,A0A1D6JKL7,B4G1M9,B4FSV7,C0PAS3	A0A1X7YHN5,B4FBQ5,B4FVS8,C0P2V2,A0A075T3H9,C0PMB9,A0A1D6FA60,A0A1D6J1H9,A0A1D6JKL7,B4G1M9,B4FSV7,C0PAS3	1	1	1
GO:0042435	indole-containing compound biosynthetic process	P	3	3	1733	1733	0.0017311	0.0017311	over	A0A1D6LA97,B4F8P4,K7WHC8	A0A1D6LA97,B4F8P4,K7WHC8	1	1	1
GO:0034622	cellular macromolecular complex assembly	P	27	27	1733	1733	0.0155799	0.0155799	over	B6SSF3,K7V792,K7VAS4,C0P790,A0A096RFR6,A0A1D6DXG8,B4FBV8,B6TRV3,A0A1D6MF48,A0A1D6HT03,B4FWK0,B6SHE0,B4FRD9,Q8L8G5,A0A1D6NVF4,B6TGH8,A0A1D6IP29,A0A1D6M6Z6,Q41874,A0A1D6GN92,Q08069,A0A1D6LDL7,B6UEK3,A0A1D6IQF5,C0P489,A0A1D6P5E8,A0A1D6ETX5	B6SSF3,K7V792,K7VAS4,C0P790,A0A096RFR6,A0A1D6DXG8,B4FBV8,B6TRV3,A0A1D6MF48,A0A1D6HT03,B4FWK0,B6SHE0,B4FRD9,Q8L8G5,A0A1D6NVF4,B6TGH8,A0A1D6IP29,A0A1D6M6Z6,Q41874,A0A1D6GN92,Q08069,A0A1D6LDL7,B6UEK3,A0A1D6IQF5,C0P489,A0A1D6P5E8,A0A1D6ETX5	1	1	1
GO:1901657	glycosyl compound metabolic process	P	17	17	1733	1733	0.00980958	0.00980958	over	B4FFH8,A0A1D6JIN2,B6SKW5,A0A0A7DIX5,A0A1D6M5J5,A0A1D6M5R5,A0A1D6GZE3,A0A1D6Q4V8,B4FS03,B6TR61,B4F9N8,B6T440,A0A1D6G4I9,Q9LKI4,A0A1D6N1C9,A0A1D6GXN7,A0A1D6MXC9	B4FFH8,A0A1D6JIN2,B6SKW5,A0A0A7DIX5,A0A1D6M5J5,A0A1D6M5R5,A0A1D6GZE3,A0A1D6Q4V8,B4FS03,B6TR61,B4F9N8,B6T440,A0A1D6G4I9,Q9LKI4,A0A1D6N1C9,A0A1D6GXN7,A0A1D6MXC9	1	1	1
GO:0010101	post-embryonic root morphogenesis	P	2	2	1733	1733	0.00115407	0.00115407	over	O49975,A0A1D6I0N3	O49975,A0A1D6I0N3	1	1	1
GO:0017056	structural constituent of nuclear pore	F	2	2	1733	1733	0.00115407	0.00115407	over	A0A1D6K314,A0A1D6F2M8	A0A1D6K314,A0A1D6F2M8	1	1	1
GO:0043231	intracellular membrane-bounded organelle	C	214	214	1733	1733	0.123485	0.123485	over	Q1KKB1,Q43298,K7TY03,B6TRR5,B4FAD4,A0A1D6Q571,A0A1D6NCX2,C4JBB8,A0A1D6JQ63,C0HFM6,A0A1D6KQU5,B4FLP7,B6TH57,C0PCX2,B4FHY0,A0A1D6NK45,Q6R9G7,Q6R9L5,A0A1D6E9W6,B8A0Q3,A0A1D6NTJ2,A0A1D6PSC4,A5A5E7,B4FAK8,B6TNF1,A0A1D6EP71,A0A1D6QVF9,Q5EUD7,Q5EUD6,A0A096QP97,B6TG58,A0A1D6GXP7,A0A1D6L9B5,A0A1D6NWK9,A0A1D6LHN0,C0PKH8,B4G0K4,C0P5C0,K7VEB9,P49106,A0A1D6KE02,A0A1D6MPN8,A0A1D6LCD0,A0A1D6M2S2,A0A1D6MWV6,A0A1…	Q1KKB1,Q43298,K7TY03,B6TRR5,B4FAD4,A0A1D6Q571,A0A1D6NCX2,C4JBB8,A0A1D6JQ63,C0HFM6,A0A1D6KQU5,B4FLP7,B6TH57,C0PCX2,B4FHY0,A0A1D6NK45,Q6R9G7,Q6R9L5,A0A1D6E9W6,B8A0Q3,A0A1D6NTJ2,A0A1D6PSC4,A5A5E7,B4FAK8,B6TNF1,A0A1D6EP71,A0A1D6QVF9,Q5EUD7,Q5EUD6,A0A096QP97,B6TG58,A0A1D6GXP7,A0A1D6L9B5,A0A1D6NWK9,A0A1D6LHN0,C0PKH8,B4G0K4,C0P5C0,K7VEB9,P49106,A0A1D6KE02,A0A1D6MPN8,A0A1D6LCD0,A0A1D6M2S2,A0A1D6MWV6,A0A1…	1	1	1
GO:0006429	leucyl-tRNA aminoacylation	P	2	2	1733	1733	0.00115407	0.00115407	over	A0A1D6DUN1,A0A1D6ENT5	A0A1D6DUN1,A0A1D6ENT5	1	1	1
GO:0004801	sedoheptulose-7-phosphate:D-glyceraldehyde-3-phosphate glyceronetransferase activity	F	2	2	1733	1733	0.00115407	0.00115407	over	B4FRC9,B4FD03	B4FRC9,B4FD03	1	1	1
GO:0006189	'de novo' IMP biosynthetic process	P	2	2	1733	1733	0.00115407	0.00115407	over	A0A1D6M0B4,A0A1D6M5J5	A0A1D6M0B4,A0A1D6M5J5	1	1	1
GO:0044839	cell cycle G2/M phase transition	P	1	1	1733	1733	0.000577034	0.000577034	over	A0A1D6JSD8	A0A1D6JSD8	1	1	1
GO:0044003	modification by symbiont of host morphology or physiology	P	1	1	1733	1733	0.000577034	0.000577034	over	D0EYF3	D0EYF3	1	1	1
GO:0006875	cellular metal ion homeostasis	P	1	1	1733	1733	0.000577034	0.000577034	over	A0A1D6LHN0	A0A1D6LHN0	1	1	1
GO:0009133	nucleoside diphosphate biosynthetic process	P	1	1	1733	1733	0.000577034	0.000577034	over	B6TN98	B6TN98	1	1	1
GO:0004871	signal transducer activity	F	5	5	1733	1733	0.00288517	0.00288517	over	A0A1D6KQ74,A0A1D6G000,K7VAM9,Q6T6J8,O49975	A0A1D6KQ74,A0A1D6G000,K7VAM9,Q6T6J8,O49975	1	1	1
GO:0030054	cell junction	C	8	8	1733	1733	0.00461627	0.00461627	over	B4G0K4,H2BJB6,B6TZD1,B6U9E1,A0A1D6I0N3,A0A1D6K268,A0A1D6M2Q1,B6UIE1	B4G0K4,H2BJB6,B6TZD1,B6U9E1,A0A1D6I0N3,A0A1D6K268,A0A1D6M2Q1,B6UIE1	1	1	1
GO:0000162	tryptophan biosynthetic process	P	3	3	1733	1733	0.0017311	0.0017311	over	A0A1D6LA97,B4F8P4,K7WHC8	A0A1D6LA97,B4F8P4,K7WHC8	1	1	1
GO:0009642	response to light intensity	P	1	1	1733	1733	0.000577034	0.000577034	over	A0A1D6KQU5	A0A1D6KQU5	1	1	1
GO:0010389	regulation of G2/M transition of mitotic cell cycle	P	1	1	1733	1733	0.000577034	0.000577034	over	A0A1D6JSD8	A0A1D6JSD8	1	1	1
GO:0043170	macromolecule metabolic process	P	276	276	1733	1733	0.159261	0.159261	over	B8A1C0,A0A1D6LLS1,B6TA83,B6TFI5,B4FHY0,A0A1D6NA11,A0A1D6L3E7,K7V792,A0A1D6JLA4,A0A1D6JSD8,B6TEU8,A0A1D6GPS2,A0A1D6GYZ2,A0A1D6KSX6,A0A1D6ETI9,B6TP06,A0A1D6L9Z2,A0A1D6IKP8,B6TYV7,K7VAS4,C0P790,A0A096RFR6,A0A1D6DXG8,B4FBV8,B6TRV3,A0A1D6MF48,A0A1D6HT03,B4FWK0,B6SHE0,B4FRD9,A0A1D6QBN2,B6TDI9,P55241,D3YKV1,Q3SAE3,A0A0P0HX16,O81387,Q947B9,Q941P2,P55234,A0A1D6EBQ6,Q84P42,A5GZ73,Q84XW7,Q84QF3,Q7Y0M0,A0A1D…	B8A1C0,A0A1D6LLS1,B6TA83,B6TFI5,B4FHY0,A0A1D6NA11,A0A1D6L3E7,K7V792,A0A1D6JLA4,A0A1D6JSD8,B6TEU8,A0A1D6GPS2,A0A1D6GYZ2,A0A1D6KSX6,A0A1D6ETI9,B6TP06,A0A1D6L9Z2,A0A1D6IKP8,B6TYV7,K7VAS4,C0P790,A0A096RFR6,A0A1D6DXG8,B4FBV8,B6TRV3,A0A1D6MF48,A0A1D6HT03,B4FWK0,B6SHE0,B4FRD9,A0A1D6QBN2,B6TDI9,P55241,D3YKV1,Q3SAE3,A0A0P0HX16,O81387,Q947B9,Q941P2,P55234,A0A1D6EBQ6,Q84P42,A5GZ73,Q84XW7,Q84QF3,Q7Y0M0,A0A1D…	1	1	1
GO:0008064	regulation of actin polymerization or depolymerization	P	1	1	1733	1733	0.000577034	0.000577034	over	A0A1D6P5E8	A0A1D6P5E8	1	1	1
GO:0048528	post-embryonic root development	P	2	2	1733	1733	0.00115407	0.00115407	over	O49975,A0A1D6I0N3	O49975,A0A1D6I0N3	1	1	1
GO:0016624	oxidoreductase activity, acting on the aldehyde or oxo group of donors, disulfide as acceptor	F	5	5	1733	1733	0.00288517	0.00288517	over	A0A1D6LLS5,K7TJV6,A0A1D6ECM0,A0A1D6EFN9,A0A1D6ESW5	A0A1D6LLS5,K7TJV6,A0A1D6ECM0,A0A1D6EFN9,A0A1D6ESW5	1	1	1
GO:0061572	actin filament bundle organization	P	3	3	1733	1733	0.0017311	0.0017311	over	A0A1D6G4H3,A0A1D6EXJ1,A0A1D6P5E8	A0A1D6G4H3,A0A1D6EXJ1,A0A1D6P5E8	1	1	1
GO:0030276	clathrin binding	F	5	5	1733	1733	0.00288517	0.00288517	over	A0A1D6IQF5,A0A1D6JKX1,A0A1D6K3D9,K7WDG3,C0P489	A0A1D6IQF5,A0A1D6JKX1,A0A1D6K3D9,K7WDG3,C0P489	1	1	1
GO:0006873	cellular ion homeostasis	P	1	1	1733	1733	0.000577034	0.000577034	over	A0A1D6LHN0	A0A1D6LHN0	1	1	1
GO:0016538	cyclin-dependent protein serine/threonine kinase regulator activity	F	1	1	1733	1733	0.000577034	0.000577034	over	A0A1Z1GDQ9	A0A1Z1GDQ9	1	1	1
GO:0046283	anthocyanin-containing compound metabolic process	P	1	1	1733	1733	0.000577034	0.000577034	over	P51108	P51108	1	1	1
GO:0004619	phosphoglycerate mutase activity	F	3	3	1733	1733	0.0017311	0.0017311	over	K7UD52,C0HHU2,A0A1D6ML43	K7UD52,C0HHU2,A0A1D6ML43	1	1	1
GO:0016651	oxidoreductase activity, acting on NAD(P)H	F	6	6	1733	1733	0.0034622	0.0034622	over	A0A1D6FI07,A0A1D6L210,C4J4E4,C0PHH5,K7V9Q3,B6T8F0	A0A1D6FI07,A0A1D6L210,C4J4E4,C0PHH5,K7V9Q3,B6T8F0	1	1	1
GO:0031204	posttranslational protein targeting to membrane, translocation	P	1	1	1733	1733	0.000577034	0.000577034	over	A0A1D6J574	A0A1D6J574	1	1	1
GO:1901135	carbohydrate derivative metabolic process	P	85	85	1733	1733	0.0490479	0.0490479	over	A0A1D6NR86,A0A1D6KQE9,C0P567,A0A1D6MAI0,H7BRM0,B4F8W6,A0A1D6IAT0,B6SZC6,Q6JBP8,B4G0K4,Q84JX6,P08735,B4FAL9,B4FWP0,K7V794,B6T3P9,A0A1D6M7C2,C0PE24,B4FHH4,A0A1D6NCX2,B6UE86,K7UY19,B4G0N0,B4FB85,A0A1D6ESW5,A0A1D6I645,A0A1D6LJP0,O81237,B4FRC9,K7TVZ1,B4FD03,B6TX10,C0PMR3,B6SWV1,B6U0H2,B6TIR4,B4FFH8,A0A1D6JIN2,B6SKW5,A0A0A7DIX5,A0A1D6M0B4,A0A1D6M5J5,A0A1D6PSY8,B6TN98,B6U2F8,A0A1D6HNT1,A0A1D6JC21,B6TCC9…	A0A1D6NR86,A0A1D6KQE9,C0P567,A0A1D6MAI0,H7BRM0,B4F8W6,A0A1D6IAT0,B6SZC6,Q6JBP8,B4G0K4,Q84JX6,P08735,B4FAL9,B4FWP0,K7V794,B6T3P9,A0A1D6M7C2,C0PE24,B4FHH4,A0A1D6NCX2,B6UE86,K7UY19,B4G0N0,B4FB85,A0A1D6ESW5,A0A1D6I645,A0A1D6LJP0,O81237,B4FRC9,K7TVZ1,B4FD03,B6TX10,C0PMR3,B6SWV1,B6U0H2,B6TIR4,B4FFH8,A0A1D6JIN2,B6SKW5,A0A0A7DIX5,A0A1D6M0B4,A0A1D6M5J5,A0A1D6PSY8,B6TN98,B6U2F8,A0A1D6HNT1,A0A1D6JC21,B6TCC9…	1	1	1
GO:0003682	chromatin binding	F	1	1	1733	1733	0.000577034	0.000577034	over	B4F9N8	B4F9N8	1	1	1
GO:0009073	aromatic amino acid family biosynthetic process	P	12	12	1733	1733	0.00692441	0.00692441	over	A0A1D6LA97,B4F8P4,K7WHC8,B6SRK3,A0A1D6F1X1,A0A1D6EU26,B7ZXL4,B6TUB8,B4FNK8,K7V8J3,B6T4U1,O24566	A0A1D6LA97,B4F8P4,K7WHC8,B6SRK3,A0A1D6F1X1,A0A1D6EU26,B7ZXL4,B6TUB8,B4FNK8,K7V8J3,B6T4U1,O24566	1	1	1
GO:0006487	protein N-linked glycosylation	P	4	4	1733	1733	0.00230814	0.00230814	over	B4FA76,B6TCC9,A0A1D6N3I9,A0A1D6G6E5	B4FA76,B6TCC9,A0A1D6N3I9,A0A1D6G6E5	1	1	1
GO:0052889	9,9'-di-cis-zeta-carotene desaturation to 7,9,7',9'-tetra-cis-lycopene	P	1	1	1733	1733	0.000577034	0.000577034	over	A0A0N7ER80	A0A0N7ER80	1	1	1
GO:0098808	mRNA cap binding	F	1	1	1733	1733	0.000577034	0.000577034	over	B4FWK0	B4FWK0	1	1	1
GO:0070085	glycosylation	P	7	7	1733	1733	0.00403924	0.00403924	over	B6U2F8,A0A1D6HNT1,A0A1D6JC21,B6TCC9,A0A1D6N3I9,A0A1D6G6E5,B4FA76	B6U2F8,A0A1D6HNT1,A0A1D6JC21,B6TCC9,A0A1D6N3I9,A0A1D6G6E5,B4FA76	1	1	1
GO:0045252	oxoglutarate dehydrogenase complex	C	1	1	1733	1733	0.000577034	0.000577034	over	A0A1D6ECC9	A0A1D6ECC9	1	1	1
GO:0006428	isoleucyl-tRNA aminoacylation	P	2	2	1733	1733	0.00115407	0.00115407	over	A0A1D6LQQ9,K7WAM2	A0A1D6LQQ9,K7WAM2	1	1	1
GO:0051017	actin filament bundle assembly	P	3	3	1733	1733	0.0017311	0.0017311	over	A0A1D6G4H3,A0A1D6EXJ1,A0A1D6P5E8	A0A1D6G4H3,A0A1D6EXJ1,A0A1D6P5E8	1	1	1
GO:0032561	guanyl ribonucleotide binding	F	61	61	1733	1733	0.0351991	0.0351991	over	B6U0S1,A0A1D6M1G2,B6SKA7,A0A1R3MJR7,Q43697,A0A1D6J4Q8,B6UHJ4,Q41784,C0PA67,Q9M7E3,O50018,C4JBJ2,C0PH85,A0A1D6EEC4,A0A1D6IYG6,C0PKT5,Q9M7E4,A0A1D6FY00,K7VKH1,A0A1D6IGS0,A0A1D6NK26,B4FB55,B6TNU0,B4FTQ4,B4FAE1,A0A1D6LT87,A0A1D6FJS7,A0A1D6L2U9,B4F7V4,B4FE06,B4FH57,B6TX62,B6UEQ3,B6TBX3,C0PHK6,A0A1D6M1H2,B4FVJ6,B6T2E7,A0A1D6M9Z1,A0A1D6N308,A0A1D6Q3U2,B6TI04,C4J9U1,B6TBT7,B6TG58,O24578,A0A1D6GU11,A0A1D6…	B6U0S1,A0A1D6M1G2,B6SKA7,A0A1R3MJR7,Q43697,A0A1D6J4Q8,B6UHJ4,Q41784,C0PA67,Q9M7E3,O50018,C4JBJ2,C0PH85,A0A1D6EEC4,A0A1D6IYG6,C0PKT5,Q9M7E4,A0A1D6FY00,K7VKH1,A0A1D6IGS0,A0A1D6NK26,B4FB55,B6TNU0,B4FTQ4,B4FAE1,A0A1D6LT87,A0A1D6FJS7,A0A1D6L2U9,B4F7V4,B4FE06,B4FH57,B6TX62,B6UEQ3,B6TBX3,C0PHK6,A0A1D6M1H2,B4FVJ6,B6T2E7,A0A1D6M9Z1,A0A1D6N308,A0A1D6Q3U2,B6TI04,C4J9U1,B6TBT7,B6TG58,O24578,A0A1D6GU11,A0A1D6…	1	1	1
GO:0051656	establishment of organelle localization	P	2	2	1733	1733	0.00115407	0.00115407	over	B6SSY2,K7W532	B6SSY2,K7W532	1	1	1
GO:0004357	glutamate-cysteine ligase activity	F	1	1	1733	1733	0.000577034	0.000577034	over	K7VI04	K7VI04	1	1	1
GO:0004794	L-threonine ammonia-lyase activity	F	1	1	1733	1733	0.000577034	0.000577034	over	A0A1D6GJ71	A0A1D6GJ71	1	1	1
GO:0045786	negative regulation of cell cycle	P	1	1	1733	1733	0.000577034	0.000577034	over	A0A1Z1GDQ9	A0A1Z1GDQ9	1	1	1
GO:0010154	fruit development	P	3	3	1733	1733	0.0017311	0.0017311	over	B6TCI7,H2BJB6,B6U1D7	B6TCI7,H2BJB6,B6U1D7	1	1	1
GO:0004412	homoserine dehydrogenase activity	F	2	2	1733	1733	0.00115407	0.00115407	over	P49079,A0A1D6ENN4	P49079,A0A1D6ENN4	1	1	1
GO:0004019	adenylosuccinate synthase activity	F	1	1	1733	1733	0.000577034	0.000577034	over	O24578	O24578	1	1	1
GO:0015991	ATP hydrolysis coupled proton transport	P	5	5	1733	1733	0.00288517	0.00288517	over	C0PHC0,B4FRC2,B6T2T0,B4FSJ1,B6T9C0	C0PHC0,B4FRC2,B6T2T0,B4FSJ1,B6T9C0	1	1	1
GO:0006766	vitamin metabolic process	P	3	3	1733	1733	0.0017311	0.0017311	over	Q1PBI2,B6SJQ3,A0A096RBT2	Q1PBI2,B6SJQ3,A0A096RBT2	1	1	1
GO:0010253	UDP-rhamnose biosynthetic process	P	1	1	1733	1733	0.000577034	0.000577034	over	B6UIE1	B6UIE1	1	1	1
GO:0019901	protein kinase binding	F	1	1	1733	1733	0.000577034	0.000577034	over	A0A1D6QT99	A0A1D6QT99	1	1	1
GO:0019208	phosphatase regulator activity	F	3	3	1733	1733	0.0017311	0.0017311	over	A0A1D6NRY3,C0PBF4,C4J4T0	A0A1D6NRY3,C0PBF4,C4J4T0	1	1	1
GO:0004185	serine-type carboxypeptidase activity	F	5	5	1733	1733	0.00288517	0.00288517	over	B4FG76,B4FBF2,B8A0Q3,C0HHP4,A0A1D6NTJ2	B4FG76,B4FBF2,B8A0Q3,C0HHP4,A0A1D6NTJ2	1	1	1
GO:0030599	pectinesterase activity	F	1	1	1733	1733	0.000577034	0.000577034	over	B8A2X5	B8A2X5	1	1	1
GO:0000166	nucleotide binding	F	378	378	1733	1733	0.218119	0.218119	over	A0A1Q1BYA0,A0A1D6FQF0,E9NQE5,C5IHD1,C5IHD3,C5IHD0,C1K9J1,C3UZ63,A0A1D6ES19,A0A1D6I6T8,P55241,A0A1D6LMW9,B6U0V6,A0A1D6GWE1,B6SZ69,P24067,A0A1D6LZY7,B4G0K4,B4FWJ8,A0A1D6KE29,B7ZZ42,A0A1D6FN98,C4J410,A0A1D6N7I4,A0A0B4J303,D3YKV1,C5IHF0,C0PHE3,Q3SAE3,A0A1D6FRN4,A0A0P0HX16,C0P4Q3,A0A1D6LJS9,Q1KKB1,C0PDC7,A0A1D6EDK4,A0A1D6NR86,C4IYE1,A0A1D6FNB8,A0A1D6DUN1,A0A1D6ENT5,B6SH83,B4F989,A0A1D6EUJ1,A0A1D6LQQ9,…	A0A1Q1BYA0,A0A1D6FQF0,E9NQE5,C5IHD1,C5IHD3,C5IHD0,C1K9J1,C3UZ63,A0A1D6ES19,A0A1D6I6T8,P55241,A0A1D6LMW9,B6U0V6,A0A1D6GWE1,B6SZ69,P24067,A0A1D6LZY7,B4G0K4,B4FWJ8,A0A1D6KE29,B7ZZ42,A0A1D6FN98,C4J410,A0A1D6N7I4,A0A0B4J303,D3YKV1,C5IHF0,C0PHE3,Q3SAE3,A0A1D6FRN4,A0A0P0HX16,C0P4Q3,A0A1D6LJS9,Q1KKB1,C0PDC7,A0A1D6EDK4,A0A1D6NR86,C4IYE1,A0A1D6FNB8,A0A1D6DUN1,A0A1D6ENT5,B6SH83,B4F989,A0A1D6EUJ1,A0A1D6LQQ9,…	1	1	1
GO:0004402	histone acetyltransferase activity	F	1	1	1733	1733	0.000577034	0.000577034	over	C4JBU6	C4JBU6	1	1	1
GO:0016646	oxidoreductase activity, acting on the CH-NH group of donors, NAD or NADP as acceptor	F	7	7	1733	1733	0.00403924	0.00403924	over	A0A1D6KCE1,A0A1D6PSY8,B6SJR7,B4FH88,Q9SE94,Q4TZJ2,Q1PBI2	A0A1D6KCE1,A0A1D6PSY8,B6SJR7,B4FH88,Q9SE94,Q4TZJ2,Q1PBI2	1	1	1
GO:0051338	regulation of transferase activity	P	2	2	1733	1733	0.00115407	0.00115407	over	A0A1D6QT99,P49106	A0A1D6QT99,P49106	1	1	1
GO:0016893	endonuclease activity, active with either ribo- or deoxyribonucleic acids and producing 5'-phosphomonoesters	F	2	2	1733	1733	0.00115407	0.00115407	over	A0A1D6GM53,A0A1D6N3T0	A0A1D6GM53,A0A1D6N3T0	1	1	1
GO:0009225	nucleotide-sugar metabolic process	P	4	4	1733	1733	0.00230814	0.00230814	over	B4F8W6,A0A1D6IAT0,B6TMJ8,B6UIE1	B4F8W6,A0A1D6IAT0,B6TMJ8,B6UIE1	1	1	1
GO:0000975	regulatory region DNA binding	F	1	1	1733	1733	0.000577034	0.000577034	over	C0PM91	C0PM91	1	1	1
GO:0019843	rRNA binding	F	8	8	1733	1733	0.00461627	0.00461627	over	B6TYP7,A0A1D6N4X3,O22453,B4FMI5,B6T8L0,P25460,B6SI39,B6TH42	B6TYP7,A0A1D6N4X3,O22453,B4FMI5,B6T8L0,P25460,B6SI39,B6TH42	1	1	1
GO:0070993	translation preinitiation complex	C	11	11	1733	1733	0.00634737	0.00634737	over	K7VAS4,C0P790,A0A096RFR6,A0A1D6DXG8,B4FBV8,B6TRV3,A0A1D6MF48,A0A1D6HT03,B4FWK0,B6SHE0,B4FRD9	K7VAS4,C0P790,A0A096RFR6,A0A1D6DXG8,B4FBV8,B6TRV3,A0A1D6MF48,A0A1D6HT03,B4FWK0,B6SHE0,B4FRD9	1	1	1
GO:0006561	proline biosynthetic process	P	2	2	1733	1733	0.00115407	0.00115407	over	C4IYE1,Q4TZJ2	C4IYE1,Q4TZJ2	1	1	1
GO:0000988	transcription factor activity, protein binding	F	1	1	1733	1733	0.000577034	0.000577034	over	A0A1D6IBB1	A0A1D6IBB1	1	1	1
GO:0046134	pyrimidine nucleoside biosynthetic process	P	6	6	1733	1733	0.0034622	0.0034622	over	A0A0A7DIX5,A0A1D6G4I9,Q9LKI4,A0A1D6N1C9,A0A1D6GXN7,A0A1D6MXC9	A0A0A7DIX5,A0A1D6G4I9,Q9LKI4,A0A1D6N1C9,A0A1D6GXN7,A0A1D6MXC9	1	1	1
GO:0004096	catalase activity	F	1	1	1733	1733	0.000577034	0.000577034	over	B6UHU1	B6UHU1	1	1	1
GO:0046500	S-adenosylmethionine metabolic process	P	3	3	1733	1733	0.0017311	0.0017311	over	A0A1D6FHW2,B4FIE9,B6UB80	A0A1D6FHW2,B4FIE9,B6UB80	1	1	1
GO:0018022	peptidyl-lysine methylation	P	1	1	1733	1733	0.000577034	0.000577034	over	B4F9N8	B4F9N8	1	1	1
GO:0009186	deoxyribonucleoside diphosphate metabolic process	P	1	1	1733	1733	0.000577034	0.000577034	over	B6TN98	B6TN98	1	1	1
GO:2000113	negative regulation of cellular macromolecule biosynthetic process	P	3	3	1733	1733	0.0017311	0.0017311	over	A0A060CZB9,B8A0U2,B8QXF1	A0A060CZB9,B8A0U2,B8QXF1	1	1	1
GO:0003924	GTPase activity	F	49	49	1733	1733	0.0282747	0.0282747	over	B6U0S1,A0A1D6M1G2,B6SKA7,A0A1R3MJR7,Q43697,A0A1D6J4Q8,B6UHJ4,Q41784,C0PA67,Q9M7E3,O50018,C4JBJ2,C0PH85,A0A1D6EEC4,C0PKT5,Q9M7E4,A0A1D6FY00,K7VKH1,A0A1D6IGS0,A0A1D6NK26,B4FB55,B6TNU0,B4FTQ4,B4FAE1,A0A1D6LT87,A0A1D6FJS7,B4F7V4,B4FE06,B4FH57,B6TX62,B6UEQ3,B6TBX3,C0PHK6,B4FVJ6,A0A1D6M9Z1,A0A1D6N308,A0A1D6Q3U2,C4J9U1,A0A1D6KJP1,B4FSY4,B6TFK5,Q41874,A0A1D6JIK1,A0A1D6KZD6,A0A1D6LBR4,B4F7V6,B6TCI7,B6U4D3…	B6U0S1,A0A1D6M1G2,B6SKA7,A0A1R3MJR7,Q43697,A0A1D6J4Q8,B6UHJ4,Q41784,C0PA67,Q9M7E3,O50018,C4JBJ2,C0PH85,A0A1D6EEC4,C0PKT5,Q9M7E4,A0A1D6FY00,K7VKH1,A0A1D6IGS0,A0A1D6NK26,B4FB55,B6TNU0,B4FTQ4,B4FAE1,A0A1D6LT87,A0A1D6FJS7,B4F7V4,B4FE06,B4FH57,B6TX62,B6UEQ3,B6TBX3,C0PHK6,B4FVJ6,A0A1D6M9Z1,A0A1D6N308,A0A1D6Q3U2,C4J9U1,A0A1D6KJP1,B4FSY4,B6TFK5,Q41874,A0A1D6JIK1,A0A1D6KZD6,A0A1D6LBR4,B4F7V6,B6TCI7,B6U4D3…	1	1	1
GO:0080027	response to herbivore	P	1	1	1733	1733	0.000577034	0.000577034	over	C0PEI9	C0PEI9	1	1	1
GO:0048584	positive regulation of response to stimulus	P	3	3	1733	1733	0.0017311	0.0017311	over	A0A1D6MFS8,A0A1D6MFS9,Q42376	A0A1D6MFS8,A0A1D6MFS9,Q42376	1	1	1
GO:0005681	spliceosomal complex	C	1	1	1733	1733	0.000577034	0.000577034	over	A0A1D6GYZ2	A0A1D6GYZ2	1	1	1
GO:0016887	ATPase activity	F	34	34	1733	1733	0.0196192	0.0196192	over	C0PHC0,B4FRC2,B6T2T0,A0A1D6GET7,A0A1D6I196,Q1KKB1,A0A1D6NFC1,C0HF32,B6TBW2,A0A1D6JT22,B4FVD6,A0A1D6KIR5,A0A1D6LIS4,A0A1D6IP29,A0A1D6QHD5,C4J073,B6U2V3,Q43271,A0A1D6MV33,Q43243,A0A286KBP9,B4FSV5,B4FBJ7,A0A1D6IP54,Q6QP36,B4FTV9,B7ZXC9,B4F9I2,A0A1D6IYG6,A0A1D6K1W7,A0A1D6F948,A0A1D6HPY9,A0A1D6HKA7,A0A1D6I2A0	C0PHC0,B4FRC2,B6T2T0,A0A1D6GET7,A0A1D6I196,Q1KKB1,A0A1D6NFC1,C0HF32,B6TBW2,A0A1D6JT22,B4FVD6,A0A1D6KIR5,A0A1D6LIS4,A0A1D6IP29,A0A1D6QHD5,C4J073,B6U2V3,Q43271,A0A1D6MV33,Q43243,A0A286KBP9,B4FSV5,B4FBJ7,A0A1D6IP54,Q6QP36,B4FTV9,B7ZXC9,B4F9I2,A0A1D6IYG6,A0A1D6K1W7,A0A1D6F948,A0A1D6HPY9,A0A1D6HKA7,A0A1D6I2A0	1	1	1
GO:0050661	NADP binding	F	12	12	1733	1733	0.00692441	0.00692441	over	P08735,B4FS87,A0A1Q0YML2,B6T7A4,P49079,A0A1D6H1J8,A0A1D6I1D8,A0A1D6ENN4,B6SIA5,C0PMR3,B6SWV1,A0A1D6IWN4	P08735,B4FS87,A0A1Q0YML2,B6T7A4,P49079,A0A1D6H1J8,A0A1D6I1D8,A0A1D6ENN4,B6SIA5,C0PMR3,B6SWV1,A0A1D6IWN4	1	1	1
[truncated: 837 more rows]

## Sheet: BP
Supplementary table 2. GO biological proecee analysis of protein identified by Phos-TagTM from maize endosperm
Level	GO_ID	Term	Type	Seqs_Num	Sequences
[truncated: 1,458 more rows]

## Sheet: MF
Supplementary table 2. GO molecular function analysis of protein identified by Phos-TagTM from maize endosperm
Level	GO_ID	Term	Type	Seqs_Num	Sequences
[truncated: 819 more rows]

## Sheet: CC
Supplementary table 2. GO cellular component analysis of protein identified by Phos-TagTM from maize endosperm
[truncated: 303 more rows]
