# Supplementary material for: The Proteomic Analysis of Maize Endosperm Protein Enriched by Phos-tagtm Reveals the Phosphorylation of Brittle-2 Subunit of ADP-Glc Pyrophosphorylase in Starch Biosynthesis Process
Source: Int J Mol Sci. 2019 Feb 24;20(4):986. doi: 10.3390/ijms20040986 (PMC6412418; doi:10.3390/ijms20040986)
Supplement: Supplementary file 1 [file ijms-20-00986-s001.zip › Supplementary table 3.xlsx]

## Sheet: Sheet1
Supplementary table 3. Unique pepitides of Bt2
Protein accession	Protein description	Unique Pepitides	Unique Pepitides Count	Cover Percent	MW	PI
Q947C0	Glucose-1-phosphate adenylyltransferase OS=Zea mays GN=Brittle-2	K.AAANDSTYLNPQAHDSVLGIILGGGAGTR.L	21	0.5389	52197.1	5.46
		K.AMMVDTTILGLDDVR.A
		K.DVMLQLLR.E
		K.FIQAHR.E
		K.GGIPIGIGK.N
		K.GGIVTVIK.D
		K.ILNADNVQEAAMETDGYFIK.G
		K.INHSVVGLR.S
		K.IYVLTQFNSASLNR.H
		K.KLLAEK.G
		K.VLDADVTDSVIGEGCVIK.N
		R.AKPAVPLGANYR.L
		R.ATAFGLMK.I
		R.AYGSNIGGYK.N
		R.EQFPEANDFGSEVIPGATSIGK.R
		R.ETNADITVAALPMDEK.R
		R.FAPIYTQPR.H
		R.HLPPSK.V
		R.IIEFAEKPK.G
		R.LIDIPVSNCLNSNISK.I
		R.LYPLTK.K
