# Supplementary material for: The Proteomic Analysis of Maize Endosperm Protein Enriched by Phos-tagtm Reveals the Phosphorylation of Brittle-2 Subunit of ADP-Glc Pyrophosphorylase in Starch Biosynthesis Process
Source: Int J Mol Sci. 2019 Feb 24;20(4):986. doi: 10.3390/ijms20040986 (PMC6412418; doi:10.3390/ijms20040986)
Supplement: Supplementary file 1 [file ijms-20-00986-s001.zip › Supplementary table 4.xlsx]

## Sheet: Sheet1
Supplementary table 4. The phospeptide of Bt2 in iTRAQ
								08-641（three independent samples）			Transgenic maize（three independent samples）
Accession	Description	Coverage（%）	# Proteins	# Unique Peptides	# Peptides	# PSMs	Phosphorylation sites	Area 115/REF	Area 116/REF	Area 117/REF	Area 118/REF	Area 119/REF	Area 121/REF
Q947C0	Glucose-1-phosphate adenylyltransferase OS=Zea mays GN=Brittle-2	58.95	1	3	3	ILNADNVQEAAMETpDGYFIKGGIVTpVIK	451, 462	0.666955	1.11973	1.21332	0.955358	1.83094	0.213703
						ASpPPPWNATAAEQPIPK	10	0.73998	1.07155	1.18847	1.29247	1.34123	0.366298
